# Supplementary material for: Comparative physiological and transcriptome analysis in cultivated and wild sugarcane species in response to hydrogen peroxide-induced oxidative stress
Source: BMC Genomics. 2023 Mar 27;24:155. doi: 10.1186/s12864-023-09218-3 (PMC10045617; doi:10.1186/s12864-023-09218-3)
Supplement: Supplementary file 1 — Additional file 1. Supplementary file. I: Summary of Annotation for DEGs of Erianthus arundinaceus, Saccharum spontaneum and cultivated variety. [file 12864_2023_9218_MOESM1_ESM.xlsx]

## Sheet: Control Erianthus sp.
Supplementary File.I: Summary of Annotation for Control Erianthus arundinaceus
Transcript_ID (Query)	Transcript_length (bp)	E-value	Gene Name	Organism Name
Sample_1_c59217_g1_i1	317	2e-35	NA	Arundo donax (Giant reed) (Donax arundinaceus)
Sample_1_c7290_g1_i1	827	2e-141	LOC100502482 ZEAMMB73_528743	Zea mays (Maize)
Sample_1_c6481_g1_i1	493	4e-13	NA	Zea mays (Maize)
Sample_1_c41635_g1_i1	347	5e-13	NA	Hordeum vulgare var. distichum (Domesticated barley)
Sample_1_c22591_g1_i3	470	8e-98	Zm.96989	Zea mays (Maize)
Sample_1_c19522_g1_i1	685	1e-29	Sb04g001030 SORBIDRAFT_04g001030	Sorghum bicolor (Sorghum) (Sorghum vulgare)
Sample_1_c15570_g1_i2	838	2e-73	Sb10g001000 SORBIDRAFT_10g001000	Sorghum bicolor (Sorghum) (Sorghum vulgare)
Sample_1_c24428_g1_i1	2357	0	Sb03g025880 SORBIDRAFT_03g025880	Sorghum bicolor (Sorghum) (Sorghum vulgare)
Sample_1_c23035_g1_i1	1396	0	Si013705m.g	Setaria italica (Foxtail millet) (Panicum italicum)
Sample_1_c30149_g2_i1	2534	0	LOC100280040 ZEAMMB73_293892	Zea mays (Maize)
Sample_1_c26610_g2_i1	1768	0	GAPA GPA1	Zea mays (Maize)
Sample_1_c17966_g1_i1	465	2e-38	TRIUR3_12768	Triticum urartu (Red wild einkorn) (Crithodium urartu)
Sample_1_c39465_g1_i1	498	6e-104	NA	Arundo donax (Giant reed) (Donax arundinaceus)
Sample_1_c13183_g1_i1	717	2e-125	Sb06g034065 SORBIDRAFT_06g034065	Sorghum bicolor (Sorghum) (Sorghum vulgare)
Sample_1_c25799_g1_i1	1215	7e-141	Sb07g003330 SORBIDRAFT_07g003330	Sorghum bicolor (Sorghum) (Sorghum vulgare)
Sample_1_c26839_g1_i2	1036	7e-86	Sb01g035970 SORBIDRAFT_01g035970	Sorghum bicolor (Sorghum) (Sorghum vulgare)
Sample_1_c20153_g1_i1	1092	5e-43	NA	Zea mays (Maize)
Sample_1_c28275_g5_i2	734	3e-93	OB01G46800	Oryza brachyantha
Sample_1_c29968_g2_i2	2333	0	Zm.92950 ZEAMMB73_704130	Zea mays (Maize)
Sample_1_c12312_g1_i1	450	3e-92	Sb02g033350 SORBIDRAFT_02g033350	Sorghum bicolor (Sorghum) (Sorghum vulgare)
Sample_1_c17433_g1_i3	1165	2e-55	Sb04g027120 SORBIDRAFT_04g027120	Sorghum bicolor (Sorghum) (Sorghum vulgare)
Sample_1_c74593_g1_i1	350	2e-08	Csa_7G064010	Cucumis sativus (Cucumber)
Sample_1_c26976_g2_i2	699	4e-34	Si023318m.g	Setaria italica (Foxtail millet) (Panicum italicum)
Sample_1_c27182_g1_i1	2209	0	Sb01g003510 SORBIDRAFT_01g003510	Sorghum bicolor (Sorghum) (Sorghum vulgare)
Sample_1_c32346_g1_i1	436	7e-83	Sb01g034680 SORBIDRAFT_01g034680	Sorghum bicolor (Sorghum) (Sorghum vulgare)
Sample_1_c9541_g1_i1	1369	0	NA	Zea mays (Maize)
Sample_1_c18293_g2_i1	1127	0	Sb10g018270 SORBIDRAFT_10g018270	Sorghum bicolor (Sorghum) (Sorghum vulgare)
Sample_1_c27693_g1_i2	2008	4e-136	Sb01g049520 SORBIDRAFT_01g049520	Sorghum bicolor (Sorghum) (Sorghum vulgare)
Sample_1_c4851_g2_i1	353	9e-72	Sb10g006490 SORBIDRAFT_10g006490	Sorghum bicolor (Sorghum) (Sorghum vulgare)
Sample_1_c78157_g1_i1	389	1e-40	Sb01g049260 SORBIDRAFT_01g049260	Sorghum bicolor (Sorghum) (Sorghum vulgare)
Sample_1_c3867_g1_i1	374	6e-66	NA	Zea mays (Maize)
Sample_1_c32201_g1_i1	462	5e-07	RCOM_0426240	Ricinus communis (Castor bean)
Sample_1_c21694_g1_i1	1732	0	Sb03g028910 SORBIDRAFT_03g028910	Sorghum bicolor (Sorghum) (Sorghum vulgare)
Sample_1_c25059_g2_i1	2489	0	Sb09g001260 SORBIDRAFT_09g001260	Sorghum bicolor (Sorghum) (Sorghum vulgare)
Sample_1_c49796_g1_i1	307	3e-56	Sb05g018510 SORBIDRAFT_05g018510	Sorghum bicolor (Sorghum) (Sorghum vulgare)
Sample_1_c20058_g1_i3	775	4e-07	NA	Zea mays (Maize)
Sample_1_c19767_g1_i1	1026	5e-133	Sb04g002320 SORBIDRAFT_04g002320	Sorghum bicolor (Sorghum) (Sorghum vulgare)
Sample_1_c28868_g2_i1	2018	0	Sb02g006340 SORBIDRAFT_02g006340	Sorghum bicolor (Sorghum) (Sorghum vulgare)
Sample_1_c15561_g2_i1	930	0	Sb06g013900 SORBIDRAFT_06g013900	Sorghum bicolor (Sorghum) (Sorghum vulgare)
Sample_1_c23228_g1_i1	1465	3e-102	Sb10g031310 SORBIDRAFT_10g031310	Sorghum bicolor (Sorghum) (Sorghum vulgare)
Sample_1_c936_g1_i1	1440	0	Sb05g007310 SORBIDRAFT_05g007310	Sorghum bicolor (Sorghum) (Sorghum vulgare)
Sample_1_c14781_g1_i2	870	2e-95	Sb01g043990 SORBIDRAFT_01g043990	Sorghum bicolor (Sorghum) (Sorghum vulgare)
Sample_1_c27045_g2_i2	1296	0	NA	Bambusa oldhamii (Giant timber bamboo)
Sample_1_c37212_g1_i1	521	3e-09	Sb05g010901 SORBIDRAFT_05g010901	Sorghum bicolor (Sorghum) (Sorghum vulgare)
Sample_1_c26581_g1_i1	1246	1e-134	Sb10g001820 SORBIDRAFT_10g001820	Sorghum bicolor (Sorghum) (Sorghum vulgare)
Sample_1_c69874_g1_i1	353	7e-14	RCOM_2019680	Ricinus communis (Castor bean)
Sample_1_c27452_g3_i1	603	2e-120	NA	Zea mays (Maize)
Sample_1_c23175_g1_i3	1206	4e-156	pco141386	Zea mays (Maize)
Sample_1_c18935_g1_i1	1006	4e-160	Sb05g003290 SORBIDRAFT_05g003290	Sorghum bicolor (Sorghum) (Sorghum vulgare)
Sample_1_c73407_g1_i1	354	1e-14	HIS2 CHLREDRAFT_931	Chlamydomonas reinhardtii (Chlamydomonas smithii)
Sample_1_c13492_g1_i2	1410	0	Sb10g026070 SORBIDRAFT_10g026070	Sorghum bicolor (Sorghum) (Sorghum vulgare)
Sample_1_c29086_g1_i2	974	1e-104	Sb04g023970 SORBIDRAFT_04g023970	Sorghum bicolor (Sorghum) (Sorghum vulgare)
Sample_1_c18232_g1_i1	1471	0	vpsh26 LOC100193449	Zea mays (Maize)
Sample_1_c12603_g1_i1	859	0	Sb05g018376 SORBIDRAFT_05g018376	Sorghum bicolor (Sorghum) (Sorghum vulgare)
Sample_1_c24911_g1_i1	894	7e-24	Sb06g028090 SORBIDRAFT_06g028090	Sorghum bicolor (Sorghum) (Sorghum vulgare)
Sample_1_c28820_g1_i2	1479	3e-100	LOC100277689	Zea mays (Maize)
Sample_1_c67911_g1_i1	581	2e-65	CARUB_v10019201mg	Capsella rubella
Sample_1_c27477_g1_i3	1670	0	Sb06g001290 SORBIDRAFT_06g001290	Sorghum bicolor (Sorghum) (Sorghum vulgare)
Sample_1_c50374_g1_i1	726	1e-14	RCOM_0378030	Ricinus communis (Castor bean)
Sample_1_c29748_g1_i2	1398	8e-177	Sb08g000940 SORBIDRAFT_08g000940	Sorghum bicolor (Sorghum) (Sorghum vulgare)
Sample_1_c73784_g1_i1	321	6e-21	NA	Zea mays (Maize)
Sample_1_c36130_g1_i1	330	2e-38	mutS	Brassica napus (Rape)
Sample_1_c20762_g1_i1	1318	0	LOX12	Zea mays (Maize)
Sample_1_c30137_g4_i1	842	1e-77	Sb01g013770 SORBIDRAFT_01g013770	Sorghum bicolor (Sorghum) (Sorghum vulgare)
Sample_1_c55584_g1_i1	380	3e-10	RCOM_2043440	Ricinus communis (Castor bean)
Sample_1_c12980_g2_i1	310	6e-12	LOC100272983 ZEAMMB73_046607	Zea mays (Maize)
Sample_1_c15576_g1_i1	450	7e-55	Sb10g030510 SORBIDRAFT_10g030510	Sorghum bicolor (Sorghum) (Sorghum vulgare)
Sample_1_c16029_g1_i2	482	6e-06	MTR_4g121435	Medicago truncatula (Barrel medic) (Medicago tribuloides)
Sample_1_c67914_g1_i1	529	7e-39	NA	Zea mays (Maize)
Sample_1_c13842_g1_i1	500	3e-63	Sb02g036030 SORBIDRAFT_02g036030	Sorghum bicolor (Sorghum) (Sorghum vulgare)
Sample_1_c17603_g1_i2	1554	0	Sb04g033370 SORBIDRAFT_04g033370	Sorghum bicolor (Sorghum) (Sorghum vulgare)
Sample_1_c58833_g1_i1	336	2e-68	NA	Triticum aestivum (Wheat)
Sample_1_c27126_g2_i1	2004	1e-178	Sb03g026010 SORBIDRAFT_03g026010	Sorghum bicolor (Sorghum) (Sorghum vulgare)
Sample_1_c20050_g1_i1	446	7e-96	LOC100382314	Zea mays (Maize)
Sample_1_c63113_g1_i1	372	3e-19	CHLNCDRAFT_56353	Chlorella variabilis (Green alga)
Sample_1_c26936_g1_i2	1188	2e-139	cl483_1 ZEAMMB73_495043	Zea mays (Maize)
Sample_1_c10278_g1_i1	1099	0	NA	Zea mays (Maize)
Sample_1_c28052_g2_i1	1702	0	Si006415m.g	Setaria italica (Foxtail millet) (Panicum italicum)
Sample_1_c46628_g1_i1	565	6e-114	Sb03g007890 SORBIDRAFT_03g007890	Sorghum bicolor (Sorghum) (Sorghum vulgare)
Sample_1_c24261_g1_i1	1414	0	Sb01g021520 SORBIDRAFT_01g021520	Sorghum bicolor (Sorghum) (Sorghum vulgare)
Sample_1_c15604_g1_i1	1132	1e-25	NA	Zea nicaraguensis
Sample_1_c73745_g1_i1	450	2e-31	NA	Zea mays (Maize)
Sample_1_c4790_g1_i1	1176	3e-174	Si005673m.g	Setaria italica (Foxtail millet) (Panicum italicum)
Sample_1_c79463_g1_i1	379	4e-48	LOC100384034	Zea mays (Maize)
Sample_1_c75734_g1_i1	368	5e-10	NA	Musa acuminata subsp. malaccensis (Wild banana) (Musa malaccensis)
Sample_1_c23876_g3_i1	1118	3e-140	Sb03g009220 SORBIDRAFT_03g009220	Sorghum bicolor (Sorghum) (Sorghum vulgare)
Sample_1_c17559_g2_i2	1564	5e-81	Sb07g021170 SORBIDRAFT_07g021170	Sorghum bicolor (Sorghum) (Sorghum vulgare)
Sample_1_c16989_g1_i1	2127	0	Zm.85165	Zea mays (Maize)
Sample_1_c22694_g1_i1	2261	0	Sb02g022270 SORBIDRAFT_02g022270	Sorghum bicolor (Sorghum) (Sorghum vulgare)
Sample_1_c16840_g1_i1	1213	6e-49	Sb01g007650 SORBIDRAFT_01g007650	Sorghum bicolor (Sorghum) (Sorghum vulgare)
Sample_1_c26692_g1_i3	1629	3e-178	Sb07g001510 SORBIDRAFT_07g001510	Sorghum bicolor (Sorghum) (Sorghum vulgare)
Sample_1_c70218_g1_i1	361	5e-18	NA	Arundo donax (Giant reed) (Donax arundinaceus)
Sample_1_c9433_g1_i1	2236	0	Sb04g023510 SORBIDRAFT_04g023510	Sorghum bicolor (Sorghum) (Sorghum vulgare)
Sample_1_c30353_g1_i1	1697	0	Sb04g026900 SORBIDRAFT_04g026900	Sorghum bicolor (Sorghum) (Sorghum vulgare)
Sample_1_c27447_g1_i1	1916	0	Sb02g003160 SORBIDRAFT_02g003160	Sorghum bicolor (Sorghum) (Sorghum vulgare)
Sample_1_c20205_g1_i1	714	3e-29	Sb06g017630 SORBIDRAFT_06g017630	Sorghum bicolor (Sorghum) (Sorghum vulgare)
Sample_1_c37619_g1_i1	598	2e-59	Si023221m.g	Setaria italica (Foxtail millet) (Panicum italicum)
Sample_1_c27330_g1_i1	2135	0	MED26.12 LOC100282789 ZEAMMB73_468942	Zea mays (Maize)
Sample_1_c36481_g1_i1	499	2e-95	Sb06g029670 SORBIDRAFT_06g029670	Sorghum bicolor (Sorghum) (Sorghum vulgare)
Sample_1_c26322_g1_i1	1357	0	Sb03g040680 SORBIDRAFT_03g040680	Sorghum bicolor (Sorghum) (Sorghum vulgare)
Sample_1_c72002_g1_i1	305	5e-59	Sb04g002660 SORBIDRAFT_04g002660	Sorghum bicolor (Sorghum) (Sorghum vulgare)
Sample_1_c30624_g1_i3	3159	0	Sb02g011280 SORBIDRAFT_02g011280	Sorghum bicolor (Sorghum) (Sorghum vulgare)
Sample_1_c16626_g1_i1	1691	0	Sb02g000740 SORBIDRAFT_02g000740	Sorghum bicolor (Sorghum) (Sorghum vulgare)
Sample_1_c17134_g1_i1	1041	2e-82	Sb06g032050 SORBIDRAFT_06g032050	Sorghum bicolor (Sorghum) (Sorghum vulgare)
Sample_1_c33110_g1_i1	462	1e-08	LOC_Os12g09200	Oryza sativa subsp. japonica (Rice)
Sample_1_c29848_g1_i2	635	3e-42	Sb01g042380 SORBIDRAFT_01g042380	Sorghum bicolor (Sorghum) (Sorghum vulgare)
Sample_1_c24283_g5_i2	695	2e-66	umc2700 ZEAMMB73_236238	Zea mays (Maize)
Sample_1_c72147_g1_i1	361	8e-09	OSTLU_32966	Ostreococcus lucimarinus (strain CCE9901)
Sample_1_c49692_g1_i1	526	2e-27	PHYPADRAFT_210013	Physcomitrella patens subsp. patens (Moss)
Sample_1_c28001_g1_i4	1504	2e-87	Sb02g032570 SORBIDRAFT_02g032570	Sorghum bicolor (Sorghum) (Sorghum vulgare)
Sample_1_c67799_g1_i1	441	1e-65	Zm.13320	Zea mays (Maize)
Sample_1_c70713_g1_i1	335	5e-35	Sb03g044400 SORBIDRAFT_03g044400	Sorghum bicolor (Sorghum) (Sorghum vulgare)
Sample_1_c30378_g1_i1	2226	0	Sb07g028020 SORBIDRAFT_07g028020	Sorghum bicolor (Sorghum) (Sorghum vulgare)
Sample_1_c23365_g1_i2	1212	2e-168	Sb10g027670 SORBIDRAFT_10g027670	Sorghum bicolor (Sorghum) (Sorghum vulgare)
Sample_1_c27026_g6_i1	606	5e-44	Sb01g014840 SORBIDRAFT_01g014840	Sorghum bicolor (Sorghum) (Sorghum vulgare)
Sample_1_c20474_g1_i2	1730	0	Si022261m.g	Setaria italica (Foxtail millet) (Panicum italicum)
Sample_1_c16182_g1_i1	1775	0	Zm.36600	Zea mays (Maize)
Sample_1_c20367_g1_i1	1068	1e-109	Sb03g034930 SORBIDRAFT_03g034930	Sorghum bicolor (Sorghum) (Sorghum vulgare)
Sample_1_c19630_g1_i1	1621	4e-66	Sb02g034320 Dof6 dof6 SORBIDRAFT_02g034320	Sorghum bicolor (Sorghum) (Sorghum vulgare)
Sample_1_c18174_g2_i1	375	1e-54	LOC100282861 ZEAMMB73_851885	Zea mays (Maize)
Sample_1_c15546_g1_i1	947	8e-108	CYN Sb01g019580	Sorghum bicolor (Sorghum) (Sorghum vulgare)
Sample_1_c20491_g1_i1	2022	0	Sb07g008540 SORBIDRAFT_07g008540	Sorghum bicolor (Sorghum) (Sorghum vulgare)
Sample_1_c30099_g1_i3	500	4e-47	Sb02g020870 SORBIDRAFT_02g020870	Sorghum bicolor (Sorghum) (Sorghum vulgare)
Sample_1_c25250_g1_i1	974	9e-91	Zm.1120	Zea mays (Maize)
Sample_1_c10584_g1_i1	1123	1e-163	Zm.90496 ZEAMMB73_516938	Zea mays (Maize)
Sample_1_c28927_g2_i1	1980	0	Sb08g016630 SORBIDRAFT_08g016630	Sorghum bicolor (Sorghum) (Sorghum vulgare)
Sample_1_c3019_g1_i2	400	7e-07	NA	Hordeum vulgare var. distichum (Domesticated barley)
Sample_1_c23747_g1_i2	1441	1e-174	Sb01g011590 SORBIDRAFT_01g011590	Sorghum bicolor (Sorghum) (Sorghum vulgare)
Sample_1_c21377_g1_i1	619	7e-82	Si015677m.g	Setaria italica (Foxtail millet) (Panicum italicum)
Sample_1_c20162_g1_i1	1015	2e-116	Sb07g009370 SORBIDRAFT_07g009370	Sorghum bicolor (Sorghum) (Sorghum vulgare)
Sample_1_c31191_g1_i4	1606	5e-38	NA	Arundo donax (Giant reed) (Donax arundinaceus)
Sample_1_c19937_g1_i1	1724	0	ZEAMMB73_846695	Zea mays (Maize)
Sample_1_c64768_g1_i1	466	4e-72	Sb02g009690 SORBIDRAFT_02g009690	Sorghum bicolor (Sorghum) (Sorghum vulgare)
Sample_1_c28867_g1_i2	308	2e-33	LOC100280022	Zea mays (Maize)
Sample_1_c28031_g1_i1	573	8e-22	LOC100383196	Zea mays (Maize)
Sample_1_c62572_g1_i1	583	5e-124	Zm.23812	Zea mays (Maize)
Sample_1_c31264_g1_i3	1947	0	BRADI2G42996	Brachypodium distachyon (Purple false brome) (Trachynia distachya)
Sample_1_c12344_g1_i1	1398	0	Sb01g050560 SORBIDRAFT_01g050560	Sorghum bicolor (Sorghum) (Sorghum vulgare)
Sample_1_c30146_g1_i1	1336	2e-27	NA	Zea mays (Maize)
Sample_1_c31069_g1_i1	2080	0	Si026160m.g	Setaria italica (Foxtail millet) (Panicum italicum)
Sample_1_c21096_g1_i2	580	3e-71	Sb08g006710 SORBIDRAFT_08g006710	Sorghum bicolor (Sorghum) (Sorghum vulgare)
Sample_1_c30735_g1_i1	2420	0	Sb01g029150 SORBIDRAFT_01g029150	Sorghum bicolor (Sorghum) (Sorghum vulgare)
Sample_1_c76042_g1_i1	514	9e-17	RCOM_1799860	Ricinus communis (Castor bean)
Sample_1_c23023_g3_i1	1484	0	cl15956_1a	Zea mays (Maize)
Sample_1_c22626_g1_i1	756	1e-61	Sb01g021250 SORBIDRAFT_01g021250	Sorghum bicolor (Sorghum) (Sorghum vulgare)
Sample_1_c27792_g2_i1	1894	0	Sb01g027540 SORBIDRAFT_01g027540	Sorghum bicolor (Sorghum) (Sorghum vulgare)
Sample_1_c14857_g1_i1	1528	1e-118	Sb04g024520 SORBIDRAFT_04g024520	Sorghum bicolor (Sorghum) (Sorghum vulgare)
Sample_1_c24670_g1_i1	1962	0	Sb04g001240 SORBIDRAFT_04g001240	Sorghum bicolor (Sorghum) (Sorghum vulgare)
Sample_1_c25765_g1_i1	1933	0	NA	Zea mays (Maize)
Sample_1_c28130_g2_i2	848	5e-60	Zm.34212	Zea mays (Maize)
Sample_1_c31069_g1_i2	1347	1e-164	Si026160m.g	Setaria italica (Foxtail millet) (Panicum italicum)
Sample_1_c18062_g1_i1	972	5e-137	NA	Zea mays (Maize)
Sample_1_c17136_g1_i2	676	2e-22	Si027870m.g	Setaria italica (Foxtail millet) (Panicum italicum)
Sample_1_c4950_g1_i1	739	1e-81	NA	Arundo donax (Giant reed) (Donax arundinaceus)
Sample_1_c13417_g1_i1	493	5e-59	Sb10g028770 SORBIDRAFT_10g028770	Sorghum bicolor (Sorghum) (Sorghum vulgare)
Sample_1_c26806_g1_i1	824	4e-82	Zm.873	Zea mays (Maize)
Sample_1_c18309_g1_i1	1310	2e-36	NA	Zea mays (Maize)
Sample_1_c26158_g2_i1	3126	0	Sb01g048630 SORBIDRAFT_01g048630	Sorghum bicolor (Sorghum) (Sorghum vulgare)
Sample_1_c27110_g1_i2	609	7e-21	Si018613m.g	Setaria italica (Foxtail millet) (Panicum italicum)
Sample_1_c28135_g1_i2	2457	0	Sb06g015150 SORBIDRAFT_06g015150	Sorghum bicolor (Sorghum) (Sorghum vulgare)
Sample_1_c22578_g1_i1	1715	0	Sb08g021190 SORBIDRAFT_08g021190	Sorghum bicolor (Sorghum) (Sorghum vulgare)
Sample_1_c50943_g1_i1	406	3e-13	OsI_23161	Oryza sativa subsp. indica (Rice)
Sample_1_c25633_g1_i2	1212	0	Sb02g021050 SORBIDRAFT_02g021050	Sorghum bicolor (Sorghum) (Sorghum vulgare)
Sample_1_c24825_g1_i2	1038	7e-105	Sb04g027630 SORBIDRAFT_04g027630	Sorghum bicolor (Sorghum) (Sorghum vulgare)
Sample_1_c18709_g1_i1	868	3e-14	Sb03g045440 SORBIDRAFT_03g045440	Sorghum bicolor (Sorghum) (Sorghum vulgare)
Sample_1_c13922_g1_i1	1197	1e-123	Sb05g021370 SORBIDRAFT_05g021370	Sorghum bicolor (Sorghum) (Sorghum vulgare)
Sample_1_c76883_g1_i1	463	2e-50	PHYPADRAFT_140454	Physcomitrella patens subsp. patens (Moss)
Sample_1_c25607_g3_i1	1073	2e-156	Sb01g006980 SORBIDRAFT_01g006980	Sorghum bicolor (Sorghum) (Sorghum vulgare)
Sample_1_c5928_g1_i1	344	2e-14	RCOM_2054480	Ricinus communis (Castor bean)
Sample_1_c19066_g1_i1	2776	0	NA	Zea mays (Maize)
Sample_1_c29521_g1_i1	2259	0	Sb03g001710 SORBIDRAFT_03g001710	Sorghum bicolor (Sorghum) (Sorghum vulgare)
Sample_1_c27205_g2_i3	1532	0	Sb03g040670 SORBIDRAFT_03g040670	Sorghum bicolor (Sorghum) (Sorghum vulgare)
Sample_1_c20527_g1_i4	991	1e-103	Sb05g002230 SORBIDRAFT_05g002230	Sorghum bicolor (Sorghum) (Sorghum vulgare)
Sample_1_c26970_g1_i1	3020	0	Sb06g013910 SORBIDRAFT_06g013910	Sorghum bicolor (Sorghum) (Sorghum vulgare)
Sample_1_c5361_g1_i1	413	4e-44	Sb01g009180 SORBIDRAFT_01g009180	Sorghum bicolor (Sorghum) (Sorghum vulgare)
Sample_1_c39608_g1_i1	517	2e-57	COCSUDRAFT_54582	Coccomyxa subellipsoidea C-169
Sample_1_c58226_g1_i1	681	2e-139	LOC100304347	Zea mays (Maize)
Sample_1_c23011_g2_i1	674	7e-12	LOC100383351	Zea mays (Maize)
Sample_1_c28196_g1_i1	2000	0	SHCRBa_184_K13_R_80	Saccharum hybrid cultivar R570
Sample_1_c27788_g1_i1	1199	0	Sb06g023570 SORBIDRAFT_06g023570	Sorghum bicolor (Sorghum) (Sorghum vulgare)
Sample_1_c38255_g1_i1	349	1e-44	pco141871	Zea mays (Maize)
Sample_1_c17723_g1_i1	815	4e-18	Sb02g030180 SORBIDRAFT_02g030180	Sorghum bicolor (Sorghum) (Sorghum vulgare)
Sample_1_c29247_g1_i2	1119	4e-100	NA	Triticum aestivum (Wheat)
Sample_1_c22546_g1_i1	1026	3e-79	Sb07g006400 SORBIDRAFT_07g006400	Sorghum bicolor (Sorghum) (Sorghum vulgare)
Sample_1_c19568_g1_i1	1023	2e-151	LOC100382119 ZEAMMB73_683230	Zea mays (Maize)
Sample_1_c21323_g1_i1	920	2e-123	Sb05g026390 SORBIDRAFT_05g026390	Sorghum bicolor (Sorghum) (Sorghum vulgare)
Sample_1_c4745_g1_i1	623	8e-98	Sb09g027630 SORBIDRAFT_09g027630	Sorghum bicolor (Sorghum) (Sorghum vulgare)
Sample_1_c30762_g2_i4	1989	2e-48	LOC542179	Zea mays (Maize)
Sample_1_c27492_g2_i2	2730	0	LOC542102	Zea mays (Maize)
Sample_1_c29609_g1_i1	968	5e-105	Sb10g029250 SORBIDRAFT_10g029250	Sorghum bicolor (Sorghum) (Sorghum vulgare)
Sample_1_c40155_g1_i1	407	6e-06	LOC100278435 ZEAMMB73_585106	Zea mays (Maize)
Sample_1_c18363_g1_i1	816	6e-117	Sb03g041610 SORBIDRAFT_03g041610	Sorghum bicolor (Sorghum) (Sorghum vulgare)
Sample_1_c28130_g5_i2	2595	0	Zm.11907	Zea mays (Maize)
Sample_1_c19481_g1_i1	953	1e-40	Sb01g015420 SORBIDRAFT_01g015420	Sorghum bicolor (Sorghum) (Sorghum vulgare)
Sample_1_c19278_g1_i1	794	3e-76	NA	Zea mays (Maize)
Sample_1_c4072_g1_i1	354	7e-26	SHCRBa_028_C07_R_390	Saccharum hybrid cultivar R570
Sample_1_c17736_g1_i1	1840	0	NA	Zea mays (Maize)
Sample_1_c27464_g1_i7	1802	0	NA	Zea mays (Maize)
Sample_1_c20547_g2_i1	1106	4e-154	Sb03g041770 SORBIDRAFT_03g041770	Sorghum bicolor (Sorghum) (Sorghum vulgare)
Sample_1_c68220_g1_i1	320	1e-08	ZEAMMB73_565539	Zea mays (Maize)
Sample_1_c18241_g1_i1	917	1e-166	Sb03g027870 SORBIDRAFT_03g027870	Sorghum bicolor (Sorghum) (Sorghum vulgare)
Sample_1_c28655_g1_i3	1212	1e-138	Sb03g010190 SORBIDRAFT_03g010190	Sorghum bicolor (Sorghum) (Sorghum vulgare)
Sample_1_c76855_g1_i1	371	6e-23	Sb01g034210 SORBIDRAFT_01g034210	Sorghum bicolor (Sorghum) (Sorghum vulgare)
Sample_1_c38830_g1_i1	317	4e-18	Si014961m.g	Setaria italica (Foxtail millet) (Panicum italicum)
Sample_1_c30967_g1_i1	1672	5e-159	LOC100502305 ZEAMMB73_815951	Zea mays (Maize)
Sample_1_c54947_g1_i1	556	7e-09	SHCRBa_055_F12_R_30	Saccharum hybrid cultivar R570
Sample_1_c27970_g3_i3	1133	1e-150	Si023184m.g	Setaria italica (Foxtail millet) (Panicum italicum)
Sample_1_c50546_g1_i1	496	6e-19	NA	Arundo donax (Giant reed) (Donax arundinaceus)
Sample_1_c11223_g1_i1	901	8e-23	Sb06g016000 SORBIDRAFT_06g016000	Sorghum bicolor (Sorghum) (Sorghum vulgare)
Sample_1_c16528_g1_i1	749	4e-54	Sb03g044380 SORBIDRAFT_03g044380	Sorghum bicolor (Sorghum) (Sorghum vulgare)
Sample_1_c23800_g3_i1	1652	0	Sb09g030180 SORBIDRAFT_09g030180	Sorghum bicolor (Sorghum) (Sorghum vulgare)
Sample_1_c20016_g2_i1	377	4e-48	NA	Zea mays (Maize)
Sample_1_c43093_g1_i1	595	1e-32	EF1	Elaeis guineensis var. tenera (Oil palm)
Sample_1_c73646_g1_i1	333	6e-24	Bathy01g00820	Bathycoccus prasinos
Sample_1_c12038_g1_i1	841	1e-17	At2g07660	Arabidopsis thaliana (Mouse-ear cress)
Sample_1_c19577_g1_i1	1604	0	Sb02g012420 SORBIDRAFT_02g012420	Sorghum bicolor (Sorghum) (Sorghum vulgare)
Sample_1_c72320_g1_i1	521	3e-26	TSPGSL018_29428	Tetraselmis sp. GSL018
Sample_1_c22547_g1_i1	722	6e-70	Zm.18320	Zea mays (Maize)
Sample_1_c21011_g1_i1	1287	1e-148	Sb07g021520 SORBIDRAFT_07g021520	Sorghum bicolor (Sorghum) (Sorghum vulgare)
Sample_1_c30715_g2_i1	2079	7e-176	Si032535m.g	Setaria italica (Foxtail millet) (Panicum italicum)
Sample_1_c17558_g1_i1	1558	0	Sb07g022820 SORBIDRAFT_07g022820	Sorghum bicolor (Sorghum) (Sorghum vulgare)
Sample_1_c30656_g1_i2	2279	3e-100	Sb05g006310 SORBIDRAFT_05g006310	Sorghum bicolor (Sorghum) (Sorghum vulgare)
Sample_1_c17659_g1_i1	2311	0	Sb10g004570 SORBIDRAFT_10g004570	Sorghum bicolor (Sorghum) (Sorghum vulgare)
Sample_1_c45341_g1_i1	373	3e-65	Sb03g008680 SORBIDRAFT_03g008680	Sorghum bicolor (Sorghum) (Sorghum vulgare)
Sample_1_c56244_g1_i1	908	2e-158	Si029044m.g	Setaria italica (Foxtail millet) (Panicum italicum)
Sample_1_c28110_g1_i1	1671	5e-89	Sb02g006070 SORBIDRAFT_02g006070	Sorghum bicolor (Sorghum) (Sorghum vulgare)
Sample_1_c18656_g1_i1	798	4e-113	Sb04g017460 SORBIDRAFT_04g017460	Sorghum bicolor (Sorghum) (Sorghum vulgare)
Sample_1_c19125_g1_i2	838	4e-56	NA	Zea mays (Maize)
Sample_1_c8254_g1_i1	507	2e-58	NA	Arundo donax (Giant reed) (Donax arundinaceus)
Sample_1_c18519_g1_i2	2412	0	Sb01g017790 SORBIDRAFT_01g017790	Sorghum bicolor (Sorghum) (Sorghum vulgare)
Sample_1_c27349_g1_i1	1096	7e-84	SHCRBa_044_D02_R_10	Saccharum hybrid cultivar R570
Sample_1_c16038_g2_i1	1161	5e-44	NA	Zea mays (Maize)
Sample_1_c27932_g1_i1	1669	0	NA	Zea mays (Maize)
Sample_1_c27655_g1_i4	1574	0	LOC100382772	Zea mays (Maize)
Sample_1_c28837_g4_i2	1881	0	Sb07g016100 SORBIDRAFT_07g016100	Sorghum bicolor (Sorghum) (Sorghum vulgare)
Sample_1_c27489_g1_i2	835	2e-12	Zm.34165 ZEAMMB73_232072	Zea mays (Maize)
Sample_1_c22547_g1_i5	1397	0	BRADI5G24820	Brachypodium distachyon (Purple false brome) (Trachynia distachya)
Sample_1_c48772_g1_i1	492	2e-17	RCOM_1790820	Ricinus communis (Castor bean)
Sample_1_c45418_g1_i1	629	1e-96	Sb07g000510 SORBIDRAFT_07g000510	Sorghum bicolor (Sorghum) (Sorghum vulgare)
Sample_1_c30913_g1_i3	365	1e-49	LOC100281566	Zea mays (Maize)
Sample_1_c25062_g1_i1	1797	0	NA	Zea mays (Maize)
Sample_1_c28102_g3_i2	1338	4e-144	Sb06g021170 SORBIDRAFT_06g021170	Sorghum bicolor (Sorghum) (Sorghum vulgare)
Sample_1_c24140_g3_i1	1169	9e-75	Sb01g048570 SORBIDRAFT_01g048570	Sorghum bicolor (Sorghum) (Sorghum vulgare)
Sample_1_c19058_g1_i1	2418	0	Sb03g027480 SORBIDRAFT_03g027480	Sorghum bicolor (Sorghum) (Sorghum vulgare)
Sample_1_c15374_g1_i1	362	3e-37	Sb10g028300 SORBIDRAFT_10g028300	Sorghum bicolor (Sorghum) (Sorghum vulgare)
Sample_1_c595_g1_i1	824	1e-71	NA	Zea mays (Maize)
Sample_1_c24911_g3_i2	1041	1e-22	Sb07g006200 SORBIDRAFT_07g006200	Sorghum bicolor (Sorghum) (Sorghum vulgare)
Sample_1_c42050_g1_i1	334	5e-19	PHYPADRAFT_10975	Physcomitrella patens subsp. patens (Moss)
Sample_1_c23877_g1_i2	683	1e-06	LOC_Os11g31760	Oryza sativa subsp. japonica (Rice)
Sample_1_c10338_g1_i1	1179	6e-116	Sb03g025860 SORBIDRAFT_03g025860	Sorghum bicolor (Sorghum) (Sorghum vulgare)
Sample_1_c9508_g1_i1	1049	0	Sb09g029650 SORBIDRAFT_09g029650	Sorghum bicolor (Sorghum) (Sorghum vulgare)
Sample_1_c72152_g1_i1	737	2e-121	NA	Arundo donax (Giant reed) (Donax arundinaceus)
Sample_1_c20968_g1_i2	457	2e-09	NA	Zea mays (Maize)
Sample_1_c28762_g1_i1	1150	6e-127	Sb07g027290 SORBIDRAFT_07g027290	Sorghum bicolor (Sorghum) (Sorghum vulgare)
Sample_1_c24121_g1_i1	1246	1e-102	Sb04g038570 SORBIDRAFT_04g038570	Sorghum bicolor (Sorghum) (Sorghum vulgare)
Sample_1_c31002_g2_i4	2448	0	cl35695_1 ZEAMMB73_434998	Zea mays (Maize)
Sample_1_c26467_g1_i1	427	7e-57	LOC100194165	Zea mays (Maize)
Sample_1_c25061_g1_i1	940	1e-160	Sb01g001170 SORBIDRAFT_01g001170	Sorghum bicolor (Sorghum) (Sorghum vulgare)
Sample_1_c26846_g1_i6	1262	6e-136	Si007270m.g	Setaria italica (Foxtail millet) (Panicum italicum)
Sample_1_c30788_g1_i1	765	3e-109	Sb10g001670 SORBIDRAFT_10g001670	Sorghum bicolor (Sorghum) (Sorghum vulgare)
Sample_1_c48654_g1_i1	648	1e-38	Zm.24480	Zea mays (Maize)
Sample_1_c18248_g1_i1	1017	1e-41	Sb07g020880 SORBIDRAFT_07g020880	Sorghum bicolor (Sorghum) (Sorghum vulgare)
Sample_1_c26004_g1_i1	1079	5e-67	Sb04g006040 SORBIDRAFT_04g006040	Sorghum bicolor (Sorghum) (Sorghum vulgare)
Sample_1_c72128_g1_i1	742	5e-151	Sb03g034460 SORBIDRAFT_03g034460	Sorghum bicolor (Sorghum) (Sorghum vulgare)
Sample_1_c16001_g1_i1	2088	0	Zm.19546	Zea mays (Maize)
Sample_1_c63450_g1_i1	594	8e-39	NA	Zea mays (Maize)
Sample_1_c18841_g1_i1	1509	2e-129	Sb03g032720 SORBIDRAFT_03g032720	Sorghum bicolor (Sorghum) (Sorghum vulgare)
Sample_1_c29253_g1_i2	671	4e-39	NA	Hordeum vulgare var. distichum (Domesticated barley)
Sample_1_c30603_g1_i3	2113	1e-72	SHCRBa_009_C19_R_110	Saccharum hybrid cultivar R570
Sample_1_c22669_g1_i1	1105	2e-151	Zm.83878 ZEAMMB73_171063	Zea mays (Maize)
Sample_1_c57268_g1_i1	325	6e-52	NA	Triticum aestivum (Wheat)
Sample_1_c24220_g1_i2	421	3e-15	NA	Triticum aestivum (Wheat)
Sample_1_c30429_g3_i1	763	5e-77	LOC100384725	Zea mays (Maize)
Sample_1_c11346_g1_i1	468	2e-94	Sb03g003800 SORBIDRAFT_03g003800	Sorghum bicolor (Sorghum) (Sorghum vulgare)
Sample_1_c14318_g1_i1	1096	2e-139	Sb06g026990 SORBIDRAFT_06g026990	Sorghum bicolor (Sorghum) (Sorghum vulgare)
Sample_1_c30973_g2_i3	2494	0	Zm.36784	Zea mays (Maize)
Sample_1_c29041_g2_i7	556	7e-70	LOC100304243 LOC100276461	Zea mays (Maize)
Sample_1_c25028_g1_i1	1230	0	Sb09g020600 SORBIDRAFT_09g020600	Sorghum bicolor (Sorghum) (Sorghum vulgare)
Sample_1_c20027_g2_i1	1840	0	Sb08g001420 SORBIDRAFT_08g001420	Sorghum bicolor (Sorghum) (Sorghum vulgare)
Sample_1_c46724_g1_i1	317	6e-30	oleosin	Zea mays (Maize)
Sample_1_c19082_g1_i1	840	0	Sb05g004500 SORBIDRAFT_05g004500	Sorghum bicolor (Sorghum) (Sorghum vulgare)
Sample_1_c23283_g1_i2	1646	0	Sb01g039930 SORBIDRAFT_01g039930	Sorghum bicolor (Sorghum) (Sorghum vulgare)
Sample_1_c23272_g1_i2	1722	0	Sb01g037350 SORBIDRAFT_01g037350	Sorghum bicolor (Sorghum) (Sorghum vulgare)
Sample_1_c28747_g1_i2	379	3e-50	Z092E12.14	Zea mays (Maize)
Sample_1_c11291_g1_i1	1054	5e-12	ZEAMMB73_934516	Zea mays (Maize)
Sample_1_c1945_g1_i1	495	2e-50	NA	Arundo donax (Giant reed) (Donax arundinaceus)
Sample_1_c17788_g1_i1	945	3e-94	Sb04g010410 SORBIDRAFT_04g010410	Sorghum bicolor (Sorghum) (Sorghum vulgare)
Sample_1_c29041_g1_i2	1411	2e-143	NA	Saccharum officinarum (Sugarcane)
Sample_1_c25754_g1_i3	692	5e-73	Sb07g005060 SORBIDRAFT_07g005060	Sorghum bicolor (Sorghum) (Sorghum vulgare)
Sample_1_c49206_g1_i1	435	1e-39	NA	NA
Sample_1_c13613_g1_i1	466	3e-14	Sb01g039800 SORBIDRAFT_01g039800	Sorghum bicolor (Sorghum) (Sorghum vulgare)
Sample_1_c71592_g1_i1	460	7e-90	Sb02g041290 SORBIDRAFT_02g041290	Sorghum bicolor (Sorghum) (Sorghum vulgare)
Sample_1_c22742_g1_i1	1788	0	Sb06g013790 SORBIDRAFT_06g013790	Sorghum bicolor (Sorghum) (Sorghum vulgare)
Sample_1_c15949_g1_i1	594	3e-25	Si027121m.g	Setaria italica (Foxtail millet) (Panicum italicum)
Sample_1_c26078_g2_i1	469	2e-32	LOC100279539	Zea mays (Maize)
Sample_1_c28225_g1_i1	1038	1e-81	Sb06g016590 SORBIDRAFT_06g016590	Sorghum bicolor (Sorghum) (Sorghum vulgare)
Sample_1_c26320_g1_i1	453	4e-64	Sb07g024010 SORBIDRAFT_07g024010	Sorghum bicolor (Sorghum) (Sorghum vulgare)
Sample_1_c27028_g1_i2	1598	2e-158	Si023163m.g	Setaria italica (Foxtail millet) (Panicum italicum)
Sample_1_c31160_g1_i1	9306	0	NA	Zea mays (Maize)
Sample_1_c77292_g1_i1	323	2e-19	OsI_18862	Oryza sativa subsp. indica (Rice)
Sample_1_c21025_g1_i2	1844	0	NA	Zea mays (Maize)
Sample_1_c26436_g1_i2	449	2e-99	Sb02g007470 SORBIDRAFT_02g007470	Sorghum bicolor (Sorghum) (Sorghum vulgare)
Sample_1_c24724_g2_i1	339	2e-14	Si001321m.g	Setaria italica (Foxtail millet) (Panicum italicum)
Sample_1_c64312_g1_i1	837	9e-122	Si033288m.g	Setaria italica (Foxtail millet) (Panicum italicum)
Sample_1_c26845_g3_i3	384	6e-37	S126P21.10 Sb05g024900 SORBIDRAFT_05g024900	Sorghum bicolor (Sorghum) (Sorghum vulgare)
Sample_1_c11696_g1_i1	604	4e-57	NA	Arundo donax (Giant reed) (Donax arundinaceus)
Sample_1_c46180_g1_i1	426	2e-06	RCOM_0360520	Ricinus communis (Castor bean)
Sample_1_c76394_g1_i1	437	5e-08	VITISV_023544	Vitis vinifera (Grape)
Sample_1_c16055_g1_i1	347	2e-21	NA	Arundo donax (Giant reed) (Donax arundinaceus)
Sample_1_c23551_g1_i3	1461	5e-153	Zm.125603	Zea mays (Maize)
Sample_1_c24478_g1_i4	1237	8e-59	LOC100281073	Zea mays (Maize)
Sample_1_c16956_g1_i2	928	1e-103	pco115104	Zea mays (Maize)
Sample_1_c5351_g1_i1	939	0	Si012110m.g	Setaria italica (Foxtail millet) (Panicum italicum)
Sample_1_c53985_g1_i1	319	1e-51	EUGRSUZ_D01848	Eucalyptus grandis (Flooded gum)
Sample_1_c21924_g1_i1	836	2e-14	NA	Arundo donax (Giant reed) (Donax arundinaceus)
Sample_1_c30412_g1_i1	2933	0	Sb04g035140 SORBIDRAFT_04g035140	Sorghum bicolor (Sorghum) (Sorghum vulgare)
Sample_1_c8730_g1_i1	864	0	pco090813	Zea mays (Maize)
Sample_1_c57368_g1_i1	359	7e-19	Sb10g008150 SORBIDRAFT_10g008150	Sorghum bicolor (Sorghum) (Sorghum vulgare)
Sample_1_c46810_g1_i1	390	3e-34	Zm.4661	Zea mays (Maize)
Sample_1_c62661_g1_i1	394	3e-40	Sb01g046120 SORBIDRAFT_01g046120	Sorghum bicolor (Sorghum) (Sorghum vulgare)
Sample_1_c23416_g1_i2	1832	0	Sb01g011460 SORBIDRAFT_01g011460	Sorghum bicolor (Sorghum) (Sorghum vulgare)
Sample_1_c60766_g1_i1	718	3e-93	Zm.8742	Zea mays (Maize)
Sample_1_c39038_g1_i1	389	4e-63	Sb06g026440 SORBIDRAFT_06g026440	Sorghum bicolor (Sorghum) (Sorghum vulgare)
Sample_1_c30190_g2_i3	3542	0	Sb09g003440 SORBIDRAFT_09g003440	Sorghum bicolor (Sorghum) (Sorghum vulgare)
Sample_1_c29524_g3_i2	2571	0	csu1007(eif4F)	Zea mays (Maize)
Sample_1_c19971_g1_i2	2400	2e-102	LOC100279524	Zea mays (Maize)
Sample_1_c31325_g1_i1	434	2e-30	P0676G05.19	Oryza sativa subsp. japonica (Rice)
Sample_1_c58217_g1_i2	344	3e-12	H632_c108p2	Helicosporidium sp. ATCC 50920
Sample_1_c22810_g1_i1	841	1e-81	Sb04g035320 SORBIDRAFT_04g035320	Sorghum bicolor (Sorghum) (Sorghum vulgare)
Sample_1_c62343_g1_i1	400	6e-24	Zm.26425	Zea mays (Maize)
Sample_1_c71737_g1_i1	356	4e-70	Sb02g027830 SORBIDRAFT_02g027830	Sorghum bicolor (Sorghum) (Sorghum vulgare)
Sample_1_c20296_g2_i2	1658	0	Sb10g003060 SORBIDRAFT_10g003060	Sorghum bicolor (Sorghum) (Sorghum vulgare)
Sample_1_c23593_g1_i1	937	1e-77	Sb01g008190 SORBIDRAFT_01g008190	Sorghum bicolor (Sorghum) (Sorghum vulgare)
Sample_1_c15628_g1_i1	1492	0	Sb07g023570 SORBIDRAFT_07g023570	Sorghum bicolor (Sorghum) (Sorghum vulgare)
Sample_1_c25475_g1_i2	957	3e-118	Sb05g001110 SORBIDRAFT_05g001110	Sorghum bicolor (Sorghum) (Sorghum vulgare)
Sample_1_c24600_g1_i1	1959	0	Sb01g009400 SORBIDRAFT_01g009400	Sorghum bicolor (Sorghum) (Sorghum vulgare)
Sample_1_c59621_g1_i1	372	2e-78	NA	Arundo donax (Giant reed) (Donax arundinaceus)
Sample_1_c25975_g1_i3	927	0	Sb10g027010 SORBIDRAFT_10g027010	Sorghum bicolor (Sorghum) (Sorghum vulgare)
Sample_1_c23048_g1_i1	1348	0	Sb09g025040 SORBIDRAFT_09g025040	Sorghum bicolor (Sorghum) (Sorghum vulgare)
Sample_1_c21111_g1_i1	2995	0	Sb03g010440 SORBIDRAFT_03g010440	Sorghum bicolor (Sorghum) (Sorghum vulgare)
Sample_1_c13979_g1_i1	838	3e-72	Si038939m.g	Setaria italica (Foxtail millet) (Panicum italicum)
Sample_1_c56239_g1_i1	567	1e-19	NA	Triticum urartu (Red wild einkorn) (Crithodium urartu)
Sample_1_c21316_g1_i1	1564	3e-62	Zm.31044	Zea mays (Maize)
Sample_1_c22667_g1_i1	1223	3e-69	Sb02g035220 SORBIDRAFT_02g035220	Sorghum bicolor (Sorghum) (Sorghum vulgare)
Sample_1_c21757_g1_i2	852	4e-121	Sb06g024280 SORBIDRAFT_06g024280	Sorghum bicolor (Sorghum) (Sorghum vulgare)
Sample_1_c26163_g1_i1	1353	4e-175	Sb01g015500 SORBIDRAFT_01g015500	Sorghum bicolor (Sorghum) (Sorghum vulgare)
Sample_1_c24900_g2_i1	757	1e-66	NA	Zea mays (Maize)
Sample_1_c40191_g1_i1	342	1e-18	OSTLU_6293	Ostreococcus lucimarinus (strain CCE9901)
Sample_1_c30108_g1_i2	3887	0	Zm.41322 ZEAMMB73_547914	Zea mays (Maize)
Sample_1_c23715_g2_i1	1008	1e-76	Sb09g030890 SORBIDRAFT_09g030890	Sorghum bicolor (Sorghum) (Sorghum vulgare)
Sample_1_c13689_g1_i1	730	6e-35	NA	Zea mays (Maize)
Sample_1_c30725_g1_i1	617	7e-142	Sb01g005300 SORBIDRAFT_01g005300	Sorghum bicolor (Sorghum) (Sorghum vulgare)
Sample_1_c1627_g1_i1	739	1e-55	OsJ_31232	Oryza sativa subsp. japonica (Rice)
Sample_1_c18564_g1_i1	1586	5e-65	NA	Zea mays (Maize)
Sample_1_c27712_g1_i1	2876	0	HOX1A	Zea mays (Maize)
Sample_1_c23446_g1_i1	1534	0	NA	Zea mays (Maize)
Sample_1_c16116_g2_i1	767	5e-50	Sb03g004020 SORBIDRAFT_03g004020	Sorghum bicolor (Sorghum) (Sorghum vulgare)
Sample_1_c3289_g1_i1	598	4e-20	Zm.10453 ZEAMMB73_627008	Zea mays (Maize)
Sample_1_c21915_g1_i1	1761	0	pco144592a	Zea mays (Maize)
Sample_1_c74003_g1_i1	623	2e-30	LOC100277935 ZEAMMB73_107561	Zea mays (Maize)
Sample_1_c25320_g1_i2	1334	1e-168	Sb01g028860 SORBIDRAFT_01g028860	Sorghum bicolor (Sorghum) (Sorghum vulgare)
Sample_1_c28025_g2_i1	1279	0	si486045a09 ZEAMMB73_139867	Zea mays (Maize)
Sample_1_c36619_g1_i1	468	6e-45	F751_0265	Auxenochlorella protothecoides (Green microalga) (Chlorella protothecoides)
Sample_1_c38014_g1_i1	860	5e-142	LOC100381942	Zea mays (Maize)
Sample_1_c39142_g1_i1	423	8e-09	Sb02g034230 SORBIDRAFT_02g034230	Sorghum bicolor (Sorghum) (Sorghum vulgare)
Sample_1_c31116_g1_i2	625	3e-36	Sb05g025710 SORBIDRAFT_05g025710	Sorghum bicolor (Sorghum) (Sorghum vulgare)
Sample_1_c20361_g1_i2	398	7e-70	Sb01g011590 SORBIDRAFT_01g011590	Sorghum bicolor (Sorghum) (Sorghum vulgare)
Sample_1_c58447_g1_i1	310	1e-06	RCOM_2123420	Ricinus communis (Castor bean)
Sample_1_c20973_g1_i1	1287	4e-134	Zm.28686	Zea mays (Maize)
Sample_1_c13359_g1_i1	697	8e-95	LOC100193426 ZEAMMB73_775932	Zea mays (Maize)
Sample_1_c18887_g1_i1	1428	0	Zm.18394	Zea mays (Maize)
Sample_1_c60540_g1_i1	547	3e-29	NA	Bryonia dioica (Red bryony) (Bryonia cretica subsp. dioica)
Sample_1_c58158_g1_i1	646	4e-14	OB12G24230	Oryza brachyantha
Sample_1_c17023_g1_i2	599	5e-105	Sb06g027820 SORBIDRAFT_06g027820	Sorghum bicolor (Sorghum) (Sorghum vulgare)
Sample_1_c30878_g1_i4	2389	0	NA	Zea mays (Maize)
Sample_1_c5072_g1_i1	688	1e-54	Zm.41299	Zea mays (Maize)
Sample_1_c18922_g1_i1	790	2e-85	Zm.70	Zea mays (Maize)
Sample_1_c20485_g2_i4	401	3e-11	Zm.18415	Zea mays (Maize)
Sample_1_c29515_g3_i1	2617	0	Zm.16355 ZEAMMB73_327323	Zea mays (Maize)
Sample_1_c12202_g1_i1	443	4e-51	Sb03g027950 SORBIDRAFT_03g027950	Sorghum bicolor (Sorghum) (Sorghum vulgare)
Sample_1_c69612_g1_i1	499	2e-58	Sb08g005100 SORBIDRAFT_08g005100	Sorghum bicolor (Sorghum) (Sorghum vulgare)
Sample_1_c27038_g1_i1	913	1e-77	LOC100278700	Zea mays (Maize)
Sample_1_c39083_g1_i1	519	5e-39	Si030619m.g	Setaria italica (Foxtail millet) (Panicum italicum)
Sample_1_c22511_g2_i1	740	9e-115	pco123983	Zea mays (Maize)
Sample_1_c12336_g1_i1	511	2e-47	Csa_4G608140	Cucumis sativus (Cucumber)
Sample_1_c30668_g1_i5	475	3e-51	NA	Arundo donax (Giant reed) (Donax arundinaceus)
Sample_1_c15390_g1_i1	877	7e-64	Sb03g014790 SORBIDRAFT_03g014790	Sorghum bicolor (Sorghum) (Sorghum vulgare)
Sample_1_c29503_g2_i1	1770	0	Si029957m.g	Setaria italica (Foxtail millet) (Panicum italicum)
Sample_1_c59877_g1_i1	435	3e-55	Sb08g009090 SORBIDRAFT_08g009090	Sorghum bicolor (Sorghum) (Sorghum vulgare)
Sample_1_c20609_g2_i1	1504	0	Sb10g023590 SORBIDRAFT_10g023590	Sorghum bicolor (Sorghum) (Sorghum vulgare)
Sample_1_c31691_g1_i1	383	1e-62	LOC100193199	Zea mays (Maize)
Sample_1_c30904_g1_i2	2903	0	Sb09g029960 SORBIDRAFT_09g029960	Sorghum bicolor (Sorghum) (Sorghum vulgare)
Sample_1_c27278_g1_i1	1802	0	Sb02g020270 SORBIDRAFT_02g020270	Sorghum bicolor (Sorghum) (Sorghum vulgare)
Sample_1_c56248_g1_i1	359	8e-40	Si009266m.g	Setaria italica (Foxtail millet) (Panicum italicum)
Sample_1_c25520_g1_i2	2129	0	Sb01g035280 SORBIDRAFT_01g035280	Sorghum bicolor (Sorghum) (Sorghum vulgare)
Sample_1_c4976_g1_i1	437	3e-35	LOC100383541	Zea mays (Maize)
Sample_1_c26148_g1_i2	1648	0	LOC100384802	Zea mays (Maize)
Sample_1_c28674_g1_i1	3901	0	Sb07g020930 SORBIDRAFT_07g020930	Sorghum bicolor (Sorghum) (Sorghum vulgare)
Sample_1_c35991_g1_i1	330	6e-62	Sb02g043770 SORBIDRAFT_02g043770	Sorghum bicolor (Sorghum) (Sorghum vulgare)
Sample_1_c36547_g1_i1	332	3e-18	Sb05g021280 SORBIDRAFT_05g021280	Sorghum bicolor (Sorghum) (Sorghum vulgare)
Sample_1_c15182_g1_i1	1441	0	NA	Triticum aestivum (Wheat)
Sample_1_c22744_g1_i2	903	8e-157	Si005833m.g	Setaria italica (Foxtail millet) (Panicum italicum)
Sample_1_c84_g1_i1	885	5e-101	Sb06g000860 SORBIDRAFT_06g000860	Sorghum bicolor (Sorghum) (Sorghum vulgare)
Sample_1_c13186_g1_i1	392	2e-37	cl15683_1	Zea mays (Maize)
Sample_1_c29730_g4_i1	423	2e-11	NA	Zea mays (Maize)
Sample_1_c21588_g1_i1	1307	1e-70	Si002882m.g	Setaria italica (Foxtail millet) (Panicum italicum)
Sample_1_c52135_g1_i1	347	1e-10	RCOM_1959480	Ricinus communis (Castor bean)
Sample_1_c29372_g1_i1	1296	8e-95	Sb09g024790 SORBIDRAFT_09g024790	Sorghum bicolor (Sorghum) (Sorghum vulgare)
Sample_1_c22976_g1_i2	1751	0	Sb04g025130 SORBIDRAFT_04g025130	Sorghum bicolor (Sorghum) (Sorghum vulgare)
Sample_1_c29731_g1_i2	2120	0	Sb01g034550 SORBIDRAFT_01g034550	Sorghum bicolor (Sorghum) (Sorghum vulgare)
Sample_1_c25562_g1_i1	737	2e-47	Sb01g031240 SORBIDRAFT_01g031240	Sorghum bicolor (Sorghum) (Sorghum vulgare)
Sample_1_c5266_g1_i1	307	4e-19	Zm.34804	Zea mays (Maize)
Sample_1_c29201_g3_i2	1012	3e-128	Sb07g028000 SORBIDRAFT_07g028000	Sorghum bicolor (Sorghum) (Sorghum vulgare)
Sample_1_c26833_g1_i1	7070	0	Si016064m.g	Setaria italica (Foxtail millet) (Panicum italicum)
Sample_1_c25624_g1_i1	1368	0	Sb05g016740 SORBIDRAFT_05g016740	Sorghum bicolor (Sorghum) (Sorghum vulgare)
Sample_1_c41657_g1_i1	325	1e-09	Solyc07g006520.2	Solanum lycopersicum (Tomato) (Lycopersicon esculentum)
Sample_1_c3113_g1_i1	800	1e-98	Si000215m.g	Setaria italica (Foxtail millet) (Panicum italicum)
Sample_1_c18811_g1_i1	1757	0	Sb01g015390 SORBIDRAFT_01g015390	Sorghum bicolor (Sorghum) (Sorghum vulgare)
Sample_1_c28924_g1_i2	698	6e-18	NA	Triticum aestivum (Wheat)
Sample_1_c8785_g1_i1	348	4e-07	Zm.16934	Zea mays (Maize)
Sample_1_c48178_g1_i1	420	2e-38	Sb03g008460 SORBIDRAFT_03g008460	Sorghum bicolor (Sorghum) (Sorghum vulgare)
Sample_1_c605_g1_i1	326	6e-23	NA	Zea mays (Maize)
Sample_1_c29387_g2_i1	340	2e-13	gst2 ZEAMMB73_050151	Zea mays (Maize)
Sample_1_c15330_g1_i1	496	5e-48	Sb01g011590 SORBIDRAFT_01g011590	Sorghum bicolor (Sorghum) (Sorghum vulgare)
Sample_1_c45215_g1_i1	1308	0	Zm.18589	Zea mays (Maize)
Sample_1_c29574_g1_i1	1936	0	Sb05g001320 SORBIDRAFT_05g001320	Sorghum bicolor (Sorghum) (Sorghum vulgare)
Sample_1_c16002_g2_i1	517	7e-18	Sb08g019940 SORBIDRAFT_08g019940	Sorghum bicolor (Sorghum) (Sorghum vulgare)
Sample_1_c23420_g1_i6	1409	4e-111	Sb10g003760 SORBIDRAFT_10g003760	Sorghum bicolor (Sorghum) (Sorghum vulgare)
Sample_1_c18339_g1_i1	741	8e-25	Sb02g026740 SORBIDRAFT_02g026740	Sorghum bicolor (Sorghum) (Sorghum vulgare)
Sample_1_c19440_g1_i1	668	7e-18	OsI_08815	Oryza sativa subsp. indica (Rice)
Sample_1_c25450_g1_i2	609	8e-53	pco080814(165)	Zea mays (Maize)
Sample_1_c11341_g1_i1	1245	0	Sb06g006100 SORBIDRAFT_06g006100	Sorghum bicolor (Sorghum) (Sorghum vulgare)
Sample_1_c20854_g2_i1	426	2e-06	NA	Arundo donax (Giant reed) (Donax arundinaceus)
Sample_1_c20792_g1_i1	1940	0	Si001160m.g	Setaria italica (Foxtail millet) (Panicum italicum)
Sample_1_c11627_g1_i1	346	2e-76	NA	Arundo donax (Giant reed) (Donax arundinaceus)
Sample_1_c38041_g1_i1	633	1e-109	atp1	Chlorokybus atmophyticus (Soil alga)
Sample_1_c25217_g1_i2	869	2e-53	Sb01g043460 SORBIDRAFT_01g043460	Sorghum bicolor (Sorghum) (Sorghum vulgare)
Sample_1_c62908_g1_i1	575	1e-06	OT_ostta01g01850	Ostreococcus tauri
Sample_1_c26240_g2_i1	1522	0	Sb06g029120 SORBIDRAFT_06g029120	Sorghum bicolor (Sorghum) (Sorghum vulgare)
Sample_1_c29621_g2_i1	6126	0	Si028648m.g	Setaria italica (Foxtail millet) (Panicum italicum)
Sample_1_c26773_g6_i1	344	1e-63	NA	Arundo donax (Giant reed) (Donax arundinaceus)
Sample_1_c21666_g1_i1	1624	0	AMADH2	Zea mays (Maize)
Sample_1_c79740_g1_i1	325	1e-59	Sb03g032000 SORBIDRAFT_03g032000	Sorghum bicolor (Sorghum) (Sorghum vulgare)
Sample_1_c16475_g1_i1	1282	0	Sb03g034230 SORBIDRAFT_03g034230	Sorghum bicolor (Sorghum) (Sorghum vulgare)
Sample_1_c75381_g1_i1	552	6e-27	RCOM_2115990	Ricinus communis (Castor bean)
Sample_1_c25557_g1_i3	2697	0	Si029099m.g	Setaria italica (Foxtail millet) (Panicum italicum)
Sample_1_c30765_g1_i2	1222	4e-125	Sb09g024745 SORBIDRAFT_09g024745	Sorghum bicolor (Sorghum) (Sorghum vulgare)
Sample_1_c22888_g1_i1	902	3e-73	NA	Zea mays (Maize)
Sample_1_c31130_g2_i1	1466	4e-16	drp	Corchorus olitorius
Sample_1_c22977_g1_i1	762	3e-45	LOC100280965	Zea mays (Maize)
Sample_1_c18562_g1_i1	758	6e-60	Sb04g024330 SORBIDRAFT_04g024330	Sorghum bicolor (Sorghum) (Sorghum vulgare)
Sample_1_c17359_g1_i1	1882	0	Sb07g001410 SORBIDRAFT_07g001410	Sorghum bicolor (Sorghum) (Sorghum vulgare)
Sample_1_c12931_g1_i1	553	7e-07	NA	Arundo donax (Giant reed) (Donax arundinaceus)
Sample_1_c25553_g1_i1	1187	2e-149	Sb02g042060 SORBIDRAFT_02g042060	Sorghum bicolor (Sorghum) (Sorghum vulgare)
Sample_1_c18583_g1_i1	1386	0	Sb02g021040 SORBIDRAFT_02g021040	Sorghum bicolor (Sorghum) (Sorghum vulgare)
Sample_1_c28333_g1_i2	2383	0	Zm.18185	Zea mays (Maize)
Sample_1_c26846_g1_i4	1202	2e-140	Si007270m.g	Setaria italica (Foxtail millet) (Panicum italicum)
Sample_1_c17814_g1_i1	868	3e-21	Sb01g013340 SORBIDRAFT_01g013340	Sorghum bicolor (Sorghum) (Sorghum vulgare)
Sample_1_c29385_g2_i1	2052	0	Sb09g003860 SORBIDRAFT_09g003860	Sorghum bicolor (Sorghum) (Sorghum vulgare)
Sample_1_c17094_g1_i4	2076	1e-77	NA	Arundo donax (Giant reed) (Donax arundinaceus)
Sample_1_c20189_g1_i1	1401	0	IDP311	Zea mays (Maize)
Sample_1_c15006_g1_i1	1228	2e-50	Sb10g021935 SORBIDRAFT_10g021935	Sorghum bicolor (Sorghum) (Sorghum vulgare)
Sample_1_c60533_g1_i1	448	4e-30	Bathy10g01300	Bathycoccus prasinos
Sample_1_c27926_g1_i3	1444	6e-180	Sb01g018380 SORBIDRAFT_01g018380	Sorghum bicolor (Sorghum) (Sorghum vulgare)
Sample_1_c15527_g1_i1	1158	1e-149	gpm642	Zea mays (Maize)
Sample_1_c55815_g1_i1	560	1e-30	MTR_020s0024	Medicago truncatula (Barrel medic) (Medicago tribuloides)
Sample_1_c30696_g1_i1	1117	0	Sb07g023880 SORBIDRAFT_07g023880	Sorghum bicolor (Sorghum) (Sorghum vulgare)
Sample_1_c23174_g1_i1	877	2e-82	Sb10g000950 SORBIDRAFT_10g000950	Sorghum bicolor (Sorghum) (Sorghum vulgare)
Sample_1_c12407_g1_i1	669	6e-80	Sb08g016640 SORBIDRAFT_08g016640	Sorghum bicolor (Sorghum) (Sorghum vulgare)
Sample_1_c20591_g1_i1	1471	0	Si000515m.g	Setaria italica (Foxtail millet) (Panicum italicum)
Sample_1_c77151_g1_i1	336	3e-20	PHYPADRAFT_172226	Physcomitrella patens subsp. patens (Moss)
Sample_1_c38431_g1_i1	772	2e-60	OSTLU_36653 OSTLU_41633	Ostreococcus lucimarinus (strain CCE9901)
Sample_1_c37208_g1_i1	575	6e-38	atp6	Chlorokybus atmophyticus (Soil alga)
Sample_1_c28336_g1_i2	1555	1e-68	Sb07g020936 SORBIDRAFT_07g020936	Sorghum bicolor (Sorghum) (Sorghum vulgare)
Sample_1_c29671_g2_i3	1428	2e-174	Sb01g021490 SORBIDRAFT_01g021490	Sorghum bicolor (Sorghum) (Sorghum vulgare)
Sample_1_c21110_g1_i1	874	7e-15	LOC100281386	Zea mays (Maize)
Sample_1_c29938_g1_i1	2497	0	Sb07g007030 SORBIDRAFT_07g007030	Sorghum bicolor (Sorghum) (Sorghum vulgare)
Sample_1_c10627_g2_i1	1437	0	Sb02g031850 SORBIDRAFT_02g031850	Sorghum bicolor (Sorghum) (Sorghum vulgare)
Sample_1_c55913_g1_i1	551	1e-27	RCOM_0038000	Ricinus communis (Castor bean)
Sample_1_c5693_g1_i1	654	5e-19	SHCRBa_011_C13_F_20	Saccharum hybrid cultivar R570
Sample_1_c19206_g2_i2	520	4e-81	Sb09g001130 SORBIDRAFT_09g001130	Sorghum bicolor (Sorghum) (Sorghum vulgare)
Sample_1_c27819_g3_i1	507	2e-80	Sb04g027520 SORBIDRAFT_04g027520	Sorghum bicolor (Sorghum) (Sorghum vulgare)
Sample_1_c12968_g1_i1	571	2e-24	Sb05g023450 SORBIDRAFT_05g023450	Sorghum bicolor (Sorghum) (Sorghum vulgare)
Sample_1_c15133_g2_i1	1261	0	NA	Zea mays (Maize)
Sample_1_c26852_g1_i3	2051	2e-143	Si006996m.g	Setaria italica (Foxtail millet) (Panicum italicum)
Sample_1_c63107_g1_i1	869	7e-30	F775_22036	Aegilops tauschii (Tausch's goatgrass) (Aegilops squarrosa)
Sample_1_c24100_g1_i2	980	3e-148	LOC100193621	Zea mays (Maize)
Sample_1_c62511_g1_i1	452	2e-11	NA	Zea mays (Maize)
Sample_1_c30762_g1_i1	2125	3e-161	Sb01g039540 SORBIDRAFT_01g039540	Sorghum bicolor (Sorghum) (Sorghum vulgare)
Sample_1_c65002_g1_i1	560	1e-121	Si006122m.g	Setaria italica (Foxtail millet) (Panicum italicum)
Sample_1_c18924_g1_i1	838	5e-72	Sb08g014870 SORBIDRAFT_08g014870	Sorghum bicolor (Sorghum) (Sorghum vulgare)
Sample_1_c3122_g1_i1	1018	9e-53	Sb04g032730 SORBIDRAFT_04g032730	Sorghum bicolor (Sorghum) (Sorghum vulgare)
Sample_1_c20268_g1_i1	1540	2e-116	Sb09g027240 SORBIDRAFT_09g027240	Sorghum bicolor (Sorghum) (Sorghum vulgare)
Sample_1_c16690_g1_i1	2024	0	Zm.73783	Zea mays (Maize)
Sample_1_c30047_g1_i2	2538	0	SHCRBa_022_O20_F_160a	Saccharum hybrid cultivar R570
Sample_1_c27571_g1_i2	1115	4e-72	Si037735m.g	Setaria italica (Foxtail millet) (Panicum italicum)
Sample_1_c10609_g1_i1	402	4e-07	Sb04g031640 SORBIDRAFT_04g031640	Sorghum bicolor (Sorghum) (Sorghum vulgare)
Sample_1_c30178_g1_i2	1365	6e-78	TRIUR3_27429	Triticum urartu (Red wild einkorn) (Crithodium urartu)
Sample_1_c69703_g1_i1	363	1e-34	Sb09g004340 SORBIDRAFT_09g004340	Sorghum bicolor (Sorghum) (Sorghum vulgare)
Sample_1_c7089_g1_i1	619	2e-103	Sb02g009160 SORBIDRAFT_02g009160	Sorghum bicolor (Sorghum) (Sorghum vulgare)
Sample_1_c22809_g1_i1	2353	0	Sb06g026200 SORBIDRAFT_06g026200	Sorghum bicolor (Sorghum) (Sorghum vulgare)
Sample_1_c11783_g1_i1	337	3e-28	NA	Arundo donax (Giant reed) (Donax arundinaceus)
Sample_1_c58570_g1_i1	594	1e-50	Sb02g029570 SORBIDRAFT_02g029570	Sorghum bicolor (Sorghum) (Sorghum vulgare)
Sample_1_c9662_g1_i1	432	1e-24	Sb03g007120 SORBIDRAFT_03g007120	Sorghum bicolor (Sorghum) (Sorghum vulgare)
Sample_1_c22717_g1_i1	756	4e-16	Si003567m.g	Setaria italica (Foxtail millet) (Panicum italicum)
Sample_1_c26437_g1_i1	1611	0	Sb04g029600 SORBIDRAFT_04g029600	Sorghum bicolor (Sorghum) (Sorghum vulgare)
Sample_1_c60679_g1_i1	312	4e-11	NA	Linum usitatissimum (Flax) (Linum humile)
Sample_1_c28268_g1_i2	1884	0	Sb04g029430 SORBIDRAFT_04g029430	Sorghum bicolor (Sorghum) (Sorghum vulgare)
Sample_1_c29926_g2_i3	1938	0	NA	Zea mays (Maize)
Sample_1_c18415_g1_i1	1620	1e-138	Sb03g035350 SORBIDRAFT_03g035350	Sorghum bicolor (Sorghum) (Sorghum vulgare)
Sample_1_c21143_g1_i1	1059	3e-87	Sb07g028880 SORBIDRAFT_07g028880	Sorghum bicolor (Sorghum) (Sorghum vulgare)
Sample_1_c75668_g1_i1	432	2e-83	Zm.31720	Zea mays (Maize)
Sample_1_c22547_g1_i3	1661	0	Zm.18320	Zea mays (Maize)
Sample_1_c29366_g2_i1	369	2e-13	LOC100278056	Zea mays (Maize)
Sample_1_c6924_g1_i1	440	2e-72	Sb01g014420 SORBIDRAFT_01g014420	Sorghum bicolor (Sorghum) (Sorghum vulgare)
Sample_1_c20967_g1_i1	1906	8e-142	Sb05g006110 SORBIDRAFT_05g006110	Sorghum bicolor (Sorghum) (Sorghum vulgare)
Sample_1_c78379_g1_i1	359	7e-20	NA	Zea mays (Maize)
Sample_1_c9375_g1_i1	403	7e-10	Sb04g033460 SORBIDRAFT_04g033460	Sorghum bicolor (Sorghum) (Sorghum vulgare)
Sample_1_c26671_g1_i2	1595	0	LOC100282667	Zea mays (Maize)
Sample_1_c67788_g1_i1	445	7e-27	Si035556m.g	Setaria italica (Foxtail millet) (Panicum italicum)
Sample_1_c22950_g1_i1	581	4e-74	NA	Zea mays (Maize)
Sample_1_c29859_g4_i1	1304	0	Si017754m.g	Setaria italica (Foxtail millet) (Panicum italicum)
Sample_1_c20138_g1_i4	593	2e-07	NA	Oryza barthii
Sample_1_c30545_g1_i7	2004	0	LOC100279609 ZEAMMB73_290108	Zea mays (Maize)
Sample_1_c20362_g1_i4	1009	2e-73	Sb01g020930 SORBIDRAFT_01g020930	Sorghum bicolor (Sorghum) (Sorghum vulgare)
Sample_1_c23975_g2_i1	971	6e-111	Sb02g037700 SORBIDRAFT_02g037700	Sorghum bicolor (Sorghum) (Sorghum vulgare)
Sample_1_c9498_g1_i1	4067	0	Zm.66893	Zea mays (Maize)
Sample_1_c25603_g1_i1	1083	2e-123	csu173	Zea mays (Maize)
Sample_1_c10718_g1_i1	692	2e-24	Si008619m.g	Setaria italica (Foxtail millet) (Panicum italicum)
Sample_1_c24542_g1_i1	2039	0	Sb04g031270 SORBIDRAFT_04g031270	Sorghum bicolor (Sorghum) (Sorghum vulgare)
Sample_1_c16320_g1_i1	618	6e-36	Sb10g023030 SORBIDRAFT_10g023030	Sorghum bicolor (Sorghum) (Sorghum vulgare)
Sample_1_c23457_g1_i3	1036	3e-167	Sb10g026810 SORBIDRAFT_10g026810	Sorghum bicolor (Sorghum) (Sorghum vulgare)
Sample_1_c27202_g1_i3	1742	0	Sb02g028080 SORBIDRAFT_02g028080	Sorghum bicolor (Sorghum) (Sorghum vulgare)
Sample_1_c51878_g1_i1	650	2e-144	Sb04g008780 SORBIDRAFT_04g008780	Sorghum bicolor (Sorghum) (Sorghum vulgare)
Sample_1_c40274_g1_i1	301	4e-25	NA	Arundo donax (Giant reed) (Donax arundinaceus)
Sample_1_c28194_g1_i5	725	1e-51	Sb10g002900 SORBIDRAFT_10g002900	Sorghum bicolor (Sorghum) (Sorghum vulgare)
Sample_1_c15687_g1_i1	379	2e-84	Rca	Vigna unguiculata (Cowpea)
Sample_1_c62330_g1_i1	389	3e-24	rps4	Matelea biflora
Sample_1_c6081_g2_i1	370	1e-17	LOC_Os11g09400	Oryza sativa subsp. japonica (Rice)
Sample_1_c28566_g1_i2	1650	0	Sb07g025350 SORBIDRAFT_07g025350	Sorghum bicolor (Sorghum) (Sorghum vulgare)
Sample_1_c13333_g1_i2	414	2e-17	Sb09g030250 SORBIDRAFT_09g030250	Sorghum bicolor (Sorghum) (Sorghum vulgare)
Sample_1_c75061_g1_i1	319	3e-24	MSRA TSPGSL018_12765	Tetraselmis sp. GSL018
Sample_1_c33821_g1_i1	358	3e-14	OB02G33570	Oryza brachyantha
Sample_1_c22716_g1_i1	1717	0	LOC100285850	Zea mays (Maize)
Sample_1_c715_g1_i1	1105	0	Zm.103706	Zea mays (Maize)
Sample_1_c67166_g1_i1	707	1e-143	Sb02g010070 SORBIDRAFT_02g010070	Sorghum bicolor (Sorghum) (Sorghum vulgare)
Sample_1_c57502_g1_i1	631	3e-41	carA	Medicago sativa (Alfalfa)
Sample_1_c27192_g1_i1	1540	0	NA	Zea mays (Maize)
Sample_1_c29879_g1_i1	377	9e-20	Sb02g040200 SORBIDRAFT_02g040200	Sorghum bicolor (Sorghum) (Sorghum vulgare)
Sample_1_c194_g1_i2	361	3e-38	Si009386m.g	Setaria italica (Foxtail millet) (Panicum italicum)
Sample_1_c30515_g1_i1	2170	0	Sb04g006210 SORBIDRAFT_04g006210	Sorghum bicolor (Sorghum) (Sorghum vulgare)
Sample_1_c14105_g1_i1	1612	9e-145	Sb02g024960 SORBIDRAFT_02g024960	Sorghum bicolor (Sorghum) (Sorghum vulgare)
Sample_1_c73634_g1_i1	341	3e-57	Zm.163447	Zea mays (Maize)
Sample_1_c12879_g1_i1	334	7e-38	Sb05g020730 SORBIDRAFT_05g020730	Sorghum bicolor (Sorghum) (Sorghum vulgare)
Sample_1_c62608_g1_i1	807	2e-19	Sb03g031940 SORBIDRAFT_03g031940	Sorghum bicolor (Sorghum) (Sorghum vulgare)
Sample_1_c59209_g1_i1	322	2e-26	At3g55410	Arabidopsis thaliana (Mouse-ear cress)
Sample_1_c29802_g1_i2	1645	0	NRH2b	Zea mays subsp. mays (maize)
Sample_1_c19939_g1_i1	3070	0	Sb02g011690 SORBIDRAFT_02g011690	Sorghum bicolor (Sorghum) (Sorghum vulgare)
Sample_1_c20350_g1_i2	674	2e-17	ZEAMMB73_034411	Zea mays (Maize)
Sample_1_c26254_g1_i1	332	2e-29	Sb10g005330 SORBIDRAFT_10g005330	Sorghum bicolor (Sorghum) (Sorghum vulgare)
Sample_1_c28797_g2_i1	3688	0	LOC100193950	Zea mays (Maize)
Sample_1_c13549_g1_i2	1076	0	NA	Zea mays (Maize)
Sample_1_c2022_g1_i1	755	7e-32	NA	Zea mays (Maize)
Sample_1_c26582_g1_i4	1167	1e-07	Sb01g001580 SORBIDRAFT_01g001580	Sorghum bicolor (Sorghum) (Sorghum vulgare)
Sample_1_c26896_g1_i1	1800	0	Sb08g001720 SORBIDRAFT_08g001720	Sorghum bicolor (Sorghum) (Sorghum vulgare)
Sample_1_c55629_g1_i1	1012	7e-27	bca3 VOLCADRAFT_102054	Volvox carteri (Green alga)
Sample_1_c19810_g1_i2	782	6e-48	LOC100502210 ZEAMMB73_956415	Zea mays (Maize)
Sample_1_c28028_g1_i2	2211	0	ALDH2a	Sorghum bicolor (Sorghum) (Sorghum vulgare)
Sample_1_c32132_g1_i1	599	2e-29	OT_ostta14g02200	Ostreococcus tauri
Sample_1_c71533_g1_i1	945	2e-20	RCOM_2037340	Ricinus communis (Castor bean)
Sample_1_c50436_g1_i1	345	6e-13	yejR	Nitella hyalina (Many-branched stonewort)
Sample_1_c30675_g5_i1	1458	1e-156	Sb02g032400 SORBIDRAFT_02g032400	Sorghum bicolor (Sorghum) (Sorghum vulgare)
Sample_1_c27300_g1_i1	1819	0	Sb02g021030 SORBIDRAFT_02g021030	Sorghum bicolor (Sorghum) (Sorghum vulgare)
Sample_1_c13394_g1_i1	1585	0	LOC100279356 ZEAMMB73_425055	Zea mays (Maize)
Sample_1_c29011_g2_i6	804	2e-33	Sb03g013310 SORBIDRAFT_03g013310	Sorghum bicolor (Sorghum) (Sorghum vulgare)
Sample_1_c27569_g1_i2	1188	0	cl30189_1 ZEAMMB73_556626	Zea mays (Maize)
Sample_1_c21650_g1_i1	1376	1e-120	LOC100191581	Zea mays (Maize)
Sample_1_c15025_g1_i1	774	1e-105	Sb03g045200 SORBIDRAFT_03g045200	Sorghum bicolor (Sorghum) (Sorghum vulgare)
Sample_1_c9567_g1_i1	628	5e-123	Sb01g004220 SORBIDRAFT_01g004220	Sorghum bicolor (Sorghum) (Sorghum vulgare)
Sample_1_c43291_g1_i1	384	5e-14	HMA5 At1g63440	Arabidopsis thaliana (Mouse-ear cress)
Sample_1_c64584_g1_i1	617	9e-113	Sb01g032740 SORBIDRAFT_01g032740	Sorghum bicolor (Sorghum) (Sorghum vulgare)
Sample_1_c9138_g1_i1	1332	0	Sb03g036700 SORBIDRAFT_03g036700	Sorghum bicolor (Sorghum) (Sorghum vulgare)
Sample_1_c10851_g1_i1	1272	0	NA	Zea mays (Maize)
Sample_1_c27630_g1_i2	3436	0	Sb03g040800 SORBIDRAFT_03g040800	Sorghum bicolor (Sorghum) (Sorghum vulgare)
Sample_1_c28008_g4_i1	1146	0	LOC100304381	Zea mays (Maize)
Sample_1_c27808_g1_i1	583	2e-68	Si016371m.g	Setaria italica (Foxtail millet) (Panicum italicum)
Sample_1_c14476_g1_i1	505	8e-49	Sb03g008835 SORBIDRAFT_03g008835	Sorghum bicolor (Sorghum) (Sorghum vulgare)
Sample_1_c19103_g1_i2	969	4e-150	IDP274 ZEAMMB73_702947	Zea mays (Maize)
Sample_1_c21703_g1_i3	433	2e-51	Sb01g038360 SORBIDRAFT_01g038360	Sorghum bicolor (Sorghum) (Sorghum vulgare)
Sample_1_c48457_g1_i1	620	5e-37	NA	Triticum urartu (Red wild einkorn) (Crithodium urartu)
Sample_1_c29424_g1_i1	664	3e-103	Si035088m.g	Setaria italica (Foxtail millet) (Panicum italicum)
Sample_1_c17930_g1_i1	3616	0	Sb02g036700 SORBIDRAFT_02g036700	Sorghum bicolor (Sorghum) (Sorghum vulgare)
Sample_1_c21217_g1_i1	1413	0	Sb02g035180 SORBIDRAFT_02g035180	Sorghum bicolor (Sorghum) (Sorghum vulgare)
Sample_1_c18645_g1_i1	827	4e-65	Sb01g048410 SORBIDRAFT_01g048410	Sorghum bicolor (Sorghum) (Sorghum vulgare)
Sample_1_c24892_g1_i2	2582	0	Sb02g026260 SORBIDRAFT_02g026260	Sorghum bicolor (Sorghum) (Sorghum vulgare)
Sample_1_c17107_g1_i1	2101	0	Sb02g043340 SORBIDRAFT_02g043340	Sorghum bicolor (Sorghum) (Sorghum vulgare)
Sample_1_c27268_g1_i1	1685	3e-99	Sb03g040970 SORBIDRAFT_03g040970	Sorghum bicolor (Sorghum) (Sorghum vulgare)
Sample_1_c20598_g1_i1	1880	0	Sb10g008760 SORBIDRAFT_10g008760	Sorghum bicolor (Sorghum) (Sorghum vulgare)
Sample_1_c56439_g1_i1	541	4e-103	Sb07g020840 SORBIDRAFT_07g020840	Sorghum bicolor (Sorghum) (Sorghum vulgare)
Sample_1_c31018_g3_i1	3868	0	ccmFn	Oryza sativa subsp. japonica (Rice)
Sample_1_c25940_g1_i1	588	2e-06	LOC100279718	Zea mays (Maize)
Sample_1_c50179_g1_i1	570	1e-16	RCOM_1876450	Ricinus communis (Castor bean)
Sample_1_c31649_g1_i1	333	5e-51	Zm.33121	Zea mays (Maize)
Sample_1_c39445_g1_i1	720	1e-27	CHLREDRAFT_107483	Chlamydomonas reinhardtii (Chlamydomonas smithii)
Sample_1_c40625_g1_i1	313	2e-07	RCOM_1914730	Ricinus communis (Castor bean)
Sample_1_c71718_g1_i1	390	2e-14	Sb05g011230 SORBIDRAFT_05g011230	Sorghum bicolor (Sorghum) (Sorghum vulgare)
Sample_1_c25803_g1_i1	1303	0	gpm583	Zea mays (Maize)
Sample_1_c29186_g2_i2	739	2e-105	Sb01g001260 SORBIDRAFT_01g001260	Sorghum bicolor (Sorghum) (Sorghum vulgare)
Sample_1_c16908_g1_i2	866	1e-105	Sb02g042670 SORBIDRAFT_02g042670	Sorghum bicolor (Sorghum) (Sorghum vulgare)
Sample_1_c39974_g1_i1	335	2e-24	NA	Wollemia nobilis
Sample_1_c24319_g1_i1	1722	0	Sb01g048830 SORBIDRAFT_01g048830	Sorghum bicolor (Sorghum) (Sorghum vulgare)
Sample_1_c8124_g1_i1	385	7e-44	Sb02g034000 SORBIDRAFT_02g034000	Sorghum bicolor (Sorghum) (Sorghum vulgare)
Sample_1_c31094_g1_i1	1848	0	Sb05g000750 SORBIDRAFT_05g000750	Sorghum bicolor (Sorghum) (Sorghum vulgare)
Sample_1_c27227_g1_i2	1330	2e-84	Sb02g038890 SORBIDRAFT_02g038890	Sorghum bicolor (Sorghum) (Sorghum vulgare)
Sample_1_c5293_g1_i1	644	8e-31	Si027507m.g	Setaria italica (Foxtail millet) (Panicum italicum)
Sample_1_c11248_g1_i1	476	3e-104	Sb07g004480 SORBIDRAFT_07g004480	Sorghum bicolor (Sorghum) (Sorghum vulgare)
Sample_1_c42066_g1_i1	464	2e-104	LOC100382270	Zea mays (Maize)
Sample_1_c30268_g1_i1	585	2e-53	Sb02g042310 SORBIDRAFT_02g042310	Sorghum bicolor (Sorghum) (Sorghum vulgare)
Sample_1_c26060_g3_i1	567	2e-28	Zm.1264	Zea mays (Maize)
Sample_1_c23056_g1_i2	1716	0	Sb10g007410 SORBIDRAFT_10g007410	Sorghum bicolor (Sorghum) (Sorghum vulgare)
Sample_1_c36703_g1_i1	533	2e-93	Sb08g020025 SORBIDRAFT_08g020025	Sorghum bicolor (Sorghum) (Sorghum vulgare)
Sample_1_c23492_g1_i2	712	3e-75	Sb02g004850 SORBIDRAFT_02g004850	Sorghum bicolor (Sorghum) (Sorghum vulgare)
Sample_1_c17582_g1_i1	1251	3e-107	bHLH73 Zm.86460	Zea mays (Maize)
Sample_1_c28312_g1_i2	921	2e-13	Zm.8301	Zea mays (Maize)
Sample_1_c29561_g1_i4	868	2e-21	Zm.84957	Zea mays (Maize)
Sample_1_c19493_g1_i2	484	4e-55	LOC100277865	Zea mays (Maize)
Sample_1_c19684_g1_i1	1221	2e-106	LOC100284751	Zea mays (Maize)
Sample_1_c29524_g1_i1	390	8e-40	csu1007(eif4F)	Zea mays (Maize)
Sample_1_c28741_g1_i1	3398	0	Sb03g011460 SORBIDRAFT_03g011460	Sorghum bicolor (Sorghum) (Sorghum vulgare)
Sample_1_c15014_g2_i1	1092	7e-135	Sb08g022840 SORBIDRAFT_08g022840	Sorghum bicolor (Sorghum) (Sorghum vulgare)
Sample_1_c17439_g1_i2	1570	0	Sb02g032970 SORBIDRAFT_02g032970	Sorghum bicolor (Sorghum) (Sorghum vulgare)
Sample_1_c12478_g1_i2	702	3e-55	NA	Zea mays (Maize)
Sample_1_c30218_g1_i2	1614	7e-143	Sb02g038900 SORBIDRAFT_02g038900	Sorghum bicolor (Sorghum) (Sorghum vulgare)
Sample_1_c26870_g1_i1	1315	0	cl12627_1 ZEAMMB73_420463	Zea mays (Maize)
Sample_1_c22595_g1_i1	1455	3e-82	Zm.31996	Zea mays (Maize)
Sample_1_c24405_g2_i1	522	3e-23	Sb03g039630 SORBIDRAFT_03g039630	Sorghum bicolor (Sorghum) (Sorghum vulgare)
Sample_1_c30125_g2_i1	1834	0	Sb10g004950 SORBIDRAFT_10g004950	Sorghum bicolor (Sorghum) (Sorghum vulgare)
Sample_1_c28408_g1_i2	3047	0	Zm.34463	Zea mays (Maize)
Sample_1_c1309_g1_i1	394	3e-72	Zm.13238 ZEAMMB73_758930	Zea mays (Maize)
Sample_1_c54113_g1_i1	440	8e-15	Sb10g024720 SORBIDRAFT_10g024720	Sorghum bicolor (Sorghum) (Sorghum vulgare)
Sample_1_c20004_g2_i1	498	4e-100	Sb10g028570 SORBIDRAFT_10g028570	Sorghum bicolor (Sorghum) (Sorghum vulgare)
Sample_1_c45479_g1_i1	502	7e-13	VOLCADRAFT_96762	Volvox carteri (Green alga)
Sample_1_c14474_g1_i1	647	6e-88	Sb01g011820 SORBIDRAFT_01g011820	Sorghum bicolor (Sorghum) (Sorghum vulgare)
Sample_1_c55030_g1_i1	340	8e-22	Zm.149756 ZEAMMB73_636206	Zea mays (Maize)
Sample_1_c43047_g1_i1	362	1e-32	Sb0391s002010 SORBIDRAFT_0391s002010	Sorghum bicolor (Sorghum) (Sorghum vulgare)
Sample_1_c28710_g1_i3	821	3e-113	NA	Zea mays (Maize)
Sample_1_c30496_g1_i4	3047	0	LOC100279629	Zea mays (Maize)
Sample_1_c31180_g2_i9	1510	0	Sb02g026890 SORBIDRAFT_02g026890	Sorghum bicolor (Sorghum) (Sorghum vulgare)
Sample_1_c2521_g1_i1	1135	2e-38	Si014103m.g	Setaria italica (Foxtail millet) (Panicum italicum)
Sample_1_c51659_g1_i1	312	2e-07	NA	Arundo donax (Giant reed) (Donax arundinaceus)
Sample_1_c16025_g1_i1	722	1e-36	Sb06g027010 SORBIDRAFT_06g027010	Sorghum bicolor (Sorghum) (Sorghum vulgare)
Sample_1_c19453_g1_i1	1739	0	Sb02g033320 SORBIDRAFT_02g033320	Sorghum bicolor (Sorghum) (Sorghum vulgare)
Sample_1_c17938_g1_i1	1422	0	csu193 ZEAMMB73_064662	Zea mays (Maize)
Sample_1_c29497_g1_i2	3113	0	Sb01g037483 SORBIDRAFT_01g037483	Sorghum bicolor (Sorghum) (Sorghum vulgare)
Sample_1_c22450_g1_i1	1259	8e-126	LOC100275347	Zea mays (Maize)
Sample_1_c14992_g1_i1	346	3e-29	Sb03g002300 SORBIDRAFT_03g002300	Sorghum bicolor (Sorghum) (Sorghum vulgare)
Sample_1_c15145_g1_i2	504	5e-07	NA	Oryza sativa subsp. indica (Rice)
Sample_1_c28150_g1_i1	2500	0	Sb06g020520 SORBIDRAFT_06g020520	Sorghum bicolor (Sorghum) (Sorghum vulgare)
Sample_1_c24398_g1_i1	650	1e-24	Sb10g030100 SORBIDRAFT_10g030100	Sorghum bicolor (Sorghum) (Sorghum vulgare)
Sample_1_c22200_g1_i1	1783	3e-59	Sb03g007520 SORBIDRAFT_03g007520	Sorghum bicolor (Sorghum) (Sorghum vulgare)
Sample_1_c29645_g1_i2	2196	0	Si029509m.g	Setaria italica (Foxtail millet) (Panicum italicum)
Sample_1_c71509_g1_i1	331	1e-07	MIMGU_mgv1a010943mg	Erythranthe guttata (Yellow monkey flower) (Mimulus guttatus)
Sample_1_c28830_g1_i1	1798	1e-156	Si022029m.g	Setaria italica (Foxtail millet) (Panicum italicum)
Sample_1_c26067_g1_i1	1564	0	Sb06g002180 SORBIDRAFT_06g002180	Sorghum bicolor (Sorghum) (Sorghum vulgare)
Sample_1_c54686_g1_i1	351	5e-61	OSJNBa0073L01.17	Oryza sativa subsp. japonica (Rice)
Sample_1_c39717_g1_i1	561	4e-79	OSJNBa0050G13.13	Oryza sativa subsp. japonica (Rice)
Sample_1_c71253_g1_i1	465	8e-105	NA	Sorghum bicolor (Sorghum) (Sorghum vulgare)
Sample_1_c20229_g1_i1	1338	7e-111	Sb03g005960 SORBIDRAFT_03g005960	Sorghum bicolor (Sorghum) (Sorghum vulgare)
Sample_1_c26885_g3_i1	330	4e-16	Sb04g030770 SORBIDRAFT_04g030770	Sorghum bicolor (Sorghum) (Sorghum vulgare)
Sample_1_c24732_g2_i1	1151	0	Sb04g025610 SORBIDRAFT_04g025610	Sorghum bicolor (Sorghum) (Sorghum vulgare)
Sample_1_c32554_g1_i1	459	2e-17	NA	Acer negundo (Box elder)
Sample_1_c15675_g1_i1	481	1e-10	Sb03g016080 SORBIDRAFT_03g016080	Sorghum bicolor (Sorghum) (Sorghum vulgare)
Sample_1_c40889_g1_i1	562	4e-38	NA	Zea mays (Maize)
Sample_1_c26133_g1_i1	1127	1e-159	Sb01g047970 SORBIDRAFT_01g047970	Sorghum bicolor (Sorghum) (Sorghum vulgare)
Sample_1_c19270_g1_i1	712	2e-60	Sb07g015050 SORBIDRAFT_07g015050	Sorghum bicolor (Sorghum) (Sorghum vulgare)
Sample_1_c13769_g2_i1	645	3e-22	Sb06g022370 SORBIDRAFT_06g022370	Sorghum bicolor (Sorghum) (Sorghum vulgare)
Sample_1_c62144_g1_i1	1215	6e-141	Sb04g000260 SORBIDRAFT_04g000260	Sorghum bicolor (Sorghum) (Sorghum vulgare)
Sample_1_c18272_g1_i1	845	1e-32	Sb03g035310 SORBIDRAFT_03g035310	Sorghum bicolor (Sorghum) (Sorghum vulgare)
Sample_1_c27458_g2_i3	1087	1e-108	Sb01g030190 SORBIDRAFT_01g030190	Sorghum bicolor (Sorghum) (Sorghum vulgare)
Sample_1_c23994_g1_i1	916	3e-115	Sb04g036380 SORBIDRAFT_04g036380	Sorghum bicolor (Sorghum) (Sorghum vulgare)
Sample_1_c54105_g1_i1	434	8e-08	RCOM_0095580	Ricinus communis (Castor bean)
Sample_1_c63377_g1_i1	745	2e-07	GSCOC_T00041734001	Coffea canephora (Robusta coffee)
Sample_1_c17417_g1_i1	401	2e-28	NA	Arundo donax (Giant reed) (Donax arundinaceus)
Sample_1_c73762_g1_i1	706	4e-88	311G2.1	Pennisetum americanum (Pearl millet) (Pennisetum glaucum)
Sample_1_c32156_g1_i1	590	3e-86	Zm.152194	Zea mays (Maize)
Sample_1_c22437_g2_i1	638	2e-66	Si031424m.g	Setaria italica (Foxtail millet) (Panicum italicum)
Sample_1_c30111_g1_i2	1912	0	Sb07g001810 SORBIDRAFT_07g001810	Sorghum bicolor (Sorghum) (Sorghum vulgare)
Sample_1_c9203_g1_i1	993	0	Sb07g001477 SORBIDRAFT_07g001477	Sorghum bicolor (Sorghum) (Sorghum vulgare)
Sample_1_c29445_g1_i3	1908	0	Sb03g044650 SORBIDRAFT_03g044650	Sorghum bicolor (Sorghum) (Sorghum vulgare)
Sample_1_c31027_g1_i3	1808	0	LOX LOX1 Zm.78368	Zea mays (Maize)
Sample_1_c28084_g1_i1	1764	0	Sb02g005430 SORBIDRAFT_02g005430	Sorghum bicolor (Sorghum) (Sorghum vulgare)
Sample_1_c23866_g1_i3	2465	0	Sb05g003830 SORBIDRAFT_05g003830	Sorghum bicolor (Sorghum) (Sorghum vulgare)
Sample_1_c4117_g1_i1	1152	0	NA	Zea mays (Maize)
Sample_1_c23015_g1_i2	921	3e-31	Zm.143849 ZEAMMB73_301958	Zea mays (Maize)
Sample_1_c19650_g1_i1	995	2e-143	Zm.32450	Zea mays (Maize)
Sample_1_c49034_g1_i1	484	4e-50	RCOM_1907880	Ricinus communis (Castor bean)
Sample_1_c22540_g1_i1	1028	1e-79	SHCRBa_145_O09_F_150	Saccharum hybrid cultivar R570
Sample_1_c22129_g1_i1	1711	0	LOC100282446	Zea mays (Maize)
Sample_1_c26309_g1_i2	1298	1e-123	Si002476m.g	Setaria italica (Foxtail millet) (Panicum italicum)
Sample_1_c19011_g1_i1	906	5e-92	Sb03g008480 SORBIDRAFT_03g008480	Sorghum bicolor (Sorghum) (Sorghum vulgare)
Sample_1_c38696_g1_i1	409	1e-41	SELMODRAFT_411783	Selaginella moellendorffii (Spikemoss)
Sample_1_c20412_g1_i2	1419	0	NA	Zea mays (Maize)
Sample_1_c23642_g2_i1	913	8e-121	Sb01g034180 SORBIDRAFT_01g034180	Sorghum bicolor (Sorghum) (Sorghum vulgare)
Sample_1_c37307_g1_i1	848	1e-87	Sb06g023480 SORBIDRAFT_06g023480	Sorghum bicolor (Sorghum) (Sorghum vulgare)
Sample_1_c27067_g5_i3	510	1e-11	Si023117m.g	Setaria italica (Foxtail millet) (Panicum italicum)
Sample_1_c67401_g1_i1	478	2e-36	LOC100381684	Zea mays (Maize)
Sample_1_c58050_g1_i1	347	6e-24	Solyc00g099580.1	Solanum lycopersicum (Tomato) (Lycopersicon esculentum)
Sample_1_c29768_g1_i1	1637	3e-119	umc2208	Zea mays (Maize)
Sample_1_c18085_g1_i1	914	2e-67	Si030990m.g	Setaria italica (Foxtail millet) (Panicum italicum)
Sample_1_c19446_g1_i1	1068	3e-109	Sb03g029310 SORBIDRAFT_03g029310	Sorghum bicolor (Sorghum) (Sorghum vulgare)
Sample_1_c29161_g3_i1	1721	0	Si030423m.g	Setaria italica (Foxtail millet) (Panicum italicum)
Sample_1_c31208_g2_i2	4674	0	Sb08g001340 SORBIDRAFT_08g001340	Sorghum bicolor (Sorghum) (Sorghum vulgare)
Sample_1_c27522_g2_i3	910	4e-54	Sb03g035790 SORBIDRAFT_03g035790	Sorghum bicolor (Sorghum) (Sorghum vulgare)
Sample_1_c16677_g1_i1	1554	0	Sb10g027600 SORBIDRAFT_10g027600	Sorghum bicolor (Sorghum) (Sorghum vulgare)
Sample_1_c52185_g1_i1	478	8e-16	PHYPADRAFT_170710	Physcomitrella patens subsp. patens (Moss)
Sample_1_c38728_g1_i1	686	5e-27	Sb09g025650 SORBIDRAFT_09g025650	Sorghum bicolor (Sorghum) (Sorghum vulgare)
Sample_1_c15940_g1_i1	1175	0	Sb09g003070 SORBIDRAFT_09g003070	Sorghum bicolor (Sorghum) (Sorghum vulgare)
Sample_1_c30804_g1_i2	3348	0	LOC100383205 ZEAMMB73_005058	Zea mays (Maize)
Sample_1_c30320_g3_i1	1245	3e-86	NA	Zea mays (Maize)
Sample_1_c54798_g1_i1	534	5e-82	LEU1 TSPGSL018_19257	Tetraselmis sp. GSL018
Sample_1_c28487_g2_i1	500	4e-22	NA	Zea mays (Maize)
Sample_1_c11036_g1_i1	535	1e-50	Z138B04_Z333J11.41	Zea mays (Maize)
Sample_1_c21409_g1_i1	716	6e-33	NA	Arundo donax (Giant reed) (Donax arundinaceus)
Sample_1_c28267_g1_i9	1426	2e-36	Sb01g032650 SORBIDRAFT_01g032650	Sorghum bicolor (Sorghum) (Sorghum vulgare)
Sample_1_c13712_g1_i1	1070	5e-165	Si005899m.g	Setaria italica (Foxtail millet) (Panicum italicum)
Sample_1_c30168_g1_i2	1813	0	Sb03g003310 SORBIDRAFT_03g003310	Sorghum bicolor (Sorghum) (Sorghum vulgare)
Sample_1_c29732_g1_i1	989	7e-67	NA	Arundo donax (Giant reed) (Donax arundinaceus)
Sample_1_c9165_g1_i1	504	9e-41	Sb05g027230 SORBIDRAFT_05g027230	Sorghum bicolor (Sorghum) (Sorghum vulgare)
Sample_1_c21162_g1_i4	347	2e-17	Sb10g008750 SORBIDRAFT_10g008750	Sorghum bicolor (Sorghum) (Sorghum vulgare)
Sample_1_c72078_g1_i1	361	3e-43	Ogl12g0013E06_3	Oryza glaberrima (African rice)
Sample_1_c30861_g3_i1	855	2e-53	NA	Zea mays (Maize)
Sample_1_c18104_g1_i1	448	5e-07	Sb02g006420 SORBIDRAFT_02g006420	Sorghum bicolor (Sorghum) (Sorghum vulgare)
Sample_1_c31048_g1_i3	513	1e-35	Zm.22006 ZEAMMB73_161459	Zea mays (Maize)
Sample_1_c28653_g1_i1	2406	0	Sb04g005040 SORBIDRAFT_04g005040	Sorghum bicolor (Sorghum) (Sorghum vulgare)
Sample_1_c23754_g1_i1	690	9e-24	Zm.15612	Zea mays (Maize)
Sample_1_c20701_g1_i1	1309	3e-178	Zm.148487	Zea mays (Maize)
Sample_1_c15035_g1_i4	1548	1e-06	NA	Arundo donax (Giant reed) (Donax arundinaceus)
Sample_1_c23525_g1_i1	1024	2e-52	NA	Zea mays (Maize)
Sample_1_c60203_g1_i1	413	4e-12	AALP_AA1G030300	Arabis alpina (Alpine rock-cress)
Sample_1_c27970_g7_i1	1292	1e-136	Si023208m.g	Setaria italica (Foxtail millet) (Panicum italicum)
Sample_1_c2119_g1_i2	393	2e-11	Sb04g020540 SORBIDRAFT_04g020540	Sorghum bicolor (Sorghum) (Sorghum vulgare)
Sample_1_c27537_g2_i1	1096	9e-140	Sb10g019640 SORBIDRAFT_10g019640	Sorghum bicolor (Sorghum) (Sorghum vulgare)
Sample_1_c62567_g1_i1	381	4e-12	NA	Zea mays (Maize)
Sample_1_c30012_g1_i7	421	1e-55	NA	Triticum aestivum (Wheat)
Sample_1_c74193_g1_i1	310	8e-07	NA	Hordeum vulgare var. distichum (Domesticated barley)
Sample_1_c24581_g1_i1	2055	0	LOC100274519	Zea mays (Maize)
Sample_1_c18556_g1_i2	1888	0	Sb06g013970 SORBIDRAFT_06g013970	Sorghum bicolor (Sorghum) (Sorghum vulgare)
Sample_1_c7856_g1_i1	343	1e-38	Os01g0146700	Oryza sativa subsp. japonica (Rice)
Sample_1_c23373_g1_i1	1220	5e-75	Si036879m.g	Setaria italica (Foxtail millet) (Panicum italicum)
Sample_1_c28045_g1_i1	1292	0	Zm.24889	Zea mays (Maize)
Sample_1_c18937_g1_i1	1856	0	Sb05g005340 SORBIDRAFT_05g005340	Sorghum bicolor (Sorghum) (Sorghum vulgare)
Sample_1_c2514_g1_i1	692	2e-58	Sb01g011970 SORBIDRAFT_01g011970	Sorghum bicolor (Sorghum) (Sorghum vulgare)
Sample_1_c63325_g1_i1	997	3e-08	Solyc00g025500.1	Solanum lycopersicum (Tomato) (Lycopersicon esculentum)
Sample_1_c19719_g2_i1	833	1e-26	Sb04g028380 SORBIDRAFT_04g028380	Sorghum bicolor (Sorghum) (Sorghum vulgare)
Sample_1_c21004_g1_i2	483	5e-78	Sb07g005070 SORBIDRAFT_07g005070	Sorghum bicolor (Sorghum) (Sorghum vulgare)
Sample_1_c28314_g2_i1	1873	0	Sb01g013390 dnaJ dnaJ1 SORBIDRAFT_01g013390	Sorghum bicolor (Sorghum) (Sorghum vulgare)
Sample_1_c50377_g1_i1	336	1e-09	NA	Triticum aestivum (Wheat)
Sample_1_c16114_g1_i1	3387	0	Sb02g038230 SORBIDRAFT_02g038230	Sorghum bicolor (Sorghum) (Sorghum vulgare)
Sample_1_c1316_g1_i1	516	1e-63	MNEG_8574	Monoraphidium neglectum
Sample_1_c21956_g2_i1	453	2e-38	idh	Andrographis paniculata (Creat) (Justicia paniculata)
Sample_1_c49127_g1_i1	390	4e-23	Sb02g043640 SORBIDRAFT_02g043640	Sorghum bicolor (Sorghum) (Sorghum vulgare)
Sample_1_c19305_g1_i1	508	3e-12	NA	Hordeum vulgare var. distichum (Domesticated barley)
Sample_1_c43427_g1_i1	400	5e-13	RCOM_2011550	Ricinus communis (Castor bean)
Sample_1_c30365_g3_i1	2962	0	Sb02g026780 SORBIDRAFT_02g026780	Sorghum bicolor (Sorghum) (Sorghum vulgare)
Sample_1_c50354_g1_i1	403	3e-73	Sb04g030430 SORBIDRAFT_04g030430	Sorghum bicolor (Sorghum) (Sorghum vulgare)
Sample_1_c15010_g1_i1	2062	0	Sb10g000500 SORBIDRAFT_10g000500	Sorghum bicolor (Sorghum) (Sorghum vulgare)
Sample_1_c16659_g1_i2	551	4e-09	LOC100284984	Zea mays (Maize)
Sample_1_c49431_g1_i1	423	1e-69	Sb06g020570 SORBIDRAFT_06g020570	Sorghum bicolor (Sorghum) (Sorghum vulgare)
Sample_1_c29631_g2_i3	1186	2e-103	Sb10g000445 SORBIDRAFT_10g000445	Sorghum bicolor (Sorghum) (Sorghum vulgare)
Sample_1_c27277_g1_i1	2499	0	Sb09g025200 SORBIDRAFT_09g025200	Sorghum bicolor (Sorghum) (Sorghum vulgare)
Sample_1_c66820_g1_i1	561	5e-62	NA	Musa acuminata subsp. malaccensis (Wild banana) (Musa malaccensis)
Sample_1_c30724_g1_i1	5125	0	GLSF	Zea mays (Maize)
Sample_1_c31158_g3_i12	682	2e-13	LOC_Os11g11620	Oryza sativa subsp. japonica (Rice)
Sample_1_c29931_g4_i1	1511	0	Sb06g029390 SORBIDRAFT_06g029390	Sorghum bicolor (Sorghum) (Sorghum vulgare)
Sample_1_c28017_g3_i1	1363	0	LOC100281608	Zea mays (Maize)
Sample_1_c19156_g2_i1	488	1e-40	Sb03g033750 SORBIDRAFT_03g033750	Sorghum bicolor (Sorghum) (Sorghum vulgare)
Sample_1_c76791_g1_i1	302	3e-07	BRADI2G27880	Brachypodium distachyon (Purple false brome) (Trachynia distachya)
Sample_1_c7105_g1_i1	309	8e-17	NA	Zea mays (Maize)
Sample_1_c48211_g1_i1	325	5e-67	NA	Zea mays (Maize)
Sample_1_c27380_g4_i1	993	4e-129	LOC100284251	Zea mays (Maize)
Sample_1_c26795_g1_i1	2047	0	NA	Zea mays (Maize)
Sample_1_c38970_g1_i1	1117	0	Sb01g018920 SORBIDRAFT_01g018920	Sorghum bicolor (Sorghum) (Sorghum vulgare)
Sample_1_c3718_g1_i1	396	1e-07	OsI_25205	Oryza sativa subsp. indica (Rice)
Sample_1_c27258_g2_i2	575	1e-69	LOC100285975	Zea mays (Maize)
Sample_1_c28430_g2_i1	933	8e-107	Sb06g024820 SORBIDRAFT_06g024820	Sorghum bicolor (Sorghum) (Sorghum vulgare)
Sample_1_c30208_g1_i2	2892	0	Sb10g025840 SORBIDRAFT_10g025840	Sorghum bicolor (Sorghum) (Sorghum vulgare)
Sample_1_c25985_g2_i3	626	8e-53	NA	Arundo donax (Giant reed) (Donax arundinaceus)
Sample_1_c26580_g1_i2	2183	1e-154	Sb07g004540 SORBIDRAFT_07g004540	Sorghum bicolor (Sorghum) (Sorghum vulgare)
Sample_1_c20014_g1_i2	715	3e-132	NA	Zea mays (Maize)
Sample_1_c20342_g1_i1	1501	8e-175	Si002700m.g	Setaria italica (Foxtail millet) (Panicum italicum)
Sample_1_c18404_g1_i1	452	2e-45	Sb08g007300 SORBIDRAFT_08g007300	Sorghum bicolor (Sorghum) (Sorghum vulgare)
Sample_1_c6043_g1_i1	490	9e-101	Sb09g005780 SORBIDRAFT_09g005780	Sorghum bicolor (Sorghum) (Sorghum vulgare)
Sample_1_c30024_g1_i2	1805	0	Sb04g009900 SORBIDRAFT_04g009900	Sorghum bicolor (Sorghum) (Sorghum vulgare)
Sample_1_c29096_g1_i1	783	3e-22	LOC100192457 EREB180	Zea mays (Maize)
Sample_1_c14904_g2_i1	323	3e-63	NA	Zea mays (Maize)
Sample_1_c21611_g1_i1	529	6e-55	LOC100381492 ZEAMMB73_845066	Zea mays (Maize)
Sample_1_c25749_g1_i4	1457	2e-150	LOC100216858	Zea mays (Maize)
Sample_1_c21631_g1_i1	1185	1e-155	Si002858m.g	Setaria italica (Foxtail millet) (Panicum italicum)
Sample_1_c11780_g1_i1	349	4e-54	Sb01g042210 SORBIDRAFT_01g042210	Sorghum bicolor (Sorghum) (Sorghum vulgare)
Sample_1_c3241_g1_i1	1229	7e-26	Si014257m.g	Setaria italica (Foxtail millet) (Panicum italicum)
Sample_1_c39721_g1_i1	333	6e-31	NA	Oryza barthii
Sample_1_c8601_g1_i1	473	8e-14	NA	Zea mays (Maize)
Sample_1_c46422_g1_i1	496	1e-12	RCOM_1924580	Ricinus communis (Castor bean)
Sample_1_c29278_g1_i2	1782	0	Sb01g007380 SORBIDRAFT_01g007380	Sorghum bicolor (Sorghum) (Sorghum vulgare)
Sample_1_c34990_g1_i1	386	2e-09	RCOM_1826910	Ricinus communis (Castor bean)
Sample_1_c11307_g2_i1	1361	2e-160	Z195D10.11	Zea mays (Maize)
Sample_1_c62295_g1_i1	640	4e-64	Zm.34019	Zea mays (Maize)
Sample_1_c45683_g1_i1	372	7e-26	PETF	Silene latifolia subsp. alba (White campion) (Lychnis alba)
Sample_1_c30010_g1_i6	2812	0	Sb10g004400 SORBIDRAFT_10g004400	Sorghum bicolor (Sorghum) (Sorghum vulgare)
Sample_1_c28124_g1_i4	1456	0	NA	Zea mays (Maize)
Sample_1_c30078_g1_i2	331	1e-07	Sb03g007000 SORBIDRAFT_03g007000	Sorghum bicolor (Sorghum) (Sorghum vulgare)
Sample_1_c13529_g1_i1	420	2e-30	OsI_26764	Oryza sativa subsp. indica (Rice)
Sample_1_c28737_g1_i3	2618	0	pco091082	Zea mays (Maize)
Sample_1_c14121_g1_i1	485	2e-51	Sb01g016140 SORBIDRAFT_01g016140	Sorghum bicolor (Sorghum) (Sorghum vulgare)
Sample_1_c29204_g4_i1	431	6e-23	LOC100285091 ZEAMMB73_668749	Zea mays (Maize)
Sample_1_c19599_g1_i2	835	4e-11	NA	Zea mays (Maize)
Sample_1_c26850_g1_i2	2789	0	NA	Zea mays (Maize)
Sample_1_c25365_g1_i2	1152	5e-140	Sb02g036080 SORBIDRAFT_02g036080	Sorghum bicolor (Sorghum) (Sorghum vulgare)
Sample_1_c25005_g1_i3	955	2e-34	Si011239m.g	Setaria italica (Foxtail millet) (Panicum italicum)
Sample_1_c21941_g1_i1	1206	5e-170	Si036857m.g	Setaria italica (Foxtail millet) (Panicum italicum)
Sample_1_c21413_g4_i1	671	1e-63	Sb03g010740 SORBIDRAFT_03g010740	Sorghum bicolor (Sorghum) (Sorghum vulgare)
Sample_1_c61870_g1_i1	350	3e-32	Zm.18781	Zea mays (Maize)
Sample_1_c72887_g1_i1	343	4e-38	Sb03g009620 SORBIDRAFT_03g009620	Sorghum bicolor (Sorghum) (Sorghum vulgare)
Sample_1_c4574_g1_i1	674	2e-28	Sb10g004860 SORBIDRAFT_10g004860	Sorghum bicolor (Sorghum) (Sorghum vulgare)
Sample_1_c78225_g1_i1	357	5e-63	Sb02g029070 SORBIDRAFT_02g029070	Sorghum bicolor (Sorghum) (Sorghum vulgare)
Sample_1_c13331_g1_i1	1005	0	Sb04g009260 SORBIDRAFT_04g009260	Sorghum bicolor (Sorghum) (Sorghum vulgare)
Sample_1_c29452_g1_i2	2187	0	Sb03g008360 SORBIDRAFT_03g008360	Sorghum bicolor (Sorghum) (Sorghum vulgare)
Sample_1_c39620_g1_i1	619	2e-16	NA	Wollemia nobilis
Sample_1_c26473_g1_i1	1914	0	Sb06g017360 SORBIDRAFT_06g017360	Sorghum bicolor (Sorghum) (Sorghum vulgare)
Sample_1_c49789_g1_i1	344	4e-26	COCSUDRAFT_26440	Coccomyxa subellipsoidea C-169
Sample_1_c43569_g1_i1	455	5e-91	Sb01g011110 SORBIDRAFT_01g011110	Sorghum bicolor (Sorghum) (Sorghum vulgare)
Sample_1_c6474_g1_i2	376	3e-26	Si026072m.g	Setaria italica (Foxtail millet) (Panicum italicum)
Sample_1_c30011_g1_i2	2455	0	Sb03g027100 SORBIDRAFT_03g027100	Sorghum bicolor (Sorghum) (Sorghum vulgare)
Sample_1_c20083_g1_i1	2910	0	Sb04g021470 SORBIDRAFT_04g021470	Sorghum bicolor (Sorghum) (Sorghum vulgare)
Sample_1_c16885_g1_i1	1793	0	Sb02g032480 SORBIDRAFT_02g032480	Sorghum bicolor (Sorghum) (Sorghum vulgare)
Sample_1_c26371_g1_i1	1705	0	Sb04g028270 SORBIDRAFT_04g028270	Sorghum bicolor (Sorghum) (Sorghum vulgare)
Sample_1_c30563_g1_i2	2088	0	Zm.63741	Zea mays (Maize)
Sample_1_c20759_g3_i1	1211	8e-126	Zm.93025	Zea mays (Maize)
Sample_1_c21373_g1_i2	1228	2e-10	NA	Arundo donax (Giant reed) (Donax arundinaceus)
Sample_1_c24888_g1_i2	987	3e-68	Sb10g025100 SORBIDRAFT_10g025100	Sorghum bicolor (Sorghum) (Sorghum vulgare)
Sample_1_c27345_g1_i1	1953	0	pco089911	Zea mays (Maize)
Sample_1_c12715_g1_i1	1294	0	Sb04g034310 SORBIDRAFT_04g034310	Sorghum bicolor (Sorghum) (Sorghum vulgare)
Sample_1_c21608_g1_i1	1489	7e-73	131L1.7 Sb10g002130 SORBIDRAFT_10g002130	Sorghum bicolor (Sorghum) (Sorghum vulgare)
Sample_1_c56466_g1_i1	466	2e-27	NA	Arundo donax (Giant reed) (Donax arundinaceus)
Sample_1_c22026_g1_i1	825	4e-56	LOC100192460 ZEAMMB73_371506	Zea mays (Maize)
Sample_1_c11069_g1_i2	1419	2e-117	NA	Arundo donax (Giant reed) (Donax arundinaceus)
Sample_1_c14633_g1_i1	770	7e-150	ZEAMMB73_151576	Zea mays (Maize)
Sample_1_c42977_g1_i1	321	3e-07	SELMODRAFT_96865	Selaginella moellendorffii (Spikemoss)
Sample_1_c30298_g2_i1	382	1e-63	Si000813m.g	Setaria italica (Foxtail millet) (Panicum italicum)
Sample_1_c73267_g1_i1	595	5e-15	TSPGSL018_16769	Tetraselmis sp. GSL018
Sample_1_c58711_g1_i1	494	6e-35	Si015665m.g	Setaria italica (Foxtail millet) (Panicum italicum)
Sample_1_c22360_g1_i1	958	8e-95	Sb09g015920 SORBIDRAFT_09g015920	Sorghum bicolor (Sorghum) (Sorghum vulgare)
Sample_1_c29108_g1_i6	571	5e-44	Si023533m.g	Setaria italica (Foxtail millet) (Panicum italicum)
Sample_1_c17278_g1_i2	1332	0	LOC100217137	Zea mays (Maize)
Sample_1_c46304_g1_i1	398	2e-70	Sb06g033050 SORBIDRAFT_06g033050	Sorghum bicolor (Sorghum) (Sorghum vulgare)
Sample_1_c28069_g1_i2	1544	0	Si021659m.g	Setaria italica (Foxtail millet) (Panicum italicum)
Sample_1_c27865_g1_i1	2564	0	Zm.6291	Zea mays (Maize)
Sample_1_c20904_g1_i1	1127	1e-171	Sb0186s002010 SORBIDRAFT_0186s002010	Sorghum bicolor (Sorghum) (Sorghum vulgare)
Sample_1_c12583_g1_i2	830	1e-36	ZEAMMB73_476744	Zea mays (Maize)
Sample_1_c46770_g1_i1	334	2e-51	Zm.23698	Zea mays (Maize)
Sample_1_c22984_g1_i1	1718	0	Sb06g001230 SORBIDRAFT_06g001230	Sorghum bicolor (Sorghum) (Sorghum vulgare)
Sample_1_c2050_g1_i1	366	8e-76	Sb01g019480 SORBIDRAFT_01g019480	Sorghum bicolor (Sorghum) (Sorghum vulgare)
Sample_1_c67611_g1_i1	439	1e-51	SHCRBa_159_E04_R_60	Saccharum hybrid cultivar R570
Sample_1_c29739_g1_i4	2470	0	SHCRBa_121_B20_F_50	Saccharum hybrid cultivar R570
Sample_1_c20508_g1_i1	1626	0	LOC100193778	Zea mays (Maize)
Sample_1_c27903_g1_i1	1780	0	NA	Zea mays (Maize)
Sample_1_c17327_g3_i1	617	5e-11	NA	Arundo donax (Giant reed) (Donax arundinaceus)
Sample_1_c7648_g1_i2	376	4e-48	Sb05g019930 SORBIDRAFT_05g019930	Sorghum bicolor (Sorghum) (Sorghum vulgare)
Sample_1_c30040_g2_i1	3858	0	Sb02g030470 SORBIDRAFT_02g030470	Sorghum bicolor (Sorghum) (Sorghum vulgare)
Sample_1_c65026_g1_i1	310	5e-45	TSPGSL018_956	Tetraselmis sp. GSL018
Sample_1_c30579_g2_i2	1053	9e-92	Sb09g002990 SORBIDRAFT_09g002990	Sorghum bicolor (Sorghum) (Sorghum vulgare)
Sample_1_c61219_g1_i1	572	2e-121	LOC100170250 ZEAMMB73_115989	Zea mays (Maize)
Sample_1_c65225_g1_i1	525	4e-07	Bra036019	Brassica rapa subsp. pekinensis (Chinese cabbage) (Brassica pekinensis)
Sample_1_c25953_g1_i2	1079	3e-126	LOC100273431	Zea mays (Maize)
Sample_1_c22304_g3_i1	1259	0	Sb03g012700 SORBIDRAFT_03g012700	Sorghum bicolor (Sorghum) (Sorghum vulgare)
Sample_1_c25869_g2_i1	701	8e-69	ZEAMMB73_625740	Zea mays (Maize)
Sample_1_c19908_g1_i3	810	2e-21	Sb10g001115 SORBIDRAFT_10g001115	Sorghum bicolor (Sorghum) (Sorghum vulgare)
Sample_1_c10131_g1_i1	363	2e-63	LOC100383200	Zea mays (Maize)
Sample_1_c38125_g1_i1	462	2e-62	F751_5999	Auxenochlorella protothecoides (Green microalga) (Chlorella protothecoides)
Sample_1_c27656_g1_i1	2536	0	SHCRBa_107_F16_R_30	Saccharum hybrid cultivar R570
Sample_1_c5863_g1_i1	1063	0	Sb06g029102 SORBIDRAFT_06g029102	Sorghum bicolor (Sorghum) (Sorghum vulgare)
Sample_1_c18047_g1_i1	563	3e-59	OB09G19270	Oryza brachyantha
Sample_1_c47191_g1_i1	566	3e-41	NA	Arundo donax (Giant reed) (Donax arundinaceus)
Sample_1_c21778_g1_i1	1654	0	Sb04g028700 SORBIDRAFT_04g028700	Sorghum bicolor (Sorghum) (Sorghum vulgare)
Sample_1_c16386_g1_i1	1869	6e-11	NA	Hordeum vulgare var. distichum (Domesticated barley)
Sample_1_c21418_g1_i2	956	8e-107	Sb01g048210 SORBIDRAFT_01g048210	Sorghum bicolor (Sorghum) (Sorghum vulgare)
Sample_1_c76545_g1_i1	344	1e-14	SELMODRAFT_112935	Selaginella moellendorffii (Spikemoss)
Sample_1_c26585_g1_i1	662	2e-47	Sb01g049610 SORBIDRAFT_01g049610	Sorghum bicolor (Sorghum) (Sorghum vulgare)
Sample_1_c14603_g1_i1	833	3e-156	170F8.15	Sorghum bicolor (Sorghum) (Sorghum vulgare)
Sample_1_c11288_g1_i1	573	3e-06	Si040011m.g Si038584m.g	Setaria italica (Foxtail millet) (Panicum italicum)
Sample_1_c9431_g1_i1	617	9e-96	Sb06g028840 SORBIDRAFT_06g028840	Sorghum bicolor (Sorghum) (Sorghum vulgare)
Sample_1_c29139_g2_i2	1894	0	Zm.9648	Zea mays (Maize)
Sample_1_c55752_g1_i1	766	1e-09	PHYPADRAFT_113386	Physcomitrella patens subsp. patens (Moss)
Sample_1_c6983_g1_i1	410	2e-34	SHCRBa_022_D05_F_250	Saccharum hybrid cultivar R570
Sample_1_c20599_g2_i1	610	1e-07	NA	Arundo donax (Giant reed) (Donax arundinaceus)
Sample_1_c68828_g1_i1	432	3e-11	RCOM_2115990	Ricinus communis (Castor bean)
Sample_1_c66341_g1_i1	498	2e-42	Sb01g010880 SORBIDRAFT_01g010880	Sorghum bicolor (Sorghum) (Sorghum vulgare)
Sample_1_c24237_g1_i4	979	6e-91	Sb04g020600 SORBIDRAFT_04g020600	Sorghum bicolor (Sorghum) (Sorghum vulgare)
Sample_1_c26920_g1_i1	1614	3e-114	NA	Zea mays (Maize)
Sample_1_c18137_g1_i2	3414	0	Sb10g004560 SORBIDRAFT_10g004560	Sorghum bicolor (Sorghum) (Sorghum vulgare)
Sample_1_c28679_g5_i2	1171	1e-95	Sb09g001500 SORBIDRAFT_09g001500	Sorghum bicolor (Sorghum) (Sorghum vulgare)
Sample_1_c13560_g1_i1	702	1e-07	NA	Arundo donax (Giant reed) (Donax arundinaceus)
Sample_1_c4160_g1_i1	376	7e-48	Sb08g018590 SORBIDRAFT_08g018590	Sorghum bicolor (Sorghum) (Sorghum vulgare)
Sample_1_c31665_g1_i1	810	2e-61	Sb01g013230 SORBIDRAFT_01g013230	Sorghum bicolor (Sorghum) (Sorghum vulgare)
Sample_1_c30870_g4_i1	831	5e-86	Sb09g025310 SORBIDRAFT_09g025310	Sorghum bicolor (Sorghum) (Sorghum vulgare)
Sample_1_c29072_g1_i1	2619	2e-131	nad6	Sorghum bicolor (Sorghum) (Sorghum vulgare)
Sample_1_c17538_g1_i2	1294	0	Sb03g034030 SORBIDRAFT_03g034030	Sorghum bicolor (Sorghum) (Sorghum vulgare)
Sample_1_c13452_g1_i1	736	4e-142	Sb03g045410 SORBIDRAFT_03g045410	Sorghum bicolor (Sorghum) (Sorghum vulgare)
Sample_1_c7566_g1_i1	823	1e-23	Zm.31788	Zea mays (Maize)
Sample_1_c14961_g1_i1	820	3e-117	Sb01g011830 SORBIDRAFT_01g011830	Sorghum bicolor (Sorghum) (Sorghum vulgare)
Sample_1_c66738_g1_i1	324	5e-26	Sb05g025770 SORBIDRAFT_05g025770	Sorghum bicolor (Sorghum) (Sorghum vulgare)
Sample_1_c6109_g1_i1	602	2e-62	Sb09g007370 SORBIDRAFT_09g007370	Sorghum bicolor (Sorghum) (Sorghum vulgare)
Sample_1_c31189_g5_i1	429	1e-47	SHCRBa_218_D04_R_220	Saccharum hybrid cultivar R570
Sample_1_c14767_g1_i1	2540	0	Si034187m.g	Setaria italica (Foxtail millet) (Panicum italicum)
Sample_1_c9909_g1_i1	633	2e-119	Sb04g026030 SORBIDRAFT_04g026030	Sorghum bicolor (Sorghum) (Sorghum vulgare)
Sample_1_c26647_g2_i1	3081	0	Sb10g026180 SORBIDRAFT_10g026180	Sorghum bicolor (Sorghum) (Sorghum vulgare)
Sample_1_c18238_g1_i1	756	6e-108	Sb10g022730 SORBIDRAFT_10g022730	Sorghum bicolor (Sorghum) (Sorghum vulgare)
Sample_1_c27590_g1_i1	1573	0	Sb03g038550 SORBIDRAFT_03g038550	Sorghum bicolor (Sorghum) (Sorghum vulgare)
Sample_1_c22956_g1_i1	1215	1e-161	Sb02g031910 SORBIDRAFT_02g031910	Sorghum bicolor (Sorghum) (Sorghum vulgare)
Sample_1_c18969_g1_i1	1698	3e-104	NA	Zea mays (Maize)
Sample_1_c69035_g1_i1	858	7e-93	LOC100285996	Zea mays (Maize)
Sample_1_c28565_g1_i3	1480	2e-125	Sb01g019076 SORBIDRAFT_01g019076	Sorghum bicolor (Sorghum) (Sorghum vulgare)
Sample_1_c18205_g1_i1	1526	0	Sb09g006380 SORBIDRAFT_09g006380	Sorghum bicolor (Sorghum) (Sorghum vulgare)
Sample_1_c9366_g1_i1	769	7e-37	HB127 LOC100273913	Zea mays (Maize)
Sample_1_c4383_g1_i1	438	3e-46	NA	Zea mays (Maize)
Sample_1_c72084_g1_i1	348	3e-10	RCOM_1970750	Ricinus communis (Castor bean)
Sample_1_c30245_g1_i1	2213	0	Zm.25495	Zea mays (Maize)
Sample_1_c73300_g1_i1	405	1e-20	RCOM_1872600	Ricinus communis (Castor bean)
Sample_1_c68411_g1_i1	332	1e-19	Si006719m.g	Setaria italica (Foxtail millet) (Panicum italicum)
Sample_1_c402_g1_i1	309	7e-61	Sb01g014650 SORBIDRAFT_01g014650	Sorghum bicolor (Sorghum) (Sorghum vulgare)
Sample_1_c22610_g1_i1	1810	0	Sb03g034540 SORBIDRAFT_03g034540	Sorghum bicolor (Sorghum) (Sorghum vulgare)
Sample_1_c20962_g1_i3	799	4e-96	NA	Saccharum hybrid cultivar GT28
Sample_1_c41946_g1_i1	619	4e-07	ms	Pinus pinaster (Maritime pine)
Sample_1_c9100_g1_i2	759	1e-08	Zm.84672	Zea mays (Maize)
Sample_1_c21430_g1_i1	786	1e-105	Sb02g003570 SORBIDRAFT_02g003570	Sorghum bicolor (Sorghum) (Sorghum vulgare)
Sample_1_c18904_g1_i1	1102	6e-92	Sb01g010450 SORBIDRAFT_01g010450	Sorghum bicolor (Sorghum) (Sorghum vulgare)
Sample_1_c29872_g1_i4	1689	0	Si016301m.g	Setaria italica (Foxtail millet) (Panicum italicum)
Sample_1_c8671_g1_i1	320	1e-70	NA	Sorghum bicolor (Sorghum) (Sorghum vulgare)
Sample_1_c3155_g1_i1	366	2e-52	Sb07g025240 SORBIDRAFT_07g025240	Sorghum bicolor (Sorghum) (Sorghum vulgare)
Sample_1_c11663_g1_i3	762	2e-83	F775_01890	Aegilops tauschii (Tausch's goatgrass) (Aegilops squarrosa)
Sample_1_c16697_g1_i1	1660	0	Si013897m.g	Setaria italica (Foxtail millet) (Panicum italicum)
Sample_1_c16447_g2_i1	719	7e-29	NA	Arundo donax (Giant reed) (Donax arundinaceus)
Sample_1_c29629_g1_i5	2757	0	NA	Zea mays (Maize)
Sample_1_c71449_g1_i1	306	4e-30	NA	Eutrema halophilum (Salt cress) (Sisymbrium halophilum)
Sample_1_c56_g1_i1	356	4e-74	Sb03g003800 SORBIDRAFT_03g003800	Sorghum bicolor (Sorghum) (Sorghum vulgare)
Sample_1_c439_g1_i1	2166	0	OJ1606_D04.122	Oryza sativa subsp. japonica (Rice)
Sample_1_c30805_g1_i2	2194	0	Sb03g004150 SORBIDRAFT_03g004150	Sorghum bicolor (Sorghum) (Sorghum vulgare)
Sample_1_c19521_g1_i1	653	5e-37	Sb06g015440 SORBIDRAFT_06g015440	Sorghum bicolor (Sorghum) (Sorghum vulgare)
Sample_1_c30695_g1_i5	446	8e-37	Zm.40157	Zea mays (Maize)
Sample_1_c30545_g1_i8	1035	6e-152	Sb01g002420 SORBIDRAFT_01g002420	Sorghum bicolor (Sorghum) (Sorghum vulgare)
Sample_1_c22131_g1_i1	753	2e-59	Sb04g005070 SORBIDRAFT_04g005070	Sorghum bicolor (Sorghum) (Sorghum vulgare)
Sample_1_c30871_g1_i1	2299	0	Sb01g042180 SORBIDRAFT_01g042180	Sorghum bicolor (Sorghum) (Sorghum vulgare)
Sample_1_c21523_g1_i1	3174	0	Sb02g026520 SORBIDRAFT_02g026520	Sorghum bicolor (Sorghum) (Sorghum vulgare)
Sample_1_c13125_g2_i1	571	3e-53	NA	Triticum aestivum (Wheat)
Sample_1_c58254_g1_i1	323	3e-07	CHLNCDRAFT_21737	Chlorella variabilis (Green alga)
Sample_1_c14961_g2_i1	610	3e-110	Si035341m.g	Setaria italica (Foxtail millet) (Panicum italicum)
Sample_1_c29401_g1_i5	2751	0	LOC100281788	Zea mays (Maize)
Sample_1_c27026_g5_i1	1908	0	Sb01g038500 SORBIDRAFT_01g038500	Sorghum bicolor (Sorghum) (Sorghum vulgare)
Sample_1_c13941_g1_i1	587	1e-28	Si005769m.g	Setaria italica (Foxtail millet) (Panicum italicum)
Sample_1_c30342_g1_i1	696	1e-84	NA	Zea mays (Maize)
Sample_1_c71491_g1_i1	427	3e-09	NA	Zea mays (Maize)
Sample_1_c29156_g3_i2	849	2e-77	Zm.28596	Zea mays (Maize)
Sample_1_c55177_g1_i1	659	2e-21	RCOM_1811370	Ricinus communis (Castor bean)
Sample_1_c17394_g1_i1	511	3e-13	Sb02g040160 SORBIDRAFT_02g040160	Sorghum bicolor (Sorghum) (Sorghum vulgare)
Sample_1_c11943_g1_i1	738	5e-07	NA	Zea mays (Maize)
Sample_1_c27871_g1_i1	2002	0	Sb01g002850 SORBIDRAFT_01g002850	Sorghum bicolor (Sorghum) (Sorghum vulgare)
Sample_1_c28347_g1_i5	986	1e-148	Sb07g011880 SORBIDRAFT_07g011880	Sorghum bicolor (Sorghum) (Sorghum vulgare)
Sample_1_c10778_g1_i1	888	3e-73	Si037275m.g	Setaria italica (Foxtail millet) (Panicum italicum)
Sample_1_c46910_g1_i1	538	5e-113	Sb08g000890 SORBIDRAFT_08g000890	Sorghum bicolor (Sorghum) (Sorghum vulgare)
Sample_1_c25018_g1_i1	1009	1e-173	Sb04g002310 SORBIDRAFT_04g002310	Sorghum bicolor (Sorghum) (Sorghum vulgare)
Sample_1_c57497_g1_i1	1699	0	Sb01g019670 SORBIDRAFT_01g019670	Sorghum bicolor (Sorghum) (Sorghum vulgare)
Sample_1_c64502_g1_i1	443	7e-17	OT_ostta07g04530	Ostreococcus tauri
Sample_1_c24048_g1_i1	1276	8e-149	Sb09g019630 SORBIDRAFT_09g019630	Sorghum bicolor (Sorghum) (Sorghum vulgare)
Sample_1_c31734_g1_i1	345	7e-07	NA	Zea mays (Maize)
Sample_1_c47246_g1_i1	604	9e-22	NA	Glycine max (Soybean) (Glycine hispida)
Sample_1_c27106_g2_i4	1650	1e-130	Sb02g011210 SORBIDRAFT_02g011210	Sorghum bicolor (Sorghum) (Sorghum vulgare)
Sample_1_c29909_g1_i5	334	3e-44	Sb07g029020 SORBIDRAFT_07g029020	Sorghum bicolor (Sorghum) (Sorghum vulgare)
Sample_1_c21911_g1_i1	920	4e-167	Sb08g020120 SORBIDRAFT_08g020120	Sorghum bicolor (Sorghum) (Sorghum vulgare)
Sample_1_c58097_g1_i1	486	1e-16	Si002940m.g	Setaria italica (Foxtail millet) (Panicum italicum)
Sample_1_c2067_g2_i1	886	1e-67	PRO1	Solanum lycopersicum (Tomato) (Lycopersicon esculentum)
Sample_1_c24466_g1_i1	1360	3e-146	Si002703m.g	Setaria italica (Foxtail millet) (Panicum italicum)
Sample_1_c29910_g2_i1	491	7e-15	Sb01g040760 SORBIDRAFT_01g040760	Sorghum bicolor (Sorghum) (Sorghum vulgare)
Sample_1_c26259_g1_i4	801	5e-62	Sb03g027300 SORBIDRAFT_03g027300	Sorghum bicolor (Sorghum) (Sorghum vulgare)
Sample_1_c29056_g1_i1	1957	2e-156	LOC100281612	Zea mays (Maize)
Sample_1_c3829_g1_i1	830	3e-17	Sb08g021290 SORBIDRAFT_08g021290	Sorghum bicolor (Sorghum) (Sorghum vulgare)
Sample_1_c4972_g1_i1	691	2e-79	Si011905m.g	Setaria italica (Foxtail millet) (Panicum italicum)
Sample_1_c24603_g1_i1	1378	5e-98	Sb03g038210 SORBIDRAFT_03g038210	Sorghum bicolor (Sorghum) (Sorghum vulgare)
Sample_1_c24517_g1_i1	1978	0	Si017427m.g	Setaria italica (Foxtail millet) (Panicum italicum)
Sample_1_c26128_g2_i2	876	5e-140	Si020046m.g	Setaria italica (Foxtail millet) (Panicum italicum)
Sample_1_c30506_g3_i2	1038	8e-82	NA	Zea mays (Maize)
Sample_1_c31052_g1_i1	2458	0	Sb06g001130 SORBIDRAFT_06g001130	Sorghum bicolor (Sorghum) (Sorghum vulgare)
Sample_1_c29755_g1_i1	4945	0	Si016086m.g	Setaria italica (Foxtail millet) (Panicum italicum)
Sample_1_c17997_g1_i1	2143	0	NA	Zea mays (Maize)
Sample_1_c17646_g2_i1	416	5e-34	LOC100283458	Zea mays (Maize)
Sample_1_c27598_g2_i2	924	3e-143	Sb08g007180 SORBIDRAFT_08g007180	Sorghum bicolor (Sorghum) (Sorghum vulgare)
Sample_1_c78985_g1_i1	500	2e-116	Sb10g001880 SORBIDRAFT_10g001880	Sorghum bicolor (Sorghum) (Sorghum vulgare)
Sample_1_c23031_g1_i1	2771	0	Zm.85278	Zea mays (Maize)
Sample_1_c26403_g1_i2	889	4e-60	Sb06g032950 SORBIDRAFT_06g032950	Sorghum bicolor (Sorghum) (Sorghum vulgare)
Sample_1_c71671_g1_i1	1181	1e-48	NA	Arundo donax (Giant reed) (Donax arundinaceus)
Sample_1_c30103_g2_i7	2896	5e-127	Sb06g023980 SORBIDRAFT_06g023980	Sorghum bicolor (Sorghum) (Sorghum vulgare)
Sample_1_c36751_g1_i1	467	9e-31	glysoja_050358	Glycine soja (Wild soybean)
Sample_1_c47679_g1_i1	411	2e-68	LOC100304299 ZEAMMB73_164241	Zea mays (Maize)
Sample_1_c29469_g1_i1	2247	0	LOC100381785	Zea mays (Maize)
Sample_1_c18782_g1_i1	969	1e-125	Sb09g025910 SORBIDRAFT_09g025910	Sorghum bicolor (Sorghum) (Sorghum vulgare)
Sample_1_c29282_g3_i1	386	3e-88	Sb04g007180 SORBIDRAFT_04g007180	Sorghum bicolor (Sorghum) (Sorghum vulgare)
Sample_1_c24687_g1_i1	1815	0	Sb10g023040 SORBIDRAFT_10g023040	Sorghum bicolor (Sorghum) (Sorghum vulgare)
Sample_1_c26736_g1_i2	974	2e-60	Sb09g001890 SORBIDRAFT_09g001890	Sorghum bicolor (Sorghum) (Sorghum vulgare)
Sample_1_c23926_g2_i1	676	1e-71	Sb01g008620 SORBIDRAFT_01g008620	Sorghum bicolor (Sorghum) (Sorghum vulgare)
Sample_1_c22078_g1_i3	976	1e-149	NA	Zea mays (Maize)
Sample_1_c32204_g1_i1	764	3e-86	Si018416m.g	Setaria italica (Foxtail millet) (Panicum italicum)
Sample_1_c28185_g6_i2	1033	1e-99	NA	Zea mays (Maize)
Sample_1_c20040_g1_i2	826	2e-74	Sb03g046830 SORBIDRAFT_03g046830	Sorghum bicolor (Sorghum) (Sorghum vulgare)
Sample_1_c24599_g1_i1	3337	0	Zm.25284	Zea mays (Maize)
Sample_1_c20122_g2_i3	1056	7e-176	LOC100284805 ZEAMMB73_524090	Zea mays (Maize)
Sample_1_c22776_g1_i4	890	1e-49	LOC100194217	Zea mays (Maize)
Sample_1_c22704_g1_i1	309	7e-24	Zm.133339 ZEAMMB73_983334	Zea mays (Maize)
Sample_1_c21753_g1_i1	714	2e-64	Sb04g002340 SORBIDRAFT_04g002340	Sorghum bicolor (Sorghum) (Sorghum vulgare)
Sample_1_c17038_g1_i1	654	1e-123	Zm.1555	Zea mays (Maize)
Sample_1_c23900_g2_i3	863	5e-66	LOC100280111	Zea mays (Maize)
Sample_1_c28839_g1_i2	1286	1e-130	Sb04g000540 SORBIDRAFT_04g000540	Sorghum bicolor (Sorghum) (Sorghum vulgare)
Sample_1_c24621_g1_i1	1601	0	Sb04g027690 SORBIDRAFT_04g027690	Sorghum bicolor (Sorghum) (Sorghum vulgare)
Sample_1_c45274_g1_i1	335	2e-16	LOC100284068 ZEAMMB73_525965	Zea mays (Maize)
Sample_1_c17500_g1_i1	406	2e-10	NA	Zea mays (Maize)
Sample_1_c6167_g1_i1	670	2e-50	NA	Hordeum vulgare var. distichum (Domesticated barley)
Sample_1_c64250_g1_i1	572	3e-42	Sb10g027750 SORBIDRAFT_10g027750	Sorghum bicolor (Sorghum) (Sorghum vulgare)
Sample_1_c46339_g1_i1	643	7e-22	OT_ostta07g00220	Ostreococcus tauri
Sample_1_c55156_g1_i1	868	0	NA	Zea mays (Maize)
Sample_1_c19391_g1_i1	778	7e-06	NA	Arundo donax (Giant reed) (Donax arundinaceus)
Sample_1_c17615_g1_i3	410	6e-49	Sb02g020470 SORBIDRAFT_02g020470	Sorghum bicolor (Sorghum) (Sorghum vulgare)
Sample_1_c29131_g1_i1	1497	0	Sb01g000730 SORBIDRAFT_01g000730	Sorghum bicolor (Sorghum) (Sorghum vulgare)
Sample_1_c25133_g1_i1	1015	5e-90	Sb01g006910 SORBIDRAFT_01g006910	Sorghum bicolor (Sorghum) (Sorghum vulgare)
Sample_1_c69061_g1_i1	329	6e-09	ycf27	Chlorokybus atmophyticus (Soil alga)
Sample_1_c64338_g1_i1	541	7e-74	MICPUCDRAFT_45154	Micromonas pusilla (strain CCMP1545) (Picoplanktonic green alga)
Sample_1_c64963_g1_i1	947	6e-19	Sb05g003020 SORBIDRAFT_05g003020	Sorghum bicolor (Sorghum) (Sorghum vulgare)
Sample_1_c28568_g3_i5	587	2e-104	NA	Zea mays (Maize)
Sample_1_c27917_g3_i1	502	7e-26	Zm.81357 ZEAMMB73_064305	Zea mays (Maize)
Sample_1_c14789_g1_i1	1800	2e-89	Sb02g022740 SORBIDRAFT_02g022740	Sorghum bicolor (Sorghum) (Sorghum vulgare)
Sample_1_c27121_g1_i2	1115	1e-143	Zm.3487	Zea mays (Maize)
Sample_1_c28087_g1_i1	1303	3e-175	Sb01g034480 SORBIDRAFT_01g034480	Sorghum bicolor (Sorghum) (Sorghum vulgare)
Sample_1_c28268_g1_i1	1178	1e-91	NA	Arundo donax (Giant reed) (Donax arundinaceus)
Sample_1_c23642_g1_i4	1754	0	LOC100285888	Zea mays (Maize)
Sample_1_c20527_g1_i1	949	1e-103	Sb05g002230 SORBIDRAFT_05g002230	Sorghum bicolor (Sorghum) (Sorghum vulgare)
Sample_1_c48329_g1_i1	788	1e-05	NA	Arundo donax (Giant reed) (Donax arundinaceus)
Sample_1_c24485_g1_i2	1238	4e-172	Sb07g002260 SORBIDRAFT_07g002260	Sorghum bicolor (Sorghum) (Sorghum vulgare)
Sample_1_c47703_g1_i1	324	2e-28	COCSUDRAFT_13112	Coccomyxa subellipsoidea C-169
Sample_1_c19374_g1_i1	1245	4e-80	Sb02g031430 SORBIDRAFT_02g031430	Sorghum bicolor (Sorghum) (Sorghum vulgare)
Sample_1_c46700_g1_i1	732	1e-11	F775_01972	Aegilops tauschii (Tausch's goatgrass) (Aegilops squarrosa)
Sample_1_c36617_g1_i1	765	6e-18	NA	Zea mays (Maize)
Sample_1_c71650_g1_i1	344	4e-31	CHLREDRAFT_96705	Chlamydomonas reinhardtii (Chlamydomonas smithii)
Sample_1_c47852_g1_i1	1384	0	Sb01g019180 SORBIDRAFT_01g019180	Sorghum bicolor (Sorghum) (Sorghum vulgare)
Sample_1_c15778_g1_i2	432	5e-08	NA	Arundo donax (Giant reed) (Donax arundinaceus)
Sample_1_c51802_g1_i1	368	7e-08	LOC100279999	Zea mays (Maize)
Sample_1_c29621_g3_i1	756	2e-45	NA	Zea mays (Maize)
Sample_1_c25179_g1_i1	962	2e-76	Sb03g020045 SORBIDRAFT_03g020045	Sorghum bicolor (Sorghum) (Sorghum vulgare)
Sample_1_c4088_g1_i1	342	5e-15	Sb03g030787 SORBIDRAFT_03g030787	Sorghum bicolor (Sorghum) (Sorghum vulgare)
Sample_1_c19051_g2_i1	545	2e-53	NA	Zea mays (Maize)
Sample_1_c23689_g1_i1	2148	0	Sb01g047120 SORBIDRAFT_01g047120	Sorghum bicolor (Sorghum) (Sorghum vulgare)
Sample_1_c34813_g1_i1	309	5e-41	PRUPE_ppa004563mg	Prunus persica (Peach) (Amygdalus persica)
Sample_1_c35207_g1_i1	434	6e-89	NA	Zea mays (Maize)
Sample_1_c30530_g1_i1	3143	0	Zm.31049 ZEAMMB73_738521	Zea mays (Maize)
Sample_1_c65306_g1_i1	767	3e-21	TSPGSL018_19130	Tetraselmis sp. GSL018
Sample_1_c27025_g5_i7	798	7e-55	Sb05g025210 SORBIDRAFT_05g025210	Sorghum bicolor (Sorghum) (Sorghum vulgare)
Sample_1_c25125_g1_i1	5555	0	Sb02g042440 SORBIDRAFT_02g042440	Sorghum bicolor (Sorghum) (Sorghum vulgare)
Sample_1_c28570_g2_i3	1443	0	Sb02g023260 SORBIDRAFT_02g023260	Sorghum bicolor (Sorghum) (Sorghum vulgare)
Sample_1_c29059_g1_i1	1728	0	Sb06g020210 SORBIDRAFT_06g020210	Sorghum bicolor (Sorghum) (Sorghum vulgare)
Sample_1_c24171_g1_i2	2609	0	LOC100383024 ZEAMMB73_356589	Zea mays (Maize)
Sample_1_c12617_g1_i2	563	3e-30	LOC100280581	Zea mays (Maize)
Sample_1_c19358_g1_i1	2485	0	Sb01g038340 SORBIDRAFT_01g038340	Sorghum bicolor (Sorghum) (Sorghum vulgare)
Sample_1_c28275_g5_i1	736	1e-121	Si002874m.g	Setaria italica (Foxtail millet) (Panicum italicum)
Sample_1_c7202_g1_i1	1842	0	Sb02g003900 SORBIDRAFT_02g003900	Sorghum bicolor (Sorghum) (Sorghum vulgare)
Sample_1_c18728_g1_i1	1357	0	NA	Zea mays (Maize)
Sample_1_c21352_g3_i1	1069	2e-107	Sb02g000340 SORBIDRAFT_02g000340	Sorghum bicolor (Sorghum) (Sorghum vulgare)
Sample_1_c43911_g1_i1	316	1e-07	PHYPADRAFT_103647	Physcomitrella patens subsp. patens (Moss)
Sample_1_c28776_g1_i1	2736	9e-44	Sb01g021160 SORBIDRAFT_01g021160	Sorghum bicolor (Sorghum) (Sorghum vulgare)
Sample_1_c14334_g1_i1	1984	4e-137	Sb04g035420 SORBIDRAFT_04g035420	Sorghum bicolor (Sorghum) (Sorghum vulgare)
Sample_1_c31021_g1_i1	627	3e-113	Si013582m.g	Setaria italica (Foxtail millet) (Panicum italicum)
Sample_1_c21903_g1_i1	611	6e-30	Sb01g014240 SORBIDRAFT_01g014240	Sorghum bicolor (Sorghum) (Sorghum vulgare)
Sample_1_c27214_g1_i3	1372	9e-125	Zm.161295	Zea mays (Maize)
Sample_1_c29624_g1_i2	2443	0	Sb05g006130 SORBIDRAFT_05g006130	Sorghum bicolor (Sorghum) (Sorghum vulgare)
Sample_1_c23178_g1_i4	1048	6e-10	NA	Oryza sativa subsp. japonica (Rice)
Sample_1_c25831_g1_i1	925	2e-11	NA	Arundo donax (Giant reed) (Donax arundinaceus)
Sample_1_c16438_g1_i1	389	3e-17	Sb01g040575 SORBIDRAFT_01g040575	Sorghum bicolor (Sorghum) (Sorghum vulgare)
Sample_1_c14021_g1_i1	629	1e-114	Si035321m.g	Setaria italica (Foxtail millet) (Panicum italicum)
Sample_1_c27828_g1_i1	960	1e-139	Si026460m.g	Setaria italica (Foxtail millet) (Panicum italicum)
Sample_1_c11100_g2_i1	392	8e-67	NA	Arundo donax (Giant reed) (Donax arundinaceus)
Sample_1_c18422_g1_i2	1397	0	TIDP3004	Zea mays (Maize)
Sample_1_c18631_g1_i2	1202	4e-170	Sb03g030230 SORBIDRAFT_03g030230	Sorghum bicolor (Sorghum) (Sorghum vulgare)
Sample_1_c64794_g1_i1	584	1e-71	MTNA TSPGSL018_17151	Tetraselmis sp. GSL018
Sample_1_c32683_g1_i1	470	4e-39	Os10g0141500	Oryza sativa subsp. japonica (Rice)
Sample_1_c27523_g1_i1	478	3e-58	NA	Arundo donax (Giant reed) (Donax arundinaceus)
Sample_1_c20441_g1_i1	501	1e-42	Si029397m.g	Setaria italica (Foxtail millet) (Panicum italicum)
Sample_1_c18141_g1_i1	1486	6e-124	Sb09g001733 SORBIDRAFT_09g001733	Sorghum bicolor (Sorghum) (Sorghum vulgare)
Sample_1_c35018_g1_i1	313	5e-55	Sb05g024520 SORBIDRAFT_05g024520	Sorghum bicolor (Sorghum) (Sorghum vulgare)
Sample_1_c29673_g1_i3	2073	0	Si019132m.g	Setaria italica (Foxtail millet) (Panicum italicum)
Sample_1_c18146_g1_i1	707	2e-45	Sb01g012220 SORBIDRAFT_01g012220	Sorghum bicolor (Sorghum) (Sorghum vulgare)
Sample_1_c45442_g1_i1	806	1e-26	MICPUN_57021	Micromonas sp. (strain RCC299 / NOUM17) (Picoplanktonic green alga)
Sample_1_c28770_g2_i1	744	7e-52	Sb04g033180 SORBIDRAFT_04g033180	Sorghum bicolor (Sorghum) (Sorghum vulgare)
Sample_1_c63241_g1_i1	313	5e-56	NA	Zea mays (Maize)
Sample_1_c19958_g1_i1	972	2e-77	LOC100275175	Zea mays (Maize)
Sample_1_c38301_g1_i1	354	5e-11	M569_15809	Genlisea aurea
Sample_1_c25197_g1_i3	2057	2e-117	Sb01g020210 SORBIDRAFT_01g020210	Sorghum bicolor (Sorghum) (Sorghum vulgare)
Sample_1_c54732_g1_i1	826	7e-177	Sb02g023830 SORBIDRAFT_02g023830	Sorghum bicolor (Sorghum) (Sorghum vulgare)
Sample_1_c822_g2_i1	343	4e-75	NA	Zea mays (Maize)
Sample_1_c18522_g1_i2	810	2e-88	Sb01g010220 SORBIDRAFT_01g010220	Sorghum bicolor (Sorghum) (Sorghum vulgare)
Sample_1_c2540_g1_i2	315	1e-08	Zm.9445	Zea mays (Maize)
Sample_1_c76769_g1_i1	382	1e-55	Si030087m.g	Setaria italica (Foxtail millet) (Panicum italicum)
Sample_1_c21456_g1_i2	964	3e-29	Sb01g003080 SORBIDRAFT_01g003080	Sorghum bicolor (Sorghum) (Sorghum vulgare)
Sample_1_c27655_g2_i1	1531	0	Sb10g023880 SORBIDRAFT_10g023880	Sorghum bicolor (Sorghum) (Sorghum vulgare)
Sample_1_c33479_g1_i1	585	3e-115	Si035077m.g	Setaria italica (Foxtail millet) (Panicum italicum)
Sample_1_c21954_g1_i1	1802	0	Sb04g002670 SORBIDRAFT_04g002670	Sorghum bicolor (Sorghum) (Sorghum vulgare)
Sample_1_c26969_g1_i1	1080	2e-87	LOC100384272	Zea mays (Maize)
Sample_1_c29656_g1_i2	1210	0	Sb01g035800 SORBIDRAFT_01g035800	Sorghum bicolor (Sorghum) (Sorghum vulgare)
Sample_1_c25498_g1_i1	1564	1e-127	Sb02g036230 SORBIDRAFT_02g036230	Sorghum bicolor (Sorghum) (Sorghum vulgare)
Sample_1_c47121_g1_i1	334	2e-30	Sb08g005921 SORBIDRAFT_08g005921	Sorghum bicolor (Sorghum) (Sorghum vulgare)
Sample_1_c6126_g1_i1	699	2e-71	Zm.64763 ZEAMMB73_916651	Zea mays (Maize)
Sample_1_c63281_g1_i1	321	2e-12	SAMS1	Pinus contorta (Shore pine) (Lodgepole pine)
Sample_1_c29446_g1_i2	1957	0	Sb04g009824 SORBIDRAFT_04g009824	Sorghum bicolor (Sorghum) (Sorghum vulgare)
Sample_1_c22525_g1_i1	869	2e-14	NA	Zea mays (Maize)
Sample_1_c30824_g1_i4	310	1e-41	Si016755m.g	Setaria italica (Foxtail millet) (Panicum italicum)
Sample_1_c20925_g1_i1	1080	2e-77	Si026900m.g	Setaria italica (Foxtail millet) (Panicum italicum)
Sample_1_c29917_g1_i1	319	4e-09	NA	Arundo donax (Giant reed) (Donax arundinaceus)
Sample_1_c21858_g1_i1	1104	0	Sb09g024370 SORBIDRAFT_09g024370	Sorghum bicolor (Sorghum) (Sorghum vulgare)
Sample_1_c16144_g1_i1	3103	0	Sb01g005920 SORBIDRAFT_01g005920	Sorghum bicolor (Sorghum) (Sorghum vulgare)
Sample_1_c29365_g1_i1	2115	0	Sb07g025710 SORBIDRAFT_07g025710	Sorghum bicolor (Sorghum) (Sorghum vulgare)
Sample_1_c76624_g1_i1	718	2e-14	VOLCADRAFT_94638	Volvox carteri (Green alga)
Sample_1_c29736_g2_i1	1030	2e-180	Sb04g025830 SORBIDRAFT_04g025830	Sorghum bicolor (Sorghum) (Sorghum vulgare)
Sample_1_c30466_g3_i1	1960	0	Sb09g001370 SORBIDRAFT_09g001370	Sorghum bicolor (Sorghum) (Sorghum vulgare)
Sample_1_c25225_g1_i1	1368	7e-153	LOC100279224	Zea mays (Maize)
Sample_1_c19400_g1_i1	1783	0	Sb01g018360 SORBIDRAFT_01g018360	Sorghum bicolor (Sorghum) (Sorghum vulgare)
Sample_1_c24071_g1_i1	611	1e-110	NA	Arundo donax (Giant reed) (Donax arundinaceus)
Sample_1_c15370_g1_i1	385	2e-68	Sb01g048300 SORBIDRAFT_01g048300	Sorghum bicolor (Sorghum) (Sorghum vulgare)
Sample_1_c28421_g1_i2	1033	1e-96	Sb01g025600 SORBIDRAFT_01g025600	Sorghum bicolor (Sorghum) (Sorghum vulgare)
Sample_1_c58454_g1_i1	482	7e-83	Sb05g004620 SORBIDRAFT_05g004620	Sorghum bicolor (Sorghum) (Sorghum vulgare)
Sample_1_c65835_g1_i1	455	2e-33	B1123E10.126 OSJNBa0084P08.1	Oryza sativa subsp. japonica (Rice)
Sample_1_c26187_g1_i1	2247	0	LOC100281675 ZEAMMB73_961959	Zea mays (Maize)
Sample_1_c22586_g1_i1	3337	4e-67	NA	Arundo donax (Giant reed) (Donax arundinaceus)
Sample_1_c25080_g1_i1	1551	0	Sb05g012300 SORBIDRAFT_05g012300	Sorghum bicolor (Sorghum) (Sorghum vulgare)
Sample_1_c2484_g1_i1	884	1e-118	Si027599m.g	Setaria italica (Foxtail millet) (Panicum italicum)
Sample_1_c55426_g1_i1	508	5e-40	SB20O07.13	Sorghum bicolor (Sorghum) (Sorghum vulgare)
Sample_1_c78035_g1_i1	306	6e-59	Sb05g024180 SORBIDRAFT_05g024180	Sorghum bicolor (Sorghum) (Sorghum vulgare)
Sample_1_c25314_g1_i2	569	2e-60	Z013I05_10	Zea mays (Maize)
Sample_1_c22769_g1_i1	1605	0	Sb06g012950 SORBIDRAFT_06g012950	Sorghum bicolor (Sorghum) (Sorghum vulgare)
Sample_1_c30803_g2_i2	1402	2e-127	P0036B02.3 Os06g0294200	Oryza sativa subsp. japonica (Rice)
Sample_1_c20471_g1_i1	1675	0	Sb04g020490 SORBIDRAFT_04g020490	Sorghum bicolor (Sorghum) (Sorghum vulgare)
Sample_1_c13244_g1_i1	1096	0	Sb01g045790 SORBIDRAFT_01g045790	Sorghum bicolor (Sorghum) (Sorghum vulgare)
Sample_1_c17732_g1_i1	709	9e-31	Si039744m.g	Setaria italica (Foxtail millet) (Panicum italicum)
Sample_1_c31025_g2_i12	1641	1e-45	Sb04g007660 SORBIDRAFT_04g007660	Sorghum bicolor (Sorghum) (Sorghum vulgare)
Sample_1_c23593_g1_i2	843	1e-70	Zm.27298	Zea mays (Maize)
Sample_1_c53825_g1_i1	308	2e-12	Zm.162631 ZEAMMB73_558936	Zea mays (Maize)
Sample_1_c17280_g2_i3	1778	0	Zm.77343 ZEAMMB73_526342	Zea mays (Maize)
Sample_1_c41140_g1_i1	592	2e-33	BRADI3G51397	Brachypodium distachyon (Purple false brome) (Trachynia distachya)
Sample_1_c29112_g3_i3	714	7e-59	Sb0498s002010 SORBIDRAFT_0498s002010	Sorghum bicolor (Sorghum) (Sorghum vulgare)
Sample_1_c23007_g1_i1	514	5e-66	ABCT	Elaeis guineensis var. tenera (Oil palm)
Sample_1_c29292_g1_i4	594	1e-95	NA	Arundo donax (Giant reed) (Donax arundinaceus)
Sample_1_c78914_g1_i1	347	2e-12	MICPUCDRAFT_35900	Micromonas pusilla (strain CCMP1545) (Picoplanktonic green alga)
Sample_1_c11102_g1_i1	540	7e-42	NA	Zea mays (Maize)
Sample_1_c28403_g1_i1	1843	0	Sb03g014690 SORBIDRAFT_03g014690	Sorghum bicolor (Sorghum) (Sorghum vulgare)
Sample_1_c45344_g1_i1	805	1e-47	NA	Zea mays (Maize)
Sample_1_c24112_g2_i1	1179	0	Sb04g034820 SORBIDRAFT_04g034820	Sorghum bicolor (Sorghum) (Sorghum vulgare)
Sample_1_c54750_g1_i1	452	2e-43	RCOM_1851480	Ricinus communis (Castor bean)
Sample_1_c32915_g1_i1	313	2e-64	NA	Arundo donax (Giant reed) (Donax arundinaceus)
Sample_1_c18283_g1_i1	661	3e-17	NA	Oryza barthii
Sample_1_c31867_g1_i1	544	5e-17	OSTLU_46103	Ostreococcus lucimarinus (strain CCE9901)
Sample_1_c22914_g1_i1	2201	0	Sb10g028680 SORBIDRAFT_10g028680	Sorghum bicolor (Sorghum) (Sorghum vulgare)
Sample_1_c24679_g1_i1	1732	0	Sb06g017320 SORBIDRAFT_06g017320	Sorghum bicolor (Sorghum) (Sorghum vulgare)
Sample_1_c24932_g2_i1	735	2e-84	Sb03g040600 SORBIDRAFT_03g040600	Sorghum bicolor (Sorghum) (Sorghum vulgare)
Sample_1_c29175_g1_i2	2196	0	LOC100272781	Zea mays (Maize)
Sample_1_c33782_g1_i1	303	8e-14	Sb05g000850 SORBIDRAFT_05g000850	Sorghum bicolor (Sorghum) (Sorghum vulgare)
Sample_1_c27158_g4_i2	646	3e-116	Sb02g036220 SORBIDRAFT_02g036220	Sorghum bicolor (Sorghum) (Sorghum vulgare)
Sample_1_c23082_g1_i1	579	1e-60	Sb06g029330 SORBIDRAFT_06g029330	Sorghum bicolor (Sorghum) (Sorghum vulgare)
Sample_1_c68865_g1_i1	443	1e-82	ZEAMMB73_780855	Zea mays (Maize)
Sample_1_c63047_g1_i1	443	8e-20	OsI_33610	Oryza sativa subsp. indica (Rice)
Sample_1_c22693_g1_i1	823	1e-104	NA	Triticum aestivum (Wheat)
Sample_1_c18056_g1_i1	806	5e-77	Sb06g014460 SORBIDRAFT_06g014460	Sorghum bicolor (Sorghum) (Sorghum vulgare)
Sample_1_c40477_g1_i1	328	1e-61	Sb01g032060 SORBIDRAFT_01g032060	Sorghum bicolor (Sorghum) (Sorghum vulgare)
Sample_1_c10410_g1_i1	661	7e-80	Zm.20686 ZEAMMB73_759547	Zea mays (Maize)
Sample_1_c17060_g1_i1	1033	2e-147	Sb09g018560 SORBIDRAFT_09g018560	Sorghum bicolor (Sorghum) (Sorghum vulgare)
Sample_1_c28088_g1_i2	819	3e-83	NA	Zea mays (Maize)
Sample_1_c78464_g1_i1	344	2e-52	Sb02g002020 SORBIDRAFT_02g002020	Sorghum bicolor (Sorghum) (Sorghum vulgare)
Sample_1_c27526_g1_i2	1313	0	TFIIIA	Zea mays (Maize)
Sample_1_c24763_g1_i1	1133	0	Sb02g032760 SORBIDRAFT_02g032760	Sorghum bicolor (Sorghum) (Sorghum vulgare)
Sample_1_c28231_g2_i1	1551	9e-144	SHCRBa_107_M24_R_100	Saccharum hybrid cultivar R570
Sample_1_c22955_g1_i1	1457	0	Sb01g031580 SORBIDRAFT_01g031580	Sorghum bicolor (Sorghum) (Sorghum vulgare)
Sample_1_c28775_g2_i2	2362	0	Sb02g032530 SORBIDRAFT_02g032530	Sorghum bicolor (Sorghum) (Sorghum vulgare)
Sample_1_c9527_g1_i1	1959	0	Sb03g036030 SORBIDRAFT_03g036030	Sorghum bicolor (Sorghum) (Sorghum vulgare)
Sample_1_c39831_g1_i1	440	3e-07	MICPUCDRAFT_16971	Micromonas pusilla (strain CCMP1545) (Picoplanktonic green alga)
Sample_1_c30570_g1_i2	1827	0	Zm.25115 ZEAMMB73_996866	Zea mays (Maize)
Sample_1_c26434_g1_i1	1388	1e-70	Sb01g028030 SORBIDRAFT_01g028030	Sorghum bicolor (Sorghum) (Sorghum vulgare)
Sample_1_c21806_g1_i1	833	2e-89	SHCRBa_103_C06_R_20	Saccharum hybrid cultivar R570
Sample_1_c69205_g1_i1	425	4e-33	MICPUN_80244	Micromonas sp. (strain RCC299 / NOUM17) (Picoplanktonic green alga)
Sample_1_c29112_g4_i1	1149	7e-174	Si017649m.g	Setaria italica (Foxtail millet) (Panicum italicum)
Sample_1_c44664_g1_i1	396	5e-10	COCSUDRAFT_46933	Coccomyxa subellipsoidea C-169
Sample_1_c30316_g1_i1	1216	6e-141	NA	Zea mays (Maize)
Sample_1_c24864_g1_i1	798	9e-41	Sb03g047190 SORBIDRAFT_03g047190	Sorghum bicolor (Sorghum) (Sorghum vulgare)
Sample_1_c45762_g1_i1	807	3e-130	LOC100502280	Zea mays (Maize)
Sample_1_c30355_g1_i10	2064	0	Sb01g044660 SORBIDRAFT_01g044660	Sorghum bicolor (Sorghum) (Sorghum vulgare)
Sample_1_c58499_g1_i1	351	9e-64	Si020971m.g	Setaria italica (Foxtail millet) (Panicum italicum)
Sample_1_c37787_g1_i1	1117	6e-07	PHYPADRAFT_104124	Physcomitrella patens subsp. patens (Moss)
Sample_1_c22148_g1_i1	1048	0	Sb01g029980 SORBIDRAFT_01g029980	Sorghum bicolor (Sorghum) (Sorghum vulgare)
Sample_1_c51240_g1_i1	387	8e-38	OT_ostta14g01750	Ostreococcus tauri
Sample_1_c1782_g1_i1	543	2e-12	CHLNCDRAFT_49546	Chlorella variabilis (Green alga)
Sample_1_c28933_g1_i1	866	6e-64	Sb03g036160 SORBIDRAFT_03g036160	Sorghum bicolor (Sorghum) (Sorghum vulgare)
Sample_1_c30562_g1_i3	3176	0	Sb08g022670 SORBIDRAFT_08g022670	Sorghum bicolor (Sorghum) (Sorghum vulgare)
Sample_1_c18286_g2_i1	1680	0	ZEAMMB73_834326	Zea mays (Maize)
Sample_1_c25427_g1_i1	984	8e-17	Sb04g009765 SORBIDRAFT_04g009765	Sorghum bicolor (Sorghum) (Sorghum vulgare)
Sample_1_c19032_g1_i1	578	7e-60	Sb10g002670 SORBIDRAFT_10g002670	Sorghum bicolor (Sorghum) (Sorghum vulgare)
Sample_1_c40397_g1_i1	407	2e-85	Sb07g020010 SORBIDRAFT_07g020010	Sorghum bicolor (Sorghum) (Sorghum vulgare)
Sample_1_c14446_g1_i1	1144	1e-140	LOC100279424	Zea mays (Maize)
Sample_1_c53800_g1_i1	417	3e-29	CISIN_1g026168mg	Citrus sinensis (Sweet orange) (Citrus aurantium var. sinensis)
Sample_1_c26011_g1_i2	1683	9e-151	NA	Zea mays (Maize)
Sample_1_c20858_g1_i2	2318	0	NA	Zea mays (Maize)
Sample_1_c32530_g1_i1	556	1e-10	F751_4602	Auxenochlorella protothecoides (Green microalga) (Chlorella protothecoides)
Sample_1_c20138_g1_i1	485	1e-07	NA	Oryza barthii
Sample_1_c40667_g1_i1	344	9e-48	Sb02g025820 SORBIDRAFT_02g025820	Sorghum bicolor (Sorghum) (Sorghum vulgare)
Sample_1_c74051_g1_i1	410	1e-48	NA	Zea mays (Maize)
Sample_1_c52195_g1_i1	302	6e-06	Zm.12595	Zea mays (Maize)
Sample_1_c13673_g1_i1	737	3e-46	Sb09g029560 SORBIDRAFT_09g029560	Sorghum bicolor (Sorghum) (Sorghum vulgare)
Sample_1_c16564_g2_i2	455	1e-27	NA	Arundo donax (Giant reed) (Donax arundinaceus)
Sample_1_c68255_g1_i1	528	4e-29	SELMODRAFT_233156	Selaginella moellendorffii (Spikemoss)
Sample_1_c56229_g1_i1	540	1e-43	Si010574m.g	Setaria italica (Foxtail millet) (Panicum italicum)
Sample_1_c22757_g1_i3	1045	2e-101	Sb03g004410 SORBIDRAFT_03g004410	Sorghum bicolor (Sorghum) (Sorghum vulgare)
Sample_1_c17760_g1_i1	804	1e-41	Sb02g036580 SORBIDRAFT_02g036580	Sorghum bicolor (Sorghum) (Sorghum vulgare)
Sample_1_c29553_g1_i1	1486	0	Sb09g028990 SORBIDRAFT_09g028990	Sorghum bicolor (Sorghum) (Sorghum vulgare)
Sample_1_c24153_g1_i1	2195	0	LOC100383953	Zea mays (Maize)
Sample_1_c13363_g1_i1	349	4e-16	Sb02g026440 SORBIDRAFT_02g026440	Sorghum bicolor (Sorghum) (Sorghum vulgare)
Sample_1_c65104_g1_i1	430	5e-50	NA	Arundo donax (Giant reed) (Donax arundinaceus)
Sample_1_c14198_g1_i1	664	3e-39	NA	Zea mays (Maize)
Sample_1_c24361_g1_i1	878	3e-140	Sb02g027070 SORBIDRAFT_02g027070	Sorghum bicolor (Sorghum) (Sorghum vulgare)
Sample_1_c20966_g1_i1	1048	5e-89	Si030611m.g	Setaria italica (Foxtail millet) (Panicum italicum)
Sample_1_c28004_g1_i4	2420	0	Sb02g027310 SORBIDRAFT_02g027310	Sorghum bicolor (Sorghum) (Sorghum vulgare)
Sample_1_c24079_g1_i2	762	5e-31	NA	Arundo donax (Giant reed) (Donax arundinaceus)
Sample_1_c31204_g1_i1	3584	0	Sb03g007840 SORBIDRAFT_03g007840	Sorghum bicolor (Sorghum) (Sorghum vulgare)
Sample_1_c22645_g2_i1	1500	0	MAPK4	Saccharum hybrid cultivar ROC22
Sample_1_c23591_g2_i1	866	4e-59	ZEAMMB73_036472	Zea mays (Maize)
Sample_1_c18213_g2_i1	2360	0	Sb03g025250 SORBIDRAFT_03g025250	Sorghum bicolor (Sorghum) (Sorghum vulgare)
Sample_1_c33027_g1_i1	347	2e-49	Sb02g020475 SORBIDRAFT_02g020475	Sorghum bicolor (Sorghum) (Sorghum vulgare)
Sample_1_c22460_g1_i1	1853	0	Sb04g037270 SORBIDRAFT_04g037270	Sorghum bicolor (Sorghum) (Sorghum vulgare)
Sample_1_c18896_g2_i1	364	1e-11	Sb06g020380 SORBIDRAFT_06g020380	Sorghum bicolor (Sorghum) (Sorghum vulgare)
Sample_1_c29530_g3_i5	1435	4e-156	Sb03g001050 SORBIDRAFT_03g001050	Sorghum bicolor (Sorghum) (Sorghum vulgare)
Sample_1_c29003_g4_i3	674	2e-25	Sb02g000700 SORBIDRAFT_02g000700	Sorghum bicolor (Sorghum) (Sorghum vulgare)
Sample_1_c22679_g1_i2	1587	1e-176	LOC100282073	Zea mays (Maize)
Sample_1_c18664_g1_i1	1594	2e-167	Sb05g013400 SORBIDRAFT_05g013400	Sorghum bicolor (Sorghum) (Sorghum vulgare)
Sample_1_c60935_g1_i1	374	6e-15	Sb0010s020250 SORBIDRAFT_0010s020250	Sorghum bicolor (Sorghum) (Sorghum vulgare)
Sample_1_c31059_g1_i1	1442	2e-37	Zm.145418	Zea mays (Maize)
Sample_1_c30546_g1_i1	2632	0	NA	Zea mays (Maize)
Sample_1_c15611_g1_i1	653	4e-19	Sb03g043770 SORBIDRAFT_03g043770	Sorghum bicolor (Sorghum) (Sorghum vulgare)
Sample_1_c32538_g1_i1	666	2e-39	AALP_AA3G311700	Arabis alpina (Alpine rock-cress)
Sample_1_c20426_g1_i1	754	9e-65	LOC100285464	Zea mays (Maize)
Sample_1_c41449_g1_i1	326	4e-07	Si012957m.g	Setaria italica (Foxtail millet) (Panicum italicum)
Sample_1_c23010_g1_i2	949	3e-49	Zm.25475 ZEAMMB73_112976	Zea mays (Maize)
Sample_1_c30765_g1_i4	1680	2e-82	Zm.85346	Zea mays (Maize)
Sample_1_c8327_g1_i1	496	6e-93	NA	Zea mays (Maize)
Sample_1_c45887_g1_i1	693	1e-138	LOC100279491	Zea mays (Maize)
Sample_1_c30880_g1_i5	1769	0	Sb01g007420 SORBIDRAFT_01g007420	Sorghum bicolor (Sorghum) (Sorghum vulgare)
Sample_1_c20563_g1_i4	1477	5e-127	Si032072m.g	Setaria italica (Foxtail millet) (Panicum italicum)
Sample_1_c54465_g1_i1	440	2e-26	CHLREDRAFT_107483	Chlamydomonas reinhardtii (Chlamydomonas smithii)
Sample_1_c27727_g5_i1	1771	0	Sb01g014720 SORBIDRAFT_01g014720	Sorghum bicolor (Sorghum) (Sorghum vulgare)
Sample_1_c26453_g1_i1	1274	0	Si014217m.g	Setaria italica (Foxtail millet) (Panicum italicum)
Sample_1_c760_g1_i1	1424	0	Sb02g043870 SORBIDRAFT_02g043870	Sorghum bicolor (Sorghum) (Sorghum vulgare)
Sample_1_c48674_g1_i1	601	3e-36	Sb01g038650 SORBIDRAFT_01g038650	Sorghum bicolor (Sorghum) (Sorghum vulgare)
Sample_1_c26291_g2_i1	496	4e-75	NA	Zea mays (Maize)
Sample_1_c21801_g1_i2	693	2e-129	Sb02g003780 SORBIDRAFT_02g003780	Sorghum bicolor (Sorghum) (Sorghum vulgare)
Sample_1_c15512_g1_i1	450	3e-28	Zm.103483 GLK34 ZEAMMB73_968858	Zea mays (Maize)
Sample_1_c10466_g1_i1	1395	0	Sb02g030710 SORBIDRAFT_02g030710	Sorghum bicolor (Sorghum) (Sorghum vulgare)
Sample_1_c16368_g1_i1	1299	0	Si010203m.g	Setaria italica (Foxtail millet) (Panicum italicum)
Sample_1_c21721_g1_i2	960	5e-14	Si019232m.g	Setaria italica (Foxtail millet) (Panicum italicum)
Sample_1_c28939_g2_i1	2087	0	Sb06g028370 SORBIDRAFT_06g028370	Sorghum bicolor (Sorghum) (Sorghum vulgare)
Sample_1_c70304_g1_i1	361	3e-27	Sb10g027753 SORBIDRAFT_10g027753	Sorghum bicolor (Sorghum) (Sorghum vulgare)
Sample_1_c27081_g1_i2	3157	0	Sb10g000240 SORBIDRAFT_10g000240	Sorghum bicolor (Sorghum) (Sorghum vulgare)
Sample_1_c22959_g1_i1	1279	0	Sb03g010250 SORBIDRAFT_03g010250	Sorghum bicolor (Sorghum) (Sorghum vulgare)
Sample_1_c9295_g1_i1	910	4e-21	CHLREDRAFT_104136	Chlamydomonas reinhardtii (Chlamydomonas smithii)
Sample_1_c28368_g1_i2	4422	0	Sb01g010330 SORBIDRAFT_01g010330	Sorghum bicolor (Sorghum) (Sorghum vulgare)
Sample_1_c19573_g1_i1	1489	0	Sb04g030830 SORBIDRAFT_04g030830	Sorghum bicolor (Sorghum) (Sorghum vulgare)
Sample_1_c59028_g1_i1	448	8e-15	PGSC0003DMG400036067	Solanum tuberosum (Potato)
Sample_1_c25247_g1_i1	1777	0	LOC100278728	Zea mays (Maize)
Sample_1_c25589_g1_i1	1717	0	Sb01g012370 SORBIDRAFT_01g012370	Sorghum bicolor (Sorghum) (Sorghum vulgare)
Sample_1_c21106_g1_i1	1298	0	Sb06g033340 SORBIDRAFT_06g033340	Sorghum bicolor (Sorghum) (Sorghum vulgare)
Sample_1_c24057_g1_i1	2702	0	Zm.138968 ZEAMMB73_742334	Zea mays (Maize)
Sample_1_c25233_g1_i1	360	1e-19	Si035266m.g	Setaria italica (Foxtail millet) (Panicum italicum)
Sample_1_c67562_g1_i1	496	2e-24	RCOM_1816900	Ricinus communis (Castor bean)
Sample_1_c27486_g2_i3	1547	7e-113	Sb04g027250 SORBIDRAFT_04g027250	Sorghum bicolor (Sorghum) (Sorghum vulgare)
Sample_1_c2980_g1_i1	437	2e-12	NA	Arundo donax (Giant reed) (Donax arundinaceus)
Sample_1_c29439_g1_i1	2651	0	Zm.45026	Zea mays (Maize)
Sample_1_c29436_g1_i8	808	1e-51	LOC100285810	Zea mays (Maize)
Sample_1_c5974_g1_i1	401	2e-15	NA	Arundo donax (Giant reed) (Donax arundinaceus)
Sample_1_c24794_g1_i1	1459	2e-157	Si013876m.g	Setaria italica (Foxtail millet) (Panicum italicum)
Sample_1_c1182_g1_i1	529	2e-18	NA	Arundo donax (Giant reed) (Donax arundinaceus)
Sample_1_c538_g1_i1	559	8e-120	Si021850m.g	Setaria italica (Foxtail millet) (Panicum italicum)
Sample_1_c24324_g1_i1	1494	5e-176	Sb04g010260 SORBIDRAFT_04g010260	Sorghum bicolor (Sorghum) (Sorghum vulgare)
Sample_1_c20968_g1_i3	743	1e-57	Sb02g042020 SORBIDRAFT_02g042020	Sorghum bicolor (Sorghum) (Sorghum vulgare)
Sample_1_c1083_g1_i1	386	4e-27	Si013570m.g	Setaria italica (Foxtail millet) (Panicum italicum)
Sample_1_c29324_g1_i1	385	4e-17	Sb06g002845 SORBIDRAFT_06g002845	Sorghum bicolor (Sorghum) (Sorghum vulgare)
Sample_1_c29353_g1_i1	1971	0	Sb04g032290 SORBIDRAFT_04g032290	Sorghum bicolor (Sorghum) (Sorghum vulgare)
Sample_1_c21587_g1_i1	1703	0	LOC100216607 ZEAMMB73_586556	Zea mays (Maize)
Sample_1_c15007_g1_i2	928	1e-44	NA	Oryza glaberrima (African rice)
Sample_1_c27975_g1_i3	3311	0	Sb07g006030 SORBIDRAFT_07g006030	Sorghum bicolor (Sorghum) (Sorghum vulgare)
Sample_1_c18375_g1_i1	982	6e-42	Sb01g049930 SORBIDRAFT_01g049930	Sorghum bicolor (Sorghum) (Sorghum vulgare)
Sample_1_c76505_g1_i1	738	4e-63	VOLCADRAFT_101526	Volvox carteri (Green alga)
Sample_1_c55495_g1_i1	401	7e-79	Sb02g025320 SORBIDRAFT_02g025320	Sorghum bicolor (Sorghum) (Sorghum vulgare)
Sample_1_c22444_g1_i1	1277	0	LOC100191165	Zea mays (Maize)
Sample_1_c27870_g1_i3	1075	1e-36	Si031283m.g	Setaria italica (Foxtail millet) (Panicum italicum)
Sample_1_c22079_g1_i1	1906	0	Sb05g001370 SORBIDRAFT_05g001370	Sorghum bicolor (Sorghum) (Sorghum vulgare)
Sample_1_c14568_g1_i1	1239	1e-36	Sb09g018580 SORBIDRAFT_09g018580	Sorghum bicolor (Sorghum) (Sorghum vulgare)
Sample_1_c29096_g1_i5	824	4e-22	LOC100192457 EREB180	Zea mays (Maize)
Sample_1_c22731_g1_i1	3284	0	Si000002m.g	Setaria italica (Foxtail millet) (Panicum italicum)
Sample_1_c18779_g1_i1	331	1e-33	Sb03g012760 SORBIDRAFT_03g012760	Sorghum bicolor (Sorghum) (Sorghum vulgare)
Sample_1_c24905_g1_i2	2089	0	Sb03g002980 SORBIDRAFT_03g002980	Sorghum bicolor (Sorghum) (Sorghum vulgare)
Sample_1_c861_g1_i1	342	8e-52	TD1 KIN5 GRMZM2G300133_P01	Zea mays (Maize)
Sample_1_c38302_g1_i1	360	2e-33	BRADI2G43810	Brachypodium distachyon (Purple false brome) (Trachynia distachya)
Sample_1_c17472_g1_i1	359	1e-16	Sb04g003770 SORBIDRAFT_04g003770	Sorghum bicolor (Sorghum) (Sorghum vulgare)
Sample_1_c29758_g3_i1	300	2e-20	BRADI1G24630	Brachypodium distachyon (Purple false brome) (Trachynia distachya)
Sample_1_c10199_g1_i1	644	2e-123	NA	Zea mays (Maize)
Sample_1_c73385_g1_i1	590	8e-06	Si022829m.g	Setaria italica (Foxtail millet) (Panicum italicum)
Sample_1_c25909_g1_i1	1349	1e-171	Zm.18866	Zea mays (Maize)
Sample_1_c48476_g1_i1	315	5e-19	Sb02g032900 SORBIDRAFT_02g032900	Sorghum bicolor (Sorghum) (Sorghum vulgare)
Sample_1_c27492_g1_i2	771	1e-53	Sb01g030010 SORBIDRAFT_01g030010	Sorghum bicolor (Sorghum) (Sorghum vulgare)
Sample_1_c14288_g1_i1	452	2e-101	NA	Zea mays (Maize)
Sample_1_c30458_g1_i1	1713	0	Sb01g045570 SORBIDRAFT_01g045570	Sorghum bicolor (Sorghum) (Sorghum vulgare)
Sample_1_c23562_g2_i1	1463	2e-74	F775_22175	Aegilops tauschii (Tausch's goatgrass) (Aegilops squarrosa)
Sample_1_c13343_g1_i1	868	6e-121	Zm.153824	Zea mays (Maize)
Sample_1_c13253_g1_i1	722	1e-118	NA	Arundo donax (Giant reed) (Donax arundinaceus)
Sample_1_c53707_g1_i1	932	6e-07	RCOM_2118300	Ricinus communis (Castor bean)
Sample_1_c36787_g1_i1	867	0	Sb06g022570 SORBIDRAFT_06g022570	Sorghum bicolor (Sorghum) (Sorghum vulgare)
Sample_1_c39665_g1_i1	650	1e-32	COCSUDRAFT_54860	Coccomyxa subellipsoidea C-169
Sample_1_c25096_g1_i1	3120	0	Si000234m.g	Setaria italica (Foxtail millet) (Panicum italicum)
Sample_1_c29021_g1_i1	1417	0	LOC100282107	Zea mays (Maize)
Sample_1_c49652_g1_i1	830	1e-54	Sb04g023650 SORBIDRAFT_04g023650	Sorghum bicolor (Sorghum) (Sorghum vulgare)
Sample_1_c27714_g2_i1	1144	0	Sb05g005210 SORBIDRAFT_05g005210	Sorghum bicolor (Sorghum) (Sorghum vulgare)
Sample_1_c29187_g1_i1	588	9e-58	NA	Zea mays (Maize)
Sample_1_c10304_g1_i1	1413	0	Sb02g011460 SORBIDRAFT_02g011460	Sorghum bicolor (Sorghum) (Sorghum vulgare)
Sample_1_c3334_g1_i1	482	1e-20	Sb06g001340 SORBIDRAFT_06g001340	Sorghum bicolor (Sorghum) (Sorghum vulgare)
Sample_1_c17234_g2_i1	608	2e-81	Sb10g001160 SORBIDRAFT_10g001160	Sorghum bicolor (Sorghum) (Sorghum vulgare)
Sample_1_c24962_g1_i1	602	2e-23	Zm.143472	Zea mays (Maize)
Sample_1_c19862_g1_i2	630	1e-25	Sb08g003036 SORBIDRAFT_08g003036	Sorghum bicolor (Sorghum) (Sorghum vulgare)
Sample_1_c70022_g1_i1	366	4e-24	OB03G12010	Oryza brachyantha
Sample_1_c22011_g1_i2	1334	5e-24	Sb02g009040 SORBIDRAFT_02g009040	Sorghum bicolor (Sorghum) (Sorghum vulgare)
Sample_1_c24566_g1_i5	483	2e-28	Si017732m.g	Setaria italica (Foxtail millet) (Panicum italicum)
Sample_1_c24345_g2_i1	1470	9e-90	LOC100276178	Zea mays (Maize)
Sample_1_c28243_g1_i1	2343	0	LOC100280055	Zea mays (Maize)
Sample_1_c26478_g3_i2	528	2e-72	Sb05g008300 SORBIDRAFT_05g008300	Sorghum bicolor (Sorghum) (Sorghum vulgare)
Sample_1_c20684_g1_i3	1491	0	LOC100857094	Zea mays (Maize)
Sample_1_c1588_g1_i1	1830	0	Sb10g010010 SORBIDRAFT_10g010010	Sorghum bicolor (Sorghum) (Sorghum vulgare)
Sample_1_c29396_g1_i5	1922	0	Si029367m.g	Setaria italica (Foxtail millet) (Panicum italicum)
Sample_1_c12611_g1_i2	711	1e-48	NA	NA
Sample_1_c17679_g2_i1	474	2e-76	TIDP3431	Zea mays (Maize)
Sample_1_c31070_g2_i4	418	4e-06	NA	Zea mays (Maize)
Sample_1_c716_g1_i1	583	1e-17	Sb02g002090 SORBIDRAFT_02g002090	Sorghum bicolor (Sorghum) (Sorghum vulgare)
Sample_1_c24024_g2_i1	1137	5e-180	Sb03g041350 SORBIDRAFT_03g041350	Sorghum bicolor (Sorghum) (Sorghum vulgare)
Sample_1_c18491_g1_i1	1313	8e-98	Sb04g001850 SORBIDRAFT_04g001850	Sorghum bicolor (Sorghum) (Sorghum vulgare)
Sample_1_c23135_g1_i4	434	1e-57	NA	Zea mays (Maize)
Sample_1_c18566_g1_i1	2108	0	Zm.133237	Zea mays (Maize)
Sample_1_c54026_g1_i1	581	8e-71	Sb06g022470 SORBIDRAFT_06g022470	Sorghum bicolor (Sorghum) (Sorghum vulgare)
Sample_1_c22210_g1_i2	1032	8e-96	Sb03g027540 SORBIDRAFT_03g027540	Sorghum bicolor (Sorghum) (Sorghum vulgare)
Sample_1_c15614_g1_i3	814	9e-15	Sb08g020360 SORBIDRAFT_08g020360	Sorghum bicolor (Sorghum) (Sorghum vulgare)
Sample_1_c11761_g2_i1	479	3e-82	Sb06g027300 SORBIDRAFT_06g027300	Sorghum bicolor (Sorghum) (Sorghum vulgare)
Sample_1_c28079_g5_i1	640	2e-100	Sb10g028280 SORBIDRAFT_10g028280	Sorghum bicolor (Sorghum) (Sorghum vulgare)
Sample_1_c25226_g1_i1	2190	0	LOC100275725	Zea mays (Maize)
Sample_1_c30088_g1_i1	2284	0	Zm.29707	Zea mays (Maize)
Sample_1_c19790_g1_i4	464	2e-86	Sb01g030600 SORBIDRAFT_01g030600	Sorghum bicolor (Sorghum) (Sorghum vulgare)
Sample_1_c74083_g1_i1	489	9e-17	Si007596m.g	Setaria italica (Foxtail millet) (Panicum italicum)
Sample_1_c50322_g1_i1	320	2e-61	Sb02g026980 SORBIDRAFT_02g026980	Sorghum bicolor (Sorghum) (Sorghum vulgare)
Sample_1_c12176_g1_i1	425	2e-87	LOC100191220	Zea mays (Maize)
Sample_1_c18790_g1_i1	844	2e-170	Si034697m.g	Setaria italica (Foxtail millet) (Panicum italicum)
Sample_1_c62738_g1_i1	1292	5e-113	Zm.1848	Zea mays (Maize)
Sample_1_c11337_g1_i1	752	8e-110	Sb02g035560 SORBIDRAFT_02g035560	Sorghum bicolor (Sorghum) (Sorghum vulgare)
Sample_1_c62428_g1_i1	1383	0	OsJ_02809	Oryza sativa subsp. japonica (Rice)
Sample_1_c24267_g2_i3	2198	0	Sb05g002640 SORBIDRAFT_05g002640	Sorghum bicolor (Sorghum) (Sorghum vulgare)
Sample_1_c17292_g1_i2	1899	0	LOC100304244 ZEAMMB73_551238	Zea mays (Maize)
Sample_1_c60048_g1_i1	327	2e-32	RCOM_2079410	Ricinus communis (Castor bean)
Sample_1_c19457_g1_i1	1257	0	Sb04g027390 SORBIDRAFT_04g027390	Sorghum bicolor (Sorghum) (Sorghum vulgare)
Sample_1_c21500_g1_i2	1423	9e-168	Si010353m.g	Setaria italica (Foxtail millet) (Panicum italicum)
Sample_1_c20688_g1_i2	1177	3e-127	Sb01g008830 SORBIDRAFT_01g008830	Sorghum bicolor (Sorghum) (Sorghum vulgare)
Sample_1_c9437_g1_i1	1117	1e-155	Si019381m.g	Setaria italica (Foxtail millet) (Panicum italicum)
Sample_1_c67008_g1_i1	526	2e-90	Sb06g032790 SORBIDRAFT_06g032790	Sorghum bicolor (Sorghum) (Sorghum vulgare)
Sample_1_c25652_g1_i1	2530	0	LOC100381939	Zea mays (Maize)
Sample_1_c30459_g1_i2	2263	0	Sb02g000660 SORBIDRAFT_02g000660	Sorghum bicolor (Sorghum) (Sorghum vulgare)
Sample_1_c15807_g1_i1	934	2e-157	Sb04g023210 SORBIDRAFT_04g023210	Sorghum bicolor (Sorghum) (Sorghum vulgare)
Sample_1_c66452_g1_i1	835	5e-30	M569_00494	Genlisea aurea
Sample_1_c22923_g1_i2	832	8e-44	Sb02g029320 SORBIDRAFT_02g029320	Sorghum bicolor (Sorghum) (Sorghum vulgare)
Sample_1_c12062_g1_i1	771	1e-90	Sb01g037880 SORBIDRAFT_01g037880	Sorghum bicolor (Sorghum) (Sorghum vulgare)
Sample_1_c18430_g1_i1	1444	1e-165	si618049h06(54)	Zea mays (Maize)
Sample_1_c30473_g1_i3	12110	0	umc1614	Zea mays (Maize)
Sample_1_c24689_g1_i1	2078	0	LOC100286141	Zea mays (Maize)
Sample_1_c18490_g1_i2	837	5e-39	Sb06g000470 SORBIDRAFT_06g000470	Sorghum bicolor (Sorghum) (Sorghum vulgare)
Sample_1_c21949_g1_i1	2103	0	Si000757m.g	Setaria italica (Foxtail millet) (Panicum italicum)
Sample_1_c25709_g1_i3	1546	1e-158	NA	Zea mays (Maize)
Sample_1_c5570_g1_i1	300	2e-55	Zm.119583	Zea mays (Maize)
Sample_1_c30103_g2_i5	2799	2e-119	Sb01g049740 SORBIDRAFT_01g049740	Sorghum bicolor (Sorghum) (Sorghum vulgare)
Sample_1_c20685_g1_i1	758	8e-83	NA	Zea mays (Maize)
Sample_1_c3756_g1_i1	513	4e-09	Si013407m.g	Setaria italica (Foxtail millet) (Panicum italicum)
Sample_1_c26154_g3_i1	596	1e-29	Sb01g029450 SORBIDRAFT_01g029450	Sorghum bicolor (Sorghum) (Sorghum vulgare)
Sample_1_c26261_g1_i1	1256	9e-83	Sb04g028130 SORBIDRAFT_04g028130	Sorghum bicolor (Sorghum) (Sorghum vulgare)
Sample_1_c7885_g1_i1	433	7e-27	Sb01g043670 SORBIDRAFT_01g043670	Sorghum bicolor (Sorghum) (Sorghum vulgare)
Sample_1_c17762_g2_i2	562	1e-116	Sb09g001733 SORBIDRAFT_09g001733	Sorghum bicolor (Sorghum) (Sorghum vulgare)
Sample_1_c30714_g2_i5	2479	0	Sb06g025550 SORBIDRAFT_06g025550	Sorghum bicolor (Sorghum) (Sorghum vulgare)
Sample_1_c29279_g1_i1	946	4e-169	LOC100285676	Zea mays (Maize)
Sample_1_c14671_g1_i1	972	5e-49	Sb01g016670 SORBIDRAFT_01g016670	Sorghum bicolor (Sorghum) (Sorghum vulgare)
Sample_1_c28763_g1_i6	476	3e-83	NA	Brassica oleracea var. oleracea
Sample_1_c19321_g1_i1	1580	5e-83	Sb06g027725 SORBIDRAFT_06g027725	Sorghum bicolor (Sorghum) (Sorghum vulgare)
Sample_1_c18458_g2_i2	763	2e-46	Si018645m.g	Setaria italica (Foxtail millet) (Panicum italicum)
Sample_1_c74599_g1_i1	609	3e-76	ZEAMMB73_292896	Zea mays (Maize)
Sample_1_c30134_g2_i3	2398	0	Sb10g025310 SORBIDRAFT_10g025310	Sorghum bicolor (Sorghum) (Sorghum vulgare)
Sample_1_c53686_g1_i1	453	4e-27	NA	Triticum aestivum (Wheat)
Sample_1_c27144_g1_i2	512	1e-41	Sb03g046540 SORBIDRAFT_03g046540	Sorghum bicolor (Sorghum) (Sorghum vulgare)
Sample_1_c19359_g1_i1	804	1e-56	Sb09g027280 SORBIDRAFT_09g027280	Sorghum bicolor (Sorghum) (Sorghum vulgare)
Sample_1_c31227_g2_i1	918	1e-145	Si009829m.g	Setaria italica (Foxtail millet) (Panicum italicum)
Sample_1_c11345_g1_i1	2425	2e-83	NA	Arundo donax (Giant reed) (Donax arundinaceus)
Sample_1_c14871_g1_i1	1016	1e-99	Si028342m.g	Setaria italica (Foxtail millet) (Panicum italicum)
Sample_1_c21188_g1_i1	1195	8e-164	IDP3798	Zea mays (Maize)
Sample_1_c6634_g1_i1	504	4e-103	Si000001m.g	Setaria italica (Foxtail millet) (Panicum italicum)
Sample_1_c7377_g2_i1	358	3e-63	Si030784m.g	Setaria italica (Foxtail millet) (Panicum italicum)
Sample_1_c73006_g1_i1	313	2e-20	NA	Arundo donax (Giant reed) (Donax arundinaceus)
Sample_1_c67076_g1_i1	519	5e-70	Sb01g033530 SORBIDRAFT_01g033530	Sorghum bicolor (Sorghum) (Sorghum vulgare)
Sample_1_c16169_g2_i1	568	6e-51	Sb03g010000 SORBIDRAFT_03g010000	Sorghum bicolor (Sorghum) (Sorghum vulgare)
Sample_1_c1531_g1_i1	401	2e-08	OJ1203D03.3 LOC_Os03g12760	Oryza sativa subsp. japonica (Rice)
Sample_1_c62348_g1_i1	667	3e-47	MTR_1224s0010	Medicago truncatula (Barrel medic) (Medicago tribuloides)
Sample_1_c37557_g1_i1	339	9e-06	OB05G32150	Oryza brachyantha
Sample_1_c29283_g1_i1	1772	0	NA	Zea mays (Maize)
Sample_1_c52495_g1_i1	331	1e-38	NA	Arundo donax (Giant reed) (Donax arundinaceus)
Sample_1_c465_g1_i1	801	4e-94	Sb01g003020 SORBIDRAFT_01g003020	Sorghum bicolor (Sorghum) (Sorghum vulgare)
Sample_1_c6024_g1_i1	607	1e-54	NA	Arundo donax (Giant reed) (Donax arundinaceus)
Sample_1_c23777_g1_i4	1108	6e-83	LOC100272789	Zea mays (Maize)
Sample_1_c29220_g1_i3	1035	9e-123	Zm.33081 ZEAMMB73_109561	Zea mays (Maize)
Sample_1_c50486_g1_i1	318	8e-54	Sb09g004883 SORBIDRAFT_09g004883	Sorghum bicolor (Sorghum) (Sorghum vulgare)
Sample_1_c25189_g1_i1	997	2e-47	Sb01g005663 SORBIDRAFT_01g005663	Sorghum bicolor (Sorghum) (Sorghum vulgare)
Sample_1_c14213_g1_i1	2997	0	Zm.68028	Zea mays (Maize)
Sample_1_c1109_g1_i1	367	2e-31	Sb08g011930 SORBIDRAFT_08g011930	Sorghum bicolor (Sorghum) (Sorghum vulgare)
Sample_1_c71525_g1_i1	877	6e-104	OsI_28126	Oryza sativa subsp. indica (Rice)
Sample_1_c28632_g1_i3	1141	2e-45	NA	Arundo donax (Giant reed) (Donax arundinaceus)
Sample_1_c17695_g1_i1	701	5e-43	Sb01g039820 SORBIDRAFT_01g039820	Sorghum bicolor (Sorghum) (Sorghum vulgare)
Sample_1_c27458_g2_i1	984	7e-51	Sb01g030190 SORBIDRAFT_01g030190	Sorghum bicolor (Sorghum) (Sorghum vulgare)
Sample_1_c10386_g1_i2	2137	0	Sb03g046370 SORBIDRAFT_03g046370	Sorghum bicolor (Sorghum) (Sorghum vulgare)
Sample_1_c30894_g1_i1	1537	0	Sb05g000490 SORBIDRAFT_05g000490	Sorghum bicolor (Sorghum) (Sorghum vulgare)
Sample_1_c28519_g1_i8	1025	1e-13	Sb03g043873 SORBIDRAFT_03g043873	Sorghum bicolor (Sorghum) (Sorghum vulgare)
Sample_1_c30509_g1_i1	1062	2e-54	Zm.34283	Zea mays (Maize)
Sample_1_c55099_g1_i1	1151	2e-137	LOC_Os12g04880	Oryza sativa subsp. japonica (Rice)
Sample_1_c24788_g1_i1	1122	0	Sb07g023080 SORBIDRAFT_07g023080	Sorghum bicolor (Sorghum) (Sorghum vulgare)
Sample_1_c26161_g2_i2	701	3e-37	Zm.101688 ZEAMMB73_486761	Zea mays (Maize)
Sample_1_c3843_g1_i1	439	2e-88	LOC100274525	Zea mays (Maize)
Sample_1_c26734_g1_i1	1039	5e-82	Sb02g037460 SORBIDRAFT_02g037460	Sorghum bicolor (Sorghum) (Sorghum vulgare)
Sample_1_c30997_g2_i4	515	2e-62	Sb09g022475 SORBIDRAFT_09g022475	Sorghum bicolor (Sorghum) (Sorghum vulgare)
Sample_1_c12199_g2_i1	519	9e-56	Sb06g030060 SORBIDRAFT_06g030060	Sorghum bicolor (Sorghum) (Sorghum vulgare)
Sample_1_c25358_g1_i1	2157	0	Sb09g019740 SORBIDRAFT_09g019740	Sorghum bicolor (Sorghum) (Sorghum vulgare)
Sample_1_c11977_g1_i1	308	2e-57	Zm.22400 ZEAMMB73_542861	Zea mays (Maize)
Sample_1_c29727_g3_i1	1249	0	Sb10g011780 SORBIDRAFT_10g011780	Sorghum bicolor (Sorghum) (Sorghum vulgare)
Sample_1_c73846_g1_i1	417	2e-36	BnaAnng30840D GSBRNA2T00088870001	Brassica napus (Rape)
Sample_1_c36498_g1_i1	584	3e-18	LOC100191422	Zea mays (Maize)
Sample_1_c21330_g2_i1	886	2e-122	pco117551	Zea mays (Maize)
Sample_1_c6611_g1_i1	371	5e-09	Sb05g008670 SORBIDRAFT_05g008670	Sorghum bicolor (Sorghum) (Sorghum vulgare)
Sample_1_c20564_g1_i1	1235	2e-10	Sb03g031230 SORBIDRAFT_03g031230	Sorghum bicolor (Sorghum) (Sorghum vulgare)
Sample_1_c27405_g3_i2	2598	0	Sb03g033460 SORBIDRAFT_03g033460	Sorghum bicolor (Sorghum) (Sorghum vulgare)
Sample_1_c22940_g1_i1	368	2e-48	Sb03g036280 SORBIDRAFT_03g036280	Sorghum bicolor (Sorghum) (Sorghum vulgare)
Sample_1_c28677_g2_i5	1367	2e-98	Sb04g030180 SORBIDRAFT_04g030180	Sorghum bicolor (Sorghum) (Sorghum vulgare)
Sample_1_c52971_g1_i1	467	1e-61	Sb05g027130 SORBIDRAFT_05g027130	Sorghum bicolor (Sorghum) (Sorghum vulgare)
Sample_1_c49980_g1_i1	358	8e-31	MICPUN_106815	Micromonas sp. (strain RCC299 / NOUM17) (Picoplanktonic green alga)
Sample_1_c24184_g1_i1	1690	0	Sb04g029530 SORBIDRAFT_04g029530	Sorghum bicolor (Sorghum) (Sorghum vulgare)
Sample_1_c37141_g1_i1	1444	0	NA	Zea mays (Maize)
Sample_1_c76928_g1_i1	348	5e-64	Sb03g001830 SORBIDRAFT_03g001830	Sorghum bicolor (Sorghum) (Sorghum vulgare)
Sample_1_c76059_g1_i1	315	3e-09	MGTE CHLREDRAFT_191747	Chlamydomonas reinhardtii (Chlamydomonas smithii)
Sample_1_c65533_g1_i1	309	5e-47	Zm.9716	Zea mays (Maize)
Sample_1_c25321_g1_i1	317	2e-41	NA	Arundo donax (Giant reed) (Donax arundinaceus)
Sample_1_c57410_g1_i1	359	1e-65	LOC100381737	Zea mays (Maize)
Sample_1_c30125_g2_i4	1913	0	Sb10g004950 SORBIDRAFT_10g004950	Sorghum bicolor (Sorghum) (Sorghum vulgare)
Sample_1_c6084_g1_i1	466	6e-47	Si005074m.g	Setaria italica (Foxtail millet) (Panicum italicum)
Sample_1_c17906_g1_i1	1024	0	NA	NA
Sample_1_c30473_g1_i1	673	4e-74	Sb10g009210 SORBIDRAFT_10g009210	Sorghum bicolor (Sorghum) (Sorghum vulgare)
Sample_1_c29457_g3_i1	2083	0	LOC100381818	Zea mays (Maize)
Sample_1_c15641_g1_i1	645	6e-25	Sb0012s017730 SORBIDRAFT_0012s017730	Sorghum bicolor (Sorghum) (Sorghum vulgare)
Sample_1_c27233_g1_i1	607	8e-76	Si019535m.g	Setaria italica (Foxtail millet) (Panicum italicum)
Sample_1_c20978_g1_i1	1380	0	NA	Zea mays (Maize)
Sample_1_c26515_g2_i2	1085	9e-158	Si001881m.g	Setaria italica (Foxtail millet) (Panicum italicum)
Sample_1_c8153_g1_i1	345	1e-14	NA	Arundo donax (Giant reed) (Donax arundinaceus)
Sample_1_c73968_g1_i1	427	1e-84	Sb02g029270 SORBIDRAFT_02g029270	Sorghum bicolor (Sorghum) (Sorghum vulgare)
Sample_1_c69573_g1_i1	324	3e-10	LOC100382022	Zea mays (Maize)
Sample_1_c28766_g2_i4	1222	3e-41	Sb06g029880 SORBIDRAFT_06g029880	Sorghum bicolor (Sorghum) (Sorghum vulgare)
Sample_1_c10744_g1_i2	537	2e-29	Sb08g017620 SORBIDRAFT_08g017620	Sorghum bicolor (Sorghum) (Sorghum vulgare)
Sample_1_c29499_g1_i1	2584	0	Si034537m.g	Setaria italica (Foxtail millet) (Panicum italicum)
Sample_1_c71617_g1_i1	760	2e-68	F775_07882	Aegilops tauschii (Tausch's goatgrass) (Aegilops squarrosa)
Sample_1_c64449_g1_i1	459	3e-44	Sb01g021750 SORBIDRAFT_01g021750	Sorghum bicolor (Sorghum) (Sorghum vulgare)
Sample_1_c54906_g1_i1	498	3e-84	NA	Arundo donax (Giant reed) (Donax arundinaceus)
Sample_1_c25616_g2_i1	1035	4e-146	Sb09g000740 SORBIDRAFT_09g000740	Sorghum bicolor (Sorghum) (Sorghum vulgare)
Sample_1_c22189_g2_i1	380	7e-79	131L1.6 Sb10g002120 SORBIDRAFT_10g002120	Sorghum bicolor (Sorghum) (Sorghum vulgare)
Sample_1_c12158_g1_i2	763	5e-60	Si026369m.g	Setaria italica (Foxtail millet) (Panicum italicum)
Sample_1_c20671_g1_i1	878	9e-111	Si037496m.g	Setaria italica (Foxtail millet) (Panicum italicum)
Sample_1_c24709_g1_i3	897	5e-109	LOC100279732	Zea mays (Maize)
Sample_1_c29273_g1_i5	1297	6e-15	NA	Arundo donax (Giant reed) (Donax arundinaceus)
Sample_1_c25820_g1_i1	1313	0	LOC100191492	Zea mays (Maize)
Sample_1_c22657_g1_i1	855	4e-92	Sb02g002780 SORBIDRAFT_02g002780	Sorghum bicolor (Sorghum) (Sorghum vulgare)
Sample_1_c29026_g2_i2	736	2e-41	Sb04g010290 SORBIDRAFT_04g010290	Sorghum bicolor (Sorghum) (Sorghum vulgare)
Sample_1_c22752_g1_i1	733	5e-32	Sb10g013040 SORBIDRAFT_10g013040	Sorghum bicolor (Sorghum) (Sorghum vulgare)
Sample_1_c15526_g1_i1	587	1e-13	NA	Arundo donax (Giant reed) (Donax arundinaceus)
Sample_1_c60502_g1_i1	350	4e-64	Sb01g000696 SORBIDRAFT_01g000696	Sorghum bicolor (Sorghum) (Sorghum vulgare)
Sample_1_c24806_g1_i2	1102	4e-82	Sb01g037580 SORBIDRAFT_01g037580	Sorghum bicolor (Sorghum) (Sorghum vulgare)
Sample_1_c30867_g1_i6	1174	3e-83	Sb08g004720 SORBIDRAFT_08g004720	Sorghum bicolor (Sorghum) (Sorghum vulgare)
Sample_1_c21135_g1_i1	1419	0	Sb09g020680 SORBIDRAFT_09g020680	Sorghum bicolor (Sorghum) (Sorghum vulgare)
Sample_1_c16784_g1_i1	470	2e-07	Si023328m.g	Setaria italica (Foxtail millet) (Panicum italicum)
Sample_1_c25013_g1_i3	1832	8e-179	Sb01g039780 SORBIDRAFT_01g039780	Sorghum bicolor (Sorghum) (Sorghum vulgare)
Sample_1_c30642_g1_i2	822	4e-96	LOC100281875	Zea mays (Maize)
Sample_1_c21476_g1_i1	1935	2e-145	Sb01g000530 SORBIDRAFT_01g000530	Sorghum bicolor (Sorghum) (Sorghum vulgare)
Sample_1_c15911_g1_i1	842	3e-06	NA	Zea mays (Maize)
Sample_1_c25527_g1_i2	702	3e-80	Sb04g000960 SORBIDRAFT_04g000960	Sorghum bicolor (Sorghum) (Sorghum vulgare)
Sample_1_c27187_g1_i1	965	7e-17	NA	Arundo donax (Giant reed) (Donax arundinaceus)
Sample_1_c30331_g2_i1	371	2e-23	Sb01g012230 SORBIDRAFT_01g012230	Sorghum bicolor (Sorghum) (Sorghum vulgare)
Sample_1_c315_g1_i2	640	6e-72	SHCRBa_218_D04_F_160	Saccharum hybrid cultivar R570
Sample_1_c25200_g1_i1	1291	2e-140	Sb05g000930 SORBIDRAFT_05g000930	Sorghum bicolor (Sorghum) (Sorghum vulgare)
Sample_1_c27986_g1_i3	366	5e-08	P0679C08.31	Oryza sativa subsp. japonica (Rice)
Sample_1_c29709_g1_i1	1961	0	NA	Zea mays (Maize)
Sample_1_c15284_g2_i1	781	1e-156	Zm.24168	Zea mays (Maize)
Sample_1_c32154_g1_i1	366	3e-18	Si005160m.g	Setaria italica (Foxtail millet) (Panicum italicum)
Sample_1_c21610_g1_i1	814	7e-99	Si023152m.g	Setaria italica (Foxtail millet) (Panicum italicum)
Sample_1_c28820_g7_i1	1645	0	Sb01g000720 SORBIDRAFT_01g000720	Sorghum bicolor (Sorghum) (Sorghum vulgare)
Sample_1_c23545_g1_i1	1608	0	Zm.85137	Zea mays (Maize)
Sample_1_c49390_g1_i1	332	3e-16	COCSUDRAFT_28720	Coccomyxa subellipsoidea C-169
Sample_1_c29680_g1_i2	1993	3e-123	NA	Zea mays (Maize)
Sample_1_c30012_g1_i8	373	8e-44	Sb05g000850 SORBIDRAFT_05g000850	Sorghum bicolor (Sorghum) (Sorghum vulgare)
Sample_1_c25480_g1_i1	4053	0	Si005707m.g	Setaria italica (Foxtail millet) (Panicum italicum)
Sample_1_c9926_g2_i1	1098	4e-155	Sb01g043560 SORBIDRAFT_01g043560	Sorghum bicolor (Sorghum) (Sorghum vulgare)
Sample_1_c21536_g1_i1	1690	0	LOC100272998 ZEAMMB73_536198	Zea mays (Maize)
Sample_1_c13652_g1_i1	333	9e-14	NA	Zea mays (Maize)
Sample_1_c13433_g1_i1	1259	0	NA	Zea mays (Maize)
Sample_1_c25151_g1_i1	938	1e-147	Sb03g031930 SORBIDRAFT_03g031930	Sorghum bicolor (Sorghum) (Sorghum vulgare)
Sample_1_c30492_g1_i1	1476	7e-125	pco081127(535) ZEAMMB73_935680	Zea mays (Maize)
Sample_1_c28267_g1_i7	2244	0	Zm.17246	Zea mays (Maize)
Sample_1_c72803_g1_i1	314	3e-59	gst16	Zea mays (Maize)
Sample_1_c10643_g1_i1	642	1e-59	Sb01g006010 SORBIDRAFT_01g006010	Sorghum bicolor (Sorghum) (Sorghum vulgare)
Sample_1_c3507_g1_i1	405	5e-08	RCOM_1843550	Ricinus communis (Castor bean)
Sample_1_c2518_g1_i1	597	2e-71	Sb08g001240 SORBIDRAFT_08g001240	Sorghum bicolor (Sorghum) (Sorghum vulgare)
Sample_1_c33081_g1_i1	672	1e-45	Sb06g031550 SORBIDRAFT_06g031550	Sorghum bicolor (Sorghum) (Sorghum vulgare)
Sample_1_c75005_g1_i1	414	5e-10	NA	Lotus japonicus (Lotus corniculatus var. japonicus)
Sample_1_c42139_g1_i1	300	2e-16	F751_3437	Auxenochlorella protothecoides (Green microalga) (Chlorella protothecoides)
Sample_1_c34052_g1_i1	326	4e-17	MICPUN_64645	Micromonas sp. (strain RCC299 / NOUM17) (Picoplanktonic green alga)
Sample_1_c52349_g1_i1	320	2e-10	SELMODRAFT_136175	Selaginella moellendorffii (Spikemoss)
Sample_1_c26424_g1_i1	1539	0	NA	Zea mays (Maize)
Sample_1_c9547_g1_i1	744	2e-16	NA	Triticum aestivum (Wheat)
Sample_1_c29824_g1_i1	2461	0	Sb02g043090 SORBIDRAFT_02g043090	Sorghum bicolor (Sorghum) (Sorghum vulgare)
Sample_1_c25808_g2_i1	1068	8e-178	Sb04g004490 SORBIDRAFT_04g004490	Sorghum bicolor (Sorghum) (Sorghum vulgare)
Sample_1_c34766_g1_i1	349	1e-12	LOC_Os11g05720	Oryza sativa subsp. japonica (Rice)
Sample_1_c28038_g1_i1	1434	5e-106	Sb03g045770 SORBIDRAFT_03g045770	Sorghum bicolor (Sorghum) (Sorghum vulgare)
Sample_1_c65788_g1_i1	450	3e-86	Sb04g007380 SORBIDRAFT_04g007380	Sorghum bicolor (Sorghum) (Sorghum vulgare)
Sample_1_c28525_g1_i1	1686	0	NA	Zea mays (Maize)
Sample_1_c22717_g1_i4	999	8e-16	Si003567m.g	Setaria italica (Foxtail millet) (Panicum italicum)
Sample_1_c62201_g1_i1	315	5e-25	NA	Triticum urartu (Red wild einkorn) (Crithodium urartu)
Sample_1_c12963_g1_i1	563	6e-122	Sb07g023500 SORBIDRAFT_07g023500	Sorghum bicolor (Sorghum) (Sorghum vulgare)
Sample_1_c29879_g1_i2	1866	0	Sb02g040200 SORBIDRAFT_02g040200	Sorghum bicolor (Sorghum) (Sorghum vulgare)
Sample_1_c72314_g1_i1	546	6e-62	RCOM_0360290	Ricinus communis (Castor bean)
Sample_1_c72316_g1_i1	321	4e-31	Si032193m.g	Setaria italica (Foxtail millet) (Panicum italicum)
Sample_1_c4385_g1_i1	1052	3e-146	Zm.9036	Zea mays (Maize)
Sample_1_c17417_g2_i1	991	4e-102	LOC100281351 ZEAMMB73_447184	Zea mays (Maize)
Sample_1_c14816_g1_i1	422	1e-08	NA	Zea mays (Maize)
Sample_1_c26712_g1_i1	1736	0	Sb03g007800 SORBIDRAFT_03g007800	Sorghum bicolor (Sorghum) (Sorghum vulgare)
Sample_1_c25757_g1_i1	1016	2e-64	NA	Arundo donax (Giant reed) (Donax arundinaceus)
Sample_1_c9116_g1_i2	1138	0	NA	Zea mays (Maize)
Sample_1_c28222_g1_i1	1459	0	pco078813b	Zea mays (Maize)
Sample_1_c13199_g1_i1	476	2e-36	Sb09g028900 SORBIDRAFT_09g028900	Sorghum bicolor (Sorghum) (Sorghum vulgare)
Sample_1_c14396_g1_i1	628	6e-07	F775_21628	Aegilops tauschii (Tausch's goatgrass) (Aegilops squarrosa)
Sample_1_c7886_g1_i1	897	6e-17	NA	Arundo donax (Giant reed) (Donax arundinaceus)
Sample_1_c28745_g1_i1	2340	0	Sb09g020850 SORBIDRAFT_09g020850	Sorghum bicolor (Sorghum) (Sorghum vulgare)
Sample_1_c38709_g1_i1	607	4e-57	Si000236m.g	Setaria italica (Foxtail millet) (Panicum italicum)
Sample_1_c5430_g2_i1	579	3e-56	ASP3 MICPUCDRAFT_71026	Micromonas pusilla (strain CCMP1545) (Picoplanktonic green alga)
Sample_1_c21504_g1_i1	1709	0	Si021049m.g	Setaria italica (Foxtail millet) (Panicum italicum)
Sample_1_c20571_g1_i1	574	6e-47	NA	Zea mays (Maize)
Sample_1_c27766_g1_i2	1819	4e-110	OB08G12260	Oryza brachyantha
Sample_1_c13415_g1_i1	561	1e-23	Sb01g031150 SORBIDRAFT_01g031150	Sorghum bicolor (Sorghum) (Sorghum vulgare)
Sample_1_c48214_g1_i1	481	3e-23	NA	Zea mays (Maize)
Sample_1_c49429_g1_i1	319	3e-41	LOC_Os10g40400	Oryza sativa subsp. japonica (Rice)
Sample_1_c46098_g1_i1	572	3e-83	Si029248m.g	Setaria italica (Foxtail millet) (Panicum italicum)
Sample_1_c24180_g1_i1	1166	2e-138	Zm.25350	Zea mays (Maize)
Sample_1_c37761_g1_i1	465	5e-14	RCOM_1803670	Ricinus communis (Castor bean)
Sample_1_c76849_g1_i1	346	2e-12	CARUB_v10000578mg	Capsella rubella
Sample_1_c25175_g1_i2	1836	0	Sb03g038390 SORBIDRAFT_03g038390	Sorghum bicolor (Sorghum) (Sorghum vulgare)
Sample_1_c74056_g1_i1	975	5e-13	MNEG_2993	Monoraphidium neglectum
Sample_1_c77821_g1_i1	344	1e-13	Sb09g030680 SORBIDRAFT_09g030680	Sorghum bicolor (Sorghum) (Sorghum vulgare)
Sample_1_c30053_g1_i2	558	5e-101	Sb07g000520 SORBIDRAFT_07g000520	Sorghum bicolor (Sorghum) (Sorghum vulgare)
Sample_1_c12510_g1_i1	426	7e-81	Sb05g009130 SORBIDRAFT_05g009130	Sorghum bicolor (Sorghum) (Sorghum vulgare)
Sample_1_c27156_g1_i1	725	1e-76	Sb09g022760 SORBIDRAFT_09g022760	Sorghum bicolor (Sorghum) (Sorghum vulgare)
Sample_1_c14911_g1_i1	492	1e-70	Sb02g006260 SORBIDRAFT_02g006260	Sorghum bicolor (Sorghum) (Sorghum vulgare)
Sample_1_c15761_g2_i1	981	6e-116	Sb05g024030 SORBIDRAFT_05g024030	Sorghum bicolor (Sorghum) (Sorghum vulgare)
Sample_1_c47891_g1_i1	391	7e-30	EUTSA_v10020076mg	Eutrema salsugineum (Saltwater cress) (Sisymbrium salsugineum)
Sample_1_c23176_g1_i2	1507	0	Sb03g032820 SORBIDRAFT_03g032820	Sorghum bicolor (Sorghum) (Sorghum vulgare)
Sample_1_c47317_g1_i1	692	2e-54	COCSUDRAFT_56472	Coccomyxa subellipsoidea C-169
Sample_1_c13383_g1_i2	511	4e-85	Sb01g044750 SORBIDRAFT_01g044750	Sorghum bicolor (Sorghum) (Sorghum vulgare)
Sample_1_c30282_g5_i1	1335	3e-128	Sb09g027800 SORBIDRAFT_09g027800	Sorghum bicolor (Sorghum) (Sorghum vulgare)
Sample_1_c7317_g1_i2	1315	8e-168	Sb01g015430 SORBIDRAFT_01g015430	Sorghum bicolor (Sorghum) (Sorghum vulgare)
Sample_1_c17860_g3_i1	658	2e-109	LOC100281734	Zea mays (Maize)
Sample_1_c18206_g1_i2	486	6e-32	Si018656m.g	Setaria italica (Foxtail millet) (Panicum italicum)
Sample_1_c1789_g1_i1	563	2e-84	Sb03g043050 SORBIDRAFT_03g043050	Sorghum bicolor (Sorghum) (Sorghum vulgare)
Sample_1_c12989_g1_i1	851	1e-14	Sb0391s002020 SORBIDRAFT_0391s002020	Sorghum bicolor (Sorghum) (Sorghum vulgare)
Sample_1_c2538_g1_i1	1144	0	Sb03g046490 SORBIDRAFT_03g046490	Sorghum bicolor (Sorghum) (Sorghum vulgare)
Sample_1_c50242_g1_i1	465	1e-69	Zm.31401 ZEAMMB73_029393	Zea mays (Maize)
Sample_1_c24160_g2_i2	500	6e-37	NA	Arundo donax (Giant reed) (Donax arundinaceus)
Sample_1_c66380_g1_i1	472	2e-54	Zm.59370 ZEAMMB73_417436	Zea mays (Maize)
Sample_1_c64320_g1_i1	978	1e-91	AMTR_s00006p00259220	Amborella trichopoda
Sample_1_c30239_g2_i3	2288	0	Sb04g028520 SORBIDRAFT_04g028520	Sorghum bicolor (Sorghum) (Sorghum vulgare)
Sample_1_c20444_g2_i1	791	2e-74	Si023534m.g	Setaria italica (Foxtail millet) (Panicum italicum)
Sample_1_c28392_g1_i1	1724	1e-127	CBL07	Sorghum bicolor (Sorghum) (Sorghum vulgare)
Sample_1_c62988_g1_i1	413	5e-59	Sb03g035210 SORBIDRAFT_03g035210	Sorghum bicolor (Sorghum) (Sorghum vulgare)
Sample_1_c28574_g1_i1	468	6e-100	NA	Hordeum vulgare var. distichum (Domesticated barley)
Sample_1_c21550_g1_i1	1147	0	Sb06g001970 SORBIDRAFT_06g001970	Sorghum bicolor (Sorghum) (Sorghum vulgare)
Sample_1_c18167_g1_i1	477	2e-36	Sb10g026520 SORBIDRAFT_10g026520	Sorghum bicolor (Sorghum) (Sorghum vulgare)
Sample_1_c12413_g1_i1	1243	0	Sb01g033120 SORBIDRAFT_01g033120	Sorghum bicolor (Sorghum) (Sorghum vulgare)
Sample_1_c30921_g1_i1	2141	0	NA	Arundo donax (Giant reed) (Donax arundinaceus)
Sample_1_c26572_g1_i2	1539	0	Si020002m.g	Setaria italica (Foxtail millet) (Panicum italicum)
Sample_1_c23067_g1_i1	883	4e-70	Sb05g003050 SORBIDRAFT_05g003050	Sorghum bicolor (Sorghum) (Sorghum vulgare)
Sample_1_c62112_g1_i1	622	3e-117	Sb10g025283 SORBIDRAFT_10g025283	Sorghum bicolor (Sorghum) (Sorghum vulgare)
Sample_1_c67755_g1_i1	625	7e-33	Zm.20669 ZEAMMB73_586654	Zea mays (Maize)
Sample_1_c30868_g2_i3	1792	3e-52	Sb04g038140 SORBIDRAFT_04g038140	Sorghum bicolor (Sorghum) (Sorghum vulgare)
Sample_1_c14398_g1_i2	1500	3e-119	NA	Oryza glaberrima (African rice)
Sample_1_c45844_g1_i1	547	6e-92	Sb05g002530 SORBIDRAFT_05g002530	Sorghum bicolor (Sorghum) (Sorghum vulgare)
Sample_1_c22893_g1_i1	736	2e-22	Sb06g019520 SORBIDRAFT_06g019520	Sorghum bicolor (Sorghum) (Sorghum vulgare)
Sample_1_c27998_g1_i3	1111	2e-97	cl17385_1	Zea mays (Maize)
Sample_1_c42255_g1_i1	739	2e-10	NA	uncultured Ostreococcus
Sample_1_c18834_g1_i1	565	2e-44	Sb01g016690 SORBIDRAFT_01g016690	Sorghum bicolor (Sorghum) (Sorghum vulgare)
Sample_1_c31050_g1_i1	629	2e-117	NA	Zea mays (Maize)
Sample_1_c9282_g1_i1	421	2e-39	Sb04g002110 SORBIDRAFT_04g002110	Sorghum bicolor (Sorghum) (Sorghum vulgare)
Sample_1_c20209_g1_i1	1210	3e-172	Sb02g020290 SORBIDRAFT_02g020290	Sorghum bicolor (Sorghum) (Sorghum vulgare)
Sample_1_c10362_g1_i1	344	5e-67	Sb04g030780 SORBIDRAFT_04g030780	Sorghum bicolor (Sorghum) (Sorghum vulgare)
Sample_1_c34533_g1_i1	526	1e-18	NA	Arundo donax (Giant reed) (Donax arundinaceus)
Sample_1_c23961_g1_i2	647	3e-31	Sb01g002620 SORBIDRAFT_01g002620	Sorghum bicolor (Sorghum) (Sorghum vulgare)
Sample_1_c35091_g1_i1	348	7e-08	COCSUDRAFT_36342	Coccomyxa subellipsoidea C-169
Sample_1_c20088_g2_i2	1640	3e-158	Si020211m.g	Setaria italica (Foxtail millet) (Panicum italicum)
Sample_1_c70175_g1_i1	466	2e-56	NA	Oryza barthii
Sample_1_c7653_g1_i1	726	2e-93	NA	Zea mays (Maize)
Sample_1_c18132_g1_i1	429	2e-16	Sb04g022440 SORBIDRAFT_04g022440	Sorghum bicolor (Sorghum) (Sorghum vulgare)
Sample_1_c62670_g1_i1	398	9e-37	NA	Lolium perenne (Perennial ryegrass)
Sample_1_c55682_g1_i1	342	4e-06	COCSUDRAFT_54894	Coccomyxa subellipsoidea C-169
Sample_1_c48643_g1_i1	413	2e-70	Si013487m.g	Setaria italica (Foxtail millet) (Panicum italicum)
Sample_1_c24121_g1_i2	1803	4e-100	Sb04g038570 SORBIDRAFT_04g038570	Sorghum bicolor (Sorghum) (Sorghum vulgare)
Sample_1_c21735_g1_i1	2423	0	LOC100381642	Zea mays (Maize)
Sample_1_c13626_g1_i1	1421	1e-74	Sb09g025860 SORBIDRAFT_09g025860	Sorghum bicolor (Sorghum) (Sorghum vulgare)
Sample_1_c4381_g1_i1	2060	0	Sb01g037720 SORBIDRAFT_01g037720	Sorghum bicolor (Sorghum) (Sorghum vulgare)
Sample_1_c28560_g1_i1	408	4e-33	Sb05g003260 SORBIDRAFT_05g003260	Sorghum bicolor (Sorghum) (Sorghum vulgare)
Sample_1_c27883_g1_i1	2025	0	Zm.18278	Zea mays (Maize)
Sample_1_c21757_g1_i1	1101	0	Sb06g024280 SORBIDRAFT_06g024280	Sorghum bicolor (Sorghum) (Sorghum vulgare)
Sample_1_c40865_g1_i1	322	4e-10	EUTSA_v10005897mg	Eutrema salsugineum (Saltwater cress) (Sisymbrium salsugineum)
Sample_1_c25205_g1_i1	2331	0	Sh249C12g_20	Saccharum hybrid cultivar R570
Sample_1_c10524_g1_i1	344	3e-24	Sb03g003370 SORBIDRAFT_03g003370	Sorghum bicolor (Sorghum) (Sorghum vulgare)
Sample_1_c24627_g1_i1	976	0	Sb04g007660 SORBIDRAFT_04g007660	Sorghum bicolor (Sorghum) (Sorghum vulgare)
Sample_1_c9204_g1_i1	333	6e-52	Sb02g008860 SORBIDRAFT_02g008860	Sorghum bicolor (Sorghum) (Sorghum vulgare)
Sample_1_c20090_g1_i1	1633	0	IDP630	Zea mays (Maize)
Sample_1_c17446_g1_i1	1006	1e-127	Si011034m.g	Setaria italica (Foxtail millet) (Panicum italicum)
Sample_1_c24114_g5_i3	1017	2e-71	Sb10g028790 SORBIDRAFT_10g028790	Sorghum bicolor (Sorghum) (Sorghum vulgare)
Sample_1_c75984_g1_i1	336	1e-46	Sb04g001600 SORBIDRAFT_04g001600	Sorghum bicolor (Sorghum) (Sorghum vulgare)
Sample_1_c27617_g2_i1	591	5e-53	Sb03g000460 SORBIDRAFT_03g000460	Sorghum bicolor (Sorghum) (Sorghum vulgare)
Sample_1_c27052_g2_i3	1171	0	Sb03g038630 SORBIDRAFT_03g038630	Sorghum bicolor (Sorghum) (Sorghum vulgare)
Sample_1_c75563_g1_i1	397	5e-07	COCSUDRAFT_43095	Coccomyxa subellipsoidea C-169
Sample_1_c62776_g1_i1	730	1e-48	NA	Arundo donax (Giant reed) (Donax arundinaceus)
Sample_1_c26230_g2_i1	505	2e-95	Sb01g005720 SORBIDRAFT_01g005720	Sorghum bicolor (Sorghum) (Sorghum vulgare)
Sample_1_c19268_g1_i2	752	1e-62	Sb07g029060 SORBIDRAFT_07g029060	Sorghum bicolor (Sorghum) (Sorghum vulgare)
Sample_1_c31354_g1_i1	458	2e-17	COCSUDRAFT_19137	Coccomyxa subellipsoidea C-169
Sample_1_c23687_g1_i1	835	3e-46	Si031258m.g	Setaria italica (Foxtail millet) (Panicum italicum)
Sample_1_c21932_g1_i2	1654	0	NA	Zea mays (Maize)
Sample_1_c25783_g1_i2	477	9e-31	Sb01g044850 SORBIDRAFT_01g044850	Sorghum bicolor (Sorghum) (Sorghum vulgare)
Sample_1_c20898_g1_i2	1707	6e-63	OB01G26040	Oryza brachyantha
Sample_1_c27161_g1_i2	2593	0	LOC100277755	Zea mays (Maize)
Sample_1_c26347_g1_i1	2511	0	Sb04g023800 SORBIDRAFT_04g023800	Sorghum bicolor (Sorghum) (Sorghum vulgare)
Sample_1_c30417_g3_i3	542	1e-12	Zm.79857	Zea mays (Maize)
Sample_1_c28331_g3_i1	2053	2e-160	NA	Zea mays (Maize)
Sample_1_c65964_g1_i1	407	1e-87	NA	Oryza sativa subsp. japonica (Rice)
Sample_1_c59652_g1_i1	588	1e-73	Sb05g003190 SORBIDRAFT_05g003190	Sorghum bicolor (Sorghum) (Sorghum vulgare)
Sample_1_c26778_g1_i1	1221	3e-143	Sb01g043230 SORBIDRAFT_01g043230	Sorghum bicolor (Sorghum) (Sorghum vulgare)
Sample_1_c18918_g1_i2	864	2e-12	Si040141m.g	Setaria italica (Foxtail millet) (Panicum italicum)
Sample_1_c44296_g1_i1	316	2e-06	LOC100282219	Zea mays (Maize)
Sample_1_c30305_g1_i8	902	1e-90	Zm.69341	Zea mays (Maize)
Sample_1_c19069_g1_i2	1108	2e-70	Sb0019s003300 SORBIDRAFT_0019s003300	Sorghum bicolor (Sorghum) (Sorghum vulgare)
Sample_1_c31247_g1_i1	2996	0	Sb01g012080 SORBIDRAFT_01g012080	Sorghum bicolor (Sorghum) (Sorghum vulgare)
Sample_1_c1953_g2_i1	720	2e-71	Sb04g012440 SORBIDRAFT_04g012440	Sorghum bicolor (Sorghum) (Sorghum vulgare)
Sample_1_c58616_g1_i1	358	1e-38	MTNA TSPGSL018_17151	Tetraselmis sp. GSL018
Sample_1_c27304_g1_i3	2091	0	Sb03g032500 SORBIDRAFT_03g032500	Sorghum bicolor (Sorghum) (Sorghum vulgare)
Sample_1_c24165_g1_i2	1514	2e-157	Sb01g019420 SORBIDRAFT_01g019420	Sorghum bicolor (Sorghum) (Sorghum vulgare)
Sample_1_c10628_g1_i1	1611	0	Sb04g022810 SORBIDRAFT_04g022810	Sorghum bicolor (Sorghum) (Sorghum vulgare)
Sample_1_c46108_g1_i1	686	4e-46	SELMODRAFT_77276	Selaginella moellendorffii (Spikemoss)
Sample_1_c23876_g1_i1	419	5e-33	LOC100278306	Zea mays (Maize)
Sample_1_c25136_g1_i3	943	3e-67	NA	Arundo donax (Giant reed) (Donax arundinaceus)
Sample_1_c25053_g1_i1	2174	0	NA	Zea mays (Maize)
Sample_1_c24944_g1_i1	860	3e-65	pco083858	Zea mays (Maize)
Sample_1_c20333_g1_i1	590	5e-53	Sb01g047710 SORBIDRAFT_01g047710	Sorghum bicolor (Sorghum) (Sorghum vulgare)
Sample_1_c28877_g1_i5	1065	0	Sb05g001290 SORBIDRAFT_05g001290	Sorghum bicolor (Sorghum) (Sorghum vulgare)
Sample_1_c23608_g1_i1	829	6e-71	LOC100276716	Zea mays (Maize)
Sample_1_c11946_g1_i1	1786	0	Sb10g009730 SORBIDRAFT_10g009730	Sorghum bicolor (Sorghum) (Sorghum vulgare)
Sample_1_c16169_g2_i2	1165	9e-138	LOC100273961	Zea mays (Maize)
Sample_1_c23811_g1_i2	904	1e-37	umc2570	Zea mays (Maize)
Sample_1_c28302_g1_i1	2900	0	LOC100279753	Zea mays (Maize)
Sample_1_c24039_g1_i1	1661	0	Sb09g002740 SORBIDRAFT_09g002740	Sorghum bicolor (Sorghum) (Sorghum vulgare)
Sample_1_c71761_g1_i1	311	7e-07	VOLCADRAFT_98356	Volvox carteri (Green alga)
Sample_1_c20990_g1_i1	1388	0	Zm.25127	Zea mays (Maize)
Sample_1_c2070_g1_i1	349	1e-31	LOC100276339	Zea mays (Maize)
Sample_1_c26098_g1_i1	1060	3e-93	Zm.31175 ZEAMMB73_575911	Zea mays (Maize)
Sample_1_c28970_g1_i1	455	3e-42	Sb02g020810 SORBIDRAFT_02g020810	Sorghum bicolor (Sorghum) (Sorghum vulgare)
Sample_1_c17700_g1_i1	866	8e-83	Zm.75667 ZEAMMB73_443698	Zea mays (Maize)
Sample_1_c30469_g7_i1	1585	2e-50	NA	Triticum aestivum (Wheat)
Sample_1_c19350_g1_i1	2605	0	Zm.2416	Zea mays (Maize)
Sample_1_c76714_g1_i1	378	7e-33	Sb09g001390 SORBIDRAFT_09g001390	Sorghum bicolor (Sorghum) (Sorghum vulgare)
Sample_1_c29909_g2_i1	2262	0	Sb02g027370 SORBIDRAFT_02g027370	Sorghum bicolor (Sorghum) (Sorghum vulgare)
Sample_1_c2728_g1_i1	716	2e-100	Sb07g016530 SORBIDRAFT_07g016530	Sorghum bicolor (Sorghum) (Sorghum vulgare)
Sample_1_c8114_g1_i1	1669	0	Zm.21293	Zea mays (Maize)
Sample_1_c2077_g1_i1	406	2e-06	NA	Zea mays (Maize)
Sample_1_c72521_g1_i1	893	3e-18	RCOM_0426230	Ricinus communis (Castor bean)
Sample_1_c9710_g1_i2	766	1e-13	LOC100272732	Zea mays (Maize)
Sample_1_c28983_g1_i1	911	6e-131	Sb04g002990 SORBIDRAFT_04g002990	Sorghum bicolor (Sorghum) (Sorghum vulgare)
Sample_1_c9856_g1_i2	376	3e-09	Sb07g010516 SORBIDRAFT_07g010516	Sorghum bicolor (Sorghum) (Sorghum vulgare)
Sample_1_c64240_g1_i1	371	3e-55	NA	Arundo donax (Giant reed) (Donax arundinaceus)
Sample_1_c13808_g1_i1	1374	0	Sb02g022940 SORBIDRAFT_02g022940	Sorghum bicolor (Sorghum) (Sorghum vulgare)
Sample_1_c14717_g1_i1	300	5e-46	NA	Arundo donax (Giant reed) (Donax arundinaceus)
Sample_1_c63630_g1_i1	383	5e-78	Sb04g033260 SORBIDRAFT_04g033260	Sorghum bicolor (Sorghum) (Sorghum vulgare)
Sample_1_c23357_g1_i2	1346	2e-95	Sb07g006360 SORBIDRAFT_07g006360	Sorghum bicolor (Sorghum) (Sorghum vulgare)
Sample_1_c20841_g1_i1	782	5e-33	Sb06g026730 SORBIDRAFT_06g026730	Sorghum bicolor (Sorghum) (Sorghum vulgare)
Sample_1_c13410_g2_i1	813	1e-15	Si005746m.g	Setaria italica (Foxtail millet) (Panicum italicum)
Sample_1_c22373_g1_i1	994	6e-47	Zm.21541	Zea mays (Maize)
Sample_1_c31049_g2_i1	4960	0	NA	Oryza glaberrima (African rice)
Sample_1_c22242_g1_i3	1819	0	Sb04g005500 SORBIDRAFT_04g005500	Sorghum bicolor (Sorghum) (Sorghum vulgare)
Sample_1_c75331_g1_i1	428	8e-07	NA	Oryza barthii
Sample_1_c14231_g1_i1	1140	1e-85	Sb04g022120 SORBIDRAFT_04g022120	Sorghum bicolor (Sorghum) (Sorghum vulgare)
Sample_1_c17990_g1_i1	524	2e-58	Sb04g032390 SORBIDRAFT_04g032390	Sorghum bicolor (Sorghum) (Sorghum vulgare)
Sample_1_c14728_g1_i2	317	7e-09	NA	Arundo donax (Giant reed) (Donax arundinaceus)
Sample_1_c7238_g1_i1	454	7e-54	Si000186m.g	Setaria italica (Foxtail millet) (Panicum italicum)
Sample_1_c73425_g1_i1	398	3e-11	PHYPADRAFT_105959	Physcomitrella patens subsp. patens (Moss)
Sample_1_c21957_g1_i1	1362	0	pco069505(751) ZEAMMB73_235083	Zea mays (Maize)
Sample_1_c21103_g1_i1	1532	0	Sb02g039710 SORBIDRAFT_02g039710	Sorghum bicolor (Sorghum) (Sorghum vulgare)
Sample_1_c27228_g1_i1	1177	7e-111	Sb0111s002010 SORBIDRAFT_0111s002010	Sorghum bicolor (Sorghum) (Sorghum vulgare)
Sample_1_c20686_g1_i1	1018	0	Sb02g043070 SORBIDRAFT_02g043070	Sorghum bicolor (Sorghum) (Sorghum vulgare)
Sample_1_c27947_g3_i2	1505	0	NA	Zea mays (Maize)
Sample_1_c29322_g2_i4	1028	5e-17	Sb02g001880 SORBIDRAFT_02g001880	Sorghum bicolor (Sorghum) (Sorghum vulgare)
Sample_1_c28810_g1_i1	2544	0	Zm.103727	Zea mays (Maize)
Sample_1_c67698_g1_i1	335	2e-11	NA	Arundo donax (Giant reed) (Donax arundinaceus)
Sample_1_c17147_g2_i1	399	5e-33	SHCRBa_185_C01_F_390	Saccharum hybrid cultivar R570
Sample_1_c19602_g1_i1	1105	2e-115	PIN9	Zea mays (Maize)
Sample_1_c28176_g1_i2	2049	0	Sb03g006530 SORBIDRAFT_03g006530	Sorghum bicolor (Sorghum) (Sorghum vulgare)
Sample_1_c7907_g1_i1	776	2e-64	Sb03g032600 SORBIDRAFT_03g032600	Sorghum bicolor (Sorghum) (Sorghum vulgare)
Sample_1_c21549_g1_i1	893	1e-70	NA	Zea mays (Maize)
Sample_1_c26950_g1_i1	530	6e-31	NA	Arundo donax (Giant reed) (Donax arundinaceus)
Sample_1_c20328_g1_i1	983	8e-130	NA	Hordeum vulgare var. distichum (Domesticated barley)
Sample_1_c27726_g1_i2	646	2e-37	Sb01g005760 SORBIDRAFT_01g005760	Sorghum bicolor (Sorghum) (Sorghum vulgare)
Sample_1_c22873_g1_i3	823	2e-113	Sb01g050060 SORBIDRAFT_01g050060	Sorghum bicolor (Sorghum) (Sorghum vulgare)
Sample_1_c77637_g1_i1	384	7e-18	EUGRSUZ_H04784	Eucalyptus grandis (Flooded gum)
Sample_1_c23674_g1_i2	2140	0	Sb03g038580 SORBIDRAFT_03g038580	Sorghum bicolor (Sorghum) (Sorghum vulgare)
Sample_1_c27587_g1_i2	1513	0	LOC100192741	Zea mays (Maize)
Sample_1_c19524_g1_i1	509	1e-78	SHCRBa_045_L22_F_40	Saccharum hybrid cultivar R570
Sample_1_c10709_g1_i1	337	3e-12	Sb01g044270 SORBIDRAFT_01g044270	Sorghum bicolor (Sorghum) (Sorghum vulgare)
Sample_1_c17189_g1_i1	2517	0	Sb01g050270 SORBIDRAFT_01g050270	Sorghum bicolor (Sorghum) (Sorghum vulgare)
Sample_1_c30777_g1_i1	1896	0	Sb03g009870 SORBIDRAFT_03g009870	Sorghum bicolor (Sorghum) (Sorghum vulgare)
Sample_1_c21655_g1_i1	1537	0	NA	Zea mays subsp. mays (maize)
Sample_1_c41447_g1_i1	556	2e-66	MNEG_10415	Monoraphidium neglectum
Sample_1_c26062_g1_i1	1123	0	Sb02g012990 SORBIDRAFT_02g012990	Sorghum bicolor (Sorghum) (Sorghum vulgare)
Sample_1_c32614_g1_i1	304	4e-19	Sb02g029360 SORBIDRAFT_02g029360	Sorghum bicolor (Sorghum) (Sorghum vulgare)
Sample_1_c26633_g1_i1	2563	0	Sb02g019580 SORBIDRAFT_02g019580	Sorghum bicolor (Sorghum) (Sorghum vulgare)
Sample_1_c12608_g1_i1	781	8e-15	Zm.99687	Zea mays (Maize)
Sample_1_c37866_g1_i1	357	5e-17	RCOM_1908110	Ricinus communis (Castor bean)
Sample_1_c27453_g1_i1	1975	0	NA	Zea mays (Maize)
Sample_1_c66524_g1_i1	434	7e-66	Sb03g032920 SORBIDRAFT_03g032920	Sorghum bicolor (Sorghum) (Sorghum vulgare)
Sample_1_c15001_g1_i2	3391	0	Sb03g040846 SORBIDRAFT_03g040846	Sorghum bicolor (Sorghum) (Sorghum vulgare)
Sample_1_c47048_g1_i1	699	1e-99	Sb05g024070 SORBIDRAFT_05g024070	Sorghum bicolor (Sorghum) (Sorghum vulgare)
Sample_1_c28754_g2_i1	769	4e-33	NA	Arundo donax (Giant reed) (Donax arundinaceus)
Sample_1_c9899_g1_i1	465	3e-28	NA	Triticum urartu (Red wild einkorn) (Crithodium urartu)
Sample_1_c19221_g1_i1	2663	0	Sb07g007540 SORBIDRAFT_07g007540	Sorghum bicolor (Sorghum) (Sorghum vulgare)
Sample_1_c3258_g2_i1	782	2e-164	Sb06g002300 SORBIDRAFT_06g002300	Sorghum bicolor (Sorghum) (Sorghum vulgare)
Sample_1_c25999_g1_i2	1356	4e-156	Si002191m.g	Setaria italica (Foxtail millet) (Panicum italicum)
Sample_1_c23690_g1_i1	1005	2e-144	Sb06g034100 SORBIDRAFT_06g034100	Sorghum bicolor (Sorghum) (Sorghum vulgare)
Sample_1_c13373_g1_i1	1061	0	Sb06g022670 SORBIDRAFT_06g022670	Sorghum bicolor (Sorghum) (Sorghum vulgare)
Sample_1_c23851_g1_i1	1342	0	cl866_1a	Zea mays (Maize)
Sample_1_c16471_g1_i1	447	2e-25	Sb05g003080 SORBIDRAFT_05g003080	Sorghum bicolor (Sorghum) (Sorghum vulgare)
Sample_1_c29408_g1_i1	2011	0	Si001505m.g	Setaria italica (Foxtail millet) (Panicum italicum)
Sample_1_c24783_g1_i1	736	2e-37	umc1597	Zea mays (Maize)
Sample_1_c25870_g1_i1	771	8e-113	NA	Zea mays (Maize)
Sample_1_c16446_g2_i1	354	8e-70	Sb06g030320 SORBIDRAFT_06g030320	Sorghum bicolor (Sorghum) (Sorghum vulgare)
Sample_1_c27180_g1_i1	1187	3e-114	Si014365m.g	Setaria italica (Foxtail millet) (Panicum italicum)
Sample_1_c24232_g1_i1	1151	8e-142	Sb10g028840 SORBIDRAFT_10g028840	Sorghum bicolor (Sorghum) (Sorghum vulgare)
Sample_1_c60619_g1_i1	302	2e-52	Sb07g029120 SORBIDRAFT_07g029120	Sorghum bicolor (Sorghum) (Sorghum vulgare)
Sample_1_c68858_g1_i1	309	2e-41	OT_ostta02g01970	Ostreococcus tauri
Sample_1_c29210_g1_i1	2094	0	Sb09g005420 SORBIDRAFT_09g005420	Sorghum bicolor (Sorghum) (Sorghum vulgare)
Sample_1_c6087_g1_i1	312	1e-18	LOC100216769 ZEAMMB73_926475	Zea mays (Maize)
Sample_1_c23834_g1_i2	730	6e-32	Sb03g042240 SORBIDRAFT_03g042240	Sorghum bicolor (Sorghum) (Sorghum vulgare)
Sample_1_c19549_g1_i3	496	3e-18	OSJNBa0091C12.6	Oryza sativa subsp. japonica (Rice)
Sample_1_c9827_g1_i1	492	5e-22	SHCRBa_046_L16_R_20	Saccharum hybrid cultivar R570
Sample_1_c27452_g2_i1	1207	0	Sb03g022990 SORBIDRAFT_03g022990	Sorghum bicolor (Sorghum) (Sorghum vulgare)
Sample_1_c78412_g1_i1	353	2e-20	NA	Arundo donax (Giant reed) (Donax arundinaceus)
Sample_1_c3037_g1_i1	634	4e-21	ZEAMMB73_732122	Zea mays (Maize)
Sample_1_c54936_g1_i1	392	1e-19	OsJ_34049	Oryza sativa subsp. japonica (Rice)
Sample_1_c13880_g1_i1	914	2e-21	Zm.18981 ZEAMMB73_425883	Zea mays (Maize)
Sample_1_c67977_g1_i1	376	8e-25	OT_ostta07g00385	Ostreococcus tauri
Sample_1_c28285_g1_i3	3103	0	Si005883m.g	Setaria italica (Foxtail millet) (Panicum italicum)
Sample_1_c22454_g1_i1	433	2e-81	NA	Arundo donax (Giant reed) (Donax arundinaceus)
Sample_1_c29227_g2_i1	1758	0	LOC100501585	Zea mays (Maize)
Sample_1_c29974_g1_i3	2271	0	Sb01g014220 SORBIDRAFT_01g014220	Sorghum bicolor (Sorghum) (Sorghum vulgare)
Sample_1_c72900_g1_i1	399	3e-19	OsI_26075	Oryza sativa subsp. indica (Rice)
Sample_1_c28728_g8_i1	1326	6e-96	ZEAMMB73_821461	Zea mays (Maize)
Sample_1_c22759_g1_i2	941	3e-39	LOC100275953 ZEAMMB73_634878	Zea mays (Maize)
Sample_1_c30739_g2_i1	718	1e-84	Sb10g001090 SORBIDRAFT_10g001090	Sorghum bicolor (Sorghum) (Sorghum vulgare)
Sample_1_c29890_g1_i1	1610	0	Sb09g002480 SORBIDRAFT_09g002480	Sorghum bicolor (Sorghum) (Sorghum vulgare)
Sample_1_c16419_g1_i1	1154	0	Sb03g012910 SORBIDRAFT_03g012910	Sorghum bicolor (Sorghum) (Sorghum vulgare)
Sample_1_c3154_g2_i1	444	8e-20	Sb01g007874 SORBIDRAFT_01g007874	Sorghum bicolor (Sorghum) (Sorghum vulgare)
Sample_1_c75601_g1_i1	478	2e-27	NA	Arundo donax (Giant reed) (Donax arundinaceus)
Sample_1_c27790_g1_i1	1184	2e-96	NA	Zea mays (Maize)
Sample_1_c5540_g1_i1	507	9e-50	NA	Arundo donax (Giant reed) (Donax arundinaceus)
Sample_1_c58435_g1_i1	600	6e-39	RCOM_2126140	Ricinus communis (Castor bean)
Sample_1_c29244_g1_i3	2331	1e-150	NA	Arundo donax (Giant reed) (Donax arundinaceus)
Sample_1_c7843_g1_i1	644	3e-90	Si022904m.g	Setaria italica (Foxtail millet) (Panicum italicum)
Sample_1_c28015_g1_i3	3104	0	Sb10g026340 SORBIDRAFT_10g026340	Sorghum bicolor (Sorghum) (Sorghum vulgare)
Sample_1_c29169_g1_i1	1888	0	NA	Zea mays (Maize)
Sample_1_c30495_g1_i1	2390	0	Sb04g032170 SORBIDRAFT_04g032170	Sorghum bicolor (Sorghum) (Sorghum vulgare)
Sample_1_c58908_g1_i1	343	1e-30	RCOM_2137300	Ricinus communis (Castor bean)
Sample_1_c43913_g1_i1	324	4e-30	NA	Arundo donax (Giant reed) (Donax arundinaceus)
Sample_1_c62534_g1_i1	344	2e-27	METH TSPGSL018_29275	Tetraselmis sp. GSL018
Sample_1_c27247_g1_i2	3656	0	LOC100193150	Zea mays (Maize)
Sample_1_c17559_g2_i1	534	6e-27	Zm.130863 ZEAMMB73_056372	Zea mays (Maize)
Sample_1_c16545_g1_i2	909	8e-71	Si027755m.g	Setaria italica (Foxtail millet) (Panicum italicum)
Sample_1_c21242_g1_i1	2178	0	Sb03g039620 SORBIDRAFT_03g039620	Sorghum bicolor (Sorghum) (Sorghum vulgare)
Sample_1_c49660_g1_i1	333	3e-07	MICPUCDRAFT_14140	Micromonas pusilla (strain CCMP1545) (Picoplanktonic green alga)
Sample_1_c6650_g1_i1	387	2e-52	SHCRBa_107_M24_F_290	Saccharum hybrid cultivar R570
Sample_1_c27986_g5_i5	573	8e-97	LOC100501620	Zea mays (Maize)
Sample_1_c29976_g1_i5	1230	5e-13	Sb07g024170 SORBIDRAFT_07g024170	Sorghum bicolor (Sorghum) (Sorghum vulgare)
Sample_1_c30533_g1_i2	302	7e-42	ZEAMMB73_232598	Zea mays (Maize)
Sample_1_c21570_g1_i1	346	2e-38	LOC100282613 ZEAMMB73_939706	Zea mays (Maize)
Sample_1_c41526_g1_i1	356	2e-11	NA	Triticum aestivum (Wheat)
Sample_1_c19102_g1_i1	1221	2e-48	Sb03g035235 SORBIDRAFT_03g035235	Sorghum bicolor (Sorghum) (Sorghum vulgare)
Sample_1_c76167_g1_i1	352	5e-67	LOC100383654	Zea mays (Maize)
Sample_1_c27157_g1_i2	344	2e-32	NA	Zea mays (Maize)
Sample_1_c21509_g1_i2	629	1e-27	Zm.138502	Zea mays (Maize)
Sample_1_c30780_g1_i1	2135	0	Sb01g041150 SORBIDRAFT_01g041150	Sorghum bicolor (Sorghum) (Sorghum vulgare)
Sample_1_c26628_g1_i1	1571	6e-164	Sb06g028530 SORBIDRAFT_06g028530	Sorghum bicolor (Sorghum) (Sorghum vulgare)
Sample_1_c23890_g1_i1	1589	0	Sb07g005850 SORBIDRAFT_07g005850	Sorghum bicolor (Sorghum) (Sorghum vulgare)
Sample_1_c24948_g1_i2	1373	0	Sb08g016910 SORBIDRAFT_08g016910	Sorghum bicolor (Sorghum) (Sorghum vulgare)
Sample_1_c18321_g1_i1	1043	3e-144	Sb03g005510 SORBIDRAFT_03g005510	Sorghum bicolor (Sorghum) (Sorghum vulgare)
Sample_1_c24012_g1_i1	1119	1e-155	Sb07g025450 SORBIDRAFT_07g025450	Sorghum bicolor (Sorghum) (Sorghum vulgare)
Sample_1_c593_g1_i1	401	1e-52	cl35478_1d	Zea mays (Maize)
Sample_1_c8657_g1_i1	324	4e-35	OSTLU_16297	Ostreococcus lucimarinus (strain CCE9901)
Sample_1_c47400_g1_i1	335	3e-46	Si005754m.g	Setaria italica (Foxtail millet) (Panicum italicum)
Sample_1_c48482_g1_i1	508	8e-89	Sb02g040890 SORBIDRAFT_02g040890	Sorghum bicolor (Sorghum) (Sorghum vulgare)
Sample_1_c23457_g1_i2	3233	0	Sb10g026810 SORBIDRAFT_10g026810	Sorghum bicolor (Sorghum) (Sorghum vulgare)
Sample_1_c14761_g1_i1	807	1e-109	Sb03g008610 SORBIDRAFT_03g008610	Sorghum bicolor (Sorghum) (Sorghum vulgare)
Sample_1_c66319_g1_i1	468	6e-76	Zm.31953	Zea mays (Maize)
Sample_1_c29260_g1_i1	943	2e-118	NA	Zea mays (Maize)
Sample_1_c26281_g1_i6	739	6e-38	Sb09g008155 SORBIDRAFT_09g008155	Sorghum bicolor (Sorghum) (Sorghum vulgare)
Sample_1_c17621_g1_i1	1069	1e-141	Sb01g003240 SORBIDRAFT_01g003240	Sorghum bicolor (Sorghum) (Sorghum vulgare)
Sample_1_c2738_g1_i1	591	7e-26	CICLE_v10028310mg	Citrus clementina
Sample_1_c17010_g1_i2	327	1e-38	Sb04g026530 Sb04g026540 Sb04g026550 SORBIDRAFT_04g026530 SORBIDRAFT_04g026540 SORBIDRAFT_04g026550	Sorghum bicolor (Sorghum) (Sorghum vulgare)
Sample_1_c26258_g2_i7	1157	3e-180	Sb03g045690 SORBIDRAFT_03g045690	Sorghum bicolor (Sorghum) (Sorghum vulgare)
Sample_1_c19379_g1_i1	777	4e-12	LOC100277057	Zea mays (Maize)
Sample_1_c29153_g1_i2	2617	0	LOC100285088 ZEAMMB73_445795	Zea mays (Maize)
Sample_1_c22689_g1_i1	1420	0	Sb10g023250 SORBIDRAFT_10g023250	Sorghum bicolor (Sorghum) (Sorghum vulgare)
Sample_1_c27249_g1_i1	1500	0	Sb01g015960 SORBIDRAFT_01g015960	Sorghum bicolor (Sorghum) (Sorghum vulgare)
Sample_1_c26883_g3_i1	460	7e-34	CICLE_v100194171mg	Citrus clementina
Sample_1_c31066_g4_i2	418	4e-32	Si010168m.g	Setaria italica (Foxtail millet) (Panicum italicum)
Sample_1_c36987_g1_i1	1508	3e-158	Sb05g024136 SORBIDRAFT_05g024136	Sorghum bicolor (Sorghum) (Sorghum vulgare)
Sample_1_c29810_g1_i1	1887	0	LOC100274578	Zea mays (Maize)
Sample_1_c38364_g1_i1	306	2e-10	Si031032m.g	Setaria italica (Foxtail millet) (Panicum italicum)
Sample_1_c28124_g1_i1	1109	6e-174	Si014232m.g	Setaria italica (Foxtail millet) (Panicum italicum)
Sample_1_c27782_g1_i4	1077	8e-101	Sb02g035690 SORBIDRAFT_02g035690	Sorghum bicolor (Sorghum) (Sorghum vulgare)
Sample_1_c28837_g2_i1	746	7e-61	NA	Arundo donax (Giant reed) (Donax arundinaceus)
Sample_1_c42950_g1_i1	353	1e-23	MICPUN_55617	Micromonas sp. (strain RCC299 / NOUM17) (Picoplanktonic green alga)
Sample_1_c21098_g1_i1	847	2e-18	NA	Zea mays (Maize)
Sample_1_c27590_g2_i1	797	2e-115	Si021592m.g	Setaria italica (Foxtail millet) (Panicum italicum)
Sample_1_c43345_g1_i1	408	2e-63	Sb02g024900 SORBIDRAFT_02g024900	Sorghum bicolor (Sorghum) (Sorghum vulgare)
Sample_1_c18379_g1_i1	1135	3e-113	Sb03g041520 SORBIDRAFT_03g041520	Sorghum bicolor (Sorghum) (Sorghum vulgare)
Sample_1_c20117_g1_i1	854	2e-58	Sb06g025400 SORBIDRAFT_06g025400	Sorghum bicolor (Sorghum) (Sorghum vulgare)
Sample_1_c3353_g1_i1	1664	0	Sb06g030980 SORBIDRAFT_06g030980	Sorghum bicolor (Sorghum) (Sorghum vulgare)
Sample_1_c39167_g1_i1	531	5e-73	Sb04g027080 SORBIDRAFT_04g027080	Sorghum bicolor (Sorghum) (Sorghum vulgare)
Sample_1_c25345_g1_i1	2368	0	Zm.95819	Zea mays (Maize)
Sample_1_c6984_g1_i1	413	2e-39	TRIUR3_16320	Triticum urartu (Red wild einkorn) (Crithodium urartu)
Sample_1_c18556_g2_i1	363	3e-24	Sb06g013970 SORBIDRAFT_06g013970	Sorghum bicolor (Sorghum) (Sorghum vulgare)
Sample_1_c14702_g1_i1	1392	0	Sb10g008110 SORBIDRAFT_10g008110	Sorghum bicolor (Sorghum) (Sorghum vulgare)
Sample_1_c31072_g1_i2	3760	0	Sb01g002530 SORBIDRAFT_01g002530	Sorghum bicolor (Sorghum) (Sorghum vulgare)
Sample_1_c28538_g1_i3	1007	3e-136	Sb02g042150 SORBIDRAFT_02g042150	Sorghum bicolor (Sorghum) (Sorghum vulgare)
Sample_1_c55017_g1_i1	588	2e-81	NA	Triticum aestivum (Wheat)
Sample_1_c27986_g2_i3	1748	0	AY111089	Zea mays (Maize)
Sample_1_c30592_g1_i1	2206	0	Sb07g028460 SORBIDRAFT_07g028460	Sorghum bicolor (Sorghum) (Sorghum vulgare)
Sample_1_c883_g1_i1	531	3e-62	pco077498	Zea mays (Maize)
Sample_1_c24650_g1_i1	1153	0	pco112665 ZEAMMB73_695818	Zea mays (Maize)
Sample_1_c11432_g1_i1	475	7e-06	LOC100284792	Zea mays (Maize)
Sample_1_c49199_g1_i1	347	8e-08	F751_5442	Auxenochlorella protothecoides (Green microalga) (Chlorella protothecoides)
Sample_1_c35348_g1_i1	399	9e-18	NA	Triticum aestivum (Wheat)
Sample_1_c14984_g2_i1	893	2e-81	Sb09g030930 SORBIDRAFT_09g030930	Sorghum bicolor (Sorghum) (Sorghum vulgare)
Sample_1_c23045_g1_i3	2509	0	NA	Hordeum vulgare var. distichum (Domesticated barley)
Sample_1_c24935_g1_i1	1304	0	S126P21.9	Sorghum bicolor (Sorghum) (Sorghum vulgare)
Sample_1_c33098_g1_i1	317	1e-60	Si019786m.g	Setaria italica (Foxtail millet) (Panicum italicum)
Sample_1_c28124_g1_i3	1170	2e-156	Si014232m.g	Setaria italica (Foxtail millet) (Panicum italicum)
Sample_1_c28930_g1_i4	1886	0	Si002068m.g	Setaria italica (Foxtail millet) (Panicum italicum)
Sample_1_c31700_g1_i1	659	1e-17	NA	Zea mays (Maize)
Sample_1_c28472_g1_i2	1101	9e-14	SB35P03.12	Sorghum bicolor (Sorghum) (Sorghum vulgare)
Sample_1_c28779_g1_i2	3180	0	LOC100381812 ZEAMMB73_220146	Zea mays (Maize)
Sample_1_c16362_g1_i1	832	4e-159	Sb01g028256 SORBIDRAFT_01g028256	Sorghum bicolor (Sorghum) (Sorghum vulgare)
Sample_1_c40269_g1_i1	672	2e-35	NA	Triticum aestivum (Wheat)
Sample_1_c22812_g1_i1	1726	0	NA	Zea mays (Maize)
Sample_1_c18704_g2_i1	1315	0	Sb02g001960 SORBIDRAFT_02g001960	Sorghum bicolor (Sorghum) (Sorghum vulgare)
Sample_1_c23560_g1_i2	1404	0	Sb08g002770 SORBIDRAFT_08g002770	Sorghum bicolor (Sorghum) (Sorghum vulgare)
Sample_1_c20797_g1_i1	1688	0	Sb01g000690 SORBIDRAFT_01g000690	Sorghum bicolor (Sorghum) (Sorghum vulgare)
Sample_1_c14707_g1_i1	359	3e-17	NA	Triticum urartu (Red wild einkorn) (Crithodium urartu)
Sample_1_c24123_g1_i2	1619	0	Sb07g021680 SORBIDRAFT_07g021680	Sorghum bicolor (Sorghum) (Sorghum vulgare)
Sample_1_c29432_g1_i3	2218	0	Si022161m.g	Setaria italica (Foxtail millet) (Panicum italicum)
Sample_1_c29931_g1_i4	841	7e-128	NA	Zea mays (Maize)
Sample_1_c23940_g1_i1	2296	0	Zm.3358	Zea mays (Maize)
Sample_1_c26422_g1_i1	1188	3e-135	Sb06g013230 SORBIDRAFT_06g013230	Sorghum bicolor (Sorghum) (Sorghum vulgare)
Sample_1_c67074_g1_i1	575	2e-70	Sb02g035450 SORBIDRAFT_02g035450	Sorghum bicolor (Sorghum) (Sorghum vulgare)
Sample_1_c57842_g1_i1	421	1e-08	RCOM_2027550	Ricinus communis (Castor bean)
Sample_1_c22355_g1_i3	842	2e-165	Sb09g020310 SORBIDRAFT_09g020310	Sorghum bicolor (Sorghum) (Sorghum vulgare)
Sample_1_c23429_g2_i1	654	3e-13	Si029390m.g	Setaria italica (Foxtail millet) (Panicum italicum)
Sample_1_c32131_g1_i1	689	8e-36	Sb09g023295 SORBIDRAFT_09g023295	Sorghum bicolor (Sorghum) (Sorghum vulgare)
Sample_1_c13258_g1_i1	1398	3e-154	Sb03g003375 SORBIDRAFT_03g003375	Sorghum bicolor (Sorghum) (Sorghum vulgare)
Sample_1_c30803_g5_i1	594	2e-49	Zm.84345 ZEAMMB73_194032	Zea mays (Maize)
Sample_1_c17284_g1_i1	1102	1e-148	LOC100273026 ZEAMMB73_758010	Zea mays (Maize)
Sample_1_c27922_g4_i1	1341	2e-175	Si000690m.g	Setaria italica (Foxtail millet) (Panicum italicum)
Sample_1_c24896_g1_i1	1307	6e-65	Sb09g026730 SORBIDRAFT_09g026730	Sorghum bicolor (Sorghum) (Sorghum vulgare)
Sample_1_c17713_g1_i1	457	3e-13	Sb02g026020 SORBIDRAFT_02g026020	Sorghum bicolor (Sorghum) (Sorghum vulgare)
Sample_1_c22729_g1_i1	709	1e-78	b5R	Saccharum hybrid cultivar ROC22
Sample_1_c26551_g1_i1	1695	0	Sb03g011290 SORBIDRAFT_03g011290	Sorghum bicolor (Sorghum) (Sorghum vulgare)
Sample_1_c21710_g1_i1	1372	5e-116	Sb02g030410 SORBIDRAFT_02g030410	Sorghum bicolor (Sorghum) (Sorghum vulgare)
Sample_1_c46065_g1_i1	439	6e-06	CHLNCDRAFT_32297	Chlorella variabilis (Green alga)
Sample_1_c19139_g1_i1	704	1e-22	Si019316m.g	Setaria italica (Foxtail millet) (Panicum italicum)
Sample_1_c19245_g1_i2	510	2e-26	NA	Zea mays (Maize)
Sample_1_c68759_g1_i1	352	5e-28	glysoja_050310	Glycine soja (Wild soybean)
Sample_1_c17153_g1_i1	454	1e-41	Zm.27437	Zea mays (Maize)
Sample_1_c31864_g1_i1	422	1e-19	OT_ostta02g00810	Ostreococcus tauri
Sample_1_c29033_g1_i1	3328	0	Sb01g019120 SORBIDRAFT_01g019120	Sorghum bicolor (Sorghum) (Sorghum vulgare)
Sample_1_c64841_g1_i1	405	5e-75	Zm.143522 ZEAMMB73_882753	Zea mays (Maize)
Sample_1_c25086_g1_i1	1121	4e-143	Sb10g003870 SORBIDRAFT_10g003870	Sorghum bicolor (Sorghum) (Sorghum vulgare)
Sample_1_c25970_g1_i2	1977	2e-128	Sb03g006590 SORBIDRAFT_03g006590	Sorghum bicolor (Sorghum) (Sorghum vulgare)
Sample_1_c23950_g1_i1	1277	4e-147	Sb03g027830 SORBIDRAFT_03g027830	Sorghum bicolor (Sorghum) (Sorghum vulgare)
Sample_1_c62876_g1_i1	406	1e-70	LOC100193748	Zea mays (Maize)
Sample_1_c57280_g1_i1	767	2e-124	NA	NA
Sample_1_c24848_g3_i1	557	2e-28	Sb05g001915 SORBIDRAFT_05g001915	Sorghum bicolor (Sorghum) (Sorghum vulgare)
Sample_1_c21057_g2_i1	890	1e-80	Sb01g014310 SORBIDRAFT_01g014310	Sorghum bicolor (Sorghum) (Sorghum vulgare)
Sample_1_c29243_g1_i1	1886	0	Sb05g021770 SORBIDRAFT_05g021770	Sorghum bicolor (Sorghum) (Sorghum vulgare)
Sample_1_c6614_g1_i2	530	2e-32	Sb03g009370 SORBIDRAFT_03g009370	Sorghum bicolor (Sorghum) (Sorghum vulgare)
Sample_1_c15637_g1_i1	507	5e-44	LOC100273029	Zea mays (Maize)
Sample_1_c21746_g2_i1	536	2e-93	Zm.30077 ZEAMMB73_279135	Zea mays (Maize)
Sample_1_c72323_g1_i1	636	3e-21	nad1	Monomastix sp. (strain OKE-1)
Sample_1_c2695_g1_i1	521	3e-09	Sb04g002840 SORBIDRAFT_04g002840	Sorghum bicolor (Sorghum) (Sorghum vulgare)
Sample_1_c15916_g1_i1	1712	0	Sb09g023670 SORBIDRAFT_09g023670	Sorghum bicolor (Sorghum) (Sorghum vulgare)
Sample_1_c5778_g2_i1	662	3e-134	Sb01g007970 SORBIDRAFT_01g007970	Sorghum bicolor (Sorghum) (Sorghum vulgare)
Sample_1_c288_g1_i1	997	3e-167	Zm.86146	Zea mays (Maize)
Sample_1_c14166_g2_i1	433	2e-44	Sb07g027760 SORBIDRAFT_07g027760	Sorghum bicolor (Sorghum) (Sorghum vulgare)
Sample_1_c28857_g1_i3	1775	9e-44	si707052h10	Zea mays (Maize)
Sample_1_c21790_g1_i1	724	5e-48	Sb01g035840 SORBIDRAFT_01g035840	Sorghum bicolor (Sorghum) (Sorghum vulgare)
Sample_1_c75634_g1_i1	404	7e-88	NA	Zea mays (Maize)
Sample_1_c26891_g1_i1	3013	0	Sb10g022700 SORBIDRAFT_10g022700	Sorghum bicolor (Sorghum) (Sorghum vulgare)
Sample_1_c54990_g1_i1	651	3e-13	NA	Triticum urartu (Red wild einkorn) (Crithodium urartu)
Sample_1_c2620_g1_i1	553	2e-131	Sb06g030430 SORBIDRAFT_06g030430	Sorghum bicolor (Sorghum) (Sorghum vulgare)
Sample_1_c29161_g3_i3	522	2e-77	Zm.34378	Zea mays (Maize)
Sample_1_c22829_g1_i2	2297	0	NTMC2T6.2 SORBIDRAFT_10g007940	Sorghum bicolor (Sorghum) (Sorghum vulgare)
Sample_1_c30579_g2_i4	1241	6e-91	Sb09g002990 SORBIDRAFT_09g002990	Sorghum bicolor (Sorghum) (Sorghum vulgare)
Sample_1_c23966_g1_i1	369	3e-17	LOC100273420	Zea mays (Maize)
Sample_1_c59549_g1_i1	325	3e-36	Sb03g046925 SORBIDRAFT_03g046925	Sorghum bicolor (Sorghum) (Sorghum vulgare)
Sample_1_c27982_g1_i4	388	7e-44	Zm.37265	Zea mays (Maize)
Sample_1_c15908_g1_i1	710	4e-47	SHCRBa_032_C06_F_100	Saccharum hybrid cultivar R570
Sample_1_c16678_g1_i1	1390	9e-111	Sb02g021550 SORBIDRAFT_02g021550	Sorghum bicolor (Sorghum) (Sorghum vulgare)
Sample_1_c42794_g1_i1	475	4e-19	NA	Arundo donax (Giant reed) (Donax arundinaceus)
Sample_1_c20684_g1_i1	1040	6e-53	NA	Arundo donax (Giant reed) (Donax arundinaceus)
Sample_1_c21533_g1_i1	1342	2e-176	Sb02g007590 SORBIDRAFT_02g007590	Sorghum bicolor (Sorghum) (Sorghum vulgare)
Sample_1_c27724_g1_i3	1116	7e-146	Sb01g021360 SORBIDRAFT_01g021360	Sorghum bicolor (Sorghum) (Sorghum vulgare)
Sample_1_c16208_g1_i1	760	2e-29	Zm.19749	Zea mays (Maize)
Sample_1_c31225_g1_i6	1216	0	Sb01g028380 SORBIDRAFT_01g028380	Sorghum bicolor (Sorghum) (Sorghum vulgare)
Sample_1_c12060_g2_i1	523	4e-69	Sb02g028000 SORBIDRAFT_02g028000	Sorghum bicolor (Sorghum) (Sorghum vulgare)
Sample_1_c33981_g1_i1	313	1e-09	Sb06g028960 SORBIDRAFT_06g028960	Sorghum bicolor (Sorghum) (Sorghum vulgare)
Sample_1_c30972_g1_i6	3024	0	Sb02g034890 SORBIDRAFT_02g034890	Sorghum bicolor (Sorghum) (Sorghum vulgare)
Sample_1_c18059_g1_i1	625	6e-45	Sb07g026010 SORBIDRAFT_07g026010	Sorghum bicolor (Sorghum) (Sorghum vulgare)
Sample_1_c73429_g1_i1	796	0	Sb05g020940 SORBIDRAFT_05g020940	Sorghum bicolor (Sorghum) (Sorghum vulgare)
Sample_1_c24397_g1_i1	611	7e-28	Sb09g019470 SORBIDRAFT_09g019470	Sorghum bicolor (Sorghum) (Sorghum vulgare)
Sample_1_c72701_g1_i1	300	7e-44	Sb10g024180 SORBIDRAFT_10g024180	Sorghum bicolor (Sorghum) (Sorghum vulgare)
Sample_1_c19164_g1_i1	1036	1e-155	LOC100276345	Zea mays (Maize)
Sample_1_c39945_g1_i1	371	1e-45	NA	Triticum urartu (Red wild einkorn) (Crithodium urartu)
Sample_1_c77209_g1_i1	358	5e-16	nuo9 VOLCADRAFT_75676	Volvox carteri (Green alga)
Sample_1_c65160_g1_i1	363	1e-54	Sb04g002940 SORBIDRAFT_04g002940	Sorghum bicolor (Sorghum) (Sorghum vulgare)
Sample_1_c20620_g1_i1	637	6e-38	NA	Zea mays (Maize)
Sample_1_c28365_g1_i1	4481	0	Sb06g017250 SORBIDRAFT_06g017250	Sorghum bicolor (Sorghum) (Sorghum vulgare)
Sample_1_c16934_g1_i1	501	2e-14	SHCRBa_165_I15_F_470	Saccharum hybrid cultivar R570
Sample_1_c28970_g2_i1	519	3e-49	NA	Triticum aestivum (Wheat)
Sample_1_c9568_g1_i1	536	2e-13	NA	Arundo donax (Giant reed) (Donax arundinaceus)
Sample_1_c6106_g2_i1	545	1e-22	Zm.34661	Zea mays (Maize)
Sample_1_c17151_g1_i1	935	1e-146	Sb01g041370 SORBIDRAFT_01g041370	Sorghum bicolor (Sorghum) (Sorghum vulgare)
Sample_1_c25505_g1_i2	1768	0	LOC100502445 ZEAMMB73_545150	Zea mays (Maize)
Sample_1_c10123_g1_i1	320	9e-68	Sb04g034410 SORBIDRAFT_04g034410	Sorghum bicolor (Sorghum) (Sorghum vulgare)
Sample_1_c27157_g1_i1	886	1e-113	LOC100217176	Zea mays (Maize)
Sample_1_c26816_g2_i1	1496	0	Sb10g022690 SORBIDRAFT_10g022690	Sorghum bicolor (Sorghum) (Sorghum vulgare)
Sample_1_c61090_g1_i1	476	1e-90	Si017825m.g	Setaria italica (Foxtail millet) (Panicum italicum)
Sample_1_c15399_g1_i1	2415	0	Sb06g029960 SORBIDRAFT_06g029960	Sorghum bicolor (Sorghum) (Sorghum vulgare)
Sample_1_c74772_g1_i1	1302	0	Sb03g041040 SORBIDRAFT_03g041040	Sorghum bicolor (Sorghum) (Sorghum vulgare)
Sample_1_c17120_g1_i1	330	2e-29	Sb01g003470 SORBIDRAFT_01g003470	Sorghum bicolor (Sorghum) (Sorghum vulgare)
Sample_1_c26257_g1_i1	1464	4e-139	Sb09g001700 SORBIDRAFT_09g001700	Sorghum bicolor (Sorghum) (Sorghum vulgare)
Sample_1_c10016_g1_i1	604	2e-98	Zm.92801	Zea mays (Maize)
Sample_1_c29864_g1_i2	1958	0	7A Sb08g002290 SORBIDRAFT_08g002290	Sorghum bicolor (Sorghum) (Sorghum vulgare)
Sample_1_c25951_g1_i1	465	1e-58	Sb05g009400 SORBIDRAFT_05g009400	Sorghum bicolor (Sorghum) (Sorghum vulgare)
Sample_1_c71094_g1_i1	429	2e-69	NA	Arundo donax (Giant reed) (Donax arundinaceus)
Sample_1_c20492_g1_i1	959	1e-44	Si007662m.g	Setaria italica (Foxtail millet) (Panicum italicum)
Sample_1_c69300_g1_i1	395	3e-47	PHYPADRAFT_146278	Physcomitrella patens subsp. patens (Moss)
Sample_1_c51688_g1_i1	380	3e-07	NA	Oryza barthii
Sample_1_c49924_g1_i1	346	8e-20	nad7	Entransia fimbriata
Sample_1_c65996_g1_i1	811	5e-38	Solyc00g042140.1	Solanum lycopersicum (Tomato) (Lycopersicon esculentum)
Sample_1_c13377_g1_i2	946	4e-70	Si002711m.g	Setaria italica (Foxtail millet) (Panicum italicum)
Sample_1_c26200_g2_i2	1420	0	Sb05g020920 SORBIDRAFT_05g020920	Sorghum bicolor (Sorghum) (Sorghum vulgare)
Sample_1_c2910_g1_i1	314	6e-13	Sb05g003190 SORBIDRAFT_05g003190	Sorghum bicolor (Sorghum) (Sorghum vulgare)
Sample_1_c26127_g1_i2	2430	0	Sb07g026140 SORBIDRAFT_07g026140	Sorghum bicolor (Sorghum) (Sorghum vulgare)
Sample_1_c19463_g1_i1	1842	0	Sb01g036010 SORBIDRAFT_01g036010	Sorghum bicolor (Sorghum) (Sorghum vulgare)
Sample_1_c40049_g1_i1	538	4e-36	Sb02g001900 SORBIDRAFT_02g001900	Sorghum bicolor (Sorghum) (Sorghum vulgare)
Sample_1_c18050_g1_i1	509	5e-71	Sb07g022230 SORBIDRAFT_07g022230	Sorghum bicolor (Sorghum) (Sorghum vulgare)
Sample_1_c707_g1_i1	423	4e-30	Sb03g036150 SORBIDRAFT_03g036150	Sorghum bicolor (Sorghum) (Sorghum vulgare)
Sample_1_c63145_g1_i1	654	2e-08	Bathy01g01100	Bathycoccus prasinos
Sample_1_c26436_g2_i3	306	8e-24	Si032032m.g	Setaria italica (Foxtail millet) (Panicum italicum)
Sample_1_c55448_g1_i1	313	1e-38	Zm.140615 ZEAMMB73_305037	Zea mays (Maize)
Sample_1_c15690_g1_i1	468	8e-15	Sb10g020095 SORBIDRAFT_10g020095	Sorghum bicolor (Sorghum) (Sorghum vulgare)
[truncated: 40,206 more rows]

## Sheet: Stressed Erianthus Sp.
Supplementary File.I: Summary of Annotation for stressed Erianthus arundinaceus
Transcript_ID (Query)	Transcript_length (bp)	E-value	Gene Name	Organism Name
Sample_2_c51654_g1_i1	367	6e-09	NA	Arundo donax (Giant reed) (Donax arundinaceus)
Sample_2_c32842_g1_i4	1618	2e-131	NA	Arundo donax (Giant reed) (Donax arundinaceus)
Sample_2_c18853_g1_i1	1631	0	Sb04g022680 SORBIDRAFT_04g022680	Sorghum bicolor (Sorghum) (Sorghum vulgare)
Sample_2_c13840_g1_i1	553	2e-77	Sb06g029476 SORBIDRAFT_06g029476	Sorghum bicolor (Sorghum) (Sorghum vulgare)
Sample_2_c23853_g1_i1	420	3e-93	Sb03g031520 SORBIDRAFT_03g031520	Sorghum bicolor (Sorghum) (Sorghum vulgare)
Sample_2_c23602_g1_i1	680	4e-18	EREB54 ZEAMMB73_775691	Zea mays (Maize)
Sample_2_c20351_g1_i1	1714	0	Sb09g000390 SORBIDRAFT_09g000390	Sorghum bicolor (Sorghum) (Sorghum vulgare)
Sample_2_c22934_g1_i3	1110	2e-130	Sb06g019580 SORBIDRAFT_06g019580	Sorghum bicolor (Sorghum) (Sorghum vulgare)
Sample_2_c27601_g1_i1	2115	0	Orphan89 ZEAMMB73_732913	Zea mays (Maize)
Sample_2_c18137_g1_i1	1693	0	Sb02g024060 SORBIDRAFT_02g024060	Sorghum bicolor (Sorghum) (Sorghum vulgare)
Sample_2_c31317_g2_i1	1336	0	Sb01g043430 SORBIDRAFT_01g043430	Sorghum bicolor (Sorghum) (Sorghum vulgare)
Sample_2_c645_g1_i1	329	9e-55	NA	Phyllostachys edulis
Sample_2_c11974_g1_i1	1639	0	Sb03g039140 SORBIDRAFT_03g039140	Sorghum bicolor (Sorghum) (Sorghum vulgare)
Sample_2_c20845_g1_i1	453	9e-39	TRIUR3_01885	Triticum urartu (Red wild einkorn) (Crithodium urartu)
Sample_2_c15464_g1_i1	351	4e-44	Sb04g020540 SORBIDRAFT_04g020540	Sorghum bicolor (Sorghum) (Sorghum vulgare)
Sample_2_c16702_g1_i1	421	4e-57	LOC100280408	Zea mays (Maize)
Sample_2_c23700_g1_i1	403	4e-26	OB05G10650	Oryza brachyantha
Sample_2_c18657_g1_i1	727	1e-85	ZEAMMB73_701073	Zea mays (Maize)
Sample_2_c11925_g1_i1	487	1e-81	Sb02g032380 SORBIDRAFT_02g032380	Sorghum bicolor (Sorghum) (Sorghum vulgare)
Sample_2_c31266_g2_i1	718	2e-13	LOC100272419	Zea mays (Maize)
Sample_2_c46956_g1_i1	592	1e-40	Sb02g002760 SORBIDRAFT_02g002760	Sorghum bicolor (Sorghum) (Sorghum vulgare)
Sample_2_c27995_g2_i1	2937	0	Si034630m.g	Setaria italica (Foxtail millet) (Panicum italicum)
Sample_2_c29126_g2_i1	541	1e-79	Sb03g006020 SORBIDRAFT_03g006020	Sorghum bicolor (Sorghum) (Sorghum vulgare)
Sample_2_c25292_g1_i1	1092	1e-142	Sb01g000680 SORBIDRAFT_01g000680	Sorghum bicolor (Sorghum) (Sorghum vulgare)
Sample_2_c33014_g3_i1	1224	2e-151	Sb07g022660 SORBIDRAFT_07g022660	Sorghum bicolor (Sorghum) (Sorghum vulgare)
Sample_2_c28402_g2_i2	678	6e-41	Si033234m.g	Setaria italica (Foxtail millet) (Panicum italicum)
Sample_2_c31544_g1_i4	1766	0	LOC542189	Zea mays (Maize)
Sample_2_c11894_g1_i1	1430	9e-167	Sb05g019130 SORBIDRAFT_05g019130	Sorghum bicolor (Sorghum) (Sorghum vulgare)
Sample_2_c31387_g1_i1	2138	0	LOC100191888 ZEAMMB73_498487	Zea mays (Maize)
Sample_2_c28720_g1_i1	2270	0	Sb02g027310 SORBIDRAFT_02g027310	Sorghum bicolor (Sorghum) (Sorghum vulgare)
Sample_2_c32172_g1_i1	627	2e-51	Zm.16124	Zea mays (Maize)
Sample_2_c30620_g1_i2	964	5e-17	NA	Zea mays (Maize)
Sample_2_c21996_g1_i2	435	1e-70	LOC100273485	Zea mays (Maize)
Sample_2_c31704_g1_i3	1617	0	pco146545 ZEAMMB73_218393	Zea mays (Maize)
Sample_2_c17359_g1_i1	617	4e-45	NA	Zea mays (Maize)
Sample_2_c26368_g1_i1	1123	0	Sb09g029130 SORBIDRAFT_09g029130	Sorghum bicolor (Sorghum) (Sorghum vulgare)
Sample_2_c16968_g1_i1	602	3e-75	Sb04g027175 SORBIDRAFT_04g027175	Sorghum bicolor (Sorghum) (Sorghum vulgare)
Sample_2_c26225_g2_i1	597	1e-28	Zm.1004	Zea mays (Maize)
Sample_2_c2501_g1_i1	780	5e-72	Sb04g000410 SORBIDRAFT_04g000410	Sorghum bicolor (Sorghum) (Sorghum vulgare)
Sample_2_c33200_g1_i1	1677	0	Sb04g002120 SORBIDRAFT_04g002120	Sorghum bicolor (Sorghum) (Sorghum vulgare)
Sample_2_c14843_g1_i1	462	3e-90	Zm.26127	Zea mays (Maize)
Sample_2_c14409_g1_i1	1248	2e-165	Sb02g044000 SORBIDRAFT_02g044000	Sorghum bicolor (Sorghum) (Sorghum vulgare)
Sample_2_c35061_g1_i1	432	3e-64	Sb05g024430 SORBIDRAFT_05g024430	Sorghum bicolor (Sorghum) (Sorghum vulgare)
Sample_2_c29120_g1_i3	1133	2e-124	Sb06g023180 SORBIDRAFT_06g023180	Sorghum bicolor (Sorghum) (Sorghum vulgare)
Sample_2_c42701_g1_i1	300	3e-60	Sb03g026150 SORBIDRAFT_03g026150	Sorghum bicolor (Sorghum) (Sorghum vulgare)
Sample_2_c5830_g1_i1	893	0	Sb03g045190 SORBIDRAFT_03g045190	Sorghum bicolor (Sorghum) (Sorghum vulgare)
Sample_2_c23104_g1_i3	1720	3e-174	Sb04g019783 SORBIDRAFT_04g019783	Sorghum bicolor (Sorghum) (Sorghum vulgare)
Sample_2_c26184_g1_i1	877	1e-111	Sb03g031180 SORBIDRAFT_03g031180	Sorghum bicolor (Sorghum) (Sorghum vulgare)
Sample_2_c37748_g1_i1	626	1e-93	Sb01g031180 SORBIDRAFT_01g031180	Sorghum bicolor (Sorghum) (Sorghum vulgare)
Sample_2_c28472_g1_i1	2061	0	Sb01g017010 SORBIDRAFT_01g017010	Sorghum bicolor (Sorghum) (Sorghum vulgare)
Sample_2_c23327_g1_i1	593	2e-12	NA	Zea mays (Maize)
Sample_2_c41771_g1_i1	442	3e-26	Zm.32829	Zea mays (Maize)
Sample_2_c11836_g1_i1	699	2e-63	Sb04g002063 SORBIDRAFT_04g002063	Sorghum bicolor (Sorghum) (Sorghum vulgare)
Sample_2_c32325_g2_i2	1277	6e-150	Si035574m.g	Setaria italica (Foxtail millet) (Panicum italicum)
Sample_2_c31150_g2_i1	1120	0	NA	Zea mays (Maize)
Sample_2_c30305_g2_i1	438	8e-32	LOC100282607	Zea mays (Maize)
Sample_2_c37237_g1_i1	350	8e-77	NA	Oryza barthii
Sample_2_c16102_g1_i1	530	7e-43	LOC100286280	Zea mays (Maize)
Sample_2_c36035_g1_i1	386	1e-78	Sb04g006380 SORBIDRAFT_04g006380	Sorghum bicolor (Sorghum) (Sorghum vulgare)
Sample_2_c32696_g2_i1	486	2e-45	Si026157m.g	Setaria italica (Foxtail millet) (Panicum italicum)
Sample_2_c31328_g1_i2	1370	5e-85	Sb01g046150 SORBIDRAFT_01g046150	Sorghum bicolor (Sorghum) (Sorghum vulgare)
Sample_2_c45454_g1_i1	340	2e-11	NA	Arundo donax (Giant reed) (Donax arundinaceus)
Sample_2_c16384_g2_i1	796	6e-112	OsI_19574	Oryza sativa subsp. indica (Rice)
Sample_2_c20841_g1_i1	652	3e-42	B456_010G121900	Gossypium raimondii (New World cotton)
Sample_2_c47828_g1_i1	501	4e-105	Sb10g009370 SORBIDRAFT_10g009370	Sorghum bicolor (Sorghum) (Sorghum vulgare)
Sample_2_c37191_g1_i1	386	1e-62	LOC100191220	Zea mays (Maize)
Sample_2_c29106_g1_i1	2569	0	Zm.9529 ZEAMMB73_608950	Zea mays (Maize)
Sample_2_c30496_g2_i1	789	8e-106	Sb07g006090 SORBIDRAFT_07g006090	Sorghum bicolor (Sorghum) (Sorghum vulgare)
Sample_2_c16218_g2_i1	303	3e-27	Sb03g013210 SORBIDRAFT_03g013210	Sorghum bicolor (Sorghum) (Sorghum vulgare)
Sample_2_c14581_g2_i1	439	5e-46	Sb05g027220 SORBIDRAFT_05g027220	Sorghum bicolor (Sorghum) (Sorghum vulgare)
Sample_2_c32710_g1_i4	2276	0	Sb04g030700 SORBIDRAFT_04g030700	Sorghum bicolor (Sorghum) (Sorghum vulgare)
Sample_2_c22581_g1_i1	1589	0	NA	Zea mays (Maize)
Sample_2_c43989_g1_i1	461	2e-42	NA	Arundo donax (Giant reed) (Donax arundinaceus)
Sample_2_c26049_g1_i1	1560	2e-137	NA	Zea mays subsp. mays (maize)
Sample_2_c22457_g1_i1	1036	3e-101	Sb03g035020 SORBIDRAFT_03g035020	Sorghum bicolor (Sorghum) (Sorghum vulgare)
Sample_2_c608_g1_i1	643	2e-127	Sb04g001310 SORBIDRAFT_04g001310	Sorghum bicolor (Sorghum) (Sorghum vulgare)
Sample_2_c32683_g1_i2	1928	0	Sb02g040490 SORBIDRAFT_02g040490	Sorghum bicolor (Sorghum) (Sorghum vulgare)
Sample_2_c32986_g1_i1	2550	0	umc2194	Zea mays (Maize)
Sample_2_c22088_g1_i1	1086	1e-84	Sb04g033210 SORBIDRAFT_04g033210	Sorghum bicolor (Sorghum) (Sorghum vulgare)
Sample_2_c33462_g1_i1	2113	0	Sb06g021550 SORBIDRAFT_06g021550	Sorghum bicolor (Sorghum) (Sorghum vulgare)
Sample_2_c22335_g1_i1	615	2e-94	LOC100280879 ZEAMMB73_083375	Zea mays (Maize)
Sample_2_c14226_g1_i1	527	2e-115	NA	Zea mays (Maize)
Sample_2_c26171_g3_i1	350	2e-39	Zm.28617	Zea mays (Maize)
Sample_2_c32594_g1_i1	1781	3e-146	Zm.66079	Zea mays (Maize)
Sample_2_c23438_g1_i1	536	8e-104	Sb06g001430 SORBIDRAFT_06g001430	Sorghum bicolor (Sorghum) (Sorghum vulgare)
Sample_2_c19493_g4_i1	376	4e-77	Zm.8598	Zea mays (Maize)
Sample_2_c42022_g1_i1	378	7e-26	Sb07g025770 SORBIDRAFT_07g025770	Sorghum bicolor (Sorghum) (Sorghum vulgare)
Sample_2_c8371_g1_i1	543	3e-116	Sb03g000930 SORBIDRAFT_03g000930	Sorghum bicolor (Sorghum) (Sorghum vulgare)
Sample_2_c30994_g1_i7	1399	5e-44	Sb02g038580 SORBIDRAFT_02g038580	Sorghum bicolor (Sorghum) (Sorghum vulgare)
Sample_2_c32798_g1_i3	928	3e-113	LOC100383215	Zea mays (Maize)
Sample_2_c33668_g1_i4	638	2e-34	Sb06g020740 SORBIDRAFT_06g020740	Sorghum bicolor (Sorghum) (Sorghum vulgare)
Sample_2_c29263_g2_i1	865	2e-108	Sb01g008170 SORBIDRAFT_01g008170	Sorghum bicolor (Sorghum) (Sorghum vulgare)
Sample_2_c28069_g3_i1	698	7e-80	LOC100279949	Zea mays (Maize)
Sample_2_c12233_g1_i1	338	4e-51	Sb05g008160 SORBIDRAFT_05g008160	Sorghum bicolor (Sorghum) (Sorghum vulgare)
Sample_2_c28000_g1_i1	1265	0	Sb03g007820 SORBIDRAFT_03g007820	Sorghum bicolor (Sorghum) (Sorghum vulgare)
Sample_2_c26632_g1_i1	771	1e-112	Sb01g036400 SORBIDRAFT_01g036400	Sorghum bicolor (Sorghum) (Sorghum vulgare)
Sample_2_c7658_g1_i1	696	2e-147	Si015465m.g	Setaria italica (Foxtail millet) (Panicum italicum)
Sample_2_c7312_g1_i1	804	6e-32	Si000512m.g	Setaria italica (Foxtail millet) (Panicum italicum)
Sample_2_c28468_g1_i1	1564	0	NA	Zea mays (Maize)
Sample_2_c38432_g1_i1	321	8e-69	NA	Hordeum vulgare var. distichum (Domesticated barley)
Sample_2_c33734_g2_i1	2291	0	Sb07g004420 SORBIDRAFT_07g004420	Sorghum bicolor (Sorghum) (Sorghum vulgare)
Sample_2_c66_g1_i1	379	9e-15	NA	Arundo donax (Giant reed) (Donax arundinaceus)
Sample_2_c27477_g1_i1	1218	8e-176	Sb01g015500 SORBIDRAFT_01g015500	Sorghum bicolor (Sorghum) (Sorghum vulgare)
Sample_2_c32399_g2_i5	627	1e-16	Sb03g008450 SORBIDRAFT_03g008450	Sorghum bicolor (Sorghum) (Sorghum vulgare)
Sample_2_c26231_g1_i1	1563	0	Sb01g048910 SORBIDRAFT_01g048910	Sorghum bicolor (Sorghum) (Sorghum vulgare)
Sample_2_c28958_g1_i2	777	2e-90	Sb02g003860 SORBIDRAFT_02g003860	Sorghum bicolor (Sorghum) (Sorghum vulgare)
Sample_2_c3233_g1_i1	545	5e-54	Sb01g006250 SORBIDRAFT_01g006250	Sorghum bicolor (Sorghum) (Sorghum vulgare)
Sample_2_c24081_g1_i1	458	6e-42	Sb03g002760 SORBIDRAFT_03g002760	Sorghum bicolor (Sorghum) (Sorghum vulgare)
Sample_2_c31650_g2_i2	657	8e-09	NA	Zea mays (Maize)
Sample_2_c31102_g1_i1	1654	0	Sb02g028940 SORBIDRAFT_02g028940	Sorghum bicolor (Sorghum) (Sorghum vulgare)
Sample_2_c31151_g1_i4	1797	1e-121	Sb09g025950 SORBIDRAFT_09g025950	Sorghum bicolor (Sorghum) (Sorghum vulgare)
Sample_2_c32246_g2_i1	719	1e-22	Si012420m.g	Setaria italica (Foxtail millet) (Panicum italicum)
Sample_2_c27259_g1_i1	1879	1e-137	Sb07g023250 SORBIDRAFT_07g023250	Sorghum bicolor (Sorghum) (Sorghum vulgare)
Sample_2_c23841_g1_i1	962	0	Sb02g010020 SORBIDRAFT_02g010020	Sorghum bicolor (Sorghum) (Sorghum vulgare)
Sample_2_c40122_g1_i1	319	6e-58	NA	Zea mays (Maize)
Sample_2_c30978_g1_i1	1901	0	SHCRBa_119_J13_F_380	Saccharum hybrid cultivar R570
Sample_2_c25705_g1_i2	547	4e-23	Zm.22513	Zea mays (Maize)
Sample_2_c18454_g1_i1	424	3e-49	Sb08g014080 SORBIDRAFT_08g014080	Sorghum bicolor (Sorghum) (Sorghum vulgare)
Sample_2_c51729_g1_i1	303	2e-66	Zm.128527	Zea mays (Maize)
Sample_2_c35178_g1_i1	313	1e-28	Sb0011s005450 SORBIDRAFT_0011s005450	Sorghum bicolor (Sorghum) (Sorghum vulgare)
Sample_2_c30903_g1_i1	1191	3e-104	Sb10g029910 SORBIDRAFT_10g029910	Sorghum bicolor (Sorghum) (Sorghum vulgare)
Sample_2_c24229_g1_i1	2554	0	Sb05g003890 SORBIDRAFT_05g003890	Sorghum bicolor (Sorghum) (Sorghum vulgare)
Sample_2_c44853_g1_i1	374	3e-54	NA	Arundo donax (Giant reed) (Donax arundinaceus)
Sample_2_c28419_g1_i4	609	1e-86	NA	Zea mays (Maize)
Sample_2_c28414_g1_i1	1437	0	LOC100282667	Zea mays (Maize)
Sample_2_c24138_g1_i1	1070	6e-149	Si030937m.g	Setaria italica (Foxtail millet) (Panicum italicum)
Sample_2_c32400_g1_i1	3083	0	Sb02g038280 SORBIDRAFT_02g038280	Sorghum bicolor (Sorghum) (Sorghum vulgare)
Sample_2_c32885_g1_i1	720	2e-17	Sb04g003110 SORBIDRAFT_04g003110	Sorghum bicolor (Sorghum) (Sorghum vulgare)
Sample_2_c32950_g1_i2	539	7e-53	Sb09g025270 SORBIDRAFT_09g025270	Sorghum bicolor (Sorghum) (Sorghum vulgare)
Sample_2_c19694_g2_i1	454	5e-24	ERF1	Zea mays (Maize)
Sample_2_c25084_g1_i2	1485	0	LOC100191643 ZEAMMB73_413911	Zea mays (Maize)
Sample_2_c49000_g1_i1	601	1e-138	SHCRBa_067_E24_F_100	Saccharum hybrid cultivar R570
Sample_2_c32872_g1_i1	2061	0	Sb03g040440 SORBIDRAFT_03g040440	Sorghum bicolor (Sorghum) (Sorghum vulgare)
Sample_2_c30329_g2_i1	426	1e-25	Sb03g028285 SORBIDRAFT_03g028285	Sorghum bicolor (Sorghum) (Sorghum vulgare)
Sample_2_c52945_g1_i1	553	6e-12	NA	Arundo donax (Giant reed) (Donax arundinaceus)
Sample_2_c51954_g1_i1	336	9e-07	Zm.141725	Zea mays (Maize)
Sample_2_c29481_g1_i2	1366	9e-177	Sb03g040480 SORBIDRAFT_03g040480	Sorghum bicolor (Sorghum) (Sorghum vulgare)
Sample_2_c26456_g2_i1	468	5e-70	NA	Zea mays (Maize)
Sample_2_c2816_g1_i1	512	6e-53	Zm.81416	Zea mays (Maize)
Sample_2_c26020_g2_i1	908	0	Si004250m.g	Setaria italica (Foxtail millet) (Panicum italicum)
Sample_2_c27942_g1_i1	1141	8e-73	Sb01g044700 SORBIDRAFT_01g044700	Sorghum bicolor (Sorghum) (Sorghum vulgare)
Sample_2_c33389_g1_i3	1897	0	Zm.25115 ZEAMMB73_996866	Zea mays (Maize)
Sample_2_c32157_g1_i2	1624	0	Sb10g025990 SORBIDRAFT_10g025990	Sorghum bicolor (Sorghum) (Sorghum vulgare)
Sample_2_c12610_g1_i1	368	2e-54	Sb10g027140 SORBIDRAFT_10g027140	Sorghum bicolor (Sorghum) (Sorghum vulgare)
Sample_2_c32888_g5_i1	989	1e-145	NA	Zea mays (Maize)
Sample_2_c119_g1_i1	390	9e-88	NA	Zea mays (Maize)
Sample_2_c29635_g1_i3	1471	0	Sb02g035260 SORBIDRAFT_02g035260	Sorghum bicolor (Sorghum) (Sorghum vulgare)
Sample_2_c24677_g1_i2	1975	0	LOC100194273	Zea mays (Maize)
Sample_2_c10681_g2_i1	352	9e-81	Sb06g034060 SORBIDRAFT_06g034060	Sorghum bicolor (Sorghum) (Sorghum vulgare)
Sample_2_c19186_g1_i1	1269	0	Sb01g020290 SORBIDRAFT_01g020290	Sorghum bicolor (Sorghum) (Sorghum vulgare)
Sample_2_c35091_g1_i1	728	1e-119	NA	Zea mays (Maize)
Sample_2_c25856_g1_i4	1057	5e-168	LIP1P Sb03g035760	Sorghum bicolor (Sorghum) (Sorghum vulgare)
Sample_2_c33022_g2_i3	1098	7e-54	Sb06g023130 SORBIDRAFT_06g023130	Sorghum bicolor (Sorghum) (Sorghum vulgare)
Sample_2_c30469_g5_i1	514	3e-51	Sb07g002380 SORBIDRAFT_07g002380	Sorghum bicolor (Sorghum) (Sorghum vulgare)
Sample_2_c25416_g3_i1	1396	0	NA	NA
Sample_2_c25732_g1_i2	975	3e-28	NA	Zea mays (Maize)
Sample_2_c33325_g2_i1	1381	0	Sb04g038000 SORBIDRAFT_04g038000	Sorghum bicolor (Sorghum) (Sorghum vulgare)
Sample_2_c20089_g1_i1	1299	5e-140	Orphan191 LOC100273363	Zea mays (Maize)
Sample_2_c24125_g1_i1	737	5e-81	NA	Zea mays (Maize)
Sample_2_c15923_g1_i1	637	3e-94	NA	Zea mays (Maize)
Sample_2_c33772_g1_i1	503	3e-77	NA	Arundo donax (Giant reed) (Donax arundinaceus)
Sample_2_c20047_g1_i1	897	3e-178	Sb04g003790 SORBIDRAFT_04g003790	Sorghum bicolor (Sorghum) (Sorghum vulgare)
Sample_2_c21927_g1_i1	390	1e-12	NA	Arundo donax (Giant reed) (Donax arundinaceus)
Sample_2_c42705_g1_i1	360	2e-40	Sb05g004270 SORBIDRAFT_05g004270	Sorghum bicolor (Sorghum) (Sorghum vulgare)
Sample_2_c17302_g1_i1	772	6e-134	Sb04g002170 SORBIDRAFT_04g002170	Sorghum bicolor (Sorghum) (Sorghum vulgare)
Sample_2_c34133_g1_i1	353	2e-42	Si019854m.g	Setaria italica (Foxtail millet) (Panicum italicum)
Sample_2_c18714_g1_i1	779	8e-48	Si000236m.g	Setaria italica (Foxtail millet) (Panicum italicum)
Sample_2_c18324_g1_i2	444	5e-72	Sb10g022730 SORBIDRAFT_10g022730	Sorghum bicolor (Sorghum) (Sorghum vulgare)
Sample_2_c28643_g2_i1	1055	9e-86	Sb01g035970 SORBIDRAFT_01g035970	Sorghum bicolor (Sorghum) (Sorghum vulgare)
Sample_2_c25437_g1_i2	390	1e-06	NA	Zea mays (Maize)
Sample_2_c4395_g1_i1	400	3e-54	LOC_Os12g18610	Oryza sativa subsp. japonica (Rice)
Sample_2_c30996_g1_i3	1612	0	Sb01g009220 SORBIDRAFT_01g009220	Sorghum bicolor (Sorghum) (Sorghum vulgare)
Sample_2_c27505_g1_i2	702	6e-74	Sb03g009300 SORBIDRAFT_03g009300	Sorghum bicolor (Sorghum) (Sorghum vulgare)
Sample_2_c29753_g1_i2	2046	0	Sb04g037460 SORBIDRAFT_04g037460	Sorghum bicolor (Sorghum) (Sorghum vulgare)
Sample_2_c50395_g1_i1	597	5e-82	NA	Arundo donax (Giant reed) (Donax arundinaceus)
Sample_2_c28460_g3_i1	1316	0	Sb07g028940 SORBIDRAFT_07g028940	Sorghum bicolor (Sorghum) (Sorghum vulgare)
Sample_2_c20682_g1_i1	730	1e-41	Sb10g006810 SORBIDRAFT_10g006810	Sorghum bicolor (Sorghum) (Sorghum vulgare)
Sample_2_c9231_g1_i1	483	2e-16	Si010232m.g	Setaria italica (Foxtail millet) (Panicum italicum)
Sample_2_c26337_g3_i1	344	1e-63	NA	Arundo donax (Giant reed) (Donax arundinaceus)
Sample_2_c25756_g1_i1	595	1e-30	pco092707	Zea mays (Maize)
Sample_2_c17486_g1_i1	737	4e-115	Zm.27705	Zea mays (Maize)
Sample_2_c25356_g1_i1	1122	0	SHCRBa_012_P16_R_200	Saccharum hybrid cultivar R570
Sample_2_c33453_g2_i1	1181	0	Zm.25729	Zea mays (Maize)
Sample_2_c47284_g1_i1	305	1e-08	Zm.1663	Zea mays (Maize)
Sample_2_c29736_g1_i1	1177	4e-70	NA	Zea mays (Maize)
Sample_2_c31206_g1_i2	388	7e-30	Zm.32973	Zea mays (Maize)
Sample_2_c24965_g1_i1	1102	3e-124	Zm.94353	Zea mays (Maize)
Sample_2_c25834_g1_i1	1274	1e-129	NA	Triticum aestivum (Wheat)
Sample_2_c15903_g1_i1	1216	2e-138	Sb07g015150 SORBIDRAFT_07g015150	Sorghum bicolor (Sorghum) (Sorghum vulgare)
Sample_2_c11533_g1_i1	1011	3e-125	Zm.149009 ZEAMMB73_410015	Zea mays (Maize)
Sample_2_c32913_g1_i2	312	2e-27	NA	Zea mays (Maize)
Sample_2_c32131_g2_i1	2285	0	Sb01g028920 SORBIDRAFT_01g028920	Sorghum bicolor (Sorghum) (Sorghum vulgare)
Sample_2_c23933_g2_i1	616	2e-42	NA	Oryza barthii
Sample_2_c27309_g1_i1	3168	0	Sb01g041400 SORBIDRAFT_01g041400	Sorghum bicolor (Sorghum) (Sorghum vulgare)
Sample_2_c32374_g1_i1	1257	2e-131	NA	Zea mays (Maize)
Sample_2_c22038_g1_i1	541	6e-48	NA	Arundo donax (Giant reed) (Donax arundinaceus)
Sample_2_c27477_g1_i3	416	2e-72	Sb01g015500 SORBIDRAFT_01g015500	Sorghum bicolor (Sorghum) (Sorghum vulgare)
Sample_2_c27674_g1_i1	1273	7e-117	Sb02g020830 SORBIDRAFT_02g020830	Sorghum bicolor (Sorghum) (Sorghum vulgare)
Sample_2_c484_g1_i1	629	2e-75	Zm.23243	Zea mays (Maize)
Sample_2_c33152_g1_i1	1922	2e-175	NA	Zea mays (Maize)
Sample_2_c2533_g2_i1	304	1e-60	NA	Zea mays (Maize)
Sample_2_c12164_g1_i1	520	1e-41	Sb02g028390 SORBIDRAFT_02g028390	Sorghum bicolor (Sorghum) (Sorghum vulgare)
Sample_2_c33063_g1_i5	1653	0	umc2615 ZEAMMB73_469985	Zea mays (Maize)
Sample_2_c26409_g1_i3	657	2e-79	Sb01g021140 SORBIDRAFT_01g021140	Sorghum bicolor (Sorghum) (Sorghum vulgare)
Sample_2_c551_g1_i1	596	7e-23	Sb02g038860 SORBIDRAFT_02g038860	Sorghum bicolor (Sorghum) (Sorghum vulgare)
Sample_2_c42334_g1_i1	348	5e-72	Sb06g021580 SORBIDRAFT_06g021580	Sorghum bicolor (Sorghum) (Sorghum vulgare)
Sample_2_c44057_g1_i1	304	7e-06	NA	Zea mays (Maize)
Sample_2_c28281_g1_i2	1275	4e-142	Zm.21936	Zea mays (Maize)
Sample_2_c29743_g4_i1	727	8e-97	Sb09g027800 SORBIDRAFT_09g027800	Sorghum bicolor (Sorghum) (Sorghum vulgare)
Sample_2_c7288_g1_i1	555	2e-127	Sb02g022890 SORBIDRAFT_02g022890	Sorghum bicolor (Sorghum) (Sorghum vulgare)
Sample_2_c20938_g2_i1	510	3e-38	Sb05g006740 SORBIDRAFT_05g006740	Sorghum bicolor (Sorghum) (Sorghum vulgare)
Sample_2_c29913_g1_i16	1574	0	pBrp	Zea mays (Maize)
Sample_2_c31767_g1_i1	2242	0	Sb03g032560 SORBIDRAFT_03g032560	Sorghum bicolor (Sorghum) (Sorghum vulgare)
Sample_2_c17173_g1_i1	398	1e-26	NA	Arundo donax (Giant reed) (Donax arundinaceus)
Sample_2_c16856_g2_i1	514	7e-70	Sb05g003965 SORBIDRAFT_05g003965	Sorghum bicolor (Sorghum) (Sorghum vulgare)
Sample_2_c24687_g1_i1	1336	3e-157	Sb02g005410 SORBIDRAFT_02g005410	Sorghum bicolor (Sorghum) (Sorghum vulgare)
Sample_2_c26894_g2_i1	555	8e-73	Sb03g038880 SORBIDRAFT_03g038880	Sorghum bicolor (Sorghum) (Sorghum vulgare)
Sample_2_c31096_g1_i1	1260	0	Sb10g008450 SORBIDRAFT_10g008450	Sorghum bicolor (Sorghum) (Sorghum vulgare)
Sample_2_c44506_g1_i1	785	2e-179	NA	Zea mays (Maize)
Sample_2_c31276_g1_i1	2575	0	NA	Triticum urartu (Red wild einkorn) (Crithodium urartu)
Sample_2_c32386_g1_i1	1943	0	NA	Zea mays (Maize)
Sample_2_c22220_g2_i1	580	1e-135	Zm.27372	Zea mays (Maize)
Sample_2_c21896_g1_i1	396	6e-82	Zm.143030	Zea mays (Maize)
Sample_2_c33466_g2_i1	970	2e-146	Sb09g022340 SORBIDRAFT_09g022340	Sorghum bicolor (Sorghum) (Sorghum vulgare)
Sample_2_c26195_g1_i1	606	2e-67	4A Sb08g002320 SORBIDRAFT_08g002320	Sorghum bicolor (Sorghum) (Sorghum vulgare)
Sample_2_c29033_g2_i1	343	6e-40	Si024030m.g	Setaria italica (Foxtail millet) (Panicum italicum)
Sample_2_c19568_g1_i1	946	1e-80	NA	Zea mays (Maize)
Sample_2_c30683_g1_i1	3873	0	Zm.1297	Zea mays (Maize)
Sample_2_c31628_g1_i1	3080	0	Sb01g013710 SORBIDRAFT_01g013710	Sorghum bicolor (Sorghum) (Sorghum vulgare)
Sample_2_c32818_g1_i4	2317	0	Sb08g019560 SORBIDRAFT_08g019560	Sorghum bicolor (Sorghum) (Sorghum vulgare)
Sample_2_c23992_g1_i1	1463	0	Sb02g031330 SORBIDRAFT_02g031330	Sorghum bicolor (Sorghum) (Sorghum vulgare)
Sample_2_c17440_g2_i1	359	6e-24	Si000470m.g	Setaria italica (Foxtail millet) (Panicum italicum)
Sample_2_c1090_g1_i2	424	5e-64	LOC100272694	Zea mays (Maize)
Sample_2_c1629_g1_i1	311	2e-06	NA	Arundo donax (Giant reed) (Donax arundinaceus)
Sample_2_c23199_g1_i1	916	2e-78	NA	Zea mays (Maize)
Sample_2_c20260_g1_i5	346	3e-08	NA	Arundo donax (Giant reed) (Donax arundinaceus)
Sample_2_c36291_g1_i1	349	2e-15	Os01g0789000	Oryza sativa subsp. japonica (Rice)
Sample_2_c51288_g1_i1	731	1e-23	Sb08g002070 SORBIDRAFT_08g002070	Sorghum bicolor (Sorghum) (Sorghum vulgare)
Sample_2_c25217_g1_i1	1277	0	LOC100280091	Zea mays (Maize)
Sample_2_c21103_g1_i3	1504	5e-159	Si023163m.g	Setaria italica (Foxtail millet) (Panicum italicum)
Sample_2_c33296_g2_i1	1652	8e-102	Sb09g028490 SORBIDRAFT_09g028490	Sorghum bicolor (Sorghum) (Sorghum vulgare)
Sample_2_c26407_g1_i1	1405	2e-168	Sb03g025170 SORBIDRAFT_03g025170	Sorghum bicolor (Sorghum) (Sorghum vulgare)
Sample_2_c19032_g1_i2	1106	1e-98	NA	Triticum aestivum (Wheat)
Sample_2_c26502_g1_i1	1550	0	Sb04g029530 SORBIDRAFT_04g029530	Sorghum bicolor (Sorghum) (Sorghum vulgare)
Sample_2_c26070_g2_i1	898	7e-129	Sb08g000420 SORBIDRAFT_08g000420	Sorghum bicolor (Sorghum) (Sorghum vulgare)
Sample_2_c20964_g3_i1	838	4e-87	Sb04g034430 SORBIDRAFT_04g034430	Sorghum bicolor (Sorghum) (Sorghum vulgare)
Sample_2_c22862_g1_i1	754	3e-50	Sb04g027310 SORBIDRAFT_04g027310	Sorghum bicolor (Sorghum) (Sorghum vulgare)
Sample_2_c17269_g1_i1	465	8e-78	Sb02g037680 SORBIDRAFT_02g037680	Sorghum bicolor (Sorghum) (Sorghum vulgare)
Sample_2_c30990_g1_i2	1199	8e-31	Zm.146108 ZEAMMB73_543542	Zea mays (Maize)
Sample_2_c16290_g1_i2	845	2e-107	Si001684m.g	Setaria italica (Foxtail millet) (Panicum italicum)
Sample_2_c18506_g1_i2	1560	0	OsJ_20664	Oryza sativa subsp. japonica (Rice)
Sample_2_c26901_g2_i1	776	4e-168	Sb04g025770 SORBIDRAFT_04g025770	Sorghum bicolor (Sorghum) (Sorghum vulgare)
Sample_2_c31702_g1_i1	2175	0	Sb01g003320 SORBIDRAFT_01g003320	Sorghum bicolor (Sorghum) (Sorghum vulgare)
Sample_2_c18587_g1_i1	1057	7e-123	NA	Zea mays (Maize)
Sample_2_c25281_g3_i1	1018	0	NA	Zea mays (Maize)
Sample_2_c39397_g1_i1	393	1e-28	BRADI3G14220	Brachypodium distachyon (Purple false brome) (Trachynia distachya)
Sample_2_c31330_g5_i1	845	3e-53	NA	Zea mays (Maize)
Sample_2_c32017_g1_i1	2392	0	SHCRBa_224_D04_R_20	Saccharum hybrid cultivar R570
Sample_2_c5303_g1_i1	645	9e-50	Sb06g034010 SORBIDRAFT_06g034010	Sorghum bicolor (Sorghum) (Sorghum vulgare)
Sample_2_c44055_g1_i1	469	6e-109	Sb05g019070 SORBIDRAFT_05g019070	Sorghum bicolor (Sorghum) (Sorghum vulgare)
Sample_2_c13954_g1_i1	1123	2e-51	Si027603m.g	Setaria italica (Foxtail millet) (Panicum italicum)
Sample_2_c50590_g1_i1	304	4e-56	Sb02g000820 SORBIDRAFT_02g000820	Sorghum bicolor (Sorghum) (Sorghum vulgare)
Sample_2_c32455_g1_i4	913	4e-54	Sb03g027300 SORBIDRAFT_03g027300	Sorghum bicolor (Sorghum) (Sorghum vulgare)
Sample_2_c24785_g1_i1	1128	5e-123	Sb04g028530 SORBIDRAFT_04g028530	Sorghum bicolor (Sorghum) (Sorghum vulgare)
Sample_2_c31183_g1_i1	1025	5e-65	NA	Zea mays (Maize)
Sample_2_c35658_g1_i1	343	6e-08	L484_018823	Morus notabilis
Sample_2_c23271_g1_i1	582	2e-23	NA	Zea mays (Maize)
Sample_2_c28086_g1_i2	966	1e-149	OB07G30430	Oryza brachyantha
Sample_2_c17340_g1_i1	608	2e-117	Sb02g027930 SORBIDRAFT_02g027930	Sorghum bicolor (Sorghum) (Sorghum vulgare)
Sample_2_c20843_g1_i1	1534	0	Sb01g016500 SORBIDRAFT_01g016500	Sorghum bicolor (Sorghum) (Sorghum vulgare)
Sample_2_c10062_g2_i1	717	2e-153	NA	Zea mays (Maize)
Sample_2_c21238_g1_i1	974	2e-14	dof4	Sorghum bicolor (Sorghum) (Sorghum vulgare)
Sample_2_c15024_g1_i1	1362	0	Sb09g019800 SORBIDRAFT_09g019800	Sorghum bicolor (Sorghum) (Sorghum vulgare)
Sample_2_c31375_g1_i4	349	2e-37	NA	Zea mays (Maize)
Sample_2_c31244_g1_i2	1282	2e-75	Sb07g020936 SORBIDRAFT_07g020936	Sorghum bicolor (Sorghum) (Sorghum vulgare)
Sample_2_c41291_g1_i1	591	4e-16	OSJNBa0034A02.4 OSJNAa0029P06.13 LOC_Os10g05190	Oryza sativa subsp. japonica (Rice)
Sample_2_c4913_g1_i1	479	7e-06	LOC100280212	Zea mays (Maize)
Sample_2_c16507_g1_i1	1374	0	Si006001m.g	Setaria italica (Foxtail millet) (Panicum italicum)
Sample_2_c51360_g1_i1	987	0	Sb06g026830 SORBIDRAFT_06g026830	Sorghum bicolor (Sorghum) (Sorghum vulgare)
Sample_2_c45650_g1_i1	455	2e-60	Sb05g027040 SORBIDRAFT_05g027040	Sorghum bicolor (Sorghum) (Sorghum vulgare)
Sample_2_c15513_g1_i1	526	1e-119	Sb02g000650 SORBIDRAFT_02g000650	Sorghum bicolor (Sorghum) (Sorghum vulgare)
Sample_2_c27803_g1_i3	916	2e-112	Si037298m.g	Setaria italica (Foxtail millet) (Panicum italicum)
Sample_2_c28822_g1_i1	2584	0	LOC100275271	Zea mays (Maize)
Sample_2_c21694_g1_i1	866	7e-155	Sb01g027590 SORBIDRAFT_01g027590	Sorghum bicolor (Sorghum) (Sorghum vulgare)
Sample_2_c23304_g1_i1	471	2e-48	Sb03g026820 SORBIDRAFT_03g026820	Sorghum bicolor (Sorghum) (Sorghum vulgare)
Sample_2_c28312_g1_i2	528	9e-57	Zm.20529	Zea mays (Maize)
Sample_2_c25839_g1_i1	1246	0	Zm.34279	Zea mays (Maize)
Sample_2_c7539_g1_i1	721	4e-43	NA	Arundo donax (Giant reed) (Donax arundinaceus)
Sample_2_c14732_g1_i1	819	7e-150	Sb04g026190 SORBIDRAFT_04g026190	Sorghum bicolor (Sorghum) (Sorghum vulgare)
Sample_2_c24918_g1_i1	1123	8e-119	OB08G12260	Oryza brachyantha
Sample_2_c20414_g1_i2	1319	0	Zm.27397	Zea mays (Maize)
Sample_2_c32304_g1_i1	1450	0	Si036525m.g	Setaria italica (Foxtail millet) (Panicum italicum)
Sample_2_c30936_g1_i1	1866	0	NA	Zea mays (Maize)
Sample_2_c30639_g1_i1	2046	2e-152	Zm.119377 ZEAMMB73_816954	Zea mays (Maize)
Sample_2_c15552_g1_i1	530	2e-21	F775_19087	Aegilops tauschii (Tausch's goatgrass) (Aegilops squarrosa)
Sample_2_c24412_g3_i1	913	0	Sb01g039610 SORBIDRAFT_01g039610	Sorghum bicolor (Sorghum) (Sorghum vulgare)
Sample_2_c1448_g1_i1	1005	0	Sb08g003120 SORBIDRAFT_08g003120	Sorghum bicolor (Sorghum) (Sorghum vulgare)
Sample_2_c25459_g1_i1	400	8e-41	NA	Arundo donax (Giant reed) (Donax arundinaceus)
Sample_2_c26188_g2_i1	880	6e-47	Sb09g024930 SORBIDRAFT_09g024930	Sorghum bicolor (Sorghum) (Sorghum vulgare)
Sample_2_c24619_g1_i1	1066	1e-150	NA	Oryza glaberrima (African rice)
Sample_2_c27609_g1_i2	1893	0	Sb03g029130 SORBIDRAFT_03g029130	Sorghum bicolor (Sorghum) (Sorghum vulgare)
Sample_2_c32587_g1_i2	2190	0	Sb09g022010 SORBIDRAFT_09g022010	Sorghum bicolor (Sorghum) (Sorghum vulgare)
Sample_2_c32790_g1_i1	3154	0	Sb09g030070 SORBIDRAFT_09g030070	Sorghum bicolor (Sorghum) (Sorghum vulgare)
Sample_2_c29612_g1_i2	1034	9e-79	Sb05g025550 SORBIDRAFT_05g025550	Sorghum bicolor (Sorghum) (Sorghum vulgare)
Sample_2_c32342_g1_i1	3240	0	Sb10g005680 SORBIDRAFT_10g005680	Sorghum bicolor (Sorghum) (Sorghum vulgare)
Sample_2_c2389_g1_i1	814	3e-58	LOC100384666	Zea mays (Maize)
Sample_2_c37516_g1_i1	343	2e-49	Sb07g000830 SORBIDRAFT_07g000830	Sorghum bicolor (Sorghum) (Sorghum vulgare)
Sample_2_c31021_g3_i1	367	9e-43	Sb01g049640 SORBIDRAFT_01g049640	Sorghum bicolor (Sorghum) (Sorghum vulgare)
Sample_2_c21804_g1_i2	421	8e-60	Sb01g016710 SORBIDRAFT_01g016710	Sorghum bicolor (Sorghum) (Sorghum vulgare)
Sample_2_c30185_g1_i2	2633	0	Si026016m.g	Setaria italica (Foxtail millet) (Panicum italicum)
Sample_2_c23175_g1_i2	408	6e-32	Sb02g004570 SORBIDRAFT_02g004570	Sorghum bicolor (Sorghum) (Sorghum vulgare)
Sample_2_c25029_g1_i2	1484	0	Sb08g020810 SORBIDRAFT_08g020810	Sorghum bicolor (Sorghum) (Sorghum vulgare)
Sample_2_c8308_g1_i1	385	8e-36	Sb10g029835 SORBIDRAFT_10g029835	Sorghum bicolor (Sorghum) (Sorghum vulgare)
Sample_2_c37064_g1_i1	325	8e-66	LOC100286160 ZEAMMB73_488091	Zea mays (Maize)
Sample_2_c15261_g2_i1	308	8e-15	ZEAMMB73_971901	Zea mays (Maize)
Sample_2_c16315_g1_i1	835	3e-27	LOC100272470 ZEAMMB73_962751	Zea mays (Maize)
Sample_2_c33194_g1_i3	2057	0	Sb04g030610 SORBIDRAFT_04g030610	Sorghum bicolor (Sorghum) (Sorghum vulgare)
Sample_2_c24639_g1_i1	1721	0	SHCRBa_149_E16_F_20	Saccharum hybrid cultivar R570
Sample_2_c30791_g1_i2	525	1e-11	NA	Zea mays (Maize)
Sample_2_c49754_g1_i1	413	1e-18	NA	Zea mays (Maize)
Sample_2_c11542_g1_i1	404	4e-27	Si025137m.g	Setaria italica (Foxtail millet) (Panicum italicum)
Sample_2_c21828_g1_i1	948	8e-145	LOC100285772	Zea mays (Maize)
Sample_2_c19630_g1_i1	563	6e-62	NA	Oryza sativa subsp. japonica (Rice)
Sample_2_c25704_g2_i1	779	7e-61	Sb03g041360 SORBIDRAFT_03g041360	Sorghum bicolor (Sorghum) (Sorghum vulgare)
Sample_2_c25236_g2_i1	2065	0	Sb09g019290 SORBIDRAFT_09g019290	Sorghum bicolor (Sorghum) (Sorghum vulgare)
Sample_2_c28053_g1_i1	1199	5e-122	Sb10g006520 SORBIDRAFT_10g006520	Sorghum bicolor (Sorghum) (Sorghum vulgare)
Sample_2_c30449_g3_i1	886	1e-41	Sb04g004200 SORBIDRAFT_04g004200	Sorghum bicolor (Sorghum) (Sorghum vulgare)
Sample_2_c37205_g1_i1	537	1e-95	Sb02g030680 SORBIDRAFT_02g030680	Sorghum bicolor (Sorghum) (Sorghum vulgare)
Sample_2_c29920_g2_i1	1829	0	Sb05g026100 SORBIDRAFT_05g026100	Sorghum bicolor (Sorghum) (Sorghum vulgare)
Sample_2_c11647_g1_i1	330	4e-39	Sb02g007610 SORBIDRAFT_02g007610	Sorghum bicolor (Sorghum) (Sorghum vulgare)
Sample_2_c23417_g1_i1	1196	2e-149	gpm642	Zea mays (Maize)
Sample_2_c32432_g1_i1	2404	0	Sb07g016530 SORBIDRAFT_07g016530	Sorghum bicolor (Sorghum) (Sorghum vulgare)
Sample_2_c17445_g1_i3	1044	8e-112	Si001355m.g	Setaria italica (Foxtail millet) (Panicum italicum)
Sample_2_c39702_g1_i1	340	8e-56	Sb03g007890 SORBIDRAFT_03g007890	Sorghum bicolor (Sorghum) (Sorghum vulgare)
Sample_2_c27224_g1_i2	1274	9e-68	Sb01g012930 SORBIDRAFT_01g012930	Sorghum bicolor (Sorghum) (Sorghum vulgare)
Sample_2_c10338_g1_i1	915	1e-112	Sb08g016190 SORBIDRAFT_08g016190	Sorghum bicolor (Sorghum) (Sorghum vulgare)
Sample_2_c22860_g1_i1	963	6e-75	SHCRBa_024_F14_R_20	Saccharum hybrid cultivar R570
Sample_2_c18786_g1_i1	1389	0	Si009269m.g	Setaria italica (Foxtail millet) (Panicum italicum)
Sample_2_c33510_g1_i1	2922	0	NA	Sorghum bicolor (Sorghum) (Sorghum vulgare)
Sample_2_c25474_g1_i1	1199	1e-173	SHCRBa_159_M03_F_110	Saccharum hybrid cultivar R570
Sample_2_c32230_g1_i3	1360	0	Sb06g023420 SORBIDRAFT_06g023420	Sorghum bicolor (Sorghum) (Sorghum vulgare)
Sample_2_c31496_g2_i1	1479	0	Sb06g015220 SORBIDRAFT_06g015220	Sorghum bicolor (Sorghum) (Sorghum vulgare)
Sample_2_c580_g1_i1	443	5e-20	NA	Zea mays (Maize)
Sample_2_c5639_g1_i1	388	3e-78	OSJNBb0004A06.4 LOC_Os10g04180	Oryza sativa subsp. japonica (Rice)
Sample_2_c33078_g1_i2	1353	1e-136	Sb01g013760 SORBIDRAFT_01g013760	Sorghum bicolor (Sorghum) (Sorghum vulgare)
Sample_2_c50896_g1_i1	473	4e-31	Sb02g035770 SORBIDRAFT_02g035770	Sorghum bicolor (Sorghum) (Sorghum vulgare)
Sample_2_c27156_g1_i2	2449	0	NA	Zea mays (Maize)
Sample_2_c25320_g1_i1	337	2e-49	NA	Triticum aestivum (Wheat)
Sample_2_c3204_g1_i1	618	8e-21	Si003808m.g	Setaria italica (Foxtail millet) (Panicum italicum)
Sample_2_c20774_g2_i1	450	2e-82	Sb04g035200 SORBIDRAFT_04g035200	Sorghum bicolor (Sorghum) (Sorghum vulgare)
Sample_2_c25958_g1_i2	490	3e-28	Sb03g001870 SORBIDRAFT_03g001870	Sorghum bicolor (Sorghum) (Sorghum vulgare)
Sample_2_c45433_g1_i1	753	6e-139	Sb08g019850 SORBIDRAFT_08g019850	Sorghum bicolor (Sorghum) (Sorghum vulgare)
Sample_2_c33025_g2_i1	1850	0	Sb07g023840 SORBIDRAFT_07g023840	Sorghum bicolor (Sorghum) (Sorghum vulgare)
Sample_2_c32988_g1_i2	1598	1e-124	Sb10g009240 SORBIDRAFT_10g009240	Sorghum bicolor (Sorghum) (Sorghum vulgare)
Sample_2_c31175_g3_i1	366	5e-06	Si022346m.g	Setaria italica (Foxtail millet) (Panicum italicum)
Sample_2_c26159_g1_i1	616	8e-85	Sb10g008820 SORBIDRAFT_10g008820	Sorghum bicolor (Sorghum) (Sorghum vulgare)
Sample_2_c25862_g1_i2	303	2e-10	NA	Arundo donax (Giant reed) (Donax arundinaceus)
Sample_2_c24255_g1_i2	595	6e-48	Zm.73544	Zea mays (Maize)
Sample_2_c27903_g2_i1	667	2e-94	Sb06g015240 SORBIDRAFT_06g015240	Sorghum bicolor (Sorghum) (Sorghum vulgare)
Sample_2_c49635_g1_i1	337	8e-19	Sb07g001840 SORBIDRAFT_07g001840	Sorghum bicolor (Sorghum) (Sorghum vulgare)
Sample_2_c29991_g1_i1	1025	4e-128	Sb10g008700 SORBIDRAFT_10g008700	Sorghum bicolor (Sorghum) (Sorghum vulgare)
Sample_2_c7382_g2_i1	393	5e-19	LOC100275464	Zea mays (Maize)
Sample_2_c51980_g1_i1	370	5e-64	Sb01g035230 SORBIDRAFT_01g035230	Sorghum bicolor (Sorghum) (Sorghum vulgare)
Sample_2_c33515_g1_i5	1365	0	Sb03g000690 SORBIDRAFT_03g000690	Sorghum bicolor (Sorghum) (Sorghum vulgare)
Sample_2_c28434_g1_i1	1016	3e-66	Sb01g018990 SORBIDRAFT_01g018990	Sorghum bicolor (Sorghum) (Sorghum vulgare)
Sample_2_c22489_g1_i1	1445	0	Sb09g016610 SORBIDRAFT_09g016610	Sorghum bicolor (Sorghum) (Sorghum vulgare)
Sample_2_c27433_g1_i1	1258	2e-154	7A Sb08g002290 SORBIDRAFT_08g002290	Sorghum bicolor (Sorghum) (Sorghum vulgare)
Sample_2_c29087_g1_i1	2787	0	SHCRBa_020_D23_R_290	Saccharum hybrid cultivar R570
Sample_2_c24334_g1_i2	689	4e-34	Sb09g006130 SORBIDRAFT_09g006130	Sorghum bicolor (Sorghum) (Sorghum vulgare)
Sample_2_c23612_g1_i1	637	7e-13	F775_10925	Aegilops tauschii (Tausch's goatgrass) (Aegilops squarrosa)
Sample_2_c14595_g1_i1	427	1e-45	Sb02g004690 SORBIDRAFT_02g004690	Sorghum bicolor (Sorghum) (Sorghum vulgare)
Sample_2_c31184_g2_i1	2542	0	Sb03g004040 SORBIDRAFT_03g004040	Sorghum bicolor (Sorghum) (Sorghum vulgare)
Sample_2_c23684_g2_i1	496	1e-13	Sb03g003770 SORBIDRAFT_03g003770	Sorghum bicolor (Sorghum) (Sorghum vulgare)
Sample_2_c18418_g1_i2	439	4e-28	NA	Arundo donax (Giant reed) (Donax arundinaceus)
Sample_2_c18023_g2_i1	397	5e-84	Sb03g030710 SORBIDRAFT_03g030710	Sorghum bicolor (Sorghum) (Sorghum vulgare)
Sample_2_c8033_g1_i1	307	8e-61	NA	Zea mays (Maize)
Sample_2_c36063_g1_i1	376	1e-20	NA	Arundo donax (Giant reed) (Donax arundinaceus)
Sample_2_c21330_g1_i2	1154	2e-136	Si022821m.g	Setaria italica (Foxtail millet) (Panicum italicum)
Sample_2_c42950_g1_i1	1277	0	Sb01g037640 SORBIDRAFT_01g037640	Sorghum bicolor (Sorghum) (Sorghum vulgare)
Sample_2_c27205_g1_i1	839	6e-120	ZEAMMB73_721708	Zea mays (Maize)
Sample_2_c21046_g2_i1	3012	0	Sb01g012650 SORBIDRAFT_01g012650	Sorghum bicolor (Sorghum) (Sorghum vulgare)
Sample_2_c30735_g1_i1	1137	0	NA	Zea mays (Maize)
Sample_2_c20262_g3_i1	420	2e-67	Sb05g004260 SORBIDRAFT_05g004260	Sorghum bicolor (Sorghum) (Sorghum vulgare)
Sample_2_c41118_g1_i1	443	2e-93	Si016625m.g	Setaria italica (Foxtail millet) (Panicum italicum)
Sample_2_c21577_g1_i1	1496	0	Sb01g003720 SORBIDRAFT_01g003720	Sorghum bicolor (Sorghum) (Sorghum vulgare)
Sample_2_c26122_g1_i1	1583	0	Sb04g032080 SORBIDRAFT_04g032080	Sorghum bicolor (Sorghum) (Sorghum vulgare)
Sample_2_c19612_g2_i1	526	3e-69	NA	Zea mays (Maize)
Sample_2_c25811_g1_i1	1707	9e-158	Sb04g038440 SORBIDRAFT_04g038440	Sorghum bicolor (Sorghum) (Sorghum vulgare)
Sample_2_c30431_g1_i1	1367	0	Sb09g027150 SORBIDRAFT_09g027150	Sorghum bicolor (Sorghum) (Sorghum vulgare)
Sample_2_c22261_g2_i1	725	1e-134	Sb01g025880 SORBIDRAFT_01g025880	Sorghum bicolor (Sorghum) (Sorghum vulgare)
Sample_2_c20520_g1_i1	557	7e-97	Sb04g023545 SORBIDRAFT_04g023545	Sorghum bicolor (Sorghum) (Sorghum vulgare)
Sample_2_c30106_g1_i1	1682	0	Sb09g020670 SORBIDRAFT_09g020670	Sorghum bicolor (Sorghum) (Sorghum vulgare)
Sample_2_c29822_g1_i1	1363	1e-156	Sb02g040430 SORBIDRAFT_02g040430	Sorghum bicolor (Sorghum) (Sorghum vulgare)
Sample_2_c31253_g1_i2	915	5e-46	NA	Arundo donax (Giant reed) (Donax arundinaceus)
Sample_2_c50834_g1_i1	300	4e-34	Si004296m.g	Setaria italica (Foxtail millet) (Panicum italicum)
Sample_2_c47927_g1_i1	504	1e-43	NA	Zea mays (Maize)
Sample_2_c28681_g2_i2	1111	0	Sb01g012740 SORBIDRAFT_01g012740	Sorghum bicolor (Sorghum) (Sorghum vulgare)
Sample_2_c27954_g1_i1	1350	8e-135	Zm.12318	Zea mays (Maize)
Sample_2_c31552_g1_i2	4339	0	gigz1A Zm.25871 ZEAMMB73_872657	Zea mays (Maize)
Sample_2_c28880_g3_i4	883	3e-78	Sb02g031710 SORBIDRAFT_02g031710	Sorghum bicolor (Sorghum) (Sorghum vulgare)
Sample_2_c28342_g1_i1	1011	9e-111	Sb10g001460 SORBIDRAFT_10g001460	Sorghum bicolor (Sorghum) (Sorghum vulgare)
Sample_2_c22823_g1_i1	1168	6e-171	LOC100501706	Zea mays (Maize)
Sample_2_c15777_g2_i1	513	2e-96	NA	Zea mays (Maize)
Sample_2_c28830_g2_i1	403	6e-45	Sb01g020950 SORBIDRAFT_01g020950	Sorghum bicolor (Sorghum) (Sorghum vulgare)
Sample_2_c27044_g1_i1	649	2e-80	Z178A11.4 Z013I05_24	Zea mays (Maize)
Sample_2_c49467_g1_i1	675	4e-137	Sb02g030760 SORBIDRAFT_02g030760	Sorghum bicolor (Sorghum) (Sorghum vulgare)
Sample_2_c29298_g1_i3	1143	8e-06	LOC100274788 ZEAMMB73_408444	Zea mays (Maize)
Sample_2_c16518_g1_i2	1229	2e-131	Sb05g006440 SORBIDRAFT_05g006440	Sorghum bicolor (Sorghum) (Sorghum vulgare)
Sample_2_c32000_g1_i2	2266	0	Sb06g019400 SORBIDRAFT_06g019400	Sorghum bicolor (Sorghum) (Sorghum vulgare)
Sample_2_c23968_g1_i2	1132	1e-114	Sb03g044480 SORBIDRAFT_03g044480	Sorghum bicolor (Sorghum) (Sorghum vulgare)
Sample_2_c2147_g2_i1	419	6e-22	Si014444m.g	Setaria italica (Foxtail millet) (Panicum italicum)
Sample_2_c24177_g1_i1	812	3e-24	EREB144 Zm.127277	Zea mays (Maize)
Sample_2_c23429_g1_i3	402	7e-13	BRADI4G18197	Brachypodium distachyon (Purple false brome) (Trachynia distachya)
Sample_2_c20017_g1_i1	532	2e-64	Sb01g041840 SORBIDRAFT_01g041840	Sorghum bicolor (Sorghum) (Sorghum vulgare)
Sample_2_c32285_g2_i3	607	7e-08	LOC100194026	Zea mays (Maize)
Sample_2_c27042_g1_i1	1091	5e-105	Zm.9369	Zea mays (Maize)
Sample_2_c31227_g1_i1	1906	0	Sb05g002930 SORBIDRAFT_05g002930	Sorghum bicolor (Sorghum) (Sorghum vulgare)
Sample_2_c28048_g1_i4	2704	0	Sb01g044380 SORBIDRAFT_01g044380	Sorghum bicolor (Sorghum) (Sorghum vulgare)
Sample_2_c27973_g1_i2	1114	1e-138	Sb06g019620 SORBIDRAFT_06g019620	Sorghum bicolor (Sorghum) (Sorghum vulgare)
Sample_2_c1747_g1_i1	1309	0	Sb02g022180 SORBIDRAFT_02g022180	Sorghum bicolor (Sorghum) (Sorghum vulgare)
Sample_2_c26242_g1_i1	842	3e-24	Sb03g010460 SORBIDRAFT_03g010460	Sorghum bicolor (Sorghum) (Sorghum vulgare)
Sample_2_c7126_g1_i1	513	3e-17	SHCRBa_022_B01_R_180	Saccharum hybrid cultivar R570
Sample_2_c32813_g2_i4	555	1e-18	orf114 CH29B_p069	Chlorella sp. ArM0029B
Sample_2_c9185_g1_i1	640	4e-54	Sb01g013843 SORBIDRAFT_01g013843	Sorghum bicolor (Sorghum) (Sorghum vulgare)
Sample_2_c24727_g1_i1	476	2e-37	LOC100192482	Zea mays (Maize)
Sample_2_c15090_g1_i1	600	4e-36	Sb01g022300 SORBIDRAFT_01g022300	Sorghum bicolor (Sorghum) (Sorghum vulgare)
Sample_2_c24456_g1_i2	1404	0	Si001200m.g	Setaria italica (Foxtail millet) (Panicum italicum)
Sample_2_c29604_g1_i2	1183	0	Sb05g027630 SORBIDRAFT_05g027630	Sorghum bicolor (Sorghum) (Sorghum vulgare)
Sample_2_c29468_g2_i1	2682	0	TIDP2663	Zea mays (Maize)
Sample_2_c44050_g1_i1	305	5e-65	Zm.132899	Zea mays (Maize)
Sample_2_c33221_g6_i2	1184	1e-126	Sb04g027640 SORBIDRAFT_04g027640	Sorghum bicolor (Sorghum) (Sorghum vulgare)
Sample_2_c44877_g1_i1	407	2e-65	NA	Arundo donax (Giant reed) (Donax arundinaceus)
Sample_2_c31354_g2_i3	1769	2e-159	Sb02g044020 SORBIDRAFT_02g044020	Sorghum bicolor (Sorghum) (Sorghum vulgare)
Sample_2_c20037_g1_i1	496	3e-17	Zm.133949	Zea mays (Maize)
Sample_2_c18372_g1_i2	572	5e-12	Zm.55850 ZEAMMB73_396589	Zea mays (Maize)
Sample_2_c29778_g1_i3	1131	2e-153	Sb06g032250 SORBIDRAFT_06g032250	Sorghum bicolor (Sorghum) (Sorghum vulgare)
Sample_2_c7300_g1_i1	711	9e-113	NA	Arundo donax (Giant reed) (Donax arundinaceus)
Sample_2_c6845_g1_i1	911	6e-171	Zm.64872	Zea mays (Maize)
Sample_2_c4835_g1_i1	350	3e-17	Sb04g036430 SORBIDRAFT_04g036430	Sorghum bicolor (Sorghum) (Sorghum vulgare)
Sample_2_c486_g1_i2	310	1e-49	Sb06g022370 SORBIDRAFT_06g022370	Sorghum bicolor (Sorghum) (Sorghum vulgare)
Sample_2_c24276_g1_i1	439	2e-24	NA	Zea mays (Maize)
Sample_2_c19701_g1_i1	1970	0	Zm.40861	Zea mays (Maize)
Sample_2_c15743_g1_i1	537	2e-22	NA	Zea mays (Maize)
Sample_2_c31373_g1_i1	1550	0	Zm.83491	Zea mays (Maize)
Sample_2_c36419_g1_i1	1010	5e-58	NA	Populus euphratica (Euphrates poplar)
Sample_2_c26584_g1_i1	666	8e-43	Sb02g024870 SORBIDRAFT_02g024870	Sorghum bicolor (Sorghum) (Sorghum vulgare)
Sample_2_c7487_g1_i1	369	9e-62	ZEAMMB73_218399	Zea mays (Maize)
Sample_2_c20885_g2_i1	802	2e-99	Sb10g005700 SORBIDRAFT_10g005700	Sorghum bicolor (Sorghum) (Sorghum vulgare)
Sample_2_c47270_g1_i1	703	2e-100	Zm.41323	Zea mays (Maize)
Sample_2_c48155_g1_i1	380	1e-54	NA	Arundo donax (Giant reed) (Donax arundinaceus)
Sample_2_c29345_g1_i1	1458	0	Sb01g003680 SORBIDRAFT_01g003680	Sorghum bicolor (Sorghum) (Sorghum vulgare)
Sample_2_c33485_g1_i5	1261	1e-91	NA	Hordeum vulgare var. distichum (Domesticated barley)
Sample_2_c32010_g1_i3	2633	0	SHCRBa_121_B20_F_50	Saccharum hybrid cultivar R570
Sample_2_c23177_g1_i1	699	1e-64	Si003251m.g	Setaria italica (Foxtail millet) (Panicum italicum)
Sample_2_c34398_g1_i1	341	3e-08	NA	Arundo donax (Giant reed) (Donax arundinaceus)
Sample_2_c22814_g1_i2	1014	4e-75	Sb10g000380 SORBIDRAFT_10g000380	Sorghum bicolor (Sorghum) (Sorghum vulgare)
Sample_2_c32980_g2_i1	1523	0	NRH2b	Zea mays subsp. mays (maize)
Sample_2_c12034_g1_i1	515	3e-28	Sb03g038700 SORBIDRAFT_03g038700	Sorghum bicolor (Sorghum) (Sorghum vulgare)
Sample_2_c32651_g2_i2	3843	0	Sb01g009670 SORBIDRAFT_01g009670	Sorghum bicolor (Sorghum) (Sorghum vulgare)
Sample_2_c30960_g1_i1	2455	0	Zm.64698	Zea mays (Maize)
Sample_2_c8169_g1_i1	482	2e-25	Sb04g002940 SORBIDRAFT_04g002940	Sorghum bicolor (Sorghum) (Sorghum vulgare)
Sample_2_c49225_g1_i1	400	3e-38	CRTISO2	Zea mays (Maize)
Sample_2_c32068_g1_i1	2277	0	Sb10g005340 SORBIDRAFT_10g005340	Sorghum bicolor (Sorghum) (Sorghum vulgare)
Sample_2_c13934_g1_i1	388	8e-75	NA	Arundo donax (Giant reed) (Donax arundinaceus)
Sample_2_c33540_g1_i2	1399	0	Sb04g001370 SORBIDRAFT_04g001370	Sorghum bicolor (Sorghum) (Sorghum vulgare)
Sample_2_c33522_g1_i4	2937	0	Sb08g014350 SORBIDRAFT_08g014350	Sorghum bicolor (Sorghum) (Sorghum vulgare)
Sample_2_c33836_g1_i1	4215	0	Sb08g017700 SORBIDRAFT_08g017700	Sorghum bicolor (Sorghum) (Sorghum vulgare)
Sample_2_c30160_g1_i2	1482	4e-138	SHCRBa_001_L05_F_160 SHCRBa_029_M13_F_220	Saccharum hybrid cultivar R570
Sample_2_c23406_g1_i1	971	6e-136	Sb01g029420 SORBIDRAFT_01g029420	Sorghum bicolor (Sorghum) (Sorghum vulgare)
Sample_2_c32223_g1_i2	2037	2e-167	pco093780 ZEAMMB73_367476	Zea mays (Maize)
Sample_2_c25981_g2_i2	1398	2e-174	Sb07g024990 SORBIDRAFT_07g024990	Sorghum bicolor (Sorghum) (Sorghum vulgare)
Sample_2_c20227_g3_i1	819	3e-113	SHCRBa_140_J14_R_260	Saccharum hybrid cultivar R570
Sample_2_c25571_g1_i3	1212	0	Sb03g014340 SORBIDRAFT_03g014340	Sorghum bicolor (Sorghum) (Sorghum vulgare)
Sample_2_c1645_g1_i2	303	2e-07	Sb08g017870 SORBIDRAFT_08g017870	Sorghum bicolor (Sorghum) (Sorghum vulgare)
Sample_2_c17674_g1_i1	646	6e-90	Zm.95692	Zea mays (Maize)
Sample_2_c30732_g1_i2	1856	0	Si035074m.g	Setaria italica (Foxtail millet) (Panicum italicum)
Sample_2_c27600_g2_i1	1180	5e-167	NA	Panicum virgatum (Switchgrass)
Sample_2_c22116_g1_i1	370	4e-56	Zm.66838 TRAF45 ZEAMMB73_529087	Zea mays (Maize)
Sample_2_c47400_g1_i1	648	5e-98	Sb04g031280 SORBIDRAFT_04g031280	Sorghum bicolor (Sorghum) (Sorghum vulgare)
Sample_2_c22069_g1_i2	688	5e-86	Sb01g006620 SORBIDRAFT_01g006620	Sorghum bicolor (Sorghum) (Sorghum vulgare)
Sample_2_c38734_g1_i1	345	2e-70	NA	Oryza sativa subsp. japonica (Rice)
Sample_2_c33172_g1_i2	1850	0	Sb01g001270 SORBIDRAFT_01g001270	Sorghum bicolor (Sorghum) (Sorghum vulgare)
Sample_2_c33702_g3_i1	455	3e-15	Sb04g003750 SORBIDRAFT_04g003750	Sorghum bicolor (Sorghum) (Sorghum vulgare)
Sample_2_c30959_g1_i2	1391	2e-175	Zm.19218	Zea mays (Maize)
Sample_2_c4862_g1_i1	333	2e-28	Sb02g012380 SORBIDRAFT_02g012380	Sorghum bicolor (Sorghum) (Sorghum vulgare)
Sample_2_c29479_g1_i1	1066	0	Sb08g020000 SORBIDRAFT_08g020000	Sorghum bicolor (Sorghum) (Sorghum vulgare)
Sample_2_c46629_g1_i1	550	3e-74	Si000761m.g	Setaria italica (Foxtail millet) (Panicum italicum)
Sample_2_c22913_g1_i1	1428	3e-171	Sb02g031250 SORBIDRAFT_02g031250	Sorghum bicolor (Sorghum) (Sorghum vulgare)
Sample_2_c24415_g1_i1	333	3e-24	NA	Arundo donax (Giant reed) (Donax arundinaceus)
Sample_2_c30241_g1_i1	1068	3e-68	HSP18.6 Os02g0782500 LOC_Os02g54140 OJ1311_D08.6-1 OsJ_08623	Oryza sativa subsp. japonica (Rice)
Sample_2_c18620_g1_i3	693	4e-51	LOC100304339	Zea mays (Maize)
Sample_2_c5998_g1_i1	544	9e-08	Zm.30555 ZEAMMB73_548499	Zea mays (Maize)
Sample_2_c25744_g2_i1	427	1e-46	NA	Hordeum vulgare var. distichum (Domesticated barley)
Sample_2_c20453_g1_i1	1087	0	LOC100282870	Zea mays (Maize)
Sample_2_c32676_g1_i3	1382	0	mlo4 MLO ZEAMMB73_633124	Zea mays (Maize)
Sample_2_c32756_g1_i1	2121	0	Zm.70508	Zea mays (Maize)
Sample_2_c46630_g1_i1	613	7e-75	Sb08g003390 SORBIDRAFT_08g003390	Sorghum bicolor (Sorghum) (Sorghum vulgare)
Sample_2_c16241_g1_i1	1958	0	Sb10g001730 SORBIDRAFT_10g001730	Sorghum bicolor (Sorghum) (Sorghum vulgare)
Sample_2_c33636_g2_i2	3505	0	Sb08g000260 SORBIDRAFT_08g000260	Sorghum bicolor (Sorghum) (Sorghum vulgare)
Sample_2_c23248_g1_i1	666	4e-57	NA	Arundo donax (Giant reed) (Donax arundinaceus)
Sample_2_c22595_g1_i1	987	6e-88	LOC100384272	Zea mays (Maize)
Sample_2_c12175_g1_i1	924	1e-92	Sb04g027120 SORBIDRAFT_04g027120	Sorghum bicolor (Sorghum) (Sorghum vulgare)
Sample_2_c32193_g1_i1	2074	0	Sb06g021540 SORBIDRAFT_06g021540	Sorghum bicolor (Sorghum) (Sorghum vulgare)
Sample_2_c50933_g1_i1	329	1e-46	Si039111m.g	Setaria italica (Foxtail millet) (Panicum italicum)
Sample_2_c28354_g1_i1	1196	0	Sb03g032930 SORBIDRAFT_03g032930	Sorghum bicolor (Sorghum) (Sorghum vulgare)
Sample_2_c24610_g1_i1	1051	9e-132	Zm.158388 LIM1	Zea mays (Maize)
Sample_2_c31594_g6_i1	450	5e-56	pco073925	Zea mays (Maize)
Sample_2_c29131_g1_i2	1474	9e-165	LOC100282644 ZEAMMB73_410914	Zea mays (Maize)
Sample_2_c46279_g1_i1	304	6e-61	NA	Zea mays (Maize)
Sample_2_c38254_g1_i1	316	2e-59	Sb08g004890 SORBIDRAFT_08g004890	Sorghum bicolor (Sorghum) (Sorghum vulgare)
Sample_2_c33807_g1_i1	3391	0	Sb02g035390 SORBIDRAFT_02g035390	Sorghum bicolor (Sorghum) (Sorghum vulgare)
Sample_2_c30498_g1_i1	3115	0	SHCRBa_082_J13_F_70	Saccharum hybrid cultivar R570
Sample_2_c28458_g3_i2	2303	0	Sb03g001690 SORBIDRAFT_03g001690	Sorghum bicolor (Sorghum) (Sorghum vulgare)
Sample_2_c25124_g1_i1	1532	0	pco116989	Zea mays (Maize)
Sample_2_c15814_g1_i1	459	6e-13	Os03g40900 OSJNBa0004G03.25 LOC_Os03g40900	Oryza sativa subsp. japonica (Rice)
Sample_2_c28737_g1_i2	1611	0	Sb08g005200 SORBIDRAFT_08g005200	Sorghum bicolor (Sorghum) (Sorghum vulgare)
Sample_2_c1228_g1_i1	348	2e-60	Sb03g039150 SORBIDRAFT_03g039150	Sorghum bicolor (Sorghum) (Sorghum vulgare)
Sample_2_c30773_g1_i1	795	9e-83	Zm.82207	Zea mays (Maize)
Sample_2_c46773_g1_i1	514	5e-92	ZEAMMB73_916371	Zea mays (Maize)
Sample_2_c27118_g1_i1	1297	2e-149	NA	Zea mays (Maize)
Sample_2_c3191_g1_i2	532	4e-40	Sb10g028400 SORBIDRAFT_10g028400	Sorghum bicolor (Sorghum) (Sorghum vulgare)
Sample_2_c29413_g1_i1	2020	0	Sb03g038740 SORBIDRAFT_03g038740	Sorghum bicolor (Sorghum) (Sorghum vulgare)
Sample_2_c5148_g1_i1	365	1e-24	Sb02g025420 SORBIDRAFT_02g025420	Sorghum bicolor (Sorghum) (Sorghum vulgare)
Sample_2_c3609_g1_i1	712	6e-137	Sb01g048040 SORBIDRAFT_01g048040	Sorghum bicolor (Sorghum) (Sorghum vulgare)
Sample_2_c18287_g1_i1	365	3e-60	Zm.153669	Zea mays (Maize)
Sample_2_c16064_g1_i1	487	4e-18	Sb09g025130 SORBIDRAFT_09g025130	Sorghum bicolor (Sorghum) (Sorghum vulgare)
Sample_2_c32589_g1_i1	2305	0	Sb10g013950 SORBIDRAFT_10g013950	Sorghum bicolor (Sorghum) (Sorghum vulgare)
Sample_2_c27810_g1_i1	884	7e-50	Sb10g009120 SORBIDRAFT_10g009120	Sorghum bicolor (Sorghum) (Sorghum vulgare)
Sample_2_c19497_g1_i1	613	2e-73	ZEAMMB73_130478	Zea mays (Maize)
Sample_2_c16932_g1_i1	349	4e-12	Si025207m.g	Setaria italica (Foxtail millet) (Panicum italicum)
Sample_2_c29472_g1_i3	727	8e-86	NA	Zea mays (Maize)
Sample_2_c31196_g1_i2	868	8e-58	LOC100281432	Zea mays (Maize)
Sample_2_c13307_g1_i1	760	3e-83	Sb06g000656 SORBIDRAFT_06g000656	Sorghum bicolor (Sorghum) (Sorghum vulgare)
Sample_2_c23932_g2_i1	457	7e-14	Sb02g040450 SORBIDRAFT_02g040450	Sorghum bicolor (Sorghum) (Sorghum vulgare)
Sample_2_c41038_g1_i1	340	9e-47	NA	Zea mays (Maize)
Sample_2_c32394_g1_i1	1731	0	Sb05g002450 SORBIDRAFT_05g002450	Sorghum bicolor (Sorghum) (Sorghum vulgare)
Sample_2_c25928_g1_i1	1021	1e-130	Sb03g006660 SORBIDRAFT_03g006660	Sorghum bicolor (Sorghum) (Sorghum vulgare)
Sample_2_c32759_g1_i1	1725	0	Sb02g017290 SORBIDRAFT_02g017290	Sorghum bicolor (Sorghum) (Sorghum vulgare)
Sample_2_c32681_g1_i2	459	4e-44	Sb05g001760 SORBIDRAFT_05g001760	Sorghum bicolor (Sorghum) (Sorghum vulgare)
Sample_2_c15083_g2_i1	792	1e-81	NA	Zea mays (Maize)
Sample_2_c28671_g1_i2	1509	2e-151	LOC100282689	Zea mays (Maize)
Sample_2_c45250_g1_i1	721	3e-63	OB11G27440	Oryza brachyantha
Sample_2_c11843_g1_i2	459	5e-07	Sb05g023830 SORBIDRAFT_05g023830	Sorghum bicolor (Sorghum) (Sorghum vulgare)
Sample_2_c7081_g1_i1	364	2e-64	Sb03g013300 SORBIDRAFT_03g013300	Sorghum bicolor (Sorghum) (Sorghum vulgare)
Sample_2_c17020_g1_i2	534	7e-37	Sb06g027790 SORBIDRAFT_06g027790	Sorghum bicolor (Sorghum) (Sorghum vulgare)
Sample_2_c36444_g1_i1	434	3e-87	Sb04g035730 SORBIDRAFT_04g035730	Sorghum bicolor (Sorghum) (Sorghum vulgare)
Sample_2_c14402_g1_i2	714	3e-43	NA	Zea mays (Maize)
Sample_2_c40394_g1_i1	355	4e-44	LHS1	Miscanthus sinensis (Japanese silver grass) (Saccharum japonicum)
Sample_2_c23506_g1_i2	813	5e-10	NA	Zea mays (Maize)
Sample_2_c50410_g1_i1	1183	0	Sb05g001920 SORBIDRAFT_05g001920	Sorghum bicolor (Sorghum) (Sorghum vulgare)
Sample_2_c30277_g2_i2	1354	0	NA	Arundo donax (Giant reed) (Donax arundinaceus)
Sample_2_c26989_g1_i1	1035	6e-82	Sb10g008470 SORBIDRAFT_10g008470	Sorghum bicolor (Sorghum) (Sorghum vulgare)
Sample_2_c18891_g1_i1	388	2e-15	NA	Arundo donax (Giant reed) (Donax arundinaceus)
Sample_2_c34037_g1_i1	1245	2e-179	Si028073m.g	Setaria italica (Foxtail millet) (Panicum italicum)
Sample_2_c23449_g1_i1	1419	7e-177	Sb01g035310 SORBIDRAFT_01g035310	Sorghum bicolor (Sorghum) (Sorghum vulgare)
Sample_2_c18800_g1_i1	558	1e-23	Si030282m.g	Setaria italica (Foxtail millet) (Panicum italicum)
Sample_2_c19159_g1_i1	660	5e-82	LOC100192548	Zea mays (Maize)
Sample_2_c27367_g1_i2	401	1e-18	Si013787m.g	Setaria italica (Foxtail millet) (Panicum italicum)
Sample_2_c28996_g1_i3	1619	0	Sb03g031740 SORBIDRAFT_03g031740	Sorghum bicolor (Sorghum) (Sorghum vulgare)
Sample_2_c45396_g1_i1	450	4e-45	cl4954_1	Zea mays (Maize)
Sample_2_c26273_g1_i1	2209	0	Sb05g018860 SORBIDRAFT_05g018860	Sorghum bicolor (Sorghum) (Sorghum vulgare)
Sample_2_c29806_g1_i1	1348	0	Sb08g015600 SORBIDRAFT_08g015600	Sorghum bicolor (Sorghum) (Sorghum vulgare)
Sample_2_c52487_g1_i1	325	2e-11	Sb06g024690 SORBIDRAFT_06g024690	Sorghum bicolor (Sorghum) (Sorghum vulgare)
Sample_2_c32400_g1_i3	3161	0	Sb02g038280 SORBIDRAFT_02g038280	Sorghum bicolor (Sorghum) (Sorghum vulgare)
Sample_2_c41128_g1_i1	771	2e-80	Sb04g026010 SORBIDRAFT_04g026010	Sorghum bicolor (Sorghum) (Sorghum vulgare)
Sample_2_c22826_g1_i1	1003	5e-86	Sb01g007260 SORBIDRAFT_01g007260	Sorghum bicolor (Sorghum) (Sorghum vulgare)
Sample_2_c11853_g1_i1	1447	0	Sb02g023930 SORBIDRAFT_02g023930	Sorghum bicolor (Sorghum) (Sorghum vulgare)
Sample_2_c31639_g1_i2	1317	0	Sb01g000660 SORBIDRAFT_01g000660	Sorghum bicolor (Sorghum) (Sorghum vulgare)
Sample_2_c31810_g2_i6	1099	6e-76	NA	Arundo donax (Giant reed) (Donax arundinaceus)
Sample_2_c20929_g1_i1	1242	0	Sb09g022320 SORBIDRAFT_09g022320	Sorghum bicolor (Sorghum) (Sorghum vulgare)
Sample_2_c31954_g5_i1	1966	5e-107	NA	Zea mays (Maize)
Sample_2_c25301_g2_i1	366	1e-23	Sb04g021250 SORBIDRAFT_04g021250	Sorghum bicolor (Sorghum) (Sorghum vulgare)
Sample_2_c33441_g1_i1	1735	0	Sb03g006290 SORBIDRAFT_03g006290	Sorghum bicolor (Sorghum) (Sorghum vulgare)
Sample_2_c25438_g1_i1	1479	6e-142	LOC100383393	Zea mays (Maize)
Sample_2_c26875_g1_i1	916	1e-72	Sb09g026830 SORBIDRAFT_09g026830	Sorghum bicolor (Sorghum) (Sorghum vulgare)
Sample_2_c15807_g1_i2	541	3e-35	Zm.23279 ZEAMMB73_862050	Zea mays (Maize)
Sample_2_c31431_g1_i1	689	1e-59	LOC100279725 ZEAMMB73_947765	Zea mays (Maize)
Sample_2_c29808_g1_i1	2074	0	Sb03g039720 SORBIDRAFT_03g039720	Sorghum bicolor (Sorghum) (Sorghum vulgare)
Sample_2_c20809_g1_i1	1189	0	Zm.29806	Zea mays (Maize)
Sample_2_c12364_g1_i1	383	5e-16	Sb03g002370 SORBIDRAFT_03g002370	Sorghum bicolor (Sorghum) (Sorghum vulgare)
Sample_2_c46367_g1_i1	342	4e-18	Sb02g012470 SORBIDRAFT_02g012470	Sorghum bicolor (Sorghum) (Sorghum vulgare)
Sample_2_c32919_g1_i3	1762	0	LOC100383891	Zea mays (Maize)
Sample_2_c24708_g1_i1	757	2e-112	Sb04g005830 SORBIDRAFT_04g005830	Sorghum bicolor (Sorghum) (Sorghum vulgare)
Sample_2_c46250_g1_i1	319	6e-62	ZEAMMB73_816543	Zea mays (Maize)
Sample_2_c30448_g2_i2	1333	3e-170	Sb01g035120 SORBIDRAFT_01g035120	Sorghum bicolor (Sorghum) (Sorghum vulgare)
Sample_2_c33800_g1_i1	952	4e-115	NA	Saccharum officinarum (Sugarcane)
Sample_2_c21773_g1_i1	658	3e-12	Zm.9654 ZEAMMB73_785747	Zea mays (Maize)
Sample_2_c30377_g1_i1	2249	0	Sb03g007020 SORBIDRAFT_03g007020	Sorghum bicolor (Sorghum) (Sorghum vulgare)
Sample_2_c25981_g1_i1	587	7e-95	Sb07g024990 SORBIDRAFT_07g024990	Sorghum bicolor (Sorghum) (Sorghum vulgare)
Sample_2_c39389_g1_i1	367	2e-08	Si003811m.g	Setaria italica (Foxtail millet) (Panicum italicum)
Sample_2_c33706_g1_i2	547	1e-51	Zm.8769	Zea mays (Maize)
Sample_2_c23979_g1_i1	748	7e-71	Sb04g033430 SORBIDRAFT_04g033430	Sorghum bicolor (Sorghum) (Sorghum vulgare)
Sample_2_c13009_g2_i1	464	4e-77	Si000157m.g	Setaria italica (Foxtail millet) (Panicum italicum)
Sample_2_c24637_g1_i1	760	1e-81	NA	Zea mays (Maize)
Sample_2_c26550_g2_i1	1413	0	SHCRBa_121_P14_R_100	Saccharum hybrid cultivar R570
Sample_2_c25549_g1_i1	752	5e-06	cl15956_1a	Zea mays (Maize)
Sample_2_c28016_g1_i1	671	2e-50	Sb04g022535 SORBIDRAFT_04g022535	Sorghum bicolor (Sorghum) (Sorghum vulgare)
Sample_2_c21643_g1_i3	1222	1e-140	LOC100286237	Zea mays (Maize)
Sample_2_c31236_g1_i2	2664	0	NA	Saccharum officinarum (Sugarcane)
Sample_2_c22692_g1_i1	1892	0	Sb01g028430 SORBIDRAFT_01g028430	Sorghum bicolor (Sorghum) (Sorghum vulgare)
Sample_2_c43282_g1_i1	437	2e-20	Sb06g001340 SORBIDRAFT_06g001340	Sorghum bicolor (Sorghum) (Sorghum vulgare)
Sample_2_c32985_g1_i5	1734	0	Sb05g003310 SORBIDRAFT_05g003310	Sorghum bicolor (Sorghum) (Sorghum vulgare)
Sample_2_c29993_g1_i2	964	7e-111	Sb04g030890 Sb06g014530 SORBIDRAFT_04g030890 SORBIDRAFT_06g014530	Sorghum bicolor (Sorghum) (Sorghum vulgare)
Sample_2_c21100_g1_i1	1849	0	Sb01g046520 SORBIDRAFT_01g046520	Sorghum bicolor (Sorghum) (Sorghum vulgare)
Sample_2_c29156_g1_i1	656	5e-79	pco069598	Zea mays (Maize)
Sample_2_c31265_g2_i1	2885	0	Zm.28132 ZEAMMB73_819906	Zea mays (Maize)
Sample_2_c44184_g1_i1	584	8e-74	Sb05g018980 SORBIDRAFT_05g018980	Sorghum bicolor (Sorghum) (Sorghum vulgare)
Sample_2_c4780_g1_i1	330	1e-56	NA	Arundo donax (Giant reed) (Donax arundinaceus)
Sample_2_c42996_g1_i1	955	0	Sb10g028400 SORBIDRAFT_10g028400	Sorghum bicolor (Sorghum) (Sorghum vulgare)
Sample_2_c15049_g1_i2	668	6e-119	Sb01g013570 SORBIDRAFT_01g013570	Sorghum bicolor (Sorghum) (Sorghum vulgare)
Sample_2_c33726_g1_i1	874	9e-96	Sb10g001090 SORBIDRAFT_10g001090	Sorghum bicolor (Sorghum) (Sorghum vulgare)
Sample_2_c26280_g1_i1	1098	3e-110	LOC100194183	Zea mays (Maize)
Sample_2_c26299_g1_i1	1631	0	SHCRBa_165_I15_F_320	Saccharum hybrid cultivar R570
Sample_2_c15034_g1_i1	581	2e-61	NA	Oryza barthii
Sample_2_c51075_g1_i1	353	1e-44	ZEAMMB73_276172	Zea mays (Maize)
Sample_2_c31806_g3_i3	1494	0	LOC100216611	Zea mays (Maize)
Sample_2_c52733_g1_i1	475	4e-101	CISIN_1g0074922mg	Citrus sinensis (Sweet orange) (Citrus aurantium var. sinensis)
Sample_2_c13153_g1_i1	962	6e-45	SHCRBa_027_N23_R_290	Saccharum hybrid cultivar R570
Sample_2_c47298_g1_i1	348	4e-58	LOC100501664 ZEAMMB73_542050	Zea mays (Maize)
Sample_2_c4032_g1_i1	880	2e-179	Sb10g003860 SORBIDRAFT_10g003860	Sorghum bicolor (Sorghum) (Sorghum vulgare)
Sample_2_c25587_g2_i2	588	2e-102	Zm.154823	Zea mays (Maize)
Sample_2_c24284_g1_i1	995	2e-134	LOC100283764	Zea mays (Maize)
Sample_2_c25429_g1_i1	936	9e-50	NA	Zea mays (Maize)
Sample_2_c5780_g1_i1	1355	0	Sb04g035810 SORBIDRAFT_04g035810	Sorghum bicolor (Sorghum) (Sorghum vulgare)
Sample_2_c36323_g1_i1	440	2e-80	Sb02g019550 SORBIDRAFT_02g019550	Sorghum bicolor (Sorghum) (Sorghum vulgare)
Sample_2_c31553_g1_i4	753	5e-23	NA	Zea mays (Maize)
Sample_2_c32240_g1_i2	2681	0	LOC100280951 ZEAMMB73_785186	Zea mays (Maize)
Sample_2_c33010_g3_i1	821	1e-08	Si021618m.g	Setaria italica (Foxtail millet) (Panicum italicum)
Sample_2_c30527_g1_i2	469	1e-48	ZEAMMB73_863714	Zea mays (Maize)
Sample_2_c1020_g2_i1	316	8e-60	SHCRBa_001_J04_R_430	Saccharum hybrid cultivar R570
Sample_2_c2601_g1_i1	375	2e-43	Sb10g021360 SORBIDRAFT_10g021360	Sorghum bicolor (Sorghum) (Sorghum vulgare)
Sample_2_c44386_g1_i1	313	7e-52	Sb04g017402 SORBIDRAFT_04g017402	Sorghum bicolor (Sorghum) (Sorghum vulgare)
Sample_2_c26244_g2_i1	1935	0	Sb07g026490 SORBIDRAFT_07g026490	Sorghum bicolor (Sorghum) (Sorghum vulgare)
Sample_2_c30613_g1_i1	5015	0	Sb09g024270 SORBIDRAFT_09g024270	Sorghum bicolor (Sorghum) (Sorghum vulgare)
Sample_2_c21136_g1_i1	2318	0	Sb03g002580 SORBIDRAFT_03g002580	Sorghum bicolor (Sorghum) (Sorghum vulgare)
Sample_2_c26004_g1_i1	819	5e-35	Si003227m.g	Setaria italica (Foxtail millet) (Panicum italicum)
Sample_2_c2878_g1_i1	379	3e-59	Sb03g037820 SORBIDRAFT_03g037820	Sorghum bicolor (Sorghum) (Sorghum vulgare)
Sample_2_c32593_g1_i5	692	2e-62	Sb04g032860 SORBIDRAFT_04g032860	Sorghum bicolor (Sorghum) (Sorghum vulgare)
Sample_2_c11469_g1_i1	709	8e-92	P0024C06.103 Os08g0296700	Oryza sativa subsp. japonica (Rice)
Sample_2_c14127_g1_i1	986	1e-135	NA	Zea mays (Maize)
Sample_2_c21646_g1_i1	646	6e-26	NA	Oryza barthii
Sample_2_c18804_g1_i1	1467	5e-13	Si008448m.g	Setaria italica (Foxtail millet) (Panicum italicum)
Sample_2_c26337_g2_i1	483	1e-24	NA	Arundo donax (Giant reed) (Donax arundinaceus)
Sample_2_c24740_g1_i1	1716	0	LOC100191862	Zea mays (Maize)
Sample_2_c32065_g2_i1	1399	1e-134	LOC100283096	Zea mays (Maize)
Sample_2_c23385_g1_i2	3116	0	Zm.155548	Zea mays (Maize)
Sample_2_c20714_g1_i2	603	1e-23	Sb0073s002040 SORBIDRAFT_0073s002040	Sorghum bicolor (Sorghum) (Sorghum vulgare)
Sample_2_c48411_g1_i1	420	7e-41	Sb08g020030 SORBIDRAFT_08g020030	Sorghum bicolor (Sorghum) (Sorghum vulgare)
Sample_2_c34502_g1_i1	414	4e-73	Sb02g027390 SORBIDRAFT_02g027390	Sorghum bicolor (Sorghum) (Sorghum vulgare)
Sample_2_c31077_g2_i1	2024	0	Sb02g029820 SORBIDRAFT_02g029820	Sorghum bicolor (Sorghum) (Sorghum vulgare)
Sample_2_c33163_g1_i2	1590	0	Sb02g040610 SORBIDRAFT_02g040610	Sorghum bicolor (Sorghum) (Sorghum vulgare)
Sample_2_c30180_g1_i2	1817	0	Sb02g027750 SORBIDRAFT_02g027750	Sorghum bicolor (Sorghum) (Sorghum vulgare)
Sample_2_c33478_g1_i1	1073	1e-155	Sb02g042150 SORBIDRAFT_02g042150	Sorghum bicolor (Sorghum) (Sorghum vulgare)
Sample_2_c23607_g1_i1	992	4e-94	Sb03g001370 SORBIDRAFT_03g001370	Sorghum bicolor (Sorghum) (Sorghum vulgare)
Sample_2_c28121_g1_i1	1376	3e-172	Si040803m.g	Setaria italica (Foxtail millet) (Panicum italicum)
Sample_2_c16976_g1_i2	417	2e-57	LOC100501371 ZEAMMB73_843327	Zea mays (Maize)
Sample_2_c35164_g1_i1	412	4e-60	Sb03g029640 SORBIDRAFT_03g029640	Sorghum bicolor (Sorghum) (Sorghum vulgare)
Sample_2_c15778_g1_i1	371	1e-67	Sb01g042090 SORBIDRAFT_01g042090	Sorghum bicolor (Sorghum) (Sorghum vulgare)
Sample_2_c25145_g2_i1	1983	0	Si035488m.g	Setaria italica (Foxtail millet) (Panicum italicum)
Sample_2_c10800_g1_i1	403	2e-10	Si012741m.g	Setaria italica (Foxtail millet) (Panicum italicum)
Sample_2_c32095_g3_i4	921	1e-176	Sb01g003960 SORBIDRAFT_01g003960	Sorghum bicolor (Sorghum) (Sorghum vulgare)
Sample_2_c20792_g1_i2	1200	0	LOC100217137	Zea mays (Maize)
Sample_2_c1806_g1_i1	648	4e-63	AY110439	Zea mays (Maize)
Sample_2_c22698_g3_i1	1281	6e-106	Si000176m.g	Setaria italica (Foxtail millet) (Panicum italicum)
Sample_2_c22417_g1_i1	875	4e-115	SHCRBa_044_D02_F_100	Saccharum hybrid cultivar R570
Sample_2_c28382_g1_i1	1901	0	Sb10g006970 SORBIDRAFT_10g006970	Sorghum bicolor (Sorghum) (Sorghum vulgare)
Sample_2_c25494_g1_i1	2054	0	Sb09g026810 SORBIDRAFT_09g026810	Sorghum bicolor (Sorghum) (Sorghum vulgare)
Sample_2_c19322_g1_i1	1025	2e-30	Sb05g005310 SORBIDRAFT_05g005310	Sorghum bicolor (Sorghum) (Sorghum vulgare)
Sample_2_c32757_g1_i4	1811	0	Sb08g019430 SORBIDRAFT_08g019430	Sorghum bicolor (Sorghum) (Sorghum vulgare)
Sample_2_c19730_g1_i2	1207	2e-123	pco119134 ZEAMMB73_111797	Zea mays (Maize)
Sample_2_c16312_g1_i2	898	1e-32	Sb01g044060 SORBIDRAFT_01g044060	Sorghum bicolor (Sorghum) (Sorghum vulgare)
Sample_2_c32289_g1_i2	1279	4e-159	NA	Zea mays (Maize)
Sample_2_c31678_g1_i1	2210	0	Sb10g029750 SORBIDRAFT_10g029750	Sorghum bicolor (Sorghum) (Sorghum vulgare)
Sample_2_c11900_g1_i1	871	0	Si000534m.g	Setaria italica (Foxtail millet) (Panicum italicum)
Sample_2_c45098_g1_i1	380	1e-63	OsJ_21318	Oryza sativa subsp. japonica (Rice)
Sample_2_c22639_g1_i1	1023	3e-51	Sb01g011600 SORBIDRAFT_01g011600	Sorghum bicolor (Sorghum) (Sorghum vulgare)
Sample_2_c31862_g1_i2	693	5e-52	Sb08g021960 SORBIDRAFT_08g021960	Sorghum bicolor (Sorghum) (Sorghum vulgare)
Sample_2_c4449_g1_i1	761	7e-45	NA	Arundo donax (Giant reed) (Donax arundinaceus)
Sample_2_c40359_g1_i1	611	1e-130	cl8740_1a	Zea mays (Maize)
Sample_2_c24026_g1_i1	1440	0	NA	Zea mays (Maize)
Sample_2_c27181_g1_i2	424	2e-16	NA	Hordeum vulgare var. distichum (Domesticated barley)
Sample_2_c31146_g1_i2	1341	8e-137	Sb09g027020 SORBIDRAFT_09g027020	Sorghum bicolor (Sorghum) (Sorghum vulgare)
Sample_2_c23672_g1_i2	2638	0	Sb06g021860 SORBIDRAFT_06g021860	Sorghum bicolor (Sorghum) (Sorghum vulgare)
Sample_2_c20200_g1_i1	442	3e-48	Sb10g026795 SORBIDRAFT_10g026795	Sorghum bicolor (Sorghum) (Sorghum vulgare)
Sample_2_c23710_g1_i1	477	2e-80	Sb05g008350 SORBIDRAFT_05g008350	Sorghum bicolor (Sorghum) (Sorghum vulgare)
Sample_2_c32692_g1_i1	2887	0	Sb02g003010 SORBIDRAFT_02g003010	Sorghum bicolor (Sorghum) (Sorghum vulgare)
Sample_2_c26208_g1_i1	336	5e-52	Sb03g047350 SORBIDRAFT_03g047350	Sorghum bicolor (Sorghum) (Sorghum vulgare)
Sample_2_c15014_g2_i1	1208	0	Sb01g016900 SORBIDRAFT_01g016900	Sorghum bicolor (Sorghum) (Sorghum vulgare)
Sample_2_c31344_g1_i2	1328	0	Sb01g003480 SORBIDRAFT_01g003480	Sorghum bicolor (Sorghum) (Sorghum vulgare)
Sample_2_c31960_g1_i2	1218	7e-133	Si030144m.g	Setaria italica (Foxtail millet) (Panicum italicum)
Sample_2_c33463_g2_i1	3150	0	LOC100381886 ZEAMMB73_206972	Zea mays (Maize)
Sample_2_c31558_g2_i1	629	9e-55	Zm.127431	Zea mays (Maize)
Sample_2_c28784_g1_i1	1464	0	Sb08g007270 SORBIDRAFT_08g007270	Sorghum bicolor (Sorghum) (Sorghum vulgare)
Sample_2_c14421_g1_i1	680	1e-110	Sb03g038330 SORBIDRAFT_03g038330	Sorghum bicolor (Sorghum) (Sorghum vulgare)
Sample_2_c16715_g1_i1	478	1e-24	NA	Arundo donax (Giant reed) (Donax arundinaceus)
Sample_2_c33775_g1_i5	1825	0	Zm.99188	Zea mays (Maize)
Sample_2_c15537_g1_i1	410	5e-59	Sb05g002770 SORBIDRAFT_05g002770	Sorghum bicolor (Sorghum) (Sorghum vulgare)
Sample_2_c16792_g1_i1	524	3e-33	Sb04g026650 SORBIDRAFT_04g026650	Sorghum bicolor (Sorghum) (Sorghum vulgare)
Sample_2_c48443_g1_i1	428	3e-15	psaI	Aegilops markgrafii
Sample_2_c22310_g1_i1	1632	0	Sb05g005350 SORBIDRAFT_05g005350	Sorghum bicolor (Sorghum) (Sorghum vulgare)
Sample_2_c36041_g1_i1	530	4e-109	Si034060m.g	Setaria italica (Foxtail millet) (Panicum italicum)
Sample_2_c16191_g1_i1	679	4e-41	Sb04g000920 SORBIDRAFT_04g000920	Sorghum bicolor (Sorghum) (Sorghum vulgare)
Sample_2_c2023_g1_i1	311	5e-30	Sb01g014230 SORBIDRAFT_01g014230	Sorghum bicolor (Sorghum) (Sorghum vulgare)
Sample_2_c33588_g1_i2	2066	0	cl62603_1 ZEAMMB73_020314	Zea mays (Maize)
Sample_2_c23106_g1_i1	621	4e-77	NA	Sorghum bicolor (Sorghum) (Sorghum vulgare)
Sample_2_c20639_g1_i1	365	2e-07	NA	Arundo donax (Giant reed) (Donax arundinaceus)
Sample_2_c17585_g2_i1	427	2e-38	Sb03g028160 SORBIDRAFT_03g028160	Sorghum bicolor (Sorghum) (Sorghum vulgare)
Sample_2_c23246_g1_i1	1659	1e-148	NA	Arundo donax (Giant reed) (Donax arundinaceus)
Sample_2_c26969_g1_i2	421	3e-20	LOC100281608	Zea mays (Maize)
Sample_2_c44698_g1_i1	487	4e-16	Sb01g018030 SORBIDRAFT_01g018030	Sorghum bicolor (Sorghum) (Sorghum vulgare)
Sample_2_c29365_g1_i1	967	2e-73	Si018483m.g	Setaria italica (Foxtail millet) (Panicum italicum)
Sample_2_c16680_g1_i1	640	3e-72	NA	Zea mays (Maize)
Sample_2_c24804_g1_i3	777	4e-122	Sb06g027670 SORBIDRAFT_06g027670	Sorghum bicolor (Sorghum) (Sorghum vulgare)
Sample_2_c32427_g1_i2	1859	0	adh1	Zea mays (Maize)
Sample_2_c31336_g1_i2	1073	1e-20	SHCRBa_144_K17_F_320	Saccharum hybrid cultivar R570
Sample_2_c29350_g1_i1	936	0	LOC100193415	Zea mays (Maize)
Sample_2_c15691_g2_i1	367	1e-67	Sb08g022670 SORBIDRAFT_08g022670	Sorghum bicolor (Sorghum) (Sorghum vulgare)
Sample_2_c8090_g1_i1	734	2e-112	Si035580m.g	Setaria italica (Foxtail millet) (Panicum italicum)
Sample_2_c30522_g1_i1	2126	0	Sb04g031240 SORBIDRAFT_04g031240	Sorghum bicolor (Sorghum) (Sorghum vulgare)
Sample_2_c26468_g1_i1	1745	0	Zm.7069	Zea mays (Maize)
Sample_2_c26955_g1_i1	914	4e-51	Si029708m.g	Setaria italica (Foxtail millet) (Panicum italicum)
Sample_2_c47299_g1_i1	422	2e-42	LOC100381428	Zea mays (Maize)
Sample_2_c7177_g1_i1	340	1e-17	Sb09g025850 SORBIDRAFT_09g025850	Sorghum bicolor (Sorghum) (Sorghum vulgare)
Sample_2_c21825_g1_i1	844	7e-145	LOC100283134	Zea mays (Maize)
Sample_2_c31481_g1_i1	1294	2e-104	TRIUR3_32544	Triticum urartu (Red wild einkorn) (Crithodium urartu)
Sample_2_c27898_g1_i1	826	2e-64	Sb02g043360 SORBIDRAFT_02g043360	Sorghum bicolor (Sorghum) (Sorghum vulgare)
Sample_2_c21848_g1_i1	836	3e-151	NA	Zea mays (Maize)
Sample_2_c14832_g1_i1	1137	6e-178	Sb01g016940 SORBIDRAFT_01g016940	Sorghum bicolor (Sorghum) (Sorghum vulgare)
Sample_2_c21960_g1_i1	904	1e-75	Si002731m.g	Setaria italica (Foxtail millet) (Panicum italicum)
Sample_2_c14288_g1_i1	949	6e-24	Zm.139176	Zea mays (Maize)
Sample_2_c31159_g3_i1	410	3e-20	NA	Arundo donax (Giant reed) (Donax arundinaceus)
Sample_2_c31558_g1_i1	1473	0	Sb10g029360 SORBIDRAFT_10g029360	Sorghum bicolor (Sorghum) (Sorghum vulgare)
Sample_2_c5701_g1_i1	338	5e-27	Si030230m.g	Setaria italica (Foxtail millet) (Panicum italicum)
Sample_2_c31204_g1_i3	477	1e-39	TIDP2905	Zea mays (Maize)
Sample_2_c33817_g4_i1	2760	0	Zm.21220 ZEAMMB73_301169	Zea mays (Maize)
Sample_2_c3865_g1_i1	425	2e-85	Sb03g013687 SORBIDRAFT_03g013687	Sorghum bicolor (Sorghum) (Sorghum vulgare)
Sample_2_c27142_g1_i2	821	2e-81	Zm.18588	Zea mays (Maize)
Sample_2_c30532_g1_i1	739	2e-96	OB01G46800	Oryza brachyantha
Sample_2_c40282_g1_i1	339	6e-41	Sb03g033600 SORBIDRAFT_03g033600	Sorghum bicolor (Sorghum) (Sorghum vulgare)
Sample_2_c32336_g1_i1	1862	1e-123	Sb03g037840 SORBIDRAFT_03g037840	Sorghum bicolor (Sorghum) (Sorghum vulgare)
Sample_2_c30781_g1_i1	1407	0	Zm.24889	Zea mays (Maize)
Sample_2_c19939_g1_i1	620	4e-98	Sb06g020870 SORBIDRAFT_06g020870	Sorghum bicolor (Sorghum) (Sorghum vulgare)
Sample_2_c24893_g2_i1	434	1e-34	LOC100280549	Zea mays (Maize)
Sample_2_c22556_g2_i1	1949	5e-177	Zm.29974	Zea mays (Maize)
Sample_2_c21217_g1_i1	1543	0	Sb04g027090 SORBIDRAFT_04g027090	Sorghum bicolor (Sorghum) (Sorghum vulgare)
Sample_2_c33860_g1_i1	462	7e-70	Zm.3465 ZEAMMB73_679274	Zea mays (Maize)
Sample_2_c32960_g1_i3	2848	0	Sb06g023990 SORBIDRAFT_06g023990	Sorghum bicolor (Sorghum) (Sorghum vulgare)
Sample_2_c15078_g1_i2	642	8e-11	Si005895m.g	Setaria italica (Foxtail millet) (Panicum italicum)
Sample_2_c24054_g1_i1	1725	0	Sb09g028100 SORBIDRAFT_09g028100	Sorghum bicolor (Sorghum) (Sorghum vulgare)
Sample_2_c1824_g1_i1	627	4e-113	Sb03g037920 SORBIDRAFT_03g037920	Sorghum bicolor (Sorghum) (Sorghum vulgare)
Sample_2_c20427_g1_i1	2218	0	Sb09g000710 SORBIDRAFT_09g000710	Sorghum bicolor (Sorghum) (Sorghum vulgare)
Sample_2_c14267_g1_i1	778	3e-57	Sb01g046930 SORBIDRAFT_01g046930	Sorghum bicolor (Sorghum) (Sorghum vulgare)
Sample_2_c11796_g1_i2	312	3e-09	Sb10g004220 SORBIDRAFT_10g004220	Sorghum bicolor (Sorghum) (Sorghum vulgare)
Sample_2_c30780_g1_i2	1990	0	Sb04g023750 SORBIDRAFT_04g023750	Sorghum bicolor (Sorghum) (Sorghum vulgare)
Sample_2_c34406_g1_i1	470	1e-17	NA	Arundo donax (Giant reed) (Donax arundinaceus)
Sample_2_c25989_g2_i2	568	4e-82	Sb01g034810 SORBIDRAFT_01g034810	Sorghum bicolor (Sorghum) (Sorghum vulgare)
Sample_2_c21766_g1_i2	580	2e-41	LOC100281638	Zea mays (Maize)
Sample_2_c33891_g1_i1	495	1e-77	LOC100502369	Zea mays (Maize)
Sample_2_c42422_g1_i1	311	4e-63	Sb05g024070 SORBIDRAFT_05g024070	Sorghum bicolor (Sorghum) (Sorghum vulgare)
Sample_2_c32002_g2_i2	396	5e-10	NA	Arundo donax (Giant reed) (Donax arundinaceus)
Sample_2_c23462_g1_i1	1135	0	Zm.86463	Zea mays (Maize)
Sample_2_c47472_g1_i1	326	2e-49	Sb09g000460 SORBIDRAFT_09g000460	Sorghum bicolor (Sorghum) (Sorghum vulgare)
Sample_2_c33516_g1_i2	350	3e-09	Zm.25616	Zea mays (Maize)
Sample_2_c33111_g1_i1	3797	0	Sb09g018670 SORBIDRAFT_09g018670	Sorghum bicolor (Sorghum) (Sorghum vulgare)
Sample_2_c30634_g1_i1	1400	1e-159	Sb02g040820 SORBIDRAFT_02g040820	Sorghum bicolor (Sorghum) (Sorghum vulgare)
Sample_2_c11481_g2_i1	755	1e-28	NA	Zea mays (Maize)
Sample_2_c23649_g1_i1	445	1e-29	Sb06g029320 SORBIDRAFT_06g029320	Sorghum bicolor (Sorghum) (Sorghum vulgare)
Sample_2_c33534_g1_i5	610	8e-14	Si000318m.g	Setaria italica (Foxtail millet) (Panicum italicum)
Sample_2_c24801_g1_i1	1388	0	TUB4 Zm.82891	Zea mays (Maize)
Sample_2_c33083_g1_i1	2269	1e-118	pco135707b	Zea mays (Maize)
Sample_2_c16020_g1_i3	1135	8e-166	Sb02g020290 SORBIDRAFT_02g020290	Sorghum bicolor (Sorghum) (Sorghum vulgare)
Sample_2_c28738_g2_i1	1574	0	Sb03g046340 SORBIDRAFT_03g046340	Sorghum bicolor (Sorghum) (Sorghum vulgare)
Sample_2_c31249_g1_i1	1877	4e-171	Sb03g039920 SORBIDRAFT_03g039920	Sorghum bicolor (Sorghum) (Sorghum vulgare)
Sample_2_c28622_g2_i1	414	6e-38	Sb05g023790 SORBIDRAFT_05g023790	Sorghum bicolor (Sorghum) (Sorghum vulgare)
Sample_2_c12782_g1_i1	422	1e-20	LOC100274282	Zea mays (Maize)
Sample_2_c12278_g1_i1	375	1e-45	Sb03g037530 SORBIDRAFT_03g037530	Sorghum bicolor (Sorghum) (Sorghum vulgare)
Sample_2_c23179_g1_i1	384	4e-20	NA	Zea mays (Maize)
Sample_2_c37047_g1_i1	314	4e-48	Sb06g029102 SORBIDRAFT_06g029102	Sorghum bicolor (Sorghum) (Sorghum vulgare)
Sample_2_c33822_g4_i4	1839	0	Sb02g036210 SORBIDRAFT_02g036210	Sorghum bicolor (Sorghum) (Sorghum vulgare)
Sample_2_c22043_g1_i2	698	2e-26	Zm.30371	Zea mays (Maize)
Sample_2_c15823_g1_i1	545	5e-112	Zm.119583	Zea mays (Maize)
Sample_2_c29729_g1_i1	1383	9e-163	Sb01g044830 SORBIDRAFT_01g044830	Sorghum bicolor (Sorghum) (Sorghum vulgare)
Sample_2_c29814_g1_i1	1180	1e-171	Sb09g021710 SORBIDRAFT_09g021710	Sorghum bicolor (Sorghum) (Sorghum vulgare)
Sample_2_c26984_g1_i1	1895	0	LOC100279609 ZEAMMB73_290108	Zea mays (Maize)
Sample_2_c28270_g1_i2	346	4e-46	cl58547_1	Zea mays (Maize)
Sample_2_c33555_g3_i2	1372	0	Sb07g020930 SORBIDRAFT_07g020930	Sorghum bicolor (Sorghum) (Sorghum vulgare)
Sample_2_c20762_g1_i1	875	2e-31	Si023357m.g	Setaria italica (Foxtail millet) (Panicum italicum)
Sample_2_c16866_g1_i1	489	3e-08	Si030621m.g	Setaria italica (Foxtail millet) (Panicum italicum)
Sample_2_c33708_g2_i1	746	2e-79	Sb07g026550 SORBIDRAFT_07g026550	Sorghum bicolor (Sorghum) (Sorghum vulgare)
Sample_2_c16729_g1_i1	346	3e-65	NA	Zea mays (Maize)
Sample_2_c31855_g1_i2	778	5e-37	Zm.101688 ZEAMMB73_486761	Zea mays (Maize)
Sample_2_c35718_g1_i1	387	2e-65	Sb01g014580 SORBIDRAFT_01g014580	Sorghum bicolor (Sorghum) (Sorghum vulgare)
Sample_2_c15235_g1_i2	377	2e-10	LOC100285172	Zea mays (Maize)
Sample_2_c12059_g1_i1	786	1e-16	Sb01g014650 SORBIDRAFT_01g014650	Sorghum bicolor (Sorghum) (Sorghum vulgare)
Sample_2_c27572_g1_i1	927	2e-91	Sb03g004740 SORBIDRAFT_03g004740	Sorghum bicolor (Sorghum) (Sorghum vulgare)
Sample_2_c27127_g1_i1	1335	0	Sb09g020780 SORBIDRAFT_09g020780	Sorghum bicolor (Sorghum) (Sorghum vulgare)
Sample_2_c17183_g1_i1	1006	2e-81	Zm.98271	Zea mays (Maize)
Sample_2_c42126_g1_i1	571	4e-48	Sb01g035220 SORBIDRAFT_01g035220	Sorghum bicolor (Sorghum) (Sorghum vulgare)
Sample_2_c24507_g1_i1	1162	4e-135	Si018289m.g	Setaria italica (Foxtail millet) (Panicum italicum)
Sample_2_c29364_g1_i1	985	1e-162	Si006575m.g	Setaria italica (Foxtail millet) (Panicum italicum)
Sample_2_c27795_g1_i2	1585	0	Sb07g023060 SORBIDRAFT_07g023060	Sorghum bicolor (Sorghum) (Sorghum vulgare)
Sample_2_c31899_g1_i3	2704	0	Zm.22896	Zea mays (Maize)
Sample_2_c24685_g1_i1	1966	0	Si001160m.g	Setaria italica (Foxtail millet) (Panicum italicum)
Sample_2_c33091_g1_i1	1067	6e-59	Sb08g001940 SORBIDRAFT_08g001940	Sorghum bicolor (Sorghum) (Sorghum vulgare)
Sample_2_c44995_g1_i1	334	4e-18	Sb10g025300 SORBIDRAFT_10g025300	Sorghum bicolor (Sorghum) (Sorghum vulgare)
Sample_2_c29847_g1_i2	1262	2e-12	Sb02g028962 SORBIDRAFT_02g028962	Sorghum bicolor (Sorghum) (Sorghum vulgare)
Sample_2_c20398_g1_i1	1550	0	Sb02g022936 SORBIDRAFT_02g022936	Sorghum bicolor (Sorghum) (Sorghum vulgare)
Sample_2_c22668_g1_i1	1343	0	Zm.35963	Zea mays (Maize)
Sample_2_c305_g1_i1	481	4e-97	NA	Zea mays (Maize)
Sample_2_c25407_g1_i1	718	4e-47	Si011289m.g	Setaria italica (Foxtail millet) (Panicum italicum)
Sample_2_c24718_g1_i1	1242	4e-128	Sb08g006530 SORBIDRAFT_08g006530	Sorghum bicolor (Sorghum) (Sorghum vulgare)
Sample_2_c3885_g1_i1	391	9e-33	LOC100381759	Zea mays (Maize)
Sample_2_c25686_g1_i1	1188	2e-158	Sb06g032130 SORBIDRAFT_06g032130	Sorghum bicolor (Sorghum) (Sorghum vulgare)
Sample_2_c14652_g1_i1	624	2e-88	Si029846m.g	Setaria italica (Foxtail millet) (Panicum italicum)
Sample_2_c31873_g1_i3	1590	0	SHCRBa_004_O05_R_10 SHCRBa_220_D19_R_10	Saccharum hybrid cultivar R570
Sample_2_c34725_g1_i1	441	6e-92	Sb03g047160 SORBIDRAFT_03g047160	Sorghum bicolor (Sorghum) (Sorghum vulgare)
Sample_2_c28841_g1_i5	1733	0	gpm330	Zea mays (Maize)
Sample_2_c10494_g1_i1	532	3e-25	Zm.6451	Zea mays (Maize)
Sample_2_c24534_g1_i2	1064	2e-54	Si040206m.g	Setaria italica (Foxtail millet) (Panicum italicum)
Sample_2_c14228_g2_i1	421	1e-55	Sb05g009980 SORBIDRAFT_05g009980	Sorghum bicolor (Sorghum) (Sorghum vulgare)
Sample_2_c3243_g1_i1	346	1e-48	NA	Arundo donax (Giant reed) (Donax arundinaceus)
Sample_2_c14777_g1_i2	502	3e-64	Sb01g009200 SORBIDRAFT_01g009200	Sorghum bicolor (Sorghum) (Sorghum vulgare)
Sample_2_c49522_g1_i1	425	6e-53	LOC100273837 ZEAMMB73_226182	Zea mays (Maize)
Sample_2_c15597_g1_i1	446	2e-92	NA	Zea mays (Maize)
Sample_2_c27404_g1_i2	1150	2e-154	Zm.9883	Zea mays (Maize)
Sample_2_c18712_g1_i1	1628	7e-114	Sb06g016605 SORBIDRAFT_06g016605	Sorghum bicolor (Sorghum) (Sorghum vulgare)
Sample_2_c32143_g2_i1	1812	0	Si021287m.g	Setaria italica (Foxtail millet) (Panicum italicum)
Sample_2_c23645_g1_i1	679	7e-52	OSJNBa0052M16.37 OsJ_06869	Oryza sativa subsp. japonica (Rice)
Sample_2_c24593_g1_i1	1062	2e-131	Zm.23302	Zea mays (Maize)
Sample_2_c24979_g2_i1	1317	1e-23	NA	Oryza barthii
Sample_2_c33916_g3_i1	1857	0	Sb08g000910 SORBIDRAFT_08g000910	Sorghum bicolor (Sorghum) (Sorghum vulgare)
Sample_2_c31002_g1_i2	1531	0	Sb01g049490 SORBIDRAFT_01g049490	Sorghum bicolor (Sorghum) (Sorghum vulgare)
Sample_2_c26354_g1_i2	953	4e-102	S250_18C08.7	Sorghum bicolor (Sorghum) (Sorghum vulgare)
Sample_2_c21757_g1_i3	2058	0	Si030240m.g	Setaria italica (Foxtail millet) (Panicum italicum)
Sample_2_c19105_g1_i1	541	5e-104	Sb08g022800 SORBIDRAFT_08g022800	Sorghum bicolor (Sorghum) (Sorghum vulgare)
Sample_2_c47161_g1_i1	571	4e-114	Sb01g043560 SORBIDRAFT_01g043560	Sorghum bicolor (Sorghum) (Sorghum vulgare)
Sample_2_c1227_g1_i1	789	8e-180	Sb06g028840 SORBIDRAFT_06g028840	Sorghum bicolor (Sorghum) (Sorghum vulgare)
Sample_2_c33724_g2_i1	2260	0	LOC100279783 ZEAMMB73_115678	Zea mays (Maize)
Sample_2_c5252_g1_i1	395	7e-20	Si009047m.g	Setaria italica (Foxtail millet) (Panicum italicum)
Sample_2_c33822_g1_i2	1725	6e-140	LOC100382319	Zea mays (Maize)
Sample_2_c16192_g1_i1	1307	4e-131	Sb06g024410 SORBIDRAFT_06g024410	Sorghum bicolor (Sorghum) (Sorghum vulgare)
Sample_2_c25004_g2_i1	518	1e-30	Sb08g018510 SORBIDRAFT_08g018510	Sorghum bicolor (Sorghum) (Sorghum vulgare)
Sample_2_c14382_g1_i1	1899	0	BRADI1G26060	Brachypodium distachyon (Purple false brome) (Trachynia distachya)
Sample_2_c5561_g1_i1	990	5e-116	NA	Arundo donax (Giant reed) (Donax arundinaceus)
Sample_2_c40080_g1_i1	620	7e-63	NA	Arundo donax (Giant reed) (Donax arundinaceus)
Sample_2_c36020_g1_i1	615	4e-101	Sb06g029140 SORBIDRAFT_06g029140	Sorghum bicolor (Sorghum) (Sorghum vulgare)
Sample_2_c19206_g1_i2	2060	0	Sb01g028560 SORBIDRAFT_01g028560	Sorghum bicolor (Sorghum) (Sorghum vulgare)
Sample_2_c15198_g1_i2	2682	0	SHCRBa_008_B11_R_160	Saccharum hybrid cultivar R570
Sample_2_c20372_g1_i1	1560	0	Si001767m.g	Setaria italica (Foxtail millet) (Panicum italicum)
Sample_2_c30641_g1_i1	646	7e-45	NA	Zea mays (Maize)
Sample_2_c18846_g1_i3	861	4e-88	Sb01g011650 SORBIDRAFT_01g011650	Sorghum bicolor (Sorghum) (Sorghum vulgare)
Sample_2_c31346_g1_i1	734	4e-113	LOC100284514	Zea mays (Maize)
Sample_2_c22747_g1_i2	1555	0	Sb09g006190 SORBIDRAFT_09g006190	Sorghum bicolor (Sorghum) (Sorghum vulgare)
Sample_2_c36400_g1_i1	671	8e-123	NA	Arundo donax (Giant reed) (Donax arundinaceus)
Sample_2_c25186_g1_i2	1604	5e-110	LOC100193693	Zea mays (Maize)
Sample_2_c19118_g1_i1	512	3e-08	Si035635m.g	Setaria italica (Foxtail millet) (Panicum italicum)
Sample_2_c3217_g1_i2	464	4e-49	LOC100383101	Zea mays (Maize)
Sample_2_c20916_g1_i2	1751	0	Sb07g020640 SORBIDRAFT_07g020640	Sorghum bicolor (Sorghum) (Sorghum vulgare)
Sample_2_c30079_g2_i1	1750	0	Sb06g018670 SORBIDRAFT_06g018670	Sorghum bicolor (Sorghum) (Sorghum vulgare)
Sample_2_c26834_g2_i1	680	2e-32	Sb02g004150 SORBIDRAFT_02g004150	Sorghum bicolor (Sorghum) (Sorghum vulgare)
Sample_2_c43387_g1_i1	443	1e-53	Sb01g007630 SORBIDRAFT_01g007630	Sorghum bicolor (Sorghum) (Sorghum vulgare)
Sample_2_c29276_g2_i1	879	3e-30	LOC100272434	Zea mays (Maize)
Sample_2_c12996_g1_i1	388	1e-24	LOC100272613	Zea mays (Maize)
Sample_2_c33227_g1_i5	1652	1e-29	pco116249	Zea mays (Maize)
Sample_2_c35602_g1_i1	372	5e-30	Sb04g034600 SORBIDRAFT_04g034600	Sorghum bicolor (Sorghum) (Sorghum vulgare)
Sample_2_c15460_g1_i1	1175	2e-131	NA	Hordeum vulgare var. distichum (Domesticated barley)
Sample_2_c25175_g1_i2	1412	0	Sb07g027520 SORBIDRAFT_07g027520	Sorghum bicolor (Sorghum) (Sorghum vulgare)
Sample_2_c39773_g1_i1	395	6e-55	Sb06g016280 SORBIDRAFT_06g016280	Sorghum bicolor (Sorghum) (Sorghum vulgare)
Sample_2_c28866_g1_i1	1007	3e-66	Sb02g005900 SORBIDRAFT_02g005900	Sorghum bicolor (Sorghum) (Sorghum vulgare)
Sample_2_c27653_g1_i1	2003	0	Si007950m.g	Setaria italica (Foxtail millet) (Panicum italicum)
Sample_2_c36001_g1_i1	593	2e-75	LOC100273882	Zea mays (Maize)
Sample_2_c32575_g2_i5	696	1e-60	SHCRBa_190_D01_R_240	Saccharum hybrid cultivar R570
Sample_2_c21647_g1_i1	542	8e-71	Si030257m.g	Setaria italica (Foxtail millet) (Panicum italicum)
Sample_2_c18784_g1_i1	395	2e-09	NA	Oryza barthii
Sample_2_c27518_g1_i1	2042	3e-123	Sb01g014590 SORBIDRAFT_01g014590	Sorghum bicolor (Sorghum) (Sorghum vulgare)
Sample_2_c26260_g1_i2	2016	0	Sb07g019770 SORBIDRAFT_07g019770	Sorghum bicolor (Sorghum) (Sorghum vulgare)
Sample_2_c23825_g1_i1	758	6e-95	Zm.29624	Zea mays (Maize)
Sample_2_c29944_g1_i2	609	7e-91	Sb01g036510 SORBIDRAFT_01g036510	Sorghum bicolor (Sorghum) (Sorghum vulgare)
Sample_2_c8075_g1_i1	395	2e-42	Zm.2348	Zea mays (Maize)
Sample_2_c25096_g1_i1	3717	0	Sb01g001890 SORBIDRAFT_01g001890	Sorghum bicolor (Sorghum) (Sorghum vulgare)
Sample_2_c27130_g1_i1	1319	0	Sb03g002450 SORBIDRAFT_03g002450	Sorghum bicolor (Sorghum) (Sorghum vulgare)
Sample_2_c32660_g1_i4	2042	0	Sb04g031070 SORBIDRAFT_04g031070	Sorghum bicolor (Sorghum) (Sorghum vulgare)
Sample_2_c13105_g1_i1	436	3e-50	NA	Zea mays (Maize)
Sample_2_c9502_g1_i1	1411	0	Sb06g003200 SORBIDRAFT_06g003200	Sorghum bicolor (Sorghum) (Sorghum vulgare)
Sample_2_c26130_g1_i1	1191	0	LOC100217258 ZEAMMB73_718185	Zea mays (Maize)
Sample_2_c15188_g1_i1	442	7e-51	Sb05g027060 SORBIDRAFT_05g027060	Sorghum bicolor (Sorghum) (Sorghum vulgare)
Sample_2_c21795_g1_i1	721	5e-53	Sb02g024660 SORBIDRAFT_02g024660	Sorghum bicolor (Sorghum) (Sorghum vulgare)
Sample_2_c22469_g1_i2	1126	2e-81	Sb01g034670 SORBIDRAFT_01g034670	Sorghum bicolor (Sorghum) (Sorghum vulgare)
Sample_2_c25838_g1_i1	601	1e-106	MOCS3-2 CNX5 MOCS3 UBA4 ZEAMMB73_314837	Zea mays (Maize)
Sample_2_c24713_g1_i1	544	1e-46	NA	Zea mays (Maize)
Sample_2_c40657_g1_i1	744	5e-90	rps11	Echinochloa oryzicola
Sample_2_c51881_g1_i1	374	1e-77	cl62390_1 ZEAMMB73_919179	Zea mays (Maize)
Sample_2_c28905_g1_i2	474	1e-24	Si018613m.g	Setaria italica (Foxtail millet) (Panicum italicum)
Sample_2_c23033_g2_i1	666	5e-63	NA	Zea mays (Maize)
Sample_2_c30124_g2_i1	393	3e-35	Zm.34212	Zea mays (Maize)
Sample_2_c22183_g1_i1	1434	0	LOC100279204	Zea mays (Maize)
Sample_2_c27479_g1_i2	592	2e-23	Sb09g026990 SORBIDRAFT_09g026990	Sorghum bicolor (Sorghum) (Sorghum vulgare)
Sample_2_c32035_g1_i2	1124	2e-132	Si026762m.g	Setaria italica (Foxtail millet) (Panicum italicum)
Sample_2_c39025_g1_i1	326	1e-40	Sb08g000380 SORBIDRAFT_08g000380	Sorghum bicolor (Sorghum) (Sorghum vulgare)
Sample_2_c26907_g1_i1	515	5e-38	CaM	Phaseolus vulgaris (Kidney bean) (French bean)
Sample_2_c13196_g1_i1	312	7e-36	OsI_15015	Oryza sativa subsp. indica (Rice)
Sample_2_c47158_g1_i1	304	1e-42	Si028894m.g	Setaria italica (Foxtail millet) (Panicum italicum)
Sample_2_c40524_g1_i1	398	2e-43	Si027615m.g	Setaria italica (Foxtail millet) (Panicum italicum)
Sample_2_c34276_g1_i1	410	5e-68	Zm.2572 ZEAMMB73_239737	Zea mays (Maize)
Sample_2_c22593_g2_i1	855	3e-34	Zm.15274	Zea mays (Maize)
Sample_2_c33018_g1_i1	3765	0	Sb03g036240 SORBIDRAFT_03g036240	Sorghum bicolor (Sorghum) (Sorghum vulgare)
Sample_2_c27061_g1_i2	1096	5e-98	LOC100284364	Zea mays (Maize)
Sample_2_c36030_g1_i1	405	2e-88	LOC100502482 ZEAMMB73_528743	Zea mays (Maize)
Sample_2_c31949_g1_i1	2019	0	Sb03g030660 SORBIDRAFT_03g030660	Sorghum bicolor (Sorghum) (Sorghum vulgare)
Sample_2_c40468_g1_i1	429	2e-06	BRADI1G09877	Brachypodium distachyon (Purple false brome) (Trachynia distachya)
Sample_2_c33385_g1_i2	2210	0	Si026340m.g	Setaria italica (Foxtail millet) (Panicum italicum)
Sample_2_c23261_g1_i1	989	1e-72	Sb09g022260 SORBIDRAFT_09g022260	Sorghum bicolor (Sorghum) (Sorghum vulgare)
Sample_2_c30296_g1_i2	1544	0	Sb09g002650 SORBIDRAFT_09g002650	Sorghum bicolor (Sorghum) (Sorghum vulgare)
Sample_2_c33430_g2_i1	3335	0	Sb10g006020 SORBIDRAFT_10g006020	Sorghum bicolor (Sorghum) (Sorghum vulgare)
Sample_2_c28454_g1_i4	698	5e-44	NA	Arundo donax (Giant reed) (Donax arundinaceus)
Sample_2_c8589_g1_i1	508	2e-54	OsJ_02614	Oryza sativa subsp. japonica (Rice)
Sample_2_c14973_g1_i1	1145	6e-51	Sb08g021280 SORBIDRAFT_08g021280	Sorghum bicolor (Sorghum) (Sorghum vulgare)
Sample_2_c19489_g1_i1	483	1e-23	Sb09g004900 SORBIDRAFT_09g004900	Sorghum bicolor (Sorghum) (Sorghum vulgare)
Sample_2_c27507_g1_i1	1089	0	NA	Zea mays (Maize)
Sample_2_c9967_g1_i1	864	1e-71	NA	Zea mays (Maize)
Sample_2_c29247_g1_i1	774	6e-47	NA	Zea mays (Maize)
Sample_2_c30716_g1_i1	1987	0	NA	Arundo donax (Giant reed) (Donax arundinaceus)
Sample_2_c29009_g2_i1	1098	0	Zm.43276	Zea mays (Maize)
Sample_2_c1674_g1_i1	409	4e-37	Sb10g028230 SORBIDRAFT_10g028230	Sorghum bicolor (Sorghum) (Sorghum vulgare)
Sample_2_c23600_g1_i1	1131	5e-101	Sb01g002180 SORBIDRAFT_01g002180	Sorghum bicolor (Sorghum) (Sorghum vulgare)
Sample_2_c24152_g1_i1	720	4e-70	Sb02g030140 SORBIDRAFT_02g030140	Sorghum bicolor (Sorghum) (Sorghum vulgare)
Sample_2_c31074_g2_i3	2181	1e-150	Sb03g046430 SORBIDRAFT_03g046430	Sorghum bicolor (Sorghum) (Sorghum vulgare)
Sample_2_c22364_g1_i1	1079	2e-93	Sb09g028290 SORBIDRAFT_09g028290	Sorghum bicolor (Sorghum) (Sorghum vulgare)
Sample_2_c30548_g1_i1	2662	0	Sb04g003450 SORBIDRAFT_04g003450	Sorghum bicolor (Sorghum) (Sorghum vulgare)
Sample_2_c34086_g1_i1	1042	3e-178	Sb03g040080 SORBIDRAFT_03g040080	Sorghum bicolor (Sorghum) (Sorghum vulgare)
Sample_2_c20440_g3_i2	1084	0	NA	Zea mays (Maize)
Sample_2_c32335_g1_i1	2566	0	Sb09g004200 SORBIDRAFT_09g004200	Sorghum bicolor (Sorghum) (Sorghum vulgare)
Sample_2_c25989_g3_i2	1039	2e-134	Sb10g022110 SORBIDRAFT_10g022110	Sorghum bicolor (Sorghum) (Sorghum vulgare)
Sample_2_c25015_g1_i1	913	1e-41	NA	Zea mays (Maize)
Sample_2_c14350_g1_i2	1011	1e-70	NA	Arundo donax (Giant reed) (Donax arundinaceus)
Sample_2_c5801_g1_i1	574	1e-118	Sb01g049210 SORBIDRAFT_01g049210	Sorghum bicolor (Sorghum) (Sorghum vulgare)
Sample_2_c4689_g2_i1	330	5e-14	Sb05g024126 SORBIDRAFT_05g024126	Sorghum bicolor (Sorghum) (Sorghum vulgare)
Sample_2_c23745_g1_i1	1835	0	Sb02g037970 SORBIDRAFT_02g037970	Sorghum bicolor (Sorghum) (Sorghum vulgare)
Sample_2_c30614_g1_i1	1058	7e-109	Si003092m.g	Setaria italica (Foxtail millet) (Panicum italicum)
Sample_2_c31047_g1_i3	1524	0	Sb07g000460 SORBIDRAFT_07g000460	Sorghum bicolor (Sorghum) (Sorghum vulgare)
Sample_2_c31080_g2_i1	2731	0	Sb02g040850 SORBIDRAFT_02g040850	Sorghum bicolor (Sorghum) (Sorghum vulgare)
Sample_2_c15002_g1_i1	888	5e-54	F775_24655	Aegilops tauschii (Tausch's goatgrass) (Aegilops squarrosa)
Sample_2_c1765_g1_i1	837	2e-112	Si021946m.g	Setaria italica (Foxtail millet) (Panicum italicum)
Sample_2_c44931_g1_i1	710	1e-151	Si033872m.g	Setaria italica (Foxtail millet) (Panicum italicum)
Sample_2_c28184_g1_i1	379	8e-18	NA	Zea mays (Maize)
Sample_2_c33374_g1_i4	436	2e-74	Si029551m.g	Setaria italica (Foxtail millet) (Panicum italicum)
Sample_2_c32972_g3_i1	894	6e-117	NA	Arundo donax (Giant reed) (Donax arundinaceus)
Sample_2_c3985_g1_i1	430	4e-49	pco089998	Zea mays (Maize)
Sample_2_c3237_g1_i1	673	8e-96	Si029765m.g	Setaria italica (Foxtail millet) (Panicum italicum)
Sample_2_c19878_g1_i1	444	2e-29	Sb07g022350 SORBIDRAFT_07g022350	Sorghum bicolor (Sorghum) (Sorghum vulgare)
Sample_2_c27828_g1_i1	755	1e-29	NA	Zea mays (Maize)
Sample_2_c22414_g1_i1	1031	0	Si029555m.g	Setaria italica (Foxtail millet) (Panicum italicum)
Sample_2_c21158_g1_i1	896	5e-106	Sb03g030840 SORBIDRAFT_03g030840	Sorghum bicolor (Sorghum) (Sorghum vulgare)
Sample_2_c30233_g1_i2	1022	7e-129	Sb02g035580 SORBIDRAFT_02g035580	Sorghum bicolor (Sorghum) (Sorghum vulgare)
Sample_2_c33916_g3_i2	3913	0	Sb08g000910 SORBIDRAFT_08g000910	Sorghum bicolor (Sorghum) (Sorghum vulgare)
Sample_2_c27031_g2_i1	1124	2e-42	Sb07g002040 SORBIDRAFT_07g002040	Sorghum bicolor (Sorghum) (Sorghum vulgare)
Sample_2_c1803_g1_i1	626	2e-110	Sb10g010430 SORBIDRAFT_10g010430	Sorghum bicolor (Sorghum) (Sorghum vulgare)
Sample_2_c33135_g4_i1	1598	1e-50	LOC100276824 ZEAMMB73_659757	Zea mays (Maize)
Sample_2_c28436_g1_i3	1788	0	Sb02g026330 SORBIDRAFT_02g026330	Sorghum bicolor (Sorghum) (Sorghum vulgare)
Sample_2_c4737_g1_i1	447	9e-100	Sb09g028280 SORBIDRAFT_09g028280	Sorghum bicolor (Sorghum) (Sorghum vulgare)
Sample_2_c26859_g1_i1	757	4e-75	Zm.131183 ZEAMMB73_725979	Zea mays (Maize)
Sample_2_c30179_g1_i1	1318	0	Zm.158734	Zea mays (Maize)
Sample_2_c39939_g1_i1	480	1e-72	Sb01g019670 SORBIDRAFT_01g019670	Sorghum bicolor (Sorghum) (Sorghum vulgare)
Sample_2_c52558_g1_i1	304	2e-61	SHCRBa_225_M19_R_230	Saccharum hybrid cultivar R570
Sample_2_c43150_g1_i1	640	1e-17	Os07g0445400	Oryza sativa subsp. japonica (Rice)
Sample_2_c32972_g4_i1	2300	0	Sb02g003910 SORBIDRAFT_02g003910	Sorghum bicolor (Sorghum) (Sorghum vulgare)
Sample_2_c3096_g1_i1	302	3e-49	Sb02g003260 SORBIDRAFT_02g003260	Sorghum bicolor (Sorghum) (Sorghum vulgare)
Sample_2_c30353_g1_i1	1258	0	Zm.101232	Zea mays (Maize)
Sample_2_c17460_g1_i1	520	3e-11	Si030129m.g	Setaria italica (Foxtail millet) (Panicum italicum)
Sample_2_c31197_g2_i1	817	8e-115	NA	Zea mays (Maize)
Sample_2_c7744_g1_i1	379	1e-72	Sb03g042770 SORBIDRAFT_03g042770	Sorghum bicolor (Sorghum) (Sorghum vulgare)
Sample_2_c25912_g1_i1	1175	4e-115	LOC100283919	Zea mays (Maize)
Sample_2_c11588_g1_i1	352	2e-46	cl42025_1 ZEAMMB73_329133	Zea mays (Maize)
Sample_2_c19025_g2_i1	2215	0	Sb02g010070 SORBIDRAFT_02g010070	Sorghum bicolor (Sorghum) (Sorghum vulgare)
Sample_2_c34293_g1_i1	329	3e-09	Sb03g011350 SORBIDRAFT_03g011350	Sorghum bicolor (Sorghum) (Sorghum vulgare)
Sample_2_c20593_g1_i2	862	3e-43	LOC100274817 ZEAMMB73_776378	Zea mays (Maize)
Sample_2_c28124_g1_i2	1081	7e-31	Sb01g050097 SORBIDRAFT_01g050097	Sorghum bicolor (Sorghum) (Sorghum vulgare)
Sample_2_c29726_g1_i1	1351	0	Sb03g037590 SORBIDRAFT_03g037590	Sorghum bicolor (Sorghum) (Sorghum vulgare)
Sample_2_c11420_g1_i1	371	3e-06	pco073925	Zea mays (Maize)
Sample_2_c20062_g2_i1	868	6e-85	NA	Hordeum vulgare var. distichum (Domesticated barley)
Sample_2_c32138_g1_i1	1128	1e-62	Sb04g027410 SORBIDRAFT_04g027410	Sorghum bicolor (Sorghum) (Sorghum vulgare)
Sample_2_c24738_g3_i2	373	5e-52	Si022594m.g	Setaria italica (Foxtail millet) (Panicum italicum)
Sample_2_c47579_g1_i1	607	5e-08	NA	Arundo donax (Giant reed) (Donax arundinaceus)
Sample_2_c22553_g1_i1	830	4e-73	Sb04g033890 SORBIDRAFT_04g033890	Sorghum bicolor (Sorghum) (Sorghum vulgare)
Sample_2_c25719_g1_i1	956	7e-105	Si007948m.g	Setaria italica (Foxtail millet) (Panicum italicum)
Sample_2_c30755_g1_i1	1686	1e-104	Sb03g046040 SORBIDRAFT_03g046040	Sorghum bicolor (Sorghum) (Sorghum vulgare)
Sample_2_c20153_g1_i1	644	4e-109	Sb03g007870 SORBIDRAFT_03g007870	Sorghum bicolor (Sorghum) (Sorghum vulgare)
Sample_2_c33056_g1_i2	1684	0	Sb09g017821 SORBIDRAFT_09g017821	Sorghum bicolor (Sorghum) (Sorghum vulgare)
Sample_2_c24528_g1_i1	895	2e-149	Sb08g021850 SORBIDRAFT_08g021850	Sorghum bicolor (Sorghum) (Sorghum vulgare)
Sample_2_c29316_g1_i1	3071	0	Sb01g041090 SORBIDRAFT_01g041090	Sorghum bicolor (Sorghum) (Sorghum vulgare)
Sample_2_c20448_g1_i1	1258	0	SHCRBa_261_D02_F_280	Saccharum hybrid cultivar R570
Sample_2_c31810_g2_i5	917	9e-19	NA	Arundo donax (Giant reed) (Donax arundinaceus)
Sample_2_c21319_g1_i1	602	5e-101	Sb10g004960 SORBIDRAFT_10g004960	Sorghum bicolor (Sorghum) (Sorghum vulgare)
Sample_2_c29045_g1_i2	1053	0	Sb10g029990 SORBIDRAFT_10g029990	Sorghum bicolor (Sorghum) (Sorghum vulgare)
Sample_2_c29957_g2_i1	1203	0	Sb05g003700 SORBIDRAFT_05g003700	Sorghum bicolor (Sorghum) (Sorghum vulgare)
Sample_2_c27956_g1_i3	996	2e-90	Sb02g027430 SORBIDRAFT_02g027430	Sorghum bicolor (Sorghum) (Sorghum vulgare)
Sample_2_c33739_g1_i1	2511	0	Zm.6891	Zea mays (Maize)
Sample_2_c21426_g1_i1	940	1e-22	Sb09g007150 SORBIDRAFT_09g007150	Sorghum bicolor (Sorghum) (Sorghum vulgare)
Sample_2_c27168_g1_i1	1173	2e-173	Sb01g001770 SORBIDRAFT_01g001770	Sorghum bicolor (Sorghum) (Sorghum vulgare)
Sample_2_c38501_g1_i1	360	6e-77	Sb02g002330 SORBIDRAFT_02g002330	Sorghum bicolor (Sorghum) (Sorghum vulgare)
Sample_2_c35741_g1_i1	337	2e-11	Sb02g023150 SORBIDRAFT_02g023150	Sorghum bicolor (Sorghum) (Sorghum vulgare)
Sample_2_c30100_g1_i1	1245	2e-135	Sb10g007260 SORBIDRAFT_10g007260	Sorghum bicolor (Sorghum) (Sorghum vulgare)
Sample_2_c28311_g1_i1	306	5e-61	Sb04g034530 SORBIDRAFT_04g034530	Sorghum bicolor (Sorghum) (Sorghum vulgare)
Sample_2_c5647_g1_i1	1005	9e-131	Sb08g004790 SORBIDRAFT_08g004790	Sorghum bicolor (Sorghum) (Sorghum vulgare)
Sample_2_c28461_g1_i2	1974	0	Sb03g002690 SORBIDRAFT_03g002690	Sorghum bicolor (Sorghum) (Sorghum vulgare)
Sample_2_c18081_g2_i1	1578	0	NA	Zea mays (Maize)
Sample_2_c21594_g1_i1	397	4e-45	TIDP3714 ZEAMMB73_065958	Zea mays (Maize)
Sample_2_c21080_g2_i1	451	8e-14	NA	Arundo donax (Giant reed) (Donax arundinaceus)
Sample_2_c32982_g2_i1	610	1e-66	TIDP3714 ZEAMMB73_065958	Zea mays (Maize)
Sample_2_c38183_g1_i1	506	7e-60	NA	Zea mays (Maize)
Sample_2_c28595_g2_i2	1072	2e-158	Sb08g019162 SORBIDRAFT_08g019162	Sorghum bicolor (Sorghum) (Sorghum vulgare)
Sample_2_c43137_g1_i1	321	2e-47	Si028810m.g	Setaria italica (Foxtail millet) (Panicum italicum)
Sample_2_c29275_g1_i3	981	9e-98	NA	Zea mays (Maize)
Sample_2_c28239_g1_i3	1208	2e-127	Sb10g024970 SORBIDRAFT_10g024970	Sorghum bicolor (Sorghum) (Sorghum vulgare)
Sample_2_c22036_g1_i2	727	2e-130	Sb03g025880 SORBIDRAFT_03g025880	Sorghum bicolor (Sorghum) (Sorghum vulgare)
Sample_2_c22248_g1_i1	998	6e-161	Sb02g006600 SORBIDRAFT_02g006600	Sorghum bicolor (Sorghum) (Sorghum vulgare)
Sample_2_c23548_g1_i1	748	6e-67	Sb06g026180 SORBIDRAFT_06g026180	Sorghum bicolor (Sorghum) (Sorghum vulgare)
Sample_2_c30044_g1_i2	1869	6e-137	Sb01g012570 SORBIDRAFT_01g012570	Sorghum bicolor (Sorghum) (Sorghum vulgare)
Sample_2_c33141_g2_i1	3401	0	TPS5 TIDP3174	Zea mays (Maize)
Sample_2_c5401_g1_i1	545	3e-38	Sb02g027910 SORBIDRAFT_02g027910	Sorghum bicolor (Sorghum) (Sorghum vulgare)
Sample_2_c25503_g1_i1	1922	7e-173	LOC100283081	Zea mays (Maize)
Sample_2_c19304_g1_i3	442	2e-06	NA	Triticum aestivum (Wheat)
Sample_2_c19783_g1_i1	611	2e-09	Sb08g020870 SORBIDRAFT_08g020870	Sorghum bicolor (Sorghum) (Sorghum vulgare)
Sample_2_c51014_g1_i1	390	2e-57	Sb04g028620 SORBIDRAFT_04g028620	Sorghum bicolor (Sorghum) (Sorghum vulgare)
Sample_2_c21412_g1_i1	1700	0	Sb01g004220 SORBIDRAFT_01g004220	Sorghum bicolor (Sorghum) (Sorghum vulgare)
Sample_2_c28741_g1_i1	463	1e-10	SUS1	Sorghum bicolor (Sorghum) (Sorghum vulgare)
Sample_2_c15589_g1_i1	521	8e-73	Si005978m.g	Setaria italica (Foxtail millet) (Panicum italicum)
Sample_2_c26297_g1_i1	356	4e-32	NA	Zea mays (Maize)
Sample_2_c18604_g1_i1	1111	5e-116	OsI_14298	Oryza sativa subsp. indica (Rice)
Sample_2_c43545_g1_i1	301	2e-14	Si040529m.g	Setaria italica (Foxtail millet) (Panicum italicum)
Sample_2_c31727_g1_i1	2117	0	Si000598m.g	Setaria italica (Foxtail millet) (Panicum italicum)
Sample_2_c24473_g2_i1	542	3e-16	Si027377m.g	Setaria italica (Foxtail millet) (Panicum italicum)
Sample_2_c33022_g2_i2	967	7e-56	NA	Arundo donax (Giant reed) (Donax arundinaceus)
Sample_2_c19680_g1_i1	524	1e-121	Sb10g004910 SORBIDRAFT_10g004910	Sorghum bicolor (Sorghum) (Sorghum vulgare)
Sample_2_c51036_g1_i1	609	7e-13	Si015719m.g	Setaria italica (Foxtail millet) (Panicum italicum)
Sample_2_c21782_g1_i4	428	1e-74	gpm349	Zea mays (Maize)
Sample_2_c33496_g1_i1	4766	0	Sb02g028640 SORBIDRAFT_02g028640	Sorghum bicolor (Sorghum) (Sorghum vulgare)
Sample_2_c16625_g1_i1	419	4e-81	NA	Zea mays (Maize)
Sample_2_c9499_g1_i1	616	9e-53	ppr5 ZEAMMB73_197778	Zea mays (Maize)
Sample_2_c50904_g1_i1	372	3e-06	NA	Triticum aestivum (Wheat)
Sample_2_c23081_g1_i1	1574	2e-174	LOC100191957	Zea mays (Maize)
Sample_2_c34478_g1_i1	576	3e-28	Sb08g002880 SORBIDRAFT_08g002880	Sorghum bicolor (Sorghum) (Sorghum vulgare)
Sample_2_c31658_g1_i1	399	2e-59	Zm.39929	Zea mays (Maize)
Sample_2_c33433_g1_i1	2236	0	Sb10g001470 SORBIDRAFT_10g001470	Sorghum bicolor (Sorghum) (Sorghum vulgare)
Sample_2_c26399_g1_i3	1944	0	Zm.85462	Zea mays (Maize)
Sample_2_c21381_g1_i1	709	1e-38	Zm.89212	Zea mays (Maize)
Sample_2_c52934_g1_i1	314	1e-06	NA	Arundo donax (Giant reed) (Donax arundinaceus)
Sample_2_c2997_g1_i1	392	2e-75	NA	Arundo donax (Giant reed) (Donax arundinaceus)
Sample_2_c43696_g1_i1	375	6e-15	Sb06g024510 SORBIDRAFT_06g024510	Sorghum bicolor (Sorghum) (Sorghum vulgare)
Sample_2_c33976_g1_i1	368	9e-79	Sb03g013430 SORBIDRAFT_03g013430	Sorghum bicolor (Sorghum) (Sorghum vulgare)
Sample_2_c25753_g1_i1	878	3e-81	NA	Zea mays (Maize)
Sample_2_c31897_g1_i1	575	1e-58	Si019333m.g	Setaria italica (Foxtail millet) (Panicum italicum)
Sample_2_c23263_g2_i1	1016	0	Sb01g037980 SORBIDRAFT_01g037980	Sorghum bicolor (Sorghum) (Sorghum vulgare)
Sample_2_c31641_g1_i2	907	4e-113	Sb03g013110 SORBIDRAFT_03g013110	Sorghum bicolor (Sorghum) (Sorghum vulgare)
Sample_2_c16121_g1_i1	711	2e-101	Sb02g003450 SORBIDRAFT_02g003450	Sorghum bicolor (Sorghum) (Sorghum vulgare)
Sample_2_c31363_g1_i2	1684	0	LOC100501644 ZEAMMB73_890555	Zea mays (Maize)
Sample_2_c50166_g1_i1	512	3e-14	NA	Zea mays (Maize)
Sample_2_c20092_g1_i1	1464	0	Sb01g005090 SORBIDRAFT_01g005090	Sorghum bicolor (Sorghum) (Sorghum vulgare)
Sample_2_c4021_g1_i1	1496	1e-102	Sb01g008290 SORBIDRAFT_01g008290	Sorghum bicolor (Sorghum) (Sorghum vulgare)
Sample_2_c2431_g1_i1	522	2e-40	NA	Zea mays (Maize)
Sample_2_c25710_g1_i1	1584	2e-168	magi7438	Zea mays (Maize)
Sample_2_c33417_g1_i2	351	2e-30	Sb01g002480 SORBIDRAFT_01g002480	Sorghum bicolor (Sorghum) (Sorghum vulgare)
Sample_2_c16447_g1_i1	519	5e-58	Sb02g030290 SORBIDRAFT_02g030290	Sorghum bicolor (Sorghum) (Sorghum vulgare)
Sample_2_c23888_g1_i2	1616	3e-142	Sb10g023170 SORBIDRAFT_10g023170	Sorghum bicolor (Sorghum) (Sorghum vulgare)
Sample_2_c30489_g1_i2	1506	0	Sb01g047670 SORBIDRAFT_01g047670	Sorghum bicolor (Sorghum) (Sorghum vulgare)
Sample_2_c25857_g1_i1	1541	0	NA	Andropogon virginicus
Sample_2_c16262_g1_i1	861	5e-23	Sb06g016000 SORBIDRAFT_06g016000	Sorghum bicolor (Sorghum) (Sorghum vulgare)
Sample_2_c32794_g1_i2	2767	0	Sb10g026850 SORBIDRAFT_10g026850	Sorghum bicolor (Sorghum) (Sorghum vulgare)
Sample_2_c43208_g1_i1	486	1e-75	Sb02g007110 SORBIDRAFT_02g007110	Sorghum bicolor (Sorghum) (Sorghum vulgare)
Sample_2_c7720_g1_i2	493	6e-76	Si017357m.g	Setaria italica (Foxtail millet) (Panicum italicum)
Sample_2_c39488_g1_i1	309	8e-13	NA	Arundo donax (Giant reed) (Donax arundinaceus)
Sample_2_c28947_g1_i1	1914	3e-149	TAN1 PY1 ZEAMMB73_420432	Zea mays (Maize)
Sample_2_c26916_g4_i1	1182	0	pco095409	Zea mays (Maize)
Sample_2_c48082_g1_i1	454	6e-32	Sb04g021500 SORBIDRAFT_04g021500	Sorghum bicolor (Sorghum) (Sorghum vulgare)
Sample_2_c21532_g1_i2	1470	0	Sb07g002750 SORBIDRAFT_07g002750	Sorghum bicolor (Sorghum) (Sorghum vulgare)
Sample_2_c17384_g2_i2	531	3e-74	Os03g0425300	Oryza sativa subsp. japonica (Rice)
Sample_2_c14841_g1_i1	424	2e-18	Si022873m.g	Setaria italica (Foxtail millet) (Panicum italicum)
Sample_2_c33822_g4_i3	1883	0	Sb02g036210 SORBIDRAFT_02g036210	Sorghum bicolor (Sorghum) (Sorghum vulgare)
Sample_2_c32385_g2_i3	1014	0	Zm.38642	Zea mays (Maize)
Sample_2_c33790_g1_i1	3531	0	Sb01g005340 SORBIDRAFT_01g005340	Sorghum bicolor (Sorghum) (Sorghum vulgare)
Sample_2_c26801_g3_i1	597	6e-31	NA	Arundo donax (Giant reed) (Donax arundinaceus)
Sample_2_c18416_g1_i1	1301	2e-166	si618049h06(54)	Zea mays (Maize)
Sample_2_c30445_g1_i1	1802	0	Sb03g011100 SORBIDRAFT_03g011100	Sorghum bicolor (Sorghum) (Sorghum vulgare)
Sample_2_c15100_g2_i1	350	2e-74	Sb10g008110 SORBIDRAFT_10g008110	Sorghum bicolor (Sorghum) (Sorghum vulgare)
Sample_2_c50491_g1_i1	444	3e-44	Sb06g021220 SORBIDRAFT_06g021220	Sorghum bicolor (Sorghum) (Sorghum vulgare)
Sample_2_c52128_g1_i1	419	1e-50	PRR37 Sb06g014570	Sorghum bicolor (Sorghum) (Sorghum vulgare)
Sample_2_c34619_g1_i1	416	3e-24	NA	Arundo donax (Giant reed) (Donax arundinaceus)
Sample_2_c50840_g1_i1	343	3e-66	LOC100382034	Zea mays (Maize)
Sample_2_c30876_g1_i2	1065	2e-29	Sb04g000640 SORBIDRAFT_04g000640	Sorghum bicolor (Sorghum) (Sorghum vulgare)
Sample_2_c26358_g1_i1	1824	0	Zm.85486	Zea mays (Maize)
Sample_2_c32263_g1_i2	2034	0	Sb06g022830 SORBIDRAFT_06g022830	Sorghum bicolor (Sorghum) (Sorghum vulgare)
Sample_2_c17249_g3_i1	912	6e-130	NA	Zea mays (Maize)
Sample_2_c50713_g1_i1	374	4e-13	Si032804m.g	Setaria italica (Foxtail millet) (Panicum italicum)
Sample_2_c29419_g1_i1	2003	0	Sb04g034910 SORBIDRAFT_04g034910	Sorghum bicolor (Sorghum) (Sorghum vulgare)
Sample_2_c32902_g1_i1	1729	4e-148	LOC100384564	Zea mays (Maize)
Sample_2_c43973_g1_i1	419	4e-33	Sb03g009500 SORBIDRAFT_03g009500	Sorghum bicolor (Sorghum) (Sorghum vulgare)
Sample_2_c32657_g3_i1	313	5e-08	MTR_8g040260	Medicago truncatula (Barrel medic) (Medicago tribuloides)
Sample_2_c31201_g2_i1	663	3e-17	NA	Oryza barthii
Sample_2_c26612_g2_i2	1296	0	Sb03g032590 SORBIDRAFT_03g032590	Sorghum bicolor (Sorghum) (Sorghum vulgare)
Sample_2_c21889_g1_i1	1122	3e-64	OB08G19320	Oryza brachyantha
Sample_2_c33323_g1_i1	2088	0	ALDH7	Zea mays subsp. mays (maize)
Sample_2_c33706_g1_i1	3745	0	Sb01g021330 SORBIDRAFT_01g021330	Sorghum bicolor (Sorghum) (Sorghum vulgare)
Sample_2_c25625_g1_i2	1175	0	Sb10g002570 SORBIDRAFT_10g002570	Sorghum bicolor (Sorghum) (Sorghum vulgare)
Sample_2_c45105_g1_i1	351	1e-16	Sb03g007370 SORBIDRAFT_03g007370	Sorghum bicolor (Sorghum) (Sorghum vulgare)
Sample_2_c31208_g1_i1	2646	0	LOC100279753	Zea mays (Maize)
Sample_2_c24854_g1_i1	2075	0	Sb06g020560 SORBIDRAFT_06g020560	Sorghum bicolor (Sorghum) (Sorghum vulgare)
Sample_2_c23320_g1_i1	450	2e-40	Sb02g004205 SORBIDRAFT_02g004205	Sorghum bicolor (Sorghum) (Sorghum vulgare)
Sample_2_c29772_g1_i1	930	7e-112	Sb03g045070 SORBIDRAFT_03g045070	Sorghum bicolor (Sorghum) (Sorghum vulgare)
Sample_2_c18923_g1_i2	1099	4e-109	Sb03g029310 SORBIDRAFT_03g029310	Sorghum bicolor (Sorghum) (Sorghum vulgare)
Sample_2_c40479_g1_i1	673	6e-154	LOC100216898	Zea mays (Maize)
Sample_2_c4177_g1_i1	683	1e-30	OB03G17460	Oryza brachyantha
Sample_2_c14243_g1_i1	351	1e-60	Sb04g006980 SORBIDRAFT_04g006980	Sorghum bicolor (Sorghum) (Sorghum vulgare)
Sample_2_c24363_g1_i2	1490	0	Zm.33650	Zea mays (Maize)
Sample_2_c18729_g1_i3	311	8e-19	Sb10g004060 SORBIDRAFT_10g004060	Sorghum bicolor (Sorghum) (Sorghum vulgare)
Sample_2_c19576_g1_i1	399	2e-88	NA	Populus alba (White poplar)
Sample_2_c6449_g1_i1	830	0	met4 ZEAMMB73_174249	Zea mays (Maize)
Sample_2_c33195_g1_i7	437	8e-14	NA	Zea mays (Maize)
Sample_2_c17671_g1_i1	679	4e-50	Sb08g016470 SORBIDRAFT_08g016470	Sorghum bicolor (Sorghum) (Sorghum vulgare)
Sample_2_c16464_g1_i1	363	5e-49	Si004054m.g	Setaria italica (Foxtail millet) (Panicum italicum)
Sample_2_c43574_g1_i1	360	4e-76	Zm.94298 ZEAMMB73_061942	Zea mays (Maize)
Sample_2_c32025_g1_i2	1358	7e-179	Sb02g001600 SORBIDRAFT_02g001600	Sorghum bicolor (Sorghum) (Sorghum vulgare)
Sample_2_c23046_g1_i1	1092	5e-60	NA	Zea mays (Maize)
Sample_2_c28950_g1_i1	800	8e-70	NA	Zea mays (Maize)
Sample_2_c23492_g1_i1	1468	0	Sb03g008580 SORBIDRAFT_03g008580	Sorghum bicolor (Sorghum) (Sorghum vulgare)
Sample_2_c24862_g1_i1	692	1e-37	Sb04g024640 SORBIDRAFT_04g024640	Sorghum bicolor (Sorghum) (Sorghum vulgare)
Sample_2_c38236_g1_i1	339	1e-23	Si037395m.g	Setaria italica (Foxtail millet) (Panicum italicum)
Sample_2_c18479_g1_i1	741	2e-33	Sb01g029735 SORBIDRAFT_01g029735	Sorghum bicolor (Sorghum) (Sorghum vulgare)
Sample_2_c39436_g1_i1	422	5e-88	ZEAMMB73_242801	Zea mays (Maize)
Sample_2_c23579_g1_i1	946	2e-90	Sb03g004410 SORBIDRAFT_03g004410	Sorghum bicolor (Sorghum) (Sorghum vulgare)
Sample_2_c14272_g1_i1	1247	3e-85	Sb04g020530 SORBIDRAFT_04g020530	Sorghum bicolor (Sorghum) (Sorghum vulgare)
Sample_2_c568_g1_i1	602	1e-86	NA	Zea mays (Maize)
Sample_2_c20405_g1_i1	645	9e-27	NA	Triticum aestivum (Wheat)
Sample_2_c33157_g1_i1	1369	1e-110	Sb02g022280 SORBIDRAFT_02g022280	Sorghum bicolor (Sorghum) (Sorghum vulgare)
Sample_2_c3046_g1_i1	338	2e-66	Sb03g030720 SORBIDRAFT_03g030720	Sorghum bicolor (Sorghum) (Sorghum vulgare)
Sample_2_c23331_g1_i1	2747	0	LSG	Saccharum hybrid cultivar
Sample_2_c30234_g1_i1	561	1e-13	OsI_38643	Oryza sativa subsp. indica (Rice)
Sample_2_c28825_g1_i1	2293	0	Sb04g001860 SORBIDRAFT_04g001860	Sorghum bicolor (Sorghum) (Sorghum vulgare)
Sample_2_c23296_g1_i1	421	4e-79	NA	Arundo donax (Giant reed) (Donax arundinaceus)
Sample_2_c29582_g1_i1	1458	3e-128	Sb08g021370 SORBIDRAFT_08g021370	Sorghum bicolor (Sorghum) (Sorghum vulgare)
Sample_2_c28898_g1_i1	2806	0	Sb09g028780 SORBIDRAFT_09g028780	Sorghum bicolor (Sorghum) (Sorghum vulgare)
Sample_2_c31029_g1_i1	2431	0	NA	Zea mays (Maize)
Sample_2_c29149_g1_i1	1584	2e-177	Sb09g022210 SORBIDRAFT_09g022210	Sorghum bicolor (Sorghum) (Sorghum vulgare)
Sample_2_c16259_g1_i1	484	2e-107	LOC100279231	Zea mays (Maize)
Sample_2_c24826_g1_i1	530	2e-54	Sb03g007900 SORBIDRAFT_03g007900	Sorghum bicolor (Sorghum) (Sorghum vulgare)
Sample_2_c22976_g1_i3	973	1e-107	Sb0120s002010 SORBIDRAFT_0120s002010	Sorghum bicolor (Sorghum) (Sorghum vulgare)
Sample_2_c28050_g1_i1	1265	3e-25	Sb01g005010 SORBIDRAFT_01g005010	Sorghum bicolor (Sorghum) (Sorghum vulgare)
Sample_2_c52323_g1_i1	388	6e-50	Si019662m.g	Setaria italica (Foxtail millet) (Panicum italicum)
Sample_2_c31890_g1_i2	1691	0	Zm.18486	Zea mays (Maize)
Sample_2_c43584_g1_i1	409	2e-15	LOC100501451	Zea mays (Maize)
Sample_2_c25743_g1_i2	1053	1e-157	Si021139m.g	Setaria italica (Foxtail millet) (Panicum italicum)
Sample_2_c14780_g2_i1	376	2e-70	Sb07g020980 SORBIDRAFT_07g020980	Sorghum bicolor (Sorghum) (Sorghum vulgare)
Sample_2_c43718_g1_i1	303	2e-67	NA	Zea mays (Maize)
Sample_2_c50529_g1_i1	308	6e-44	Sb01g050660 SORBIDRAFT_01g050660	Sorghum bicolor (Sorghum) (Sorghum vulgare)
Sample_2_c16880_g1_i1	446	1e-66	Sb04g002210 SORBIDRAFT_04g002210	Sorghum bicolor (Sorghum) (Sorghum vulgare)
Sample_2_c19090_g2_i1	426	4e-14	NA	Arundo donax (Giant reed) (Donax arundinaceus)
Sample_2_c7100_g1_i1	565	2e-128	Sb04g030190 CNX5 MOCS3 UBA4 SORBIDRAFT_04g030190	Sorghum bicolor (Sorghum) (Sorghum vulgare)
Sample_2_c33875_g1_i1	6174	0	Si033857m.g	Setaria italica (Foxtail millet) (Panicum italicum)
Sample_2_c22504_g1_i1	877	9e-96	Sb07g006460 SORBIDRAFT_07g006460	Sorghum bicolor (Sorghum) (Sorghum vulgare)
Sample_2_c14998_g1_i1	343	2e-24	Sb05g027830 SORBIDRAFT_05g027830	Sorghum bicolor (Sorghum) (Sorghum vulgare)
Sample_2_c11866_g1_i2	1367	1e-93	BRADI2G60057	Brachypodium distachyon (Purple false brome) (Trachynia distachya)
Sample_2_c31193_g1_i1	2079	0	Si022050m.g	Setaria italica (Foxtail millet) (Panicum italicum)
Sample_2_c32479_g2_i2	3333	0	LOC100279527	Zea mays (Maize)
Sample_2_c42998_g1_i1	412	1e-44	OsJ_25224	Oryza sativa subsp. japonica (Rice)
Sample_2_c30477_g3_i1	479	3e-88	SHCRBa_168_J15_F_230	Saccharum hybrid cultivar R570
Sample_2_c32400_g1_i5	2334	0	Sb02g038280 SORBIDRAFT_02g038280	Sorghum bicolor (Sorghum) (Sorghum vulgare)
Sample_2_c30948_g1_i1	1506	2e-64	Sb07g029210 SORBIDRAFT_07g029210	Sorghum bicolor (Sorghum) (Sorghum vulgare)
Sample_2_c30077_g1_i2	2129	0	NA	Zea mays (Maize)
Sample_2_c25265_g2_i1	958	0	NA	Zea mays (Maize)
Sample_2_c33341_g1_i1	1334	8e-77	Sb04g037820 SORBIDRAFT_04g037820	Sorghum bicolor (Sorghum) (Sorghum vulgare)
Sample_2_c25605_g1_i1	763	1e-47	OB03G13700	Oryza brachyantha
Sample_2_c30393_g1_i1	3108	0	Sb10g002070 SORBIDRAFT_10g002070	Sorghum bicolor (Sorghum) (Sorghum vulgare)
Sample_2_c27820_g1_i2	2114	0	Sb01g039000 SORBIDRAFT_01g039000	Sorghum bicolor (Sorghum) (Sorghum vulgare)
Sample_2_c52238_g1_i1	380	6e-08	NA	Triticum aestivum (Wheat)
Sample_2_c15225_g1_i1	581	1e-29	Sb04g006375 SORBIDRAFT_04g006375	Sorghum bicolor (Sorghum) (Sorghum vulgare)
Sample_2_c27741_g1_i2	1553	2e-46	NA	Zea mays (Maize)
Sample_2_c39571_g1_i1	836	5e-128	Sb10g028660 SORBIDRAFT_10g028660	Sorghum bicolor (Sorghum) (Sorghum vulgare)
Sample_2_c19556_g1_i1	640	9e-119	Zm.86147 ZEAMMB73_684120	Zea mays (Maize)
Sample_2_c37426_g1_i1	553	8e-114	NA	Hordeum vulgare var. distichum (Domesticated barley)
Sample_2_c13519_g2_i1	960	4e-119	Sb09g020040 SORBIDRAFT_09g020040	Sorghum bicolor (Sorghum) (Sorghum vulgare)
Sample_2_c18167_g1_i1	680	3e-125	LOC100279875	Zea mays (Maize)
Sample_2_c31552_g1_i3	1207	1e-135	NA	Zea mays (Maize)
Sample_2_c1138_g1_i1	363	1e-73	Si021025m.g	Setaria italica (Foxtail millet) (Panicum italicum)
Sample_2_c29507_g2_i2	3093	0	Zm.29334	Zea mays (Maize)
Sample_2_c16488_g1_i1	638	2e-64	Sb10g007165 SORBIDRAFT_10g007165	Sorghum bicolor (Sorghum) (Sorghum vulgare)
Sample_2_c18989_g1_i1	346	3e-28	Sb03g045610 SORBIDRAFT_03g045610	Sorghum bicolor (Sorghum) (Sorghum vulgare)
Sample_2_c27474_g1_i1	1902	0	Sb01g014140 SORBIDRAFT_01g014140	Sorghum bicolor (Sorghum) (Sorghum vulgare)
Sample_2_c25528_g1_i1	1067	4e-157	Sb09g019120 SORBIDRAFT_09g019120	Sorghum bicolor (Sorghum) (Sorghum vulgare)
Sample_2_c33534_g1_i6	489	1e-16	NA	Arundo donax (Giant reed) (Donax arundinaceus)
Sample_2_c51183_g1_i1	593	2e-42	NA	Zea mays (Maize)
Sample_2_c26306_g2_i1	1109	4e-168	Sb05g018910 SORBIDRAFT_05g018910	Sorghum bicolor (Sorghum) (Sorghum vulgare)
Sample_2_c33145_g1_i10	836	3e-44	Sb01g039250 SORBIDRAFT_01g039250	Sorghum bicolor (Sorghum) (Sorghum vulgare)
Sample_2_c33204_g2_i2	469	4e-11	Si021719m.g	Setaria italica (Foxtail millet) (Panicum italicum)
Sample_2_c19828_g1_i1	2242	0	Sb06g032450 SORBIDRAFT_06g032450	Sorghum bicolor (Sorghum) (Sorghum vulgare)
Sample_2_c19004_g2_i1	363	6e-52	Sb06g015900 SORBIDRAFT_06g015900	Sorghum bicolor (Sorghum) (Sorghum vulgare)
Sample_2_c25713_g1_i1	1242	0	Sb03g025970 SORBIDRAFT_03g025970	Sorghum bicolor (Sorghum) (Sorghum vulgare)
Sample_2_c28444_g1_i1	1108	4e-45	Zm.131472	Zea mays (Maize)
Sample_2_c28614_g2_i1	1096	1e-33	LOC100383652	Zea mays (Maize)
Sample_2_c25952_g1_i2	802	8e-23	Sb05g002420 SORBIDRAFT_05g002420	Sorghum bicolor (Sorghum) (Sorghum vulgare)
Sample_2_c23371_g1_i1	1691	2e-158	Sb03g036430 SORBIDRAFT_03g036430	Sorghum bicolor (Sorghum) (Sorghum vulgare)
Sample_2_c37536_g1_i1	351	8e-33	Si033337m.g	Setaria italica (Foxtail millet) (Panicum italicum)
Sample_2_c3764_g1_i1	628	4e-131	Zm.124407	Zea mays (Maize)
Sample_2_c30302_g1_i1	1382	4e-131	NA	Zea mays (Maize)
Sample_2_c26615_g2_i1	1277	0	Sb01g040270 SORBIDRAFT_01g040270	Sorghum bicolor (Sorghum) (Sorghum vulgare)
Sample_2_c20948_g1_i3	1041	0	Sb03g034050 SORBIDRAFT_03g034050	Sorghum bicolor (Sorghum) (Sorghum vulgare)
Sample_2_c29323_g1_i1	330	3e-43	Sb06g030700 SORBIDRAFT_06g030700	Sorghum bicolor (Sorghum) (Sorghum vulgare)
Sample_2_c17219_g1_i1	795	7e-151	Sb10g022700 SORBIDRAFT_10g022700	Sorghum bicolor (Sorghum) (Sorghum vulgare)
Sample_2_c25922_g1_i2	1627	1e-94	Sb03g032880 SORBIDRAFT_03g032880	Sorghum bicolor (Sorghum) (Sorghum vulgare)
Sample_2_c17367_g1_i1	1483	0	Zm.5463	Zea mays (Maize)
Sample_2_c28677_g2_i2	942	1e-07	NA	Arundo donax (Giant reed) (Donax arundinaceus)
Sample_2_c18471_g1_i3	775	9e-44	gpm263	Zea mays (Maize)
Sample_2_c7603_g1_i1	372	2e-79	Sb03g042730 SORBIDRAFT_03g042730	Sorghum bicolor (Sorghum) (Sorghum vulgare)
Sample_2_c26606_g1_i1	722	9e-161	Sb03g009030 SORBIDRAFT_03g009030	Sorghum bicolor (Sorghum) (Sorghum vulgare)
Sample_2_c22963_g1_i1	982	2e-81	Si018476m.g	Setaria italica (Foxtail millet) (Panicum italicum)
Sample_2_c23709_g1_i1	846	1e-113	Sb06g023440 SORBIDRAFT_06g023440	Sorghum bicolor (Sorghum) (Sorghum vulgare)
Sample_2_c14947_g1_i1	330	2e-58	Sb03g047153 SORBIDRAFT_03g047153	Sorghum bicolor (Sorghum) (Sorghum vulgare)
Sample_2_c18731_g1_i1	921	1e-165	Sb06g019340 SORBIDRAFT_06g019340	Sorghum bicolor (Sorghum) (Sorghum vulgare)
Sample_2_c12024_g1_i1	798	1e-66	Sb07g019990 SORBIDRAFT_07g019990	Sorghum bicolor (Sorghum) (Sorghum vulgare)
Sample_2_c32743_g1_i4	568	3e-08	Sb07g021120 SORBIDRAFT_07g021120	Sorghum bicolor (Sorghum) (Sorghum vulgare)
Sample_2_c8629_g1_i1	427	1e-33	NA	Arundo donax (Giant reed) (Donax arundinaceus)
Sample_2_c14319_g1_i1	581	1e-61	SHCRBa_144_K17_F_300	Saccharum hybrid cultivar R570
Sample_2_c18742_g1_i1	471	2e-36	mlo8 MLO	Zea mays (Maize)
Sample_2_c391_g1_i1	327	7e-64	NA	Arundo donax (Giant reed) (Donax arundinaceus)
Sample_2_c24322_g1_i2	412	8e-60	SHCRBa_260_G18_F_60	Saccharum hybrid cultivar R570
Sample_2_c16634_g2_i1	369	2e-29	LOC100381696	Zea mays (Maize)
Sample_2_c32882_g1_i1	4700	0	Sb01g036200 SORBIDRAFT_01g036200	Sorghum bicolor (Sorghum) (Sorghum vulgare)
Sample_2_c14858_g1_i2	565	1e-59	NA	Zea mays (Maize)
Sample_2_c27365_g1_i2	2896	0	Sb02g030920 SORBIDRAFT_02g030920	Sorghum bicolor (Sorghum) (Sorghum vulgare)
Sample_2_c24455_g1_i1	650	6e-76	NA	Zea mays (Maize)
Sample_2_c20839_g1_i1	1040	3e-51	Sb04g007690 SORBIDRAFT_04g007690	Sorghum bicolor (Sorghum) (Sorghum vulgare)
Sample_2_c12761_g2_i1	309	2e-42	OB10G20780	Oryza brachyantha
Sample_2_c32767_g2_i1	532	2e-74	Sb02g009600 SORBIDRAFT_02g009600	Sorghum bicolor (Sorghum) (Sorghum vulgare)
Sample_2_c23573_g1_i1	1573	0	Sb02g023160 SORBIDRAFT_02g023160	Sorghum bicolor (Sorghum) (Sorghum vulgare)
Sample_2_c32533_g1_i2	575	3e-29	Sb04g037560 SORBIDRAFT_04g037560	Sorghum bicolor (Sorghum) (Sorghum vulgare)
Sample_2_c20858_g1_i1	1078	2e-148	Sb03g033680 SORBIDRAFT_03g033680	Sorghum bicolor (Sorghum) (Sorghum vulgare)
Sample_2_c52425_g1_i1	327	3e-31	Si039292m.g	Setaria italica (Foxtail millet) (Panicum italicum)
Sample_2_c30585_g1_i1	3206	0	Sb02g041940 SORBIDRAFT_02g041940	Sorghum bicolor (Sorghum) (Sorghum vulgare)
Sample_2_c38223_g1_i1	564	8e-89	NA	Arundo donax (Giant reed) (Donax arundinaceus)
Sample_2_c22960_g1_i1	1015	4e-69	Sb03g010040 SORBIDRAFT_03g010040	Sorghum bicolor (Sorghum) (Sorghum vulgare)
Sample_2_c31617_g1_i4	735	6e-130	NA	Zea mays (Maize)
Sample_2_c30805_g1_i1	4123	0	Sb02g034295 SORBIDRAFT_02g034295	Sorghum bicolor (Sorghum) (Sorghum vulgare)
Sample_2_c47193_g1_i1	563	5e-43	Si026428m.g	Setaria italica (Foxtail millet) (Panicum italicum)
Sample_2_c30425_g1_i1	1032	2e-151	Sb02g024420 SORBIDRAFT_02g024420	Sorghum bicolor (Sorghum) (Sorghum vulgare)
Sample_2_c33841_g1_i1	901	2e-17	Sb08g003580 SORBIDRAFT_08g003580	Sorghum bicolor (Sorghum) (Sorghum vulgare)
Sample_2_c17086_g1_i1	383	1e-34	Sb08g004900 SORBIDRAFT_08g004900	Sorghum bicolor (Sorghum) (Sorghum vulgare)
Sample_2_c3024_g1_i1	891	0	170F8.2	Sorghum bicolor (Sorghum) (Sorghum vulgare)
Sample_2_c20280_g1_i1	752	2e-93	Sb03g004210 SORBIDRAFT_03g004210	Sorghum bicolor (Sorghum) (Sorghum vulgare)
Sample_2_c22876_g1_i1	687	5e-50	Sb04g023650 SORBIDRAFT_04g023650	Sorghum bicolor (Sorghum) (Sorghum vulgare)
Sample_2_c29409_g1_i2	1212	9e-176	LOC100191359	Zea mays (Maize)
Sample_2_c27359_g1_i2	1438	0	Zm.84740	Zea mays (Maize)
Sample_2_c14593_g1_i1	631	1e-39	Zm.128970	Zea mays (Maize)
Sample_2_c33110_g3_i2	1173	1e-161	Sb03g047430 SORBIDRAFT_03g047430	Sorghum bicolor (Sorghum) (Sorghum vulgare)
Sample_2_c28097_g1_i1	964	1e-98	Sb10g023030 SORBIDRAFT_10g023030	Sorghum bicolor (Sorghum) (Sorghum vulgare)
Sample_2_c3709_g1_i1	457	2e-73	Sb06g028100 SORBIDRAFT_06g028100	Sorghum bicolor (Sorghum) (Sorghum vulgare)
Sample_2_c28609_g2_i1	923	3e-150	NA	Zea mays (Maize)
Sample_2_c14388_g1_i1	488	2e-42	Sb10g026930 SORBIDRAFT_10g026930	Sorghum bicolor (Sorghum) (Sorghum vulgare)
Sample_2_c36430_g1_i1	335	6e-28	Zm.143199	Zea mays (Maize)
Sample_2_c23270_g1_i1	336	4e-09	NA	Arundo donax (Giant reed) (Donax arundinaceus)
Sample_2_c20702_g2_i1	775	4e-72	BRADI3G22620	Brachypodium distachyon (Purple false brome) (Trachynia distachya)
Sample_2_c17545_g1_i1	368	9e-28	NA	Zea mays (Maize)
Sample_2_c33685_g3_i2	753	3e-09	Sb08g022240 SORBIDRAFT_08g022240	Sorghum bicolor (Sorghum) (Sorghum vulgare)
Sample_2_c17433_g2_i1	933	9e-32	Sb03g046332 SORBIDRAFT_03g046332	Sorghum bicolor (Sorghum) (Sorghum vulgare)
Sample_2_c22392_g1_i1	416	5e-34	LOC100283458	Zea mays (Maize)
Sample_2_c47149_g1_i1	399	6e-48	Sb05g024230 SORBIDRAFT_05g024230	Sorghum bicolor (Sorghum) (Sorghum vulgare)
Sample_2_c28644_g1_i1	922	0	Sb01g048270 SORBIDRAFT_01g048270	Sorghum bicolor (Sorghum) (Sorghum vulgare)
Sample_2_c24347_g1_i3	637	6e-87	Sb01g016590 SORBIDRAFT_01g016590	Sorghum bicolor (Sorghum) (Sorghum vulgare)
Sample_2_c33723_g1_i5	1026	3e-160	Sb08g020890 SORBIDRAFT_08g020890	Sorghum bicolor (Sorghum) (Sorghum vulgare)
Sample_2_c8863_g1_i1	386	4e-76	Sb01g011830 SORBIDRAFT_01g011830	Sorghum bicolor (Sorghum) (Sorghum vulgare)
Sample_2_c29341_g1_i1	1664	0	LOC100278728	Zea mays (Maize)
Sample_2_c16511_g1_i1	877	8e-142	Sb04g028830 SORBIDRAFT_04g028830	Sorghum bicolor (Sorghum) (Sorghum vulgare)
Sample_2_c48106_g1_i1	307	1e-46	Sb06g019250 SORBIDRAFT_06g019250	Sorghum bicolor (Sorghum) (Sorghum vulgare)
Sample_2_c33808_g2_i2	4246	0	NA	Zea mays (Maize)
Sample_2_c35050_g1_i1	391	4e-69	Si000017m.g	Setaria italica (Foxtail millet) (Panicum italicum)
Sample_2_c9991_g1_i1	359	5e-09	NA	Zea mays (Maize)
Sample_2_c32650_g1_i3	2310	1e-155	LOC100281612	Zea mays (Maize)
Sample_2_c29979_g1_i5	1647	1e-82	LOC100283455	Zea mays (Maize)
Sample_2_c47222_g1_i1	545	8e-121	NA	Zea mays (Maize)
Sample_2_c4848_g1_i1	334	5e-32	Sb10g004910 SORBIDRAFT_10g004910	Sorghum bicolor (Sorghum) (Sorghum vulgare)
Sample_2_c32727_g1_i1	1831	6e-45	Sb04g036095 SORBIDRAFT_04g036095	Sorghum bicolor (Sorghum) (Sorghum vulgare)
Sample_2_c29700_g1_i1	1281	0	Sb06g028230 SORBIDRAFT_06g028230	Sorghum bicolor (Sorghum) (Sorghum vulgare)
Sample_2_c17317_g1_i2	1224	0	Sb06g025210 SORBIDRAFT_06g025210	Sorghum bicolor (Sorghum) (Sorghum vulgare)
Sample_2_c17514_g1_i1	1168	5e-57	OsI_01792	Oryza sativa subsp. indica (Rice)
Sample_2_c48405_g1_i1	518	1e-100	Sb03g008460 SORBIDRAFT_03g008460	Sorghum bicolor (Sorghum) (Sorghum vulgare)
Sample_2_c33954_g1_i1	820	1e-31	Sb10g029520 SORBIDRAFT_10g029520	Sorghum bicolor (Sorghum) (Sorghum vulgare)
Sample_2_c17923_g1_i2	968	7e-158	Sb06g022020 SORBIDRAFT_06g022020	Sorghum bicolor (Sorghum) (Sorghum vulgare)
Sample_2_c25425_g1_i1	994	0	Sb03g012660 SORBIDRAFT_03g012660	Sorghum bicolor (Sorghum) (Sorghum vulgare)
Sample_2_c23515_g1_i1	851	1e-37	Sb09g025601 SORBIDRAFT_09g025601	Sorghum bicolor (Sorghum) (Sorghum vulgare)
Sample_2_c28225_g1_i1	1468	0	Sb10g006860 SORBIDRAFT_10g006860	Sorghum bicolor (Sorghum) (Sorghum vulgare)
Sample_2_c30486_g2_i1	1523	0	Si022487m.g	Setaria italica (Foxtail millet) (Panicum italicum)
Sample_2_c36086_g1_i1	983	0	Sb09g021390 SORBIDRAFT_09g021390	Sorghum bicolor (Sorghum) (Sorghum vulgare)
Sample_2_c41431_g1_i1	586	7e-121	Sb03g026880 SORBIDRAFT_03g026880	Sorghum bicolor (Sorghum) (Sorghum vulgare)
Sample_2_c30246_g2_i3	789	6e-98	SHCRBa_006_C11_R_120	Saccharum hybrid cultivar R570
Sample_2_c40956_g1_i1	338	6e-46	Sb03g008580 SORBIDRAFT_03g008580	Sorghum bicolor (Sorghum) (Sorghum vulgare)
Sample_2_c29869_g2_i1	1430	0	Sb04g035370 SORBIDRAFT_04g035370	Sorghum bicolor (Sorghum) (Sorghum vulgare)
Sample_2_c23168_g1_i1	612	3e-36	NA	Zea mays (Maize)
Sample_2_c18447_g1_i1	505	7e-80	LOC100381553 ZEAMMB73_575839	Zea mays (Maize)
Sample_2_c47175_g1_i1	329	4e-66	NA	Arundo donax (Giant reed) (Donax arundinaceus)
Sample_2_c45316_g1_i1	329	1e-08	MTR_3g113860	Medicago truncatula (Barrel medic) (Medicago tribuloides)
Sample_2_c31184_g1_i1	613	7e-18	Sb03g004040 SORBIDRAFT_03g004040	Sorghum bicolor (Sorghum) (Sorghum vulgare)
Sample_2_c29615_g1_i3	800	8e-11	Sb01g049620 SORBIDRAFT_01g049620	Sorghum bicolor (Sorghum) (Sorghum vulgare)
Sample_2_c15160_g2_i1	565	8e-92	NA	Zea mays (Maize)
Sample_2_c33298_g2_i1	352	7e-50	NA	Zea mays (Maize)
Sample_2_c16531_g1_i1	841	2e-125	Zm.126911	Zea mays (Maize)
Sample_2_c8044_g1_i1	446	6e-71	NA	Arundo donax (Giant reed) (Donax arundinaceus)
Sample_2_c48819_g1_i1	312	1e-06	Sb02g001050 SORBIDRAFT_02g001050	Sorghum bicolor (Sorghum) (Sorghum vulgare)
Sample_2_c17392_g1_i1	803	2e-108	NA	Zea mays (Maize)
Sample_2_c19378_g1_i1	425	1e-07	NA	Hordeum vulgare var. distichum (Domesticated barley)
Sample_2_c17901_g2_i1	337	1e-82	Sb09g018060 SORBIDRAFT_09g018060	Sorghum bicolor (Sorghum) (Sorghum vulgare)
Sample_2_c29535_g1_i2	384	3e-23	Si002285m.g	Setaria italica (Foxtail millet) (Panicum italicum)
Sample_2_c27587_g1_i2	1550	0	Sb06g029120 SORBIDRAFT_06g029120	Sorghum bicolor (Sorghum) (Sorghum vulgare)
Sample_2_c32249_g1_i2	2235	0	Sb03g023980 SORBIDRAFT_03g023980	Sorghum bicolor (Sorghum) (Sorghum vulgare)
Sample_2_c20842_g1_i2	1109	2e-178	NA	Triticum urartu (Red wild einkorn) (Crithodium urartu)
Sample_2_c30449_g1_i1	2049	0	Sb05g005680 SORBIDRAFT_05g005680	Sorghum bicolor (Sorghum) (Sorghum vulgare)
Sample_2_c32888_g3_i3	1545	0	LOC100193050	Zea mays (Maize)
Sample_2_c38626_g1_i1	398	2e-35	Si021410m.g	Setaria italica (Foxtail millet) (Panicum italicum)
Sample_2_c18848_g1_i1	472	9e-95	Sb02g003680 SORBIDRAFT_02g003680	Sorghum bicolor (Sorghum) (Sorghum vulgare)
Sample_2_c32183_g1_i1	2004	0	LOC100191492	Zea mays (Maize)
Sample_2_c48924_g1_i1	409	8e-80	ccsA PS041	Saccharum hybrid (Sugarcane)
Sample_2_c2812_g1_i1	438	4e-62	NA	Zea mays (Maize)
Sample_2_c36039_g1_i1	521	2e-42	OsJ_34660	Oryza sativa subsp. japonica (Rice)
Sample_2_c21633_g1_i1	934	3e-106	NA	Arundo donax (Giant reed) (Donax arundinaceus)
Sample_2_c19080_g1_i1	824	3e-48	Sb04g006240 SORBIDRAFT_04g006240	Sorghum bicolor (Sorghum) (Sorghum vulgare)
Sample_2_c9816_g1_i1	355	2e-28	Si014898m.g	Setaria italica (Foxtail millet) (Panicum italicum)
Sample_2_c32287_g6_i1	780	6e-98	Sb07g022090 SORBIDRAFT_07g022090	Sorghum bicolor (Sorghum) (Sorghum vulgare)
Sample_2_c25340_g2_i1	1069	0	Sb04g029580 SORBIDRAFT_04g029580	Sorghum bicolor (Sorghum) (Sorghum vulgare)
Sample_2_c32382_g1_i1	1721	0	Sb05g002170 SORBIDRAFT_05g002170	Sorghum bicolor (Sorghum) (Sorghum vulgare)
Sample_2_c4709_g1_i1	1144	1e-82	Sb09g022110 SORBIDRAFT_09g022110	Sorghum bicolor (Sorghum) (Sorghum vulgare)
Sample_2_c33546_g1_i1	3395	0	Sb02g028310 SORBIDRAFT_02g028310	Sorghum bicolor (Sorghum) (Sorghum vulgare)
Sample_2_c33014_g2_i1	1193	2e-94	Sb03g003720 SORBIDRAFT_03g003720	Sorghum bicolor (Sorghum) (Sorghum vulgare)
Sample_2_c16923_g1_i2	612	2e-100	NA	Zea mays (Maize)
Sample_2_c14080_g1_i2	420	5e-20	Si008644m.g	Setaria italica (Foxtail millet) (Panicum italicum)
Sample_2_c27417_g1_i1	1417	0	Sb04g025690 SORBIDRAFT_04g025690	Sorghum bicolor (Sorghum) (Sorghum vulgare)
Sample_2_c18679_g1_i1	552	3e-91	Sb03g010545 SORBIDRAFT_03g010545	Sorghum bicolor (Sorghum) (Sorghum vulgare)
Sample_2_c24124_g1_i1	1220	0	Si019273m.g	Setaria italica (Foxtail millet) (Panicum italicum)
Sample_2_c32433_g1_i2	1385	2e-53	Sb02g025990 SORBIDRAFT_02g025990	Sorghum bicolor (Sorghum) (Sorghum vulgare)
Sample_2_c25148_g1_i1	1093	1e-29	EREB80	Zea mays (Maize)
Sample_2_c25225_g1_i1	482	1e-34	Zm.133009	Zea mays (Maize)
Sample_2_c678_g1_i1	1233	1e-23	Sb02g032660 SORBIDRAFT_02g032660	Sorghum bicolor (Sorghum) (Sorghum vulgare)
Sample_2_c29399_g1_i1	2373	0	Sb01g041650 SORBIDRAFT_01g041650	Sorghum bicolor (Sorghum) (Sorghum vulgare)
Sample_2_c33329_g1_i1	3370	0	Sb10g008870 SORBIDRAFT_10g008870	Sorghum bicolor (Sorghum) (Sorghum vulgare)
Sample_2_c22592_g2_i2	312	9e-51	Sb01g005140 SORBIDRAFT_01g005140	Sorghum bicolor (Sorghum) (Sorghum vulgare)
Sample_2_c32855_g2_i5	2053	0	Si026285m.g	Setaria italica (Foxtail millet) (Panicum italicum)
Sample_2_c5470_g1_i1	451	8e-99	Sb04g034100 SORBIDRAFT_04g034100	Sorghum bicolor (Sorghum) (Sorghum vulgare)
Sample_2_c22816_g2_i1	462	5e-101	Sb10g024570 SORBIDRAFT_10g024570	Sorghum bicolor (Sorghum) (Sorghum vulgare)
Sample_2_c27384_g1_i1	994	4e-142	Zm.118600	Zea mays (Maize)
Sample_2_c48987_g1_i1	301	6e-22	Si011731m.g	Setaria italica (Foxtail millet) (Panicum italicum)
Sample_2_c27730_g1_i1	2321	0	Sb04g037880 SORBIDRAFT_04g037880	Sorghum bicolor (Sorghum) (Sorghum vulgare)
Sample_2_c14348_g1_i1	411	6e-63	LOC100273808 ZEAMMB73_034038	Zea mays (Maize)
Sample_2_c11555_g2_i2	439	2e-63	cl62390_1 ZEAMMB73_919179	Zea mays (Maize)
Sample_2_c52236_g1_i1	323	9e-64	Sb01g029420 SORBIDRAFT_01g029420	Sorghum bicolor (Sorghum) (Sorghum vulgare)
Sample_2_c23920_g1_i2	710	6e-47	Zm.130271	Zea mays (Maize)
Sample_2_c27346_g1_i1	1818	2e-75	LOC100502412	Zea mays (Maize)
Sample_2_c27489_g1_i2	1106	2e-61	Si024668m.g	Setaria italica (Foxtail millet) (Panicum italicum)
Sample_2_c32054_g1_i1	1693	0	Si016998m.g	Setaria italica (Foxtail millet) (Panicum italicum)
Sample_2_c31412_g1_i1	1733	0	Sb10g001950 SORBIDRAFT_10g001950	Sorghum bicolor (Sorghum) (Sorghum vulgare)
Sample_2_c33183_g1_i2	2102	0	Sb10g023980 SORBIDRAFT_10g023980	Sorghum bicolor (Sorghum) (Sorghum vulgare)
Sample_2_c32181_g1_i1	2235	0	Sb04g003470 SORBIDRAFT_04g003470	Sorghum bicolor (Sorghum) (Sorghum vulgare)
Sample_2_c33907_g2_i5	971	0	NA	Triticum aestivum (Wheat)
Sample_2_c26965_g1_i1	1391	0	LOC100382061	Zea mays (Maize)
Sample_2_c42934_g2_i1	569	1e-66	NA	Triticum aestivum (Wheat)
Sample_2_c21716_g1_i3	402	3e-47	Sb03g035830 SORBIDRAFT_03g035830	Sorghum bicolor (Sorghum) (Sorghum vulgare)
Sample_2_c30829_g1_i1	1662	0	LOC100192944	Zea mays (Maize)
Sample_2_c41963_g1_i1	312	1e-10	NA	Zea mays (Maize)
Sample_2_c30060_g1_i2	726	1e-28	Sb10g026040 SORBIDRAFT_10g026040	Sorghum bicolor (Sorghum) (Sorghum vulgare)
Sample_2_c31352_g1_i1	1813	0	LOC100193625	Zea mays (Maize)
Sample_2_c33619_g2_i1	3125	0	Sb09g005580 SORBIDRAFT_09g005580	Sorghum bicolor (Sorghum) (Sorghum vulgare)
Sample_2_c21255_g1_i1	1537	0	pco092382	Zea mays (Maize)
Sample_2_c25373_g1_i2	712	5e-143	NA	Zea mays (Maize)
Sample_2_c18884_g1_i1	552	1e-10	Sb09g007400 SORBIDRAFT_09g007400	Sorghum bicolor (Sorghum) (Sorghum vulgare)
Sample_2_c31168_g1_i1	305	2e-10	NA	Vicia faba (Broad bean) (Faba vulgaris)
Sample_2_c28062_g1_i2	2232	0	Sb01g012790 SORBIDRAFT_01g012790	Sorghum bicolor (Sorghum) (Sorghum vulgare)
Sample_2_c24434_g1_i2	1039	1e-139	Sb06g025420 SORBIDRAFT_06g025420	Sorghum bicolor (Sorghum) (Sorghum vulgare)
Sample_2_c24663_g1_i2	454	1e-12	Si029659m.g	Setaria italica (Foxtail millet) (Panicum italicum)
Sample_2_c27925_g1_i2	356	3e-52	Sb09g004920 SORBIDRAFT_09g004920	Sorghum bicolor (Sorghum) (Sorghum vulgare)
Sample_2_c18640_g1_i1	545	1e-66	Sb01g025840 SORBIDRAFT_01g025840	Sorghum bicolor (Sorghum) (Sorghum vulgare)
Sample_2_c25705_g1_i1	704	2e-59	3 Sb08g002330 SORBIDRAFT_08g002330	Sorghum bicolor (Sorghum) (Sorghum vulgare)
Sample_2_c17778_g1_i1	501	4e-16	Sb10g029540 SORBIDRAFT_10g029540	Sorghum bicolor (Sorghum) (Sorghum vulgare)
Sample_2_c24649_g2_i1	470	2e-100	NA	Hordeum vulgare var. distichum (Domesticated barley)
Sample_2_c36754_g1_i1	315	4e-31	NA	Arundo donax (Giant reed) (Donax arundinaceus)
Sample_2_c26044_g1_i1	1349	6e-112	LOC100191306	Zea mays (Maize)
Sample_2_c16195_g1_i1	2216	0	LOC100285643	Zea mays (Maize)
Sample_2_c31314_g1_i1	1880	0	Si029406m.g	Setaria italica (Foxtail millet) (Panicum italicum)
Sample_2_c584_g1_i1	547	6e-16	Si008485m.g	Setaria italica (Foxtail millet) (Panicum italicum)
Sample_2_c19214_g1_i1	1225	0	Sb04g038110 SORBIDRAFT_04g038110	Sorghum bicolor (Sorghum) (Sorghum vulgare)
Sample_2_c31405_g1_i3	1733	0	Sb04g006420 SORBIDRAFT_04g006420	Sorghum bicolor (Sorghum) (Sorghum vulgare)
Sample_2_c28966_g1_i1	713	2e-45	Sb04g031300 SORBIDRAFT_04g031300	Sorghum bicolor (Sorghum) (Sorghum vulgare)
Sample_2_c26180_g1_i1	1643	4e-76	Sb02g036810 SORBIDRAFT_02g036810	Sorghum bicolor (Sorghum) (Sorghum vulgare)
Sample_2_c30233_g1_i1	1046	9e-129	Sb02g035580 SORBIDRAFT_02g035580	Sorghum bicolor (Sorghum) (Sorghum vulgare)
Sample_2_c23458_g2_i1	739	7e-106	Si036244m.g	Setaria italica (Foxtail millet) (Panicum italicum)
Sample_2_c21720_g1_i1	961	1e-63	Sb06g009810 SORBIDRAFT_06g009810	Sorghum bicolor (Sorghum) (Sorghum vulgare)
Sample_2_c28208_g1_i1	545	1e-47	Zm.131787	Zea mays (Maize)
Sample_2_c24158_g1_i2	1639	0	Sb03g009750 SORBIDRAFT_03g009750	Sorghum bicolor (Sorghum) (Sorghum vulgare)
Sample_2_c32531_g1_i4	1202	4e-37	Sb02g004730 SORBIDRAFT_02g004730	Sorghum bicolor (Sorghum) (Sorghum vulgare)
Sample_2_c12482_g3_i1	467	6e-15	MTR_0082s0050	Medicago truncatula (Barrel medic) (Medicago tribuloides)
Sample_2_c28514_g1_i2	1489	1e-115	NA	Arundo donax (Giant reed) (Donax arundinaceus)
Sample_2_c26213_g1_i1	1397	8e-99	Sb05g004140 SORBIDRAFT_05g004140	Sorghum bicolor (Sorghum) (Sorghum vulgare)
Sample_2_c33413_g2_i1	422	5e-53	LOC100281392	Zea mays (Maize)
Sample_2_c29377_g1_i2	461	2e-62	Sb10g027720 SORBIDRAFT_10g027720	Sorghum bicolor (Sorghum) (Sorghum vulgare)
Sample_2_c37147_g1_i1	331	5e-64	Sb03g002520 SORBIDRAFT_03g002520	Sorghum bicolor (Sorghum) (Sorghum vulgare)
Sample_2_c24523_g2_i1	919	1e-129	LOC100382626	Zea mays (Maize)
Sample_2_c19583_g1_i1	1383	0	NA	Hordeum vulgare var. distichum (Domesticated barley)
Sample_2_c14004_g1_i2	650	2e-87	Zm.153941	Zea mays (Maize)
Sample_2_c27272_g1_i2	5052	0	LOC100382018	Zea mays (Maize)
Sample_2_c35303_g1_i1	438	6e-40	Si034443m.g	Setaria italica (Foxtail millet) (Panicum italicum)
Sample_2_c18611_g1_i1	301	6e-57	Sb03g036710 SORBIDRAFT_03g036710	Sorghum bicolor (Sorghum) (Sorghum vulgare)
Sample_2_c32116_g2_i2	2259	0	Sb04g022500 SORBIDRAFT_04g022500	Sorghum bicolor (Sorghum) (Sorghum vulgare)
Sample_2_c50852_g1_i1	329	8e-65	Sb04g038120 SORBIDRAFT_04g038120	Sorghum bicolor (Sorghum) (Sorghum vulgare)
Sample_2_c30765_g1_i1	2868	0	Sb02g034440 SORBIDRAFT_02g034440	Sorghum bicolor (Sorghum) (Sorghum vulgare)
Sample_2_c30821_g1_i1	2002	0	Sb07g020080 SORBIDRAFT_07g020080	Sorghum bicolor (Sorghum) (Sorghum vulgare)
Sample_2_c2199_g1_i1	433	2e-47	Sb02g001470 SORBIDRAFT_02g001470	Sorghum bicolor (Sorghum) (Sorghum vulgare)
Sample_2_c32490_g2_i2	1751	0	Sb02g025010 SORBIDRAFT_02g025010	Sorghum bicolor (Sorghum) (Sorghum vulgare)
Sample_2_c1217_g1_i1	484	2e-66	Sb02g010470 SORBIDRAFT_02g010470	Sorghum bicolor (Sorghum) (Sorghum vulgare)
Sample_2_c28288_g1_i2	1398	2e-85	Sb04g005180 SORBIDRAFT_04g005180	Sorghum bicolor (Sorghum) (Sorghum vulgare)
Sample_2_c13565_g1_i2	1161	6e-142	NA	Arundo donax (Giant reed) (Donax arundinaceus)
Sample_2_c37459_g1_i1	541	2e-80	NA	Arundo donax (Giant reed) (Donax arundinaceus)
Sample_2_c23014_g1_i1	665	1e-142	LOC100285777 ZEAMMB73_279213	Zea mays (Maize)
Sample_2_c24354_g1_i1	691	1e-113	Sb04g025970 SORBIDRAFT_04g025970	Sorghum bicolor (Sorghum) (Sorghum vulgare)
Sample_2_c33298_g3_i1	2156	0	Sb02g005780 SORBIDRAFT_02g005780	Sorghum bicolor (Sorghum) (Sorghum vulgare)
Sample_2_c7869_g1_i1	608	8e-36	LOC100285621	Zea mays (Maize)
Sample_2_c13780_g1_i1	1182	9e-108	Sb05g004185 SORBIDRAFT_05g004185	Sorghum bicolor (Sorghum) (Sorghum vulgare)
Sample_2_c38843_g1_i1	475	4e-23	NA	Zea mays (Maize)
Sample_2_c30606_g1_i1	1625	0	Sb02g004690 SORBIDRAFT_02g004690	Sorghum bicolor (Sorghum) (Sorghum vulgare)
Sample_2_c32176_g4_i1	2102	0	NA	Zea mays (Maize)
Sample_2_c5512_g2_i1	357	2e-67	Sb05g026000 SORBIDRAFT_05g026000	Sorghum bicolor (Sorghum) (Sorghum vulgare)
Sample_2_c11224_g1_i1	570	1e-67	Si028652m.g	Setaria italica (Foxtail millet) (Panicum italicum)
Sample_2_c26037_g1_i1	1045	5e-65	Sb06g029420 SORBIDRAFT_06g029420	Sorghum bicolor (Sorghum) (Sorghum vulgare)
Sample_2_c31571_g2_i2	590	3e-73	Si010168m.g	Setaria italica (Foxtail millet) (Panicum italicum)
Sample_2_c33924_g1_i3	5446	0	PH01B019A14.9	Phyllostachys edulis
Sample_2_c28309_g1_i1	1306	1e-135	LOC100283494 ZEAMMB73_799393	Zea mays (Maize)
Sample_2_c29595_g1_i1	994	2e-170	Sb10g019670 SORBIDRAFT_10g019670	Sorghum bicolor (Sorghum) (Sorghum vulgare)
Sample_2_c31422_g1_i2	1472	0	Sb03g028350 SORBIDRAFT_03g028350	Sorghum bicolor (Sorghum) (Sorghum vulgare)
Sample_2_c12540_g2_i2	470	2e-36	OsJ_28962	Oryza sativa subsp. japonica (Rice)
Sample_2_c29208_g1_i1	1760	0	Sb02g021100 SORBIDRAFT_02g021100	Sorghum bicolor (Sorghum) (Sorghum vulgare)
Sample_2_c23908_g1_i1	734	2e-41	Sb04g030060 SORBIDRAFT_04g030060	Sorghum bicolor (Sorghum) (Sorghum vulgare)
Sample_2_c14147_g1_i1	304	1e-15	Si014349m.g	Setaria italica (Foxtail millet) (Panicum italicum)
Sample_2_c12072_g1_i1	320	5e-42	Sb01g031400 SORBIDRAFT_01g031400	Sorghum bicolor (Sorghum) (Sorghum vulgare)
Sample_2_c1694_g1_i1	342	7e-28	LOC100381663	Zea mays (Maize)
Sample_2_c36917_g1_i1	740	1e-12	Sb05g026577 SORBIDRAFT_05g026577	Sorghum bicolor (Sorghum) (Sorghum vulgare)
Sample_2_c31435_g2_i1	1614	0	LOC100383668	Zea mays (Maize)
Sample_2_c30627_g1_i2	995	3e-95	Sb09g024060 SORBIDRAFT_09g024060	Sorghum bicolor (Sorghum) (Sorghum vulgare)
Sample_2_c29667_g1_i2	1158	0	cl30189_1 ZEAMMB73_556626	Zea mays (Maize)
Sample_2_c31500_g2_i1	481	2e-47	Sb08g016240 SORBIDRAFT_08g016240	Sorghum bicolor (Sorghum) (Sorghum vulgare)
Sample_2_c17716_g1_i1	1325	0	Sb01g028683 SORBIDRAFT_01g028683	Sorghum bicolor (Sorghum) (Sorghum vulgare)
Sample_2_c18301_g1_i1	1884	0	Sb03g003800 SORBIDRAFT_03g003800	Sorghum bicolor (Sorghum) (Sorghum vulgare)
Sample_2_c29320_g1_i1	1448	9e-158	Sb01g019420 SORBIDRAFT_01g019420	Sorghum bicolor (Sorghum) (Sorghum vulgare)
Sample_2_c34165_g1_i1	1575	0	Zm.22538	Zea mays (Maize)
Sample_2_c36057_g1_i1	1137	0	Zm.103901 ZEAMMB73_165363	Zea mays (Maize)
Sample_2_c22408_g1_i1	888	0	Sb02g027420 SORBIDRAFT_02g027420	Sorghum bicolor (Sorghum) (Sorghum vulgare)
Sample_2_c32982_g3_i1	1790	0	Sh197G04g_060	Saccharum hybrid cultivar
Sample_2_c30319_g1_i1	2184	0	Sb07g022720 SORBIDRAFT_07g022720	Sorghum bicolor (Sorghum) (Sorghum vulgare)
Sample_2_c23289_g1_i1	939	1e-90	Si007074m.g	Setaria italica (Foxtail millet) (Panicum italicum)
Sample_2_c3106_g2_i1	438	3e-55	Sb09g029050 SORBIDRAFT_09g029050	Sorghum bicolor (Sorghum) (Sorghum vulgare)
Sample_2_c18492_g2_i1	629	6e-07	NA	Arundo donax (Giant reed) (Donax arundinaceus)
Sample_2_c29135_g1_i2	2009	0	HPL	Zea mays (Maize)
Sample_2_c30894_g1_i4	1985	1e-164	Sb07g027810 SORBIDRAFT_07g027810	Sorghum bicolor (Sorghum) (Sorghum vulgare)
Sample_2_c29216_g1_i1	1508	0	LOC100273782	Zea mays (Maize)
Sample_2_c32631_g1_i1	3514	0	SHCRBa_161_F21_R_50	Saccharum hybrid cultivar R570
Sample_2_c24447_g1_i2	683	1e-20	cl17328_1 ZEAMMB73_540351	Zea mays (Maize)
Sample_2_c33230_g3_i2	1433	7e-107	Sb05g022270 SORBIDRAFT_05g022270	Sorghum bicolor (Sorghum) (Sorghum vulgare)
Sample_2_c13357_g1_i2	342	6e-60	Sb06g026500 SORBIDRAFT_06g026500	Sorghum bicolor (Sorghum) (Sorghum vulgare)
Sample_2_c33464_g1_i1	819	7e-152	Sb03g046790 SORBIDRAFT_03g046790	Sorghum bicolor (Sorghum) (Sorghum vulgare)
Sample_2_c31725_g2_i1	706	2e-44	Si039789m.g	Setaria italica (Foxtail millet) (Panicum italicum)
Sample_2_c27753_g1_i1	1731	0	NA	Saccharum hybrid cultivar ROC22
Sample_2_c26792_g1_i1	1382	0	Sb10g005160 SORBIDRAFT_10g005160	Sorghum bicolor (Sorghum) (Sorghum vulgare)
Sample_2_c33313_g1_i1	436	4e-50	Sb06g034020 SORBIDRAFT_06g034020	Sorghum bicolor (Sorghum) (Sorghum vulgare)
Sample_2_c33897_g3_i3	1462	2e-45	Sb04g007660 SORBIDRAFT_04g007660	Sorghum bicolor (Sorghum) (Sorghum vulgare)
Sample_2_c11373_g2_i1	623	3e-73	LOC100280823	Zea mays (Maize)
Sample_2_c13682_g1_i1	440	7e-29	Zm.21664	Zea mays (Maize)
Sample_2_c25567_g1_i1	381	3e-27	SHCRBa_109_M04_R_50	Saccharum hybrid cultivar R570
Sample_2_c18065_g1_i1	311	2e-51	Zm.30204	Zea mays (Maize)
Sample_2_c17531_g1_i1	695	7e-142	Zm.35657 ZEAMMB73_411794	Zea mays (Maize)
Sample_2_c33789_g1_i1	1963	0	Sb03g028590 SORBIDRAFT_03g028590	Sorghum bicolor (Sorghum) (Sorghum vulgare)
Sample_2_c21526_g2_i1	579	6e-06	NA	Zea mays (Maize)
Sample_2_c49579_g1_i1	302	4e-42	Sb06g020350 SORBIDRAFT_06g020350	Sorghum bicolor (Sorghum) (Sorghum vulgare)
Sample_2_c33135_g2_i5	706	1e-76	LOC100286208	Zea mays (Maize)
Sample_2_c35102_g1_i1	302	2e-06	NA	Oryza sativa (Rice)
Sample_2_c23707_g1_i2	1032	6e-131	NA	Zea mays (Maize)
Sample_2_c20824_g2_i1	1077	0	Sb03g043060 SORBIDRAFT_03g043060	Sorghum bicolor (Sorghum) (Sorghum vulgare)
Sample_2_c22223_g1_i3	1109	9e-177	Sb01g045790 SORBIDRAFT_01g045790	Sorghum bicolor (Sorghum) (Sorghum vulgare)
Sample_2_c20066_g1_i2	1194	0	NA	Zea mays (Maize)
Sample_2_c31726_g1_i1	2010	0	Sb08g005635 SORBIDRAFT_08g005635	Sorghum bicolor (Sorghum) (Sorghum vulgare)
Sample_2_c27114_g1_i1	2524	0	NA	Zea mays (Maize)
Sample_2_c17647_g1_i1	356	3e-72	Sb03g015470 SORBIDRAFT_03g015470	Sorghum bicolor (Sorghum) (Sorghum vulgare)
Sample_2_c24299_g1_i3	917	1e-27	Sb02g006590 SORBIDRAFT_02g006590	Sorghum bicolor (Sorghum) (Sorghum vulgare)
Sample_2_c36380_g1_i1	344	5e-27	NA	Arundo donax (Giant reed) (Donax arundinaceus)
Sample_2_c24119_g1_i1	854	6e-72	Si036711m.g	Setaria italica (Foxtail millet) (Panicum italicum)
Sample_2_c12926_g1_i1	327	2e-15	OB11G14210	Oryza brachyantha
Sample_2_c32537_g1_i1	1893	0	Zm.17228	Zea mays (Maize)
Sample_2_c33039_g1_i1	4840	0	NA	Zea mays (Maize)
Sample_2_c31462_g1_i1	1181	0	Sb01g033540 SORBIDRAFT_01g033540	Sorghum bicolor (Sorghum) (Sorghum vulgare)
Sample_2_c3012_g2_i1	1612	2e-69	NA	Arundo donax (Giant reed) (Donax arundinaceus)
Sample_2_c10902_g1_i1	493	2e-16	pco082477	Zea mays (Maize)
Sample_2_c14106_g1_i2	800	5e-134	Sb03g003670 SORBIDRAFT_03g003670	Sorghum bicolor (Sorghum) (Sorghum vulgare)
Sample_2_c16355_g1_i1	1176	0	Sb01g015030 SORBIDRAFT_01g015030	Sorghum bicolor (Sorghum) (Sorghum vulgare)
Sample_2_c13255_g1_i1	873	0	Sb03g042790 SORBIDRAFT_03g042790	Sorghum bicolor (Sorghum) (Sorghum vulgare)
Sample_2_c30741_g2_i1	1921	0	Sb02g028420 SORBIDRAFT_02g028420	Sorghum bicolor (Sorghum) (Sorghum vulgare)
Sample_2_c28653_g1_i1	1414	0	ZEAMMB73_878667	Zea mays (Maize)
Sample_2_c18328_g2_i1	344	5e-77	Sb01g027010 SORBIDRAFT_01g027010	Sorghum bicolor (Sorghum) (Sorghum vulgare)
Sample_2_c20408_g1_i2	623	3e-32	OsJ_33343	Oryza sativa subsp. japonica (Rice)
Sample_2_c24151_g1_i1	899	8e-76	NA	Zea mays (Maize)
Sample_2_c30332_g2_i1	861	3e-160	Sb02g027710 SORBIDRAFT_02g027710	Sorghum bicolor (Sorghum) (Sorghum vulgare)
Sample_2_c19997_g1_i1	878	2e-56	Sb03g028790 SORBIDRAFT_03g028790	Sorghum bicolor (Sorghum) (Sorghum vulgare)
Sample_2_c30948_g1_i2	1080	5e-73	Sb07g029210 SORBIDRAFT_07g029210	Sorghum bicolor (Sorghum) (Sorghum vulgare)
Sample_2_c30318_g1_i1	839	7e-40	Sb04g024200 SORBIDRAFT_04g024200	Sorghum bicolor (Sorghum) (Sorghum vulgare)
Sample_2_c29553_g1_i1	1153	6e-99	Sb03g005280 SORBIDRAFT_03g005280	Sorghum bicolor (Sorghum) (Sorghum vulgare)
Sample_2_c1723_g1_i1	413	5e-90	Si034842m.g	Setaria italica (Foxtail millet) (Panicum italicum)
Sample_2_c25531_g1_i1	1179	5e-105	Sb06g001580 SORBIDRAFT_06g001580	Sorghum bicolor (Sorghum) (Sorghum vulgare)
Sample_2_c19975_g1_i2	939	4e-139	LOC100283148	Zea mays (Maize)
Sample_2_c33759_g1_i2	1730	0	Sb05g025290 SORBIDRAFT_05g025290	Sorghum bicolor (Sorghum) (Sorghum vulgare)
Sample_2_c28207_g1_i1	1408	0	Sb10g001200 SORBIDRAFT_10g001200	Sorghum bicolor (Sorghum) (Sorghum vulgare)
Sample_2_c32287_g4_i3	679	3e-132	Sb09g017920 SORBIDRAFT_09g017920	Sorghum bicolor (Sorghum) (Sorghum vulgare)
Sample_2_c23431_g1_i1	902	5e-99	Sb06g027465 SORBIDRAFT_06g027465	Sorghum bicolor (Sorghum) (Sorghum vulgare)
Sample_2_c29962_g2_i1	729	4e-62	Si017952m.g	Setaria italica (Foxtail millet) (Panicum italicum)
Sample_2_c28076_g2_i1	2237	0	Sb01g040360 SORBIDRAFT_01g040360	Sorghum bicolor (Sorghum) (Sorghum vulgare)
Sample_2_c28694_g1_i1	779	2e-65	NA	Arundo donax (Giant reed) (Donax arundinaceus)
Sample_2_c9714_g1_i2	330	3e-68	LOC100381417	Zea mays (Maize)
Sample_2_c10383_g1_i1	367	1e-20	NA	Arundo donax (Giant reed) (Donax arundinaceus)
Sample_2_c24935_g1_i1	1315	0	COL12 Zm.145712	Zea mays (Maize)
Sample_2_c29884_g1_i3	304	4e-53	Sb06g033040 SORBIDRAFT_06g033040	Sorghum bicolor (Sorghum) (Sorghum vulgare)
Sample_2_c24516_g1_i2	1445	0	Si029445m.g	Setaria italica (Foxtail millet) (Panicum italicum)
Sample_2_c5235_g2_i1	509	1e-66	NA	Arundo donax (Giant reed) (Donax arundinaceus)
Sample_2_c24560_g1_i4	850	5e-94	LOC100193804	Zea mays (Maize)
Sample_2_c28677_g2_i4	879	3e-100	Z013I05_10	Zea mays (Maize)
Sample_2_c51132_g1_i1	312	2e-43	Sb08g016500 SORBIDRAFT_08g016500	Sorghum bicolor (Sorghum) (Sorghum vulgare)
Sample_2_c25829_g1_i1	636	8e-32	Si039204m.g	Setaria italica (Foxtail millet) (Panicum italicum)
Sample_2_c33381_g3_i1	1817	0	Sb06g025480 SORBIDRAFT_06g025480	Sorghum bicolor (Sorghum) (Sorghum vulgare)
Sample_2_c31830_g5_i1	2122	0	Sb04g028070 SORBIDRAFT_04g028070	Sorghum bicolor (Sorghum) (Sorghum vulgare)
Sample_2_c27853_g2_i2	471	1e-52	LOC100279065	Zea mays (Maize)
Sample_2_c8208_g1_i1	794	3e-113	Sb05g016800 SORBIDRAFT_05g016800	Sorghum bicolor (Sorghum) (Sorghum vulgare)
Sample_2_c20677_g1_i2	416	5e-08	NA	Arundo donax (Giant reed) (Donax arundinaceus)
Sample_2_c22874_g1_i3	711	7e-146	Sb08g022670 SORBIDRAFT_08g022670	Sorghum bicolor (Sorghum) (Sorghum vulgare)
Sample_2_c32018_g1_i1	1128	5e-49	Sb09g028930 SORBIDRAFT_09g028930	Sorghum bicolor (Sorghum) (Sorghum vulgare)
Sample_2_c2703_g1_i1	338	4e-56	Sb08g001550 SORBIDRAFT_08g001550	Sorghum bicolor (Sorghum) (Sorghum vulgare)
Sample_2_c17997_g1_i1	865	1e-124	Si000947m.g	Setaria italica (Foxtail millet) (Panicum italicum)
Sample_2_c15425_g1_i1	312	3e-60	Sb05g013160 SORBIDRAFT_05g013160	Sorghum bicolor (Sorghum) (Sorghum vulgare)
Sample_2_c16524_g2_i1	725	3e-134	Zm.42128	Zea mays (Maize)
Sample_2_c32452_g1_i1	2162	0	Sb05g018880 SORBIDRAFT_05g018880	Sorghum bicolor (Sorghum) (Sorghum vulgare)
Sample_2_c23950_g1_i1	1210	1e-123	Sb04g035750 SORBIDRAFT_04g035750	Sorghum bicolor (Sorghum) (Sorghum vulgare)
Sample_2_c29484_g1_i1	1174	2e-179	Sb02g041600 SORBIDRAFT_02g041600	Sorghum bicolor (Sorghum) (Sorghum vulgare)
Sample_2_c27514_g1_i1	806	2e-75	Sb02g004850 SORBIDRAFT_02g004850	Sorghum bicolor (Sorghum) (Sorghum vulgare)
Sample_2_c27079_g1_i1	1068	4e-116	Sb07g009370 SORBIDRAFT_07g009370	Sorghum bicolor (Sorghum) (Sorghum vulgare)
Sample_2_c23594_g1_i1	647	1e-24	NA	Hordeum vulgare var. distichum (Domesticated barley)
Sample_2_c25095_g1_i1	1985	0	Sb01g009530 SORBIDRAFT_01g009530	Sorghum bicolor (Sorghum) (Sorghum vulgare)
Sample_2_c27403_g1_i1	1009	8e-07	Si032942m.g	Setaria italica (Foxtail millet) (Panicum italicum)
Sample_2_c25123_g1_i1	2201	0	Sb03g022870 SORBIDRAFT_03g022870	Sorghum bicolor (Sorghum) (Sorghum vulgare)
Sample_2_c32712_g1_i1	1222	0	Sb02g007710 SORBIDRAFT_02g007710	Sorghum bicolor (Sorghum) (Sorghum vulgare)
Sample_2_c29463_g1_i1	1529	6e-142	si605018e07b ZEAMMB73_921416	Zea mays (Maize)
Sample_2_c28300_g1_i3	1764	0	OsI_36386	Oryza sativa subsp. indica (Rice)
Sample_2_c32899_g1_i5	1038	0	Sb04g036940 SORBIDRAFT_04g036940	Sorghum bicolor (Sorghum) (Sorghum vulgare)
Sample_2_c32916_g2_i3	1717	0	NA	Zea mays subsp. mays (maize)
Sample_2_c184_g1_i1	358	7e-23	Sb06g017210 SORBIDRAFT_06g017210	Sorghum bicolor (Sorghum) (Sorghum vulgare)
Sample_2_c18300_g1_i1	396	1e-76	Sb02g041400 SORBIDRAFT_02g041400	Sorghum bicolor (Sorghum) (Sorghum vulgare)
Sample_2_c28815_g1_i3	663	4e-75	Sb04g035260 SORBIDRAFT_04g035260	Sorghum bicolor (Sorghum) (Sorghum vulgare)
Sample_2_c32252_g3_i1	1084	1e-59	HB11 LOC100194027	Zea mays (Maize)
Sample_2_c25959_g1_i1	738	8e-74	Sb06g026930 SORBIDRAFT_06g026930	Sorghum bicolor (Sorghum) (Sorghum vulgare)
Sample_2_c21156_g1_i1	1195	1e-171	Zm.18866	Zea mays (Maize)
Sample_2_c32078_g1_i1	2245	0	Sb01g047960 SORBIDRAFT_01g047960	Sorghum bicolor (Sorghum) (Sorghum vulgare)
Sample_2_c44849_g1_i1	590	6e-99	LOC100383427 ZEAMMB73_606398	Zea mays (Maize)
Sample_2_c32288_g2_i1	1299	0	Sb01g046770 SORBIDRAFT_01g046770	Sorghum bicolor (Sorghum) (Sorghum vulgare)
Sample_2_c17232_g1_i1	714	1e-22	NA	Zea mays (Maize)
Sample_2_c25881_g1_i1	1193	3e-160	NA	Zea mays (Maize)
Sample_2_c33472_g1_i3	2173	0	OJ1695_D07.22 Os02g0799300	Oryza sativa subsp. japonica (Rice)
Sample_2_c33016_g1_i1	3012	0	Sb09g028730 SORBIDRAFT_09g028730	Sorghum bicolor (Sorghum) (Sorghum vulgare)
Sample_2_c25828_g1_i1	1636	2e-170	NA	Arundo donax (Giant reed) (Donax arundinaceus)
Sample_2_c6181_g1_i1	313	2e-58	GABA-T Os02g0112900 LOC_Os02g02210 OJ1399_H05.13 OsJ_05081	Oryza sativa subsp. japonica (Rice)
Sample_2_c33136_g2_i2	334	9e-44	AY111089	Zea mays (Maize)
Sample_2_c28031_g2_i1	2612	0	HB48 LOC100502401	Zea mays (Maize)
Sample_2_c29778_g1_i4	595	5e-27	NA	Zea mays (Maize)
Sample_2_c19338_g1_i2	468	3e-06	Sb09g002195 SORBIDRAFT_09g002195	Sorghum bicolor (Sorghum) (Sorghum vulgare)
Sample_2_c21144_g2_i1	2151	0	Sb01g000820 SORBIDRAFT_01g000820	Sorghum bicolor (Sorghum) (Sorghum vulgare)
Sample_2_c12549_g1_i2	446	3e-85	Sb08g017780 SORBIDRAFT_08g017780	Sorghum bicolor (Sorghum) (Sorghum vulgare)
Sample_2_c28202_g3_i1	1361	7e-148	Sb06g028060 SORBIDRAFT_06g028060	Sorghum bicolor (Sorghum) (Sorghum vulgare)
Sample_2_c22293_g2_i1	383	7e-44	Sb07g020200 SORBIDRAFT_07g020200	Sorghum bicolor (Sorghum) (Sorghum vulgare)
Sample_2_c51164_g1_i1	492	5e-91	NA	Triticum urartu (Red wild einkorn) (Crithodium urartu)
Sample_2_c18885_g1_i2	418	2e-49	NA	Arundo donax (Giant reed) (Donax arundinaceus)
Sample_2_c16251_g1_i1	643	9e-25	Zm.23253	Zea mays (Maize)
Sample_2_c14256_g1_i1	846	1e-44	Sb04g025170 SORBIDRAFT_04g025170	Sorghum bicolor (Sorghum) (Sorghum vulgare)
Sample_2_c43759_g1_i1	303	1e-08	Sb07g002515 SORBIDRAFT_07g002515	Sorghum bicolor (Sorghum) (Sorghum vulgare)
Sample_2_c2527_g1_i1	555	2e-86	SHCRBa_162_H04_R_10	Saccharum hybrid cultivar R570
Sample_2_c122_g1_i1	532	3e-14	NA	Zea mays (Maize)
Sample_2_c33616_g1_i1	2466	0	NA	Zea mays (Maize)
Sample_2_c19820_g1_i1	1126	4e-61	Sb03g044880 SORBIDRAFT_03g044880	Sorghum bicolor (Sorghum) (Sorghum vulgare)
Sample_2_c24739_g1_i2	1040	6e-131	Si014310m.g	Setaria italica (Foxtail millet) (Panicum italicum)
Sample_2_c32276_g1_i2	1190	0	Sb09g002170 SORBIDRAFT_09g002170	Sorghum bicolor (Sorghum) (Sorghum vulgare)
Sample_2_c30049_g2_i1	1372	3e-97	Si012797m.g	Setaria italica (Foxtail millet) (Panicum italicum)
Sample_2_c28103_g3_i4	825	4e-146	Sb06g023560 SORBIDRAFT_06g023560	Sorghum bicolor (Sorghum) (Sorghum vulgare)
Sample_2_c22941_g1_i1	643	1e-87	Sb01g011820 SORBIDRAFT_01g011820	Sorghum bicolor (Sorghum) (Sorghum vulgare)
Sample_2_c31704_g1_i1	1414	0	pco146545 ZEAMMB73_218393	Zea mays (Maize)
Sample_2_c19341_g1_i1	934	1e-178	Sb01g047380 SORBIDRAFT_01g047380	Sorghum bicolor (Sorghum) (Sorghum vulgare)
Sample_2_c19003_g1_i1	828	5e-140	Sb02g021790 SORBIDRAFT_02g021790	Sorghum bicolor (Sorghum) (Sorghum vulgare)
Sample_2_c20906_g1_i3	557	9e-30	NA	Zea mays (Maize)
Sample_2_c21917_g1_i3	540	4e-07	NA	Oryza barthii
Sample_2_c5387_g1_i1	420	2e-40	LOC100383711	Zea mays (Maize)
Sample_2_c28608_g1_i1	2181	0	Sb03g042600 SORBIDRAFT_03g042600	Sorghum bicolor (Sorghum) (Sorghum vulgare)
Sample_2_c28198_g1_i2	1749	0	Sb04g030300 SORBIDRAFT_04g030300	Sorghum bicolor (Sorghum) (Sorghum vulgare)
Sample_2_c13265_g1_i2	1988	0	Sb02g037620 SORBIDRAFT_02g037620	Sorghum bicolor (Sorghum) (Sorghum vulgare)
Sample_2_c24292_g1_i1	988	6e-75	NA	Arundo donax (Giant reed) (Donax arundinaceus)
Sample_2_c33554_g4_i3	1721	3e-154	LOC100382383	Zea mays (Maize)
Sample_2_c30644_g1_i1	854	5e-69	Sb01g033790 SORBIDRAFT_01g033790	Sorghum bicolor (Sorghum) (Sorghum vulgare)
Sample_2_c27381_g1_i3	1056	0	Sb02g023360 SORBIDRAFT_02g023360	Sorghum bicolor (Sorghum) (Sorghum vulgare)
Sample_2_c32660_g2_i1	2690	0	Sb01g007880 SORBIDRAFT_01g007880	Sorghum bicolor (Sorghum) (Sorghum vulgare)
Sample_2_c17669_g1_i1	722	3e-20	NA	Zea mays (Maize)
Sample_2_c19148_g1_i1	473	1e-86	Si013983m.g	Setaria italica (Foxtail millet) (Panicum italicum)
Sample_2_c31542_g1_i1	1258	3e-153	Sb10g001610 SORBIDRAFT_10g001610	Sorghum bicolor (Sorghum) (Sorghum vulgare)
Sample_2_c21391_g1_i1	1588	0	NA	Zea mays (Maize)
Sample_2_c35041_g1_i1	365	6e-47	NA	Arundo donax (Giant reed) (Donax arundinaceus)
Sample_2_c17738_g1_i1	586	8e-26	NA	Arundo donax (Giant reed) (Donax arundinaceus)
Sample_2_c30312_g2_i1	330	8e-13	Sb03g002860 SORBIDRAFT_03g002860	Sorghum bicolor (Sorghum) (Sorghum vulgare)
Sample_2_c51634_g1_i1	436	4e-67	Sb01g047733 SORBIDRAFT_01g047733	Sorghum bicolor (Sorghum) (Sorghum vulgare)
Sample_2_c31424_g1_i1	1236	2e-158	Si030851m.g	Setaria italica (Foxtail millet) (Panicum italicum)
Sample_2_c23301_g1_i1	2212	0	Zm.2875	Zea mays (Maize)
Sample_2_c19032_g1_i1	969	6e-144	Sb01g020050 SORBIDRAFT_01g020050	Sorghum bicolor (Sorghum) (Sorghum vulgare)
Sample_2_c181_g1_i2	518	3e-60	Sb02g035890 SORBIDRAFT_02g035890	Sorghum bicolor (Sorghum) (Sorghum vulgare)
Sample_2_c26422_g1_i2	1217	3e-36	NA	Zea mays (Maize)
Sample_2_c19086_g1_i1	684	1e-78	Sb10g010910 SORBIDRAFT_10g010910	Sorghum bicolor (Sorghum) (Sorghum vulgare)
Sample_2_c40530_g1_i1	305	5e-17	NA	Triticum aestivum (Wheat)
Sample_2_c15942_g1_i2	492	1e-10	NA	Phyllostachys edulis
Sample_2_c22232_g1_i1	1194	0	Sb04g009740 SORBIDRAFT_04g009740	Sorghum bicolor (Sorghum) (Sorghum vulgare)
Sample_2_c50445_g1_i1	559	3e-85	Zm.126017	Zea mays (Maize)
Sample_2_c33419_g1_i1	1959	0	Sb02g042770 SORBIDRAFT_02g042770	Sorghum bicolor (Sorghum) (Sorghum vulgare)
Sample_2_c44680_g1_i1	305	5e-41	Sb01g046590 SORBIDRAFT_01g046590	Sorghum bicolor (Sorghum) (Sorghum vulgare)
Sample_2_c12947_g1_i1	389	4e-53	Sb02g042070 SORBIDRAFT_02g042070	Sorghum bicolor (Sorghum) (Sorghum vulgare)
Sample_2_c23658_g1_i1	727	2e-39	Sb09g030630 SORBIDRAFT_09g030630	Sorghum bicolor (Sorghum) (Sorghum vulgare)
Sample_2_c26683_g2_i2	942	9e-178	LOC100194181 ZEAMMB73_902211	Zea mays (Maize)
Sample_2_c12393_g1_i1	884	1e-104	Sb02g005713 SORBIDRAFT_02g005713	Sorghum bicolor (Sorghum) (Sorghum vulgare)
Sample_2_c29981_g1_i1	1345	0	Sb03g028180 SORBIDRAFT_03g028180	Sorghum bicolor (Sorghum) (Sorghum vulgare)
Sample_2_c13781_g1_i1	529	1e-42	Sb06g024210 SORBIDRAFT_06g024210	Sorghum bicolor (Sorghum) (Sorghum vulgare)
Sample_2_c36888_g1_i1	700	5e-94	Sb10g007860 SORBIDRAFT_10g007860	Sorghum bicolor (Sorghum) (Sorghum vulgare)
Sample_2_c17113_g1_i3	522	2e-46	Si007558m.g	Setaria italica (Foxtail millet) (Panicum italicum)
Sample_2_c40759_g1_i1	689	4e-96	LOC100278588	Zea mays (Maize)
Sample_2_c26702_g1_i1	1628	9e-142	Sb09g020640 SORBIDRAFT_09g020640	Sorghum bicolor (Sorghum) (Sorghum vulgare)
Sample_2_c10903_g2_i1	487	4e-39	OsI_34253	Oryza sativa subsp. indica (Rice)
Sample_2_c25330_g1_i1	1388	0	Sb07g029190 SORBIDRAFT_07g029190	Sorghum bicolor (Sorghum) (Sorghum vulgare)
Sample_2_c29692_g1_i1	1829	0	NA	Saccharum officinarum (Sugarcane)
Sample_2_c23923_g1_i2	1445	4e-159	Sb10g001370 SORBIDRAFT_10g001370	Sorghum bicolor (Sorghum) (Sorghum vulgare)
Sample_2_c22447_g1_i2	881	7e-80	NA	Zea mays (Maize)
Sample_2_c46020_g1_i1	423	4e-07	NA	Triticum urartu (Red wild einkorn) (Crithodium urartu)
Sample_2_c13874_g1_i1	1781	0	LOC100280406	Zea mays (Maize)
Sample_2_c15205_g1_i1	987	0	Sb03g039500 SORBIDRAFT_03g039500	Sorghum bicolor (Sorghum) (Sorghum vulgare)
Sample_2_c1919_g1_i1	502	3e-34	Sb10g024030 SORBIDRAFT_10g024030	Sorghum bicolor (Sorghum) (Sorghum vulgare)
Sample_2_c25401_g2_i1	1574	0	Zm.47065	Zea mays (Maize)
Sample_2_c22202_g1_i2	1290	0	Sb06g003270 SORBIDRAFT_06g003270	Sorghum bicolor (Sorghum) (Sorghum vulgare)
Sample_2_c33494_g2_i2	3825	0	Sb04g024360 SORBIDRAFT_04g024360	Sorghum bicolor (Sorghum) (Sorghum vulgare)
Sample_2_c30228_g3_i1	1939	0	Sb09g025120 SORBIDRAFT_09g025120	Sorghum bicolor (Sorghum) (Sorghum vulgare)
Sample_2_c22336_g1_i1	757	2e-78	Sb07g023540 SORBIDRAFT_07g023540	Sorghum bicolor (Sorghum) (Sorghum vulgare)
Sample_2_c30436_g1_i3	1138	2e-55	Zm.5323	Zea mays (Maize)
Sample_2_c44015_g1_i1	591	5e-113	NA	Zea mays (Maize)
Sample_2_c15303_g3_i2	588	1e-78	Sb07g023090 SORBIDRAFT_07g023090	Sorghum bicolor (Sorghum) (Sorghum vulgare)
Sample_2_c26124_g1_i2	1490	5e-180	LOC100501925	Zea mays (Maize)
Sample_2_c28548_g1_i1	835	6e-45	NA	Zea mays (Maize)
Sample_2_c1350_g1_i1	742	1e-129	Zm.124338 ZEAMMB73_723955	Zea mays (Maize)
Sample_2_c26281_g1_i1	345	1e-11	NA	Arundo donax (Giant reed) (Donax arundinaceus)
Sample_2_c22786_g1_i2	596	6e-85	Sb03g011315 SORBIDRAFT_03g011315	Sorghum bicolor (Sorghum) (Sorghum vulgare)
Sample_2_c16834_g1_i1	945	7e-51	BRADI3G34200	Brachypodium distachyon (Purple false brome) (Trachynia distachya)
Sample_2_c33497_g1_i2	2588	0	Sb10g029400 SORBIDRAFT_10g029400	Sorghum bicolor (Sorghum) (Sorghum vulgare)
Sample_2_c50385_g1_i1	347	7e-46	NA	Triticum aestivum (Wheat)
Sample_2_c22545_g1_i1	989	2e-113	Si002882m.g	Setaria italica (Foxtail millet) (Panicum italicum)
Sample_2_c28485_g1_i1	685	7e-53	Sb04g022580 SORBIDRAFT_04g022580	Sorghum bicolor (Sorghum) (Sorghum vulgare)
Sample_2_c25101_g2_i1	537	9e-52	LOC100384655 CoAp15.2 ZEAMMB73_831324	Zea mays (Maize)
Sample_2_c9883_g1_i1	1251	0	Sb10g021670 SORBIDRAFT_10g021670	Sorghum bicolor (Sorghum) (Sorghum vulgare)
Sample_2_c23017_g1_i1	755	1e-160	Sb09g029820 SORBIDRAFT_09g029820	Sorghum bicolor (Sorghum) (Sorghum vulgare)
Sample_2_c29809_g1_i5	408	2e-12	LOC100275042	Zea mays (Maize)
Sample_2_c33841_g1_i5	3926	4e-166	OSIGBa0145N07.3	Oryza sativa (Rice)
Sample_2_c31390_g1_i4	1009	1e-62	Sb10g005260 SORBIDRAFT_10g005260	Sorghum bicolor (Sorghum) (Sorghum vulgare)
Sample_2_c50964_g1_i1	302	2e-19	LOC100502545	Zea mays (Maize)
Sample_2_c13159_g1_i1	392	3e-34	Sb03g034120 SORBIDRAFT_03g034120	Sorghum bicolor (Sorghum) (Sorghum vulgare)
Sample_2_c23819_g1_i1	1173	6e-150	Sb01g036720 SORBIDRAFT_01g036720	Sorghum bicolor (Sorghum) (Sorghum vulgare)
Sample_2_c12670_g1_i1	421	2e-20	Sb07g024020 SORBIDRAFT_07g024020	Sorghum bicolor (Sorghum) (Sorghum vulgare)
Sample_2_c22910_g1_i1	594	2e-69	Sb07g011870 SORBIDRAFT_07g011870	Sorghum bicolor (Sorghum) (Sorghum vulgare)
Sample_2_c27317_g1_i1	1154	0	si486045a09 ZEAMMB73_139867	Zea mays (Maize)
Sample_2_c42410_g1_i1	334	1e-07	NA	Zea mays (Maize)
Sample_2_c52137_g1_i1	302	2e-23	Zm.119330	Zea mays (Maize)
Sample_2_c26820_g3_i2	984	8e-77	Si035416m.g	Setaria italica (Foxtail millet) (Panicum italicum)
Sample_2_c28937_g1_i2	1312	9e-121	Zm.133903	Zea mays (Maize)
Sample_2_c31988_g1_i1	3404	0	Zm.14838	Zea mays (Maize)
Sample_2_c25689_g1_i1	1027	0	Zm.25121 ZEAMMB73_769970	Zea mays (Maize)
Sample_2_c41110_g1_i1	304	1e-62	NA	Sorghum bicolor (Sorghum) (Sorghum vulgare)
Sample_2_c30492_g2_i1	406	2e-21	NA	Arundo donax (Giant reed) (Donax arundinaceus)
Sample_2_c29807_g1_i1	1619	0	Sb05g023040 SORBIDRAFT_05g023040	Sorghum bicolor (Sorghum) (Sorghum vulgare)
Sample_2_c27266_g3_i1	560	2e-66	Zm.144300	Zea mays (Maize)
Sample_2_c20604_g2_i1	638	4e-20	NA	Zea mays (Maize)
Sample_2_c30444_g1_i1	1157	8e-169	Zm.163447	Zea mays (Maize)
Sample_2_c28268_g2_i1	1744	0	NA	Zea mays (Maize)
Sample_2_c29971_g1_i1	1493	0	umc2329	Zea mays (Maize)
Sample_2_c24008_g1_i1	570	3e-13	Sb09g027140 SORBIDRAFT_09g027140	Sorghum bicolor (Sorghum) (Sorghum vulgare)
Sample_2_c1905_g1_i1	761	2e-174	Sb03g003780 SORBIDRAFT_03g003780	Sorghum bicolor (Sorghum) (Sorghum vulgare)
Sample_2_c4971_g1_i1	378	4e-11	NA	Arundo donax (Giant reed) (Donax arundinaceus)
Sample_2_c51517_g1_i1	305	3e-46	Sb02g028755 SORBIDRAFT_02g028755	Sorghum bicolor (Sorghum) (Sorghum vulgare)
Sample_2_c7730_g1_i1	551	3e-118	LOC100280408	Zea mays (Maize)
Sample_2_c1715_g1_i1	1478	0	umc1982 ZEAMMB73_252039	Zea mays (Maize)
Sample_2_c33753_g1_i2	9417	0	Sb06g032770 SORBIDRAFT_06g032770	Sorghum bicolor (Sorghum) (Sorghum vulgare)
Sample_2_c31150_g1_i2	375	2e-59	Sb07g025880 SORBIDRAFT_07g025880	Sorghum bicolor (Sorghum) (Sorghum vulgare)
Sample_2_c7709_g1_i1	533	3e-20	Sb03g032080 SORBIDRAFT_03g032080	Sorghum bicolor (Sorghum) (Sorghum vulgare)
Sample_2_c21098_g1_i1	919	1e-163	Sb07g027700 SORBIDRAFT_07g027700	Sorghum bicolor (Sorghum) (Sorghum vulgare)
Sample_2_c30859_g1_i1	834	4e-116	Si002930m.g	Setaria italica (Foxtail millet) (Panicum italicum)
Sample_2_c33597_g4_i3	1544	0	Sb01g030300 SORBIDRAFT_01g030300	Sorghum bicolor (Sorghum) (Sorghum vulgare)
Sample_2_c24804_g2_i1	551	2e-46	Sb04g010760 SORBIDRAFT_04g010760	Sorghum bicolor (Sorghum) (Sorghum vulgare)
Sample_2_c27900_g1_i1	1339	6e-56	Sb03g045750 SORBIDRAFT_03g045750	Sorghum bicolor (Sorghum) (Sorghum vulgare)
Sample_2_c18108_g1_i1	375	9e-63	Sb07g025480 SORBIDRAFT_07g025480	Sorghum bicolor (Sorghum) (Sorghum vulgare)
Sample_2_c7178_g1_i1	731	8e-166	Sb01g043560 SORBIDRAFT_01g043560	Sorghum bicolor (Sorghum) (Sorghum vulgare)
Sample_2_c11962_g1_i1	620	7e-11	NA	Arundo donax (Giant reed) (Donax arundinaceus)
Sample_2_c30895_g1_i2	1487	0	LOC100283748 ZEAMMB73_619931	Zea mays (Maize)
Sample_2_c31337_g1_i3	1495	0	Si039250m.g	Setaria italica (Foxtail millet) (Panicum italicum)
Sample_2_c18308_g2_i1	1571	0	Sb02g010960 SORBIDRAFT_02g010960	Sorghum bicolor (Sorghum) (Sorghum vulgare)
Sample_2_c23366_g1_i1	310	1e-38	Sb09g029740 SORBIDRAFT_09g029740	Sorghum bicolor (Sorghum) (Sorghum vulgare)
Sample_2_c16023_g1_i1	748	5e-82	LOC100194105	Zea mays (Maize)
Sample_2_c21750_g1_i1	638	2e-128	Sb05g023210 SORBIDRAFT_05g023210	Sorghum bicolor (Sorghum) (Sorghum vulgare)
Sample_2_c31758_g2_i9	1803	0	GRAS54 Zm.18106	Zea mays (Maize)
Sample_2_c5489_g1_i1	805	1e-157	Sb08g020230 SORBIDRAFT_08g020230	Sorghum bicolor (Sorghum) (Sorghum vulgare)
Sample_2_c12927_g1_i2	511	6e-17	Zm.94356	Zea mays (Maize)
Sample_2_c15626_g2_i1	624	3e-124	Zm.163277	Zea mays (Maize)
Sample_2_c20152_g1_i1	840	1e-19	LOC100502225	Zea mays (Maize)
Sample_2_c24601_g1_i1	1404	0	Si033953m.g	Setaria italica (Foxtail millet) (Panicum italicum)
Sample_2_c17651_g2_i1	376	7e-72	Sb01g049230 SORBIDRAFT_01g049230	Sorghum bicolor (Sorghum) (Sorghum vulgare)
Sample_2_c32064_g1_i3	1872	0	NA	Zea mays (Maize)
Sample_2_c33026_g1_i1	2384	0	OsJ_13631	Oryza sativa subsp. japonica (Rice)
Sample_2_c46394_g1_i1	341	4e-60	NA	Arundo donax (Giant reed) (Donax arundinaceus)
Sample_2_c24980_g1_i1	607	7e-142	Si009726m.g	Setaria italica (Foxtail millet) (Panicum italicum)
Sample_2_c21995_g1_i1	1707	0	NA	Zea mays (Maize)
Sample_2_c13137_g1_i1	973	2e-169	Sb07g001230 SORBIDRAFT_07g001230	Sorghum bicolor (Sorghum) (Sorghum vulgare)
Sample_2_c29109_g1_i1	1465	0	Sb06g019260 SORBIDRAFT_06g019260	Sorghum bicolor (Sorghum) (Sorghum vulgare)
Sample_2_c24463_g1_i1	932	4e-76	NA	Triticum aestivum (Wheat)
Sample_2_c29900_g1_i1	1364	0	Sb07g022650 SORBIDRAFT_07g022650	Sorghum bicolor (Sorghum) (Sorghum vulgare)
Sample_2_c23907_g2_i1	459	1e-61	NA	Arundo donax (Giant reed) (Donax arundinaceus)
Sample_2_c24195_g1_i1	442	2e-22	Zm.130851	Zea mays (Maize)
Sample_2_c7975_g1_i1	434	5e-53	SHCRBa_240_C21_F_200	Saccharum hybrid cultivar R570
Sample_2_c45178_g1_i1	312	6e-19	Sb01g019670 SORBIDRAFT_01g019670	Sorghum bicolor (Sorghum) (Sorghum vulgare)
Sample_2_c23238_g1_i2	671	1e-08	Sb04g025260 SORBIDRAFT_04g025260	Sorghum bicolor (Sorghum) (Sorghum vulgare)
Sample_2_c13086_g2_i1	634	3e-117	ZEAMMB73_063028	Zea mays (Maize)
Sample_2_c18684_g1_i1	3231	0	Sb04g006240 SORBIDRAFT_04g006240	Sorghum bicolor (Sorghum) (Sorghum vulgare)
Sample_2_c29824_g1_i4	3188	0	LOC100191427	Zea mays (Maize)
Sample_2_c33746_g1_i5	548	7e-53	Sb10g002370 SORBIDRAFT_10g002370	Sorghum bicolor (Sorghum) (Sorghum vulgare)
Sample_2_c28626_g1_i1	1134	5e-143	Sb04g025800 SORBIDRAFT_04g025800	Sorghum bicolor (Sorghum) (Sorghum vulgare)
Sample_2_c27254_g1_i1	1041	1e-49	Sb07g019930 SORBIDRAFT_07g019930	Sorghum bicolor (Sorghum) (Sorghum vulgare)
Sample_2_c29304_g1_i1	831	4e-55	Sb02g038390 SORBIDRAFT_02g038390	Sorghum bicolor (Sorghum) (Sorghum vulgare)
Sample_2_c33555_g2_i10	568	3e-16	Sb01g028540 SORBIDRAFT_01g028540	Sorghum bicolor (Sorghum) (Sorghum vulgare)
Sample_2_c7392_g1_i1	866	2e-75	Sb03g032665 SORBIDRAFT_03g032665	Sorghum bicolor (Sorghum) (Sorghum vulgare)
Sample_2_c45831_g1_i1	357	3e-78	Zm.24151	Zea mays (Maize)
Sample_2_c18749_g1_i2	494	4e-29	NA	Arundo donax (Giant reed) (Donax arundinaceus)
Sample_2_c44328_g1_i1	306	3e-12	VOLCADRAFT_61805	Volvox carteri (Green alga)
Sample_2_c25373_g1_i1	751	7e-155	NA	Zea mays (Maize)
Sample_2_c24024_g1_i1	1883	0	Sb07g000660 SORBIDRAFT_07g000660	Sorghum bicolor (Sorghum) (Sorghum vulgare)
Sample_2_c11489_g1_i1	621	8e-76	Sb03g028160 SORBIDRAFT_03g028160	Sorghum bicolor (Sorghum) (Sorghum vulgare)
Sample_2_c48982_g1_i1	446	3e-95	NA	Zea mays (Maize)
Sample_2_c27706_g1_i1	1061	2e-174	Sb01g005300 SORBIDRAFT_01g005300	Sorghum bicolor (Sorghum) (Sorghum vulgare)
Sample_2_c10127_g1_i1	385	2e-65	Sb10g009810 SORBIDRAFT_10g009810	Sorghum bicolor (Sorghum) (Sorghum vulgare)
Sample_2_c2330_g1_i1	749	8e-140	LOC100285903	Zea mays (Maize)
Sample_2_c16772_g1_i1	1446	0	Sb04g025610 SORBIDRAFT_04g025610	Sorghum bicolor (Sorghum) (Sorghum vulgare)
Sample_2_c25395_g2_i1	374	1e-76	Si028700m.g	Setaria italica (Foxtail millet) (Panicum italicum)
Sample_2_c43149_g1_i1	929	0	NA	Zea mays (Maize)
Sample_2_c39809_g1_i1	396	8e-13	NA	Arundo donax (Giant reed) (Donax arundinaceus)
Sample_2_c33221_g8_i4	3660	0	NA	Bambusa oldhamii (Giant timber bamboo)
Sample_2_c25415_g1_i3	1762	3e-95	Si035632m.g	Setaria italica (Foxtail millet) (Panicum italicum)
Sample_2_c31557_g1_i3	652	3e-69	LOC100281691	Zea mays (Maize)
Sample_2_c29517_g1_i5	840	3e-123	Sb02g033460 SORBIDRAFT_02g033460	Sorghum bicolor (Sorghum) (Sorghum vulgare)
Sample_2_c29506_g1_i1	1338	3e-93	Sb03g031540 SORBIDRAFT_03g031540	Sorghum bicolor (Sorghum) (Sorghum vulgare)
Sample_2_c42349_g1_i1	349	3e-71	LOC100216898	Zea mays (Maize)
Sample_2_c32365_g1_i1	1543	0	Sb03g033890 SORBIDRAFT_03g033890	Sorghum bicolor (Sorghum) (Sorghum vulgare)
Sample_2_c26170_g1_i1	818	4e-85	Si024276m.g	Setaria italica (Foxtail millet) (Panicum italicum)
Sample_2_c28004_g1_i1	950	1e-76	Zm.42373	Zea mays (Maize)
Sample_2_c31617_g3_i1	388	2e-18	LOC100217032 ZEAMMB73_044202	Zea mays (Maize)
Sample_2_c32165_g1_i3	1900	0	NA	Arundo donax (Giant reed) (Donax arundinaceus)
Sample_2_c15898_g1_i1	361	2e-12	Si024084m.g	Setaria italica (Foxtail millet) (Panicum italicum)
Sample_2_c21053_g1_i1	418	4e-86	Sb04g034590 SORBIDRAFT_04g034590	Sorghum bicolor (Sorghum) (Sorghum vulgare)
Sample_2_c27475_g1_i1	1058	1e-180	Sb02g009810 SORBIDRAFT_02g009810	Sorghum bicolor (Sorghum) (Sorghum vulgare)
Sample_2_c31816_g1_i1	1457	2e-146	Zm.67197	Zea mays (Maize)
Sample_2_c31107_g1_i1	1622	0	LOC100194279 ZEAMMB73_971047	Zea mays (Maize)
Sample_2_c33823_g2_i1	624	4e-46	Sb08g021460 SORBIDRAFT_08g021460	Sorghum bicolor (Sorghum) (Sorghum vulgare)
Sample_2_c34142_g1_i1	316	3e-60	Sb01g014610 SORBIDRAFT_01g014610	Sorghum bicolor (Sorghum) (Sorghum vulgare)
Sample_2_c15563_g1_i1	359	1e-19	Si021416m.g	Setaria italica (Foxtail millet) (Panicum italicum)
Sample_2_c47805_g1_i1	347	4e-75	Sb03g013240 SORBIDRAFT_03g013240	Sorghum bicolor (Sorghum) (Sorghum vulgare)
Sample_2_c3824_g1_i1	825	6e-152	matK	Ischaemum anthephoroides
Sample_2_c53194_g1_i1	332	2e-42	Sb06g015010 SORBIDRAFT_06g015010	Sorghum bicolor (Sorghum) (Sorghum vulgare)
Sample_2_c32605_g1_i3	1359	0	Sb02g020850 SORBIDRAFT_02g020850	Sorghum bicolor (Sorghum) (Sorghum vulgare)
Sample_2_c2210_g2_i1	566	1e-38	Si038922m.g	Setaria italica (Foxtail millet) (Panicum italicum)
Sample_2_c39727_g1_i1	362	7e-33	OB11G15120	Oryza brachyantha
Sample_2_c11378_g1_i1	438	4e-14	Si024673m.g	Setaria italica (Foxtail millet) (Panicum italicum)
Sample_2_c32206_g1_i2	2633	0	pco061977	Zea mays (Maize)
Sample_2_c33478_g1_i5	1165	9e-149	Sb02g042150 SORBIDRAFT_02g042150	Sorghum bicolor (Sorghum) (Sorghum vulgare)
Sample_2_c46764_g1_i1	349	2e-41	NA	Arundo donax (Giant reed) (Donax arundinaceus)
Sample_2_c35964_g1_i1	362	6e-54	S126P21.12 Sb05g024890 SORBIDRAFT_05g024890	Sorghum bicolor (Sorghum) (Sorghum vulgare)
Sample_2_c20048_g1_i1	376	4e-09	Zm.32414	Zea mays (Maize)
Sample_2_c32324_g1_i2	2694	0	AY111254	Zea mays (Maize)
Sample_2_c31845_g1_i1	1295	0	Sb02g029780 SORBIDRAFT_02g029780	Sorghum bicolor (Sorghum) (Sorghum vulgare)
Sample_2_c12923_g1_i1	884	1e-62	Sb01g031480 SORBIDRAFT_01g031480	Sorghum bicolor (Sorghum) (Sorghum vulgare)
Sample_2_c25163_g1_i1	1068	4e-72	Zm.85004	Zea mays (Maize)
Sample_2_c51923_g1_i1	377	2e-65	Si011079m.g	Setaria italica (Foxtail millet) (Panicum italicum)
Sample_2_c14751_g1_i1	400	9e-80	Sb03g038060 SORBIDRAFT_03g038060	Sorghum bicolor (Sorghum) (Sorghum vulgare)
Sample_2_c39140_g1_i1	303	1e-39	Sb01g018850 SORBIDRAFT_01g018850	Sorghum bicolor (Sorghum) (Sorghum vulgare)
Sample_2_c31391_g2_i1	486	7e-28	Sb06g026580 SORBIDRAFT_06g026580	Sorghum bicolor (Sorghum) (Sorghum vulgare)
Sample_2_c25102_g1_i1	1796	0	Sb05g021400 SORBIDRAFT_05g021400	Sorghum bicolor (Sorghum) (Sorghum vulgare)
Sample_2_c22830_g2_i1	582	6e-55	Sb10g026520 SORBIDRAFT_10g026520	Sorghum bicolor (Sorghum) (Sorghum vulgare)
Sample_2_c23391_g1_i2	1004	6e-08	Sb06g001420 SORBIDRAFT_06g001420	Sorghum bicolor (Sorghum) (Sorghum vulgare)
Sample_2_c48048_g1_i1	326	1e-38	OB08G19860	Oryza brachyantha
Sample_2_c8079_g1_i1	550	5e-90	NA	Zea mays (Maize)
Sample_2_c28880_g3_i2	738	2e-75	Sb01g016020 SORBIDRAFT_01g016020	Sorghum bicolor (Sorghum) (Sorghum vulgare)
Sample_2_c17597_g1_i1	737	1e-18	Sb04g024130 SORBIDRAFT_04g024130	Sorghum bicolor (Sorghum) (Sorghum vulgare)
Sample_2_c6730_g1_i1	375	8e-64	Sb01g010810 SORBIDRAFT_01g010810	Sorghum bicolor (Sorghum) (Sorghum vulgare)
Sample_2_c32441_g1_i2	2478	0	LOC100273598	Zea mays (Maize)
Sample_2_c16871_g1_i1	957	5e-70	Sb09g001170 SORBIDRAFT_09g001170	Sorghum bicolor (Sorghum) (Sorghum vulgare)
Sample_2_c16704_g1_i1	747	7e-24	NA	Zea mays (Maize)
Sample_2_c37869_g1_i1	369	2e-26	NA	Zea mays (Maize)
Sample_2_c31218_g2_i1	797	9e-136	Zm.20269	Zea mays (Maize)
Sample_2_c30876_g2_i1	980	6e-42	LOC100276810	Zea mays (Maize)
Sample_2_c31771_g1_i2	1436	0	Sb06g020900 SORBIDRAFT_06g020900	Sorghum bicolor (Sorghum) (Sorghum vulgare)
Sample_2_c24779_g1_i1	718	2e-152	Sb03g027490 SORBIDRAFT_03g027490	Sorghum bicolor (Sorghum) (Sorghum vulgare)
Sample_2_c23172_g1_i1	423	5e-09	NA	Oryza barthii
Sample_2_c253_g1_i1	379	9e-76	Sb06g029440 SORBIDRAFT_06g029440	Sorghum bicolor (Sorghum) (Sorghum vulgare)
Sample_2_c22798_g1_i1	812	1e-68	Sb03g006610 SORBIDRAFT_03g006610	Sorghum bicolor (Sorghum) (Sorghum vulgare)
Sample_2_c17320_g1_i1	477	3e-15	Sb03g031300 SORBIDRAFT_03g031300	Sorghum bicolor (Sorghum) (Sorghum vulgare)
Sample_2_c27308_g1_i1	1613	0	Sb02g028280 SORBIDRAFT_02g028280	Sorghum bicolor (Sorghum) (Sorghum vulgare)
Sample_2_c53015_g1_i1	319	3e-31	Si020230m.g	Setaria italica (Foxtail millet) (Panicum italicum)
Sample_2_c31130_g1_i2	1106	7e-152	Zm.76699	Zea mays (Maize)
Sample_2_c39640_g1_i1	619	7e-145	Zm.1629	Zea mays (Maize)
Sample_2_c25572_g1_i1	1554	0	Sb09g023860 SORBIDRAFT_09g023860	Sorghum bicolor (Sorghum) (Sorghum vulgare)
Sample_2_c32765_g3_i4	381	1e-33	Sb09g029080 SORBIDRAFT_09g029080	Sorghum bicolor (Sorghum) (Sorghum vulgare)
Sample_2_c18868_g2_i1	1238	0	Sb01g011810 SORBIDRAFT_01g011810	Sorghum bicolor (Sorghum) (Sorghum vulgare)
Sample_2_c38667_g1_i1	477	8e-21	Sb06g017100 SORBIDRAFT_06g017100	Sorghum bicolor (Sorghum) (Sorghum vulgare)
Sample_2_c2832_g1_i1	720	4e-15	NA	Arundo donax (Giant reed) (Donax arundinaceus)
Sample_2_c20296_g1_i1	389	1e-10	Sb09g019040 SORBIDRAFT_09g019040	Sorghum bicolor (Sorghum) (Sorghum vulgare)
Sample_2_c16645_g1_i2	340	1e-36	Si006329m.g	Setaria italica (Foxtail millet) (Panicum italicum)
Sample_2_c19034_g1_i3	435	2e-32	Zm.8875	Zea mays (Maize)
Sample_2_c35548_g1_i1	363	1e-13	MIMGU_mgv1a000635mg	Erythranthe guttata (Yellow monkey flower) (Mimulus guttatus)
Sample_2_c3247_g1_i1	402	3e-47	NA	Zea mays (Maize)
Sample_2_c30875_g1_i1	2400	0	LOC100280282	Zea mays (Maize)
Sample_2_c25634_g1_i2	998	2e-52	F775_26796	Aegilops tauschii (Tausch's goatgrass) (Aegilops squarrosa)
Sample_2_c33235_g2_i1	1896	0	Sb01g037810 SORBIDRAFT_01g037810	Sorghum bicolor (Sorghum) (Sorghum vulgare)
Sample_2_c24626_g3_i2	887	6e-87	Sb10g007340 SORBIDRAFT_10g007340	Sorghum bicolor (Sorghum) (Sorghum vulgare)
Sample_2_c21305_g2_i1	384	2e-25	Sb05g027040 SORBIDRAFT_05g027040	Sorghum bicolor (Sorghum) (Sorghum vulgare)
Sample_2_c9093_g1_i1	394	2e-77	Sb06g022880 SORBIDRAFT_06g022880	Sorghum bicolor (Sorghum) (Sorghum vulgare)
Sample_2_c25188_g1_i1	1226	0	Sb07g004300 SORBIDRAFT_07g004300	Sorghum bicolor (Sorghum) (Sorghum vulgare)
Sample_2_c16467_g1_i1	426	3e-82	Zm.28873	Zea mays (Maize)
Sample_2_c33234_g1_i2	1134	2e-87	Si034327m.g	Setaria italica (Foxtail millet) (Panicum italicum)
Sample_2_c43003_g1_i1	353	1e-57	Sb03g030720 SORBIDRAFT_03g030720	Sorghum bicolor (Sorghum) (Sorghum vulgare)
Sample_2_c19875_g1_i1	664	5e-53	Sb02g039433 SORBIDRAFT_02g039433	Sorghum bicolor (Sorghum) (Sorghum vulgare)
Sample_2_c20457_g1_i1	1121	1e-29	NA	Hordeum vulgare var. distichum (Domesticated barley)
Sample_2_c33903_g1_i1	672	2e-44	LOC100502303	Zea mays (Maize)
Sample_2_c22208_g1_i1	1514	0	GRAS65	Zea mays (Maize)
Sample_2_c47510_g1_i1	958	2e-87	Zm.6667 ZEAMMB73_642942	Zea mays (Maize)
Sample_2_c33485_g1_i2	2765	0	Sb04g037670 SORBIDRAFT_04g037670	Sorghum bicolor (Sorghum) (Sorghum vulgare)
Sample_2_c26415_g1_i2	707	1e-36	Zm.81759	Zea mays (Maize)
Sample_2_c47798_g1_i1	468	2e-63	Sb03g041750 SORBIDRAFT_03g041750	Sorghum bicolor (Sorghum) (Sorghum vulgare)
Sample_2_c33872_g2_i2	502	5e-26	NA	Triticum aestivum (Wheat)
Sample_2_c28431_g1_i4	327	3e-07	NA	Arundo donax (Giant reed) (Donax arundinaceus)
Sample_2_c20100_g1_i1	429	2e-19	Sb04g001880 SORBIDRAFT_04g001880	Sorghum bicolor (Sorghum) (Sorghum vulgare)
Sample_2_c17999_g1_i1	402	3e-48	NA	Zea mays (Maize)
Sample_2_c26933_g1_i1	747	5e-10	Sb02g000290 SORBIDRAFT_02g000290	Sorghum bicolor (Sorghum) (Sorghum vulgare)
Sample_2_c28664_g1_i1	1465	0	Sb01g038230 SORBIDRAFT_01g038230	Sorghum bicolor (Sorghum) (Sorghum vulgare)
Sample_2_c43153_g1_i1	311	8e-61	Sb04g010630 SORBIDRAFT_04g010630	Sorghum bicolor (Sorghum) (Sorghum vulgare)
Sample_2_c19083_g2_i1	1421	0	Sb08g019950 SORBIDRAFT_08g019950	Sorghum bicolor (Sorghum) (Sorghum vulgare)
Sample_2_c39294_g1_i1	360	5e-70	Sb04g007380 SORBIDRAFT_04g007380	Sorghum bicolor (Sorghum) (Sorghum vulgare)
Sample_2_c51514_g1_i1	366	4e-35	Si038189m.g	Setaria italica (Foxtail millet) (Panicum italicum)
Sample_2_c12622_g1_i1	372	5e-15	Sb08g005250 SORBIDRAFT_08g005250	Sorghum bicolor (Sorghum) (Sorghum vulgare)
Sample_2_c32430_g1_i1	2226	0	LOC100280324	Zea mays (Maize)
Sample_2_c30953_g3_i3	374	1e-36	Sb07g024770 SORBIDRAFT_07g024770	Sorghum bicolor (Sorghum) (Sorghum vulgare)
Sample_2_c31787_g1_i1	2483	0	NA	Zea mays (Maize)
Sample_2_c15131_g1_i1	388	5e-75	Sb05g026540 SORBIDRAFT_05g026540	Sorghum bicolor (Sorghum) (Sorghum vulgare)
Sample_2_c22416_g2_i1	671	5e-45	Sb07g026010 SORBIDRAFT_07g026010	Sorghum bicolor (Sorghum) (Sorghum vulgare)
Sample_2_c25309_g2_i1	1194	0	Sb04g008760 SORBIDRAFT_04g008760	Sorghum bicolor (Sorghum) (Sorghum vulgare)
Sample_2_c6898_g1_i1	2069	0	Zm.43511 ZEAMMB73_968714	Zea mays (Maize)
Sample_2_c23034_g1_i1	938	2e-103	Sb07g024700 SORBIDRAFT_07g024700	Sorghum bicolor (Sorghum) (Sorghum vulgare)
Sample_2_c44794_g1_i1	477	1e-78	OsJ_21754	Oryza sativa subsp. japonica (Rice)
Sample_2_c14510_g1_i1	1131	0	Si017815m.g	Setaria italica (Foxtail millet) (Panicum italicum)
Sample_2_c32763_g1_i1	1548	0	si707052g07 ZEAMMB73_973089	Zea mays (Maize)
Sample_2_c25486_g1_i1	500	1e-18	NA	Zea mays (Maize)
Sample_2_c21575_g1_i1	1108	0	LOC100383082	Zea mays (Maize)
Sample_2_c29629_g1_i1	2797	0	Zm.17246	Zea mays (Maize)
Sample_2_c4922_g1_i1	789	4e-49	NA	Zea mays (Maize)
Sample_2_c52416_g1_i1	354	9e-13	NA	Zea mays (Maize)
Sample_2_c33405_g1_i1	2168	0	Sb02g036460 SORBIDRAFT_02g036460	Sorghum bicolor (Sorghum) (Sorghum vulgare)
Sample_2_c20802_g1_i2	706	2e-17	NA	Zea mays (Maize)
Sample_2_c48096_g1_i1	511	6e-20	Zm.5652 ZEAMMB73_488664	Zea mays (Maize)
Sample_2_c32160_g2_i2	2416	0	pco062034(27)	Zea mays (Maize)
Sample_2_c30689_g1_i1	537	3e-33	Sb03g004510 SORBIDRAFT_03g004510	Sorghum bicolor (Sorghum) (Sorghum vulgare)
Sample_2_c26329_g1_i1	1515	0	Sb03g009200 SORBIDRAFT_03g009200	Sorghum bicolor (Sorghum) (Sorghum vulgare)
Sample_2_c31621_g1_i1	1386	7e-126	Sb09g030110 SORBIDRAFT_09g030110	Sorghum bicolor (Sorghum) (Sorghum vulgare)
Sample_2_c32135_g1_i1	1729	0	Sb09g021530 SORBIDRAFT_09g021530	Sorghum bicolor (Sorghum) (Sorghum vulgare)
Sample_2_c26118_g1_i1	771	7e-86	Sb03g027210 SORBIDRAFT_03g027210	Sorghum bicolor (Sorghum) (Sorghum vulgare)
Sample_2_c32580_g1_i1	2137	0	Sb10g002990 SORBIDRAFT_10g002990	Sorghum bicolor (Sorghum) (Sorghum vulgare)
Sample_2_c32326_g2_i1	1683	0	Sb04g001280 SORBIDRAFT_04g001280	Sorghum bicolor (Sorghum) (Sorghum vulgare)
Sample_2_c18996_g1_i1	1605	0	Sb04g009710 SORBIDRAFT_04g009710	Sorghum bicolor (Sorghum) (Sorghum vulgare)
Sample_2_c2916_g1_i1	344	2e-26	RCOM_0566910	Ricinus communis (Castor bean)
Sample_2_c28054_g1_i1	733	4e-70	Sb09g026960 SORBIDRAFT_09g026960	Sorghum bicolor (Sorghum) (Sorghum vulgare)
Sample_2_c30513_g1_i4	759	1e-31	NA	Arundo donax (Giant reed) (Donax arundinaceus)
Sample_2_c32674_g1_i1	614	7e-48	Sb03g045700 SORBIDRAFT_03g045700	Sorghum bicolor (Sorghum) (Sorghum vulgare)
Sample_2_c24638_g1_i1	1440	7e-152	Sb07g026190 SORBIDRAFT_07g026190	Sorghum bicolor (Sorghum) (Sorghum vulgare)
Sample_2_c28687_g1_i2	2099	0	Sb04g023010 SORBIDRAFT_04g023010	Sorghum bicolor (Sorghum) (Sorghum vulgare)
Sample_2_c18332_g1_i1	424	2e-76	Sb05g008150 SORBIDRAFT_05g008150	Sorghum bicolor (Sorghum) (Sorghum vulgare)
Sample_2_c21921_g1_i1	450	2e-81	Sb06g021500 SORBIDRAFT_06g021500	Sorghum bicolor (Sorghum) (Sorghum vulgare)
Sample_2_c9089_g1_i1	507	3e-82	Sb07g004020 SORBIDRAFT_07g004020	Sorghum bicolor (Sorghum) (Sorghum vulgare)
Sample_2_c33335_g1_i1	801	2e-112	Sb03g033440 SORBIDRAFT_03g033440	Sorghum bicolor (Sorghum) (Sorghum vulgare)
Sample_2_c32694_g1_i11	1330	6e-93	TRIUR3_21645	Triticum urartu (Red wild einkorn) (Crithodium urartu)
Sample_2_c26398_g1_i1	1085	2e-135	CBS domain-containing protein	Saccharum hybrid cultivar R570
Sample_2_c47372_g1_i1	352	4e-20	Sb03g028230 SORBIDRAFT_03g028230	Sorghum bicolor (Sorghum) (Sorghum vulgare)
Sample_2_c37005_g1_i1	592	7e-19	Sb06g032090 SORBIDRAFT_06g032090	Sorghum bicolor (Sorghum) (Sorghum vulgare)
Sample_2_c16766_g1_i1	684	1e-11	NA	Zea mays (Maize)
Sample_2_c29180_g1_i1	866	1e-109	Sb04g028870 SORBIDRAFT_04g028870	Sorghum bicolor (Sorghum) (Sorghum vulgare)
Sample_2_c27751_g1_i2	1227	1e-161	Sb01g041030 SORBIDRAFT_01g041030	Sorghum bicolor (Sorghum) (Sorghum vulgare)
Sample_2_c33578_g1_i4	1416	0	Sb08g000390 SORBIDRAFT_08g000390	Sorghum bicolor (Sorghum) (Sorghum vulgare)
Sample_2_c39954_g1_i1	351	6e-18	Sb05g019030 SORBIDRAFT_05g019030	Sorghum bicolor (Sorghum) (Sorghum vulgare)
Sample_2_c27603_g1_i2	1778	0	LOC100193338	Zea mays (Maize)
Sample_2_c25718_g1_i1	1283	2e-89	Sb02g000360 SORBIDRAFT_02g000360	Sorghum bicolor (Sorghum) (Sorghum vulgare)
Sample_2_c28549_g1_i2	955	8e-74	Sb03g013580 SORBIDRAFT_03g013580	Sorghum bicolor (Sorghum) (Sorghum vulgare)
Sample_2_c24816_g2_i1	1661	0	Sb07g020930 SORBIDRAFT_07g020930	Sorghum bicolor (Sorghum) (Sorghum vulgare)
Sample_2_c17568_g2_i1	879	2e-68	Sb04g022320 SORBIDRAFT_04g022320	Sorghum bicolor (Sorghum) (Sorghum vulgare)
Sample_2_c27072_g1_i1	591	3e-19	NA	Zea mays (Maize)
Sample_2_c24207_g1_i1	1683	0	Sb09g025210 SORBIDRAFT_09g025210	Sorghum bicolor (Sorghum) (Sorghum vulgare)
Sample_2_c24938_g3_i1	422	1e-83	OSJNBa0028F23.23 LOC_Os03g59430	Oryza sativa subsp. japonica (Rice)
Sample_2_c23956_g1_i1	1473	8e-146	Si037538m.g	Setaria italica (Foxtail millet) (Panicum italicum)
Sample_2_c45164_g1_i1	425	7e-53	Zm.33064	Zea mays (Maize)
Sample_2_c10469_g1_i2	554	2e-82	NA	Arundo donax (Giant reed) (Donax arundinaceus)
Sample_2_c24181_g1_i4	753	1e-60	Sb08g016880 SORBIDRAFT_08g016880	Sorghum bicolor (Sorghum) (Sorghum vulgare)
Sample_2_c31070_g1_i2	905	1e-112	Si032496m.g	Setaria italica (Foxtail millet) (Panicum italicum)
Sample_2_c23097_g1_i1	887	1e-90	Sb01g035240 SORBIDRAFT_01g035240	Sorghum bicolor (Sorghum) (Sorghum vulgare)
Sample_2_c30529_g1_i1	1546	2e-178	Sb09g002180 SORBIDRAFT_09g002180	Sorghum bicolor (Sorghum) (Sorghum vulgare)
Sample_2_c31578_g1_i1	894	2e-16	ZEAMMB73_734547	Zea mays (Maize)
Sample_2_c15710_g1_i1	1527	0	Sb03g044830 SORBIDRAFT_03g044830	Sorghum bicolor (Sorghum) (Sorghum vulgare)
Sample_2_c18053_g1_i1	665	2e-105	Si025917m.g	Setaria italica (Foxtail millet) (Panicum italicum)
Sample_2_c27172_g1_i3	1672	1e-148	Si017821m.g	Setaria italica (Foxtail millet) (Panicum italicum)
Sample_2_c12101_g1_i2	301	8e-09	Zm.7060	Zea mays (Maize)
Sample_2_c28308_g1_i1	2466	0	Si021604m.g	Setaria italica (Foxtail millet) (Panicum italicum)
Sample_2_c5449_g1_i1	312	3e-48	Sb02g043750 SORBIDRAFT_02g043750	Sorghum bicolor (Sorghum) (Sorghum vulgare)
Sample_2_c19413_g1_i1	801	2e-94	NA	Zea mays (Maize)
Sample_2_c2932_g1_i1	585	6e-19	NA	Zea mays (Maize)
Sample_2_c24982_g1_i1	1471	0	NA	Oryza glaberrima (African rice)
Sample_2_c26052_g1_i1	955	8e-91	Sb03g002920 SORBIDRAFT_03g002920	Sorghum bicolor (Sorghum) (Sorghum vulgare)
Sample_2_c33289_g3_i1	2475	0	gpm913a ZEAMMB73_028299	Zea mays (Maize)
Sample_2_c51424_g1_i1	468	6e-44	Sb03g028100 SORBIDRAFT_03g028100	Sorghum bicolor (Sorghum) (Sorghum vulgare)
Sample_2_c31004_g2_i1	373	1e-34	LOC100273733	Zea mays (Maize)
Sample_2_c26728_g1_i2	1153	7e-46	Sb10g001190 SORBIDRAFT_10g001190	Sorghum bicolor (Sorghum) (Sorghum vulgare)
Sample_2_c6133_g1_i1	421	2e-07	NA	Arundo donax (Giant reed) (Donax arundinaceus)
Sample_2_c31166_g2_i1	2121	6e-159	Sb04g020120 SORBIDRAFT_04g020120	Sorghum bicolor (Sorghum) (Sorghum vulgare)
Sample_2_c16886_g1_i1	951	6e-168	Sb04g005890 SORBIDRAFT_04g005890	Sorghum bicolor (Sorghum) (Sorghum vulgare)
Sample_2_c44003_g1_i1	399	6e-23	VITISV_006313	Vitis vinifera (Grape)
Sample_2_c27838_g1_i1	511	1e-47	Sb01g039530 SORBIDRAFT_01g039530	Sorghum bicolor (Sorghum) (Sorghum vulgare)
Sample_2_c24881_g1_i1	1841	0	AC194970.5_FG009	Zea mays (Maize)
Sample_2_c30182_g1_i4	2245	0	Sb01g002140 SORBIDRAFT_01g002140	Sorghum bicolor (Sorghum) (Sorghum vulgare)
Sample_2_c32322_g2_i3	424	3e-56	Sb07g003845 SORBIDRAFT_07g003845	Sorghum bicolor (Sorghum) (Sorghum vulgare)
Sample_2_c18608_g1_i1	317	7e-61	Si034102m.g	Setaria italica (Foxtail millet) (Panicum italicum)
Sample_2_c28098_g1_i2	590	3e-59	F775_28636	Aegilops tauschii (Tausch's goatgrass) (Aegilops squarrosa)
Sample_2_c21096_g1_i1	704	5e-09	NA	Arundo donax (Giant reed) (Donax arundinaceus)
Sample_2_c19600_g1_i1	903	9e-96	Si023578m.g Si003282m.g Si037949m.g	Setaria italica (Foxtail millet) (Panicum italicum)
Sample_2_c53073_g1_i1	313	1e-07	Si032556m.g	Setaria italica (Foxtail millet) (Panicum italicum)
Sample_2_c20070_g1_i1	1441	0	Zm.100197	Zea mays (Maize)
Sample_2_c6903_g1_i1	406	6e-82	Sb09g023410 SORBIDRAFT_09g023410	Sorghum bicolor (Sorghum) (Sorghum vulgare)
Sample_2_c6624_g1_i1	301	7e-10	LOC100281096 ZEAMMB73_949104	Zea mays (Maize)
Sample_2_c26063_g1_i1	1113	4e-169	Sb03g036760 SORBIDRAFT_03g036760	Sorghum bicolor (Sorghum) (Sorghum vulgare)
Sample_2_c40194_g1_i1	499	3e-114	NA	Arundo donax (Giant reed) (Donax arundinaceus)
Sample_2_c11674_g1_i1	1219	0	Zm.139466	Zea mays (Maize)
Sample_2_c24355_g1_i2	2881	0	Sb02g040600 SORBIDRAFT_02g040600	Sorghum bicolor (Sorghum) (Sorghum vulgare)
Sample_2_c52204_g1_i1	378	5e-52	Sb09g026220 SORBIDRAFT_09g026220	Sorghum bicolor (Sorghum) (Sorghum vulgare)
Sample_2_c6704_g1_i1	589	2e-78	Sb06g027170 SORBIDRAFT_06g027170	Sorghum bicolor (Sorghum) (Sorghum vulgare)
Sample_2_c19994_g1_i1	2204	0	Sb10g007270 SORBIDRAFT_10g007270	Sorghum bicolor (Sorghum) (Sorghum vulgare)
Sample_2_c32611_g1_i2	2446	5e-156	Sb03g007810 SORBIDRAFT_03g007810	Sorghum bicolor (Sorghum) (Sorghum vulgare)
Sample_2_c23577_g1_i2	368	2e-25	Sb07g027630 SORBIDRAFT_07g027630	Sorghum bicolor (Sorghum) (Sorghum vulgare)
Sample_2_c32020_g1_i1	1793	3e-154	Si026347m.g	Setaria italica (Foxtail millet) (Panicum italicum)
Sample_2_c31108_g1_i2	979	1e-123	pco145718b	Zea mays (Maize)
Sample_2_c36703_g1_i1	374	4e-49	NA	Zea mays (Maize)
Sample_2_c34116_g1_i1	456	6e-95	Sb03g026160 SORBIDRAFT_03g026160	Sorghum bicolor (Sorghum) (Sorghum vulgare)
Sample_2_c31747_g1_i2	512	6e-70	pco103788	Zea mays (Maize)
Sample_2_c32848_g2_i2	1235	0	Sb01g002090 SORBIDRAFT_01g002090	Sorghum bicolor (Sorghum) (Sorghum vulgare)
Sample_2_c29141_g1_i2	1897	0	Sb01g001870 SORBIDRAFT_01g001870	Sorghum bicolor (Sorghum) (Sorghum vulgare)
Sample_2_c26527_g1_i1	1290	0	RP-P0	Zea mays (Maize)
Sample_2_c21883_g2_i1	766	1e-132	Sb05g002370 SORBIDRAFT_05g002370	Sorghum bicolor (Sorghum) (Sorghum vulgare)
Sample_2_c6886_g1_i1	714	9e-12	Sb09g028370 SORBIDRAFT_09g028370	Sorghum bicolor (Sorghum) (Sorghum vulgare)
Sample_2_c38212_g1_i1	437	7e-30	SHCRBa_144_K17_R_270	Saccharum hybrid cultivar R570
Sample_2_c1982_g1_i1	631	1e-17	Sb06g000330 SORBIDRAFT_06g000330	Sorghum bicolor (Sorghum) (Sorghum vulgare)
Sample_2_c51099_g1_i1	469	2e-78	pco061809	Zea mays (Maize)
Sample_2_c10977_g1_i1	419	5e-31	NA	Arundo donax (Giant reed) (Donax arundinaceus)
Sample_2_c27752_g1_i1	1415	1e-151	rpl5 LOC100272629	Zea mays (Maize)
Sample_2_c27468_g1_i1	1308	0	Sb04g001630 SORBIDRAFT_04g001630	Sorghum bicolor (Sorghum) (Sorghum vulgare)
Sample_2_c15303_g3_i1	396	3e-41	Sb05g008515 SORBIDRAFT_05g008515	Sorghum bicolor (Sorghum) (Sorghum vulgare)
Sample_2_c16321_g1_i1	1461	0	Sb08g001280 SORBIDRAFT_08g001280	Sorghum bicolor (Sorghum) (Sorghum vulgare)
Sample_2_c37460_g1_i1	574	7e-98	Sb03g001500 SORBIDRAFT_03g001500	Sorghum bicolor (Sorghum) (Sorghum vulgare)
Sample_2_c26786_g2_i1	484	7e-78	Zm.40157	Zea mays (Maize)
Sample_2_c11948_g1_i1	866	7e-154	Sb09g018620 SORBIDRAFT_09g018620	Sorghum bicolor (Sorghum) (Sorghum vulgare)
Sample_2_c15895_g1_i1	427	1e-30	NA	Arundo donax (Giant reed) (Donax arundinaceus)
Sample_2_c33021_g1_i1	3868	0	Sb06g017340 SORBIDRAFT_06g017340	Sorghum bicolor (Sorghum) (Sorghum vulgare)
Sample_2_c33527_g1_i9	1436	1e-117	Sb05g001870 SORBIDRAFT_05g001870	Sorghum bicolor (Sorghum) (Sorghum vulgare)
Sample_2_c14148_g1_i1	583	2e-63	NA	Zea mays (Maize)
Sample_2_c22937_g1_i3	769	1e-70	LOC100282357 bHLH90	Zea mays (Maize)
Sample_2_c32317_g4_i3	2308	0	Zm.948	Zea mays (Maize)
Sample_2_c1186_g1_i1	823	2e-143	Sb02g026170 SORBIDRAFT_02g026170	Sorghum bicolor (Sorghum) (Sorghum vulgare)
Sample_2_c20794_g3_i1	338	1e-40	LOC100273427	Zea mays (Maize)
Sample_2_c19623_g1_i2	841	1e-145	Sb02g033290 SORBIDRAFT_02g033290	Sorghum bicolor (Sorghum) (Sorghum vulgare)
Sample_2_c18368_g1_i1	846	2e-78	Sb06g031370 SORBIDRAFT_06g031370	Sorghum bicolor (Sorghum) (Sorghum vulgare)
Sample_2_c31067_g3_i1	492	1e-14	B456_006G133600	Gossypium raimondii (New World cotton)
Sample_2_c29186_g1_i1	2061	2e-135	Sb04g000220 SORBIDRAFT_04g000220	Sorghum bicolor (Sorghum) (Sorghum vulgare)
Sample_2_c30148_g2_i1	1883	0	LOC100216607 ZEAMMB73_586556	Zea mays (Maize)
Sample_2_c4758_g1_i1	506	3e-110	Sb08g001190 SORBIDRAFT_08g001190	Sorghum bicolor (Sorghum) (Sorghum vulgare)
Sample_2_c14875_g1_i1	483	2e-33	NA	Zea mays (Maize)
Sample_2_c30407_g1_i1	1709	0	Sb09g028080 SORBIDRAFT_09g028080	Sorghum bicolor (Sorghum) (Sorghum vulgare)
Sample_2_c20292_g1_i1	1329	0	Sb09g024950 SORBIDRAFT_09g024950	Sorghum bicolor (Sorghum) (Sorghum vulgare)
Sample_2_c22425_g1_i1	380	2e-35	Si036413m.g	Setaria italica (Foxtail millet) (Panicum italicum)
Sample_2_c28325_g1_i2	330	1e-11	Si032942m.g	Setaria italica (Foxtail millet) (Panicum italicum)
Sample_2_c4316_g1_i1	301	2e-09	Zm.64415	Zea mays (Maize)
Sample_2_c30901_g3_i1	366	4e-56	OB07G11710	Oryza brachyantha
Sample_2_c29519_g1_i1	1399	9e-124	LOC100272523 ZEAMMB73_885130	Zea mays (Maize)
Sample_2_c25692_g2_i1	1078	0	Sb06g022950 SORBIDRAFT_06g022950	Sorghum bicolor (Sorghum) (Sorghum vulgare)
[truncated: 32,514 more rows]

## Sheet: Control Spontaneum sp.
Supplementary File. I: Summary of Annotation for Control Saccharum Spontaneum
Transcript_ID (Query)	Transcript_length (bp)	E-value	Gene Name	Organism Name
Sample_3_c9387_g1_i1	380	1e-80	NA	Arundo donax (Giant reed) (Donax arundinaceus)
Sample_3_c25687_g1_i1	471	1e-15	OB01G14260	Oryza brachyantha
Sample_3_c14416_g1_i1	451	2e-96	Sb02g013138 SORBIDRAFT_02g013138	Sorghum bicolor (Sorghum) (Sorghum vulgare)
Sample_3_c31047_g1_i1	824	1e-86	NA	Zea mays (Maize)
Sample_3_c41138_g1_i2	750	2e-95	Sb01g027530 SORBIDRAFT_01g027530	Sorghum bicolor (Sorghum) (Sorghum vulgare)
Sample_3_c58725_g1_i1	356	1e-18	NA	Triticum aestivum (Wheat)
Sample_3_c38135_g2_i1	573	1e-18	Sb06g024180 SORBIDRAFT_06g024180	Sorghum bicolor (Sorghum) (Sorghum vulgare)
Sample_3_c36687_g1_i1	1349	5e-122	Sb01g028790 SORBIDRAFT_01g028790	Sorghum bicolor (Sorghum) (Sorghum vulgare)
Sample_3_c40046_g1_i1	1102	2e-110	Sb03g032340 SORBIDRAFT_03g032340	Sorghum bicolor (Sorghum) (Sorghum vulgare)
Sample_3_c40933_g3_i3	981	9e-54	Sb09g000840 SORBIDRAFT_09g000840	Sorghum bicolor (Sorghum) (Sorghum vulgare)
Sample_3_c8490_g1_i1	414	1e-29	Si024830m.g	Setaria italica (Foxtail millet) (Panicum italicum)
Sample_3_c34475_g1_i1	681	2e-39	Si012731m.g	Setaria italica (Foxtail millet) (Panicum italicum)
Sample_3_c39035_g5_i1	870	7e-117	LOC100273650	Zea mays (Maize)
Sample_3_c28904_g1_i3	1216	0	Sb10g003800 SORBIDRAFT_10g003800	Sorghum bicolor (Sorghum) (Sorghum vulgare)
Sample_3_c32680_g1_i1	726	3e-118	Sb0010s007570 SORBIDRAFT_0010s007570	Sorghum bicolor (Sorghum) (Sorghum vulgare)
Sample_3_c40372_g1_i1	1751	0	Sb01g044210 SORBIDRAFT_01g044210	Sorghum bicolor (Sorghum) (Sorghum vulgare)
Sample_3_c35551_g1_i2	1134	1e-103	umc2203 ZEAMMB73_543178	Zea mays (Maize)
Sample_3_c36645_g1_i1	947	7e-141	Sb04g035470 SORBIDRAFT_04g035470	Sorghum bicolor (Sorghum) (Sorghum vulgare)
Sample_3_c2578_g1_i1	394	1e-77	Sb05g019180 SORBIDRAFT_05g019180	Sorghum bicolor (Sorghum) (Sorghum vulgare)
Sample_3_c63233_g1_i1	367	4e-40	ASL	Gentiana triflora (Clustered gentian)
Sample_3_c38841_g2_i3	1669	4e-180	Si006817m.g	Setaria italica (Foxtail millet) (Panicum italicum)
Sample_3_c30913_g1_i1	2452	0	Si029264m.g	Setaria italica (Foxtail millet) (Panicum italicum)
Sample_3_c40665_g1_i3	1457	0	Sb01g028020 SORBIDRAFT_01g028020	Sorghum bicolor (Sorghum) (Sorghum vulgare)
Sample_3_c41569_g1_i4	704	6e-104	Zm.47928	Zea mays (Maize)
Sample_3_c48046_g1_i1	318	1e-22	Sb04g021320 SORBIDRAFT_04g021320	Sorghum bicolor (Sorghum) (Sorghum vulgare)
Sample_3_c2625_g1_i1	363	6e-34	Sb03g025340 SORBIDRAFT_03g025340	Sorghum bicolor (Sorghum) (Sorghum vulgare)
Sample_3_c30093_g2_i1	584	3e-123	Sb07g007620 SORBIDRAFT_07g007620	Sorghum bicolor (Sorghum) (Sorghum vulgare)
Sample_3_c22600_g1_i1	389	2e-10	Sb02g040965 SORBIDRAFT_02g040965	Sorghum bicolor (Sorghum) (Sorghum vulgare)
Sample_3_c51356_g1_i1	429	4e-18	Si028694m.g	Setaria italica (Foxtail millet) (Panicum italicum)
Sample_3_c22587_g1_i1	376	2e-23	Sb03g004330 SORBIDRAFT_03g004330	Sorghum bicolor (Sorghum) (Sorghum vulgare)
Sample_3_c27792_g1_i1	1288	0	NA	Eragrostis tef (Teff) (Poa tef)
Sample_3_c25929_g1_i2	570	5e-75	Si018252m.g	Setaria italica (Foxtail millet) (Panicum italicum)
Sample_3_c35706_g1_i1	952	1e-150	Sb01g036710 SORBIDRAFT_01g036710	Sorghum bicolor (Sorghum) (Sorghum vulgare)
Sample_3_c33075_g1_i1	899	5e-103	LOC100280838 ZEAMMB73_420921	Zea mays (Maize)
Sample_3_c41124_g1_i2	586	2e-09	NA	Arundo donax (Giant reed) (Donax arundinaceus)
Sample_3_c61273_g1_i1	412	4e-23	F383_16819	Gossypium arboreum (Tree cotton) (Gossypium nanking)
Sample_3_c20594_g2_i1	546	3e-16	Sb02g038900 SORBIDRAFT_02g038900	Sorghum bicolor (Sorghum) (Sorghum vulgare)
Sample_3_c54233_g1_i1	511	4e-42	PHYPADRAFT_143267	Physcomitrella patens subsp. patens (Moss)
Sample_3_c39284_g1_i2	2581	0	Sb01g024630 SORBIDRAFT_01g024630	Sorghum bicolor (Sorghum) (Sorghum vulgare)
Sample_3_c30636_g1_i1	442	2e-24	Sb07g007850 SORBIDRAFT_07g007850	Sorghum bicolor (Sorghum) (Sorghum vulgare)
Sample_3_c34452_g2_i1	366	8e-38	15A Sb08g002230 SORBIDRAFT_08g002230	Sorghum bicolor (Sorghum) (Sorghum vulgare)
Sample_3_c78687_g1_i1	418	2e-17	MICPUN_59938	Micromonas sp. (strain RCC299 / NOUM17) (Picoplanktonic green alga)
Sample_3_c13861_g1_i1	959	8e-121	Sb03g029420 SORBIDRAFT_03g029420	Sorghum bicolor (Sorghum) (Sorghum vulgare)
Sample_3_c50757_g1_i1	536	1e-69	NA	Triticum urartu (Red wild einkorn) (Crithodium urartu)
Sample_3_c36442_g1_i7	505	2e-07	OB05G23710	Oryza brachyantha
Sample_3_c30615_g1_i1	670	2e-68	NA	Zea mays (Maize)
Sample_3_c33630_g1_i1	956	4e-47	SHCRBa_011_C13_R_40	Saccharum hybrid cultivar R570
Sample_3_c32465_g1_i1	331	1e-68	Sb04g028620 SORBIDRAFT_04g028620	Sorghum bicolor (Sorghum) (Sorghum vulgare)
Sample_3_c66112_g1_i1	331	7e-14	COCSUDRAFT_66435	Coccomyxa subellipsoidea C-169
Sample_3_c70990_g1_i1	402	4e-52	CHLREDRAFT_115934	Chlamydomonas reinhardtii (Chlamydomonas smithii)
Sample_3_c39935_g1_i9	619	2e-37	Sb01g001060 SORBIDRAFT_01g001060	Sorghum bicolor (Sorghum) (Sorghum vulgare)
Sample_3_c32964_g2_i2	423	8e-20	NA	Arundo donax (Giant reed) (Donax arundinaceus)
Sample_3_c54428_g1_i1	640	2e-24	SELMODRAFT_101073	Selaginella moellendorffii (Spikemoss)
Sample_3_c35420_g1_i1	440	2e-07	Sb03g002400 SORBIDRAFT_03g002400	Sorghum bicolor (Sorghum) (Sorghum vulgare)
Sample_3_c24902_g1_i1	369	4e-49	Sb08g004860 SORBIDRAFT_08g004860	Sorghum bicolor (Sorghum) (Sorghum vulgare)
Sample_3_c45803_g1_i1	403	7e-93	NA	Zea mays (Maize)
Sample_3_c37333_g1_i4	1592	0	Sb04g006960 SORBIDRAFT_04g006960	Sorghum bicolor (Sorghum) (Sorghum vulgare)
Sample_3_c68823_g1_i1	388	3e-41	Sb0015s007030 SORBIDRAFT_0015s007030	Sorghum bicolor (Sorghum) (Sorghum vulgare)
Sample_3_c35827_g1_i3	989	9e-126	Zm.35028 ZEAMMB73_468537	Zea mays (Maize)
Sample_3_c36959_g1_i1	894	2e-18	NA	Zea mays (Maize)
Sample_3_c13193_g1_i1	491	2e-14	Sb07g000690 SORBIDRAFT_07g000690	Sorghum bicolor (Sorghum) (Sorghum vulgare)
Sample_3_c39810_g1_i5	1240	7e-103	Sb05g003630 SORBIDRAFT_05g003630	Sorghum bicolor (Sorghum) (Sorghum vulgare)
Sample_3_c34356_g1_i1	791	3e-106	LOC100284514	Zea mays (Maize)
Sample_3_c22098_g1_i1	411	4e-63	Sb09g008180 SORBIDRAFT_09g008180	Sorghum bicolor (Sorghum) (Sorghum vulgare)
Sample_3_c41601_g1_i1	1463	0	Sb10g021040 SORBIDRAFT_10g021040	Sorghum bicolor (Sorghum) (Sorghum vulgare)
Sample_3_c11482_g1_i1	399	2e-36	Sb10g010030 SORBIDRAFT_10g010030	Sorghum bicolor (Sorghum) (Sorghum vulgare)
Sample_3_c39475_g1_i2	549	5e-45	Sb10g025730 SORBIDRAFT_10g025730	Sorghum bicolor (Sorghum) (Sorghum vulgare)
Sample_3_c7134_g1_i1	403	3e-50	NA	Arundo donax (Giant reed) (Donax arundinaceus)
Sample_3_c36788_g2_i2	321	8e-40	Sb01g000750 SORBIDRAFT_01g000750	Sorghum bicolor (Sorghum) (Sorghum vulgare)
Sample_3_c50599_g1_i1	336	2e-31	BRADI3G14040	Brachypodium distachyon (Purple false brome) (Trachynia distachya)
Sample_3_c33394_g2_i2	346	2e-41	Sb07g023160 SORBIDRAFT_07g023160	Sorghum bicolor (Sorghum) (Sorghum vulgare)
Sample_3_c29494_g1_i1	570	2e-21	Sb04g029790 SORBIDRAFT_04g029790	Sorghum bicolor (Sorghum) (Sorghum vulgare)
Sample_3_c42432_g1_i1	724	3e-85	LOC100501658	Zea mays (Maize)
Sample_3_c30085_g1_i1	540	6e-40	Sb05g025470 SORBIDRAFT_05g025470	Sorghum bicolor (Sorghum) (Sorghum vulgare)
Sample_3_c29509_g1_i2	408	7e-23	cesa8	Zea mays (Maize)
Sample_3_c38233_g1_i1	759	2e-167	Sb05g022250 SORBIDRAFT_05g022250	Sorghum bicolor (Sorghum) (Sorghum vulgare)
Sample_3_c41663_g1_i1	1504	0	NA	Zea mays (Maize)
Sample_3_c39641_g1_i4	2104	0	Sb01g001140 SORBIDRAFT_01g001140	Sorghum bicolor (Sorghum) (Sorghum vulgare)
Sample_3_c42017_g1_i5	434	3e-18	Zm.86083	Zea mays (Maize)
Sample_3_c39254_g1_i2	1124	1e-170	Sb05g000250 SORBIDRAFT_05g000250	Sorghum bicolor (Sorghum) (Sorghum vulgare)
Sample_3_c35307_g1_i1	827	2e-82	Sb02g030660 SORBIDRAFT_02g030660	Sorghum bicolor (Sorghum) (Sorghum vulgare)
Sample_3_c32214_g1_i1	1153	7e-138	NA	Arundo donax (Giant reed) (Donax arundinaceus)
Sample_3_c28322_g2_i1	683	9e-90	Sb01g037980 SORBIDRAFT_01g037980	Sorghum bicolor (Sorghum) (Sorghum vulgare)
Sample_3_c27273_g1_i3	568	2e-50	Sb01g035820 SORBIDRAFT_01g035820	Sorghum bicolor (Sorghum) (Sorghum vulgare)
Sample_3_c23692_g1_i1	449	4e-69	Sb09g022000 SORBIDRAFT_09g022000	Sorghum bicolor (Sorghum) (Sorghum vulgare)
Sample_3_c30980_g1_i2	371	1e-27	Sb03g045820 SORBIDRAFT_03g045820	Sorghum bicolor (Sorghum) (Sorghum vulgare)
Sample_3_c32655_g3_i1	387	2e-16	Sb01g014130 SORBIDRAFT_01g014130	Sorghum bicolor (Sorghum) (Sorghum vulgare)
Sample_3_c77170_g1_i1	335	6e-23	RCOM_2123420	Ricinus communis (Castor bean)
Sample_3_c26982_g1_i1	661	9e-33	Sb08g021500 SORBIDRAFT_08g021500	Sorghum bicolor (Sorghum) (Sorghum vulgare)
Sample_3_c27927_g2_i1	598	4e-123	Sb04g004850 SORBIDRAFT_04g004850	Sorghum bicolor (Sorghum) (Sorghum vulgare)
Sample_3_c68360_g1_i1	314	2e-16	B456_002G003800	Gossypium raimondii (New World cotton)
Sample_3_c35165_g1_i1	589	4e-25	Sb08g018660 SORBIDRAFT_08g018660	Sorghum bicolor (Sorghum) (Sorghum vulgare)
Sample_3_c27315_g1_i1	816	6e-148	Sb01g038660 SORBIDRAFT_01g038660	Sorghum bicolor (Sorghum) (Sorghum vulgare)
Sample_3_c1276_g1_i1	323	5e-47	Sb10g000570 SORBIDRAFT_10g000570	Sorghum bicolor (Sorghum) (Sorghum vulgare)
Sample_3_c31546_g1_i1	773	2e-56	LOC100274749 ZEAMMB73_653152	Zea mays (Maize)
Sample_3_c40328_g1_i2	1058	1e-67	Sb06g021000 SORBIDRAFT_06g021000	Sorghum bicolor (Sorghum) (Sorghum vulgare)
Sample_3_c37384_g1_i3	2192	0	NA	Zea mays (Maize)
Sample_3_c42018_g1_i5	700	1e-57	trh1	Zea mays (Maize)
Sample_3_c41396_g1_i1	838	4e-150	LOC100381785	Zea mays (Maize)
Sample_3_c42076_g2_i2	1999	0	Sb09g021850 SORBIDRAFT_09g021850	Sorghum bicolor (Sorghum) (Sorghum vulgare)
Sample_3_c38075_g1_i2	1884	0	Sb01g032600 SORBIDRAFT_01g032600	Sorghum bicolor (Sorghum) (Sorghum vulgare)
Sample_3_c31181_g2_i2	2000	0	LOC100281659	Zea mays (Maize)
Sample_3_c26245_g1_i1	607	1e-103	Sb02g003300 SORBIDRAFT_02g003300	Sorghum bicolor (Sorghum) (Sorghum vulgare)
Sample_3_c37704_g1_i2	728	1e-123	Sb01g001940 SORBIDRAFT_01g001940	Sorghum bicolor (Sorghum) (Sorghum vulgare)
Sample_3_c37568_g2_i7	1715	0	NA	Hordeum vulgare var. distichum (Domesticated barley)
Sample_3_c40275_g1_i1	1167	0	SHCRBa_033_B15_R_200	Saccharum hybrid cultivar R570
Sample_3_c28363_g1_i2	1668	0	Sb01g011950 SORBIDRAFT_01g011950	Sorghum bicolor (Sorghum) (Sorghum vulgare)
Sample_3_c41738_g1_i4	2314	4e-170	Sb01g019710 SORBIDRAFT_01g019710	Sorghum bicolor (Sorghum) (Sorghum vulgare)
Sample_3_c61280_g1_i1	433	4e-30	RCOM_1827540	Ricinus communis (Castor bean)
Sample_3_c32716_g1_i1	303	4e-11	NA	Arundo donax (Giant reed) (Donax arundinaceus)
Sample_3_c42228_g1_i3	1475	2e-106	LOC100280022	Zea mays (Maize)
Sample_3_c41327_g1_i3	1555	1e-121	Zm.84896 ZEAMMB73_392271	Zea mays (Maize)
Sample_3_c64292_g1_i1	664	4e-131	atpA	Tetraselmis subcordiformis (Marine green alga) (Carteria subcordiformis)
Sample_3_c39542_g1_i1	900	3e-67	Sb02g002450 SORBIDRAFT_02g002450	Sorghum bicolor (Sorghum) (Sorghum vulgare)
Sample_3_c38920_g1_i1	867	3e-30	Sb04g006200 SORBIDRAFT_04g006200	Sorghum bicolor (Sorghum) (Sorghum vulgare)
Sample_3_c35125_g1_i3	729	8e-142	Sb01g005610 SORBIDRAFT_01g005610	Sorghum bicolor (Sorghum) (Sorghum vulgare)
Sample_3_c67451_g1_i1	686	4e-20	NA	Arundo donax (Giant reed) (Donax arundinaceus)
Sample_3_c28705_g1_i1	558	2e-124	cl2746_1	Zea mays (Maize)
Sample_3_c7309_g1_i1	844	3e-139	SHCRBa_230_N09_R_190	Saccharum hybrid cultivar R570
Sample_3_c37824_g1_i1	989	1e-107	Sb03g032400 SORBIDRAFT_03g032400	Sorghum bicolor (Sorghum) (Sorghum vulgare)
Sample_3_c31822_g1_i1	834	3e-131	Sb02g008070 SORBIDRAFT_02g008070	Sorghum bicolor (Sorghum) (Sorghum vulgare)
Sample_3_c46632_g1_i1	521	9e-22	Sb09g018290 SORBIDRAFT_09g018290	Sorghum bicolor (Sorghum) (Sorghum vulgare)
Sample_3_c6339_g1_i2	388	4e-25	Sb01g005500 SORBIDRAFT_01g005500	Sorghum bicolor (Sorghum) (Sorghum vulgare)
Sample_3_c28612_g1_i1	548	1e-36	CaM	Phaseolus vulgaris (Kidney bean) (French bean)
Sample_3_c38833_g1_i3	560	7e-104	ZEAMMB73_056642	Zea mays (Maize)
Sample_3_c29662_g1_i1	845	9e-82	Sb05g010340 SORBIDRAFT_05g010340	Sorghum bicolor (Sorghum) (Sorghum vulgare)
Sample_3_c12766_g1_i1	367	1e-48	LOC100384563	Zea mays (Maize)
Sample_3_c28326_g1_i1	469	2e-24	NA	Arundo donax (Giant reed) (Donax arundinaceus)
Sample_3_c31819_g1_i1	697	7e-121	Sb05g006090 SORBIDRAFT_05g006090	Sorghum bicolor (Sorghum) (Sorghum vulgare)
Sample_3_c22591_g1_i1	356	3e-58	Sb09g020760 SORBIDRAFT_09g020760	Sorghum bicolor (Sorghum) (Sorghum vulgare)
Sample_3_c29963_g1_i1	480	1e-38	Sb01g041880 SORBIDRAFT_01g041880	Sorghum bicolor (Sorghum) (Sorghum vulgare)
Sample_3_c31824_g1_i1	757	2e-93	Si010127m.g	Setaria italica (Foxtail millet) (Panicum italicum)
Sample_3_c33741_g2_i1	593	1e-14	LOC100381737	Zea mays (Maize)
Sample_3_c37889_g1_i7	1027	3e-99	Sb09g002990 SORBIDRAFT_09g002990	Sorghum bicolor (Sorghum) (Sorghum vulgare)
Sample_3_c30846_g1_i2	699	5e-87	Sb07g027540 SORBIDRAFT_07g027540	Sorghum bicolor (Sorghum) (Sorghum vulgare)
Sample_3_c59807_g1_i1	472	3e-07	RCOM_1866530	Ricinus communis (Castor bean)
Sample_3_c26203_g1_i1	1241	3e-131	Sb03g036850 SORBIDRAFT_03g036850	Sorghum bicolor (Sorghum) (Sorghum vulgare)
Sample_3_c40751_g1_i1	975	4e-143	Zm.82807	Zea mays (Maize)
Sample_3_c33376_g1_i1	454	1e-55	NA	Zea mays (Maize)
Sample_3_c29392_g1_i1	868	0	LOC100216668 ZEAMMB73_095421	Zea mays (Maize)
Sample_3_c68412_g1_i1	475	2e-29	PFLA TSPGSL018_16649	Tetraselmis sp. GSL018
Sample_3_c42399_g1_i5	2373	0	Sb10g008130 SORBIDRAFT_10g008130	Sorghum bicolor (Sorghum) (Sorghum vulgare)
Sample_3_c63720_g1_i1	575	9e-25	MICPUN_59898	Micromonas sp. (strain RCC299 / NOUM17) (Picoplanktonic green alga)
Sample_3_c20905_g1_i1	789	2e-169	Sb07g001110 SORBIDRAFT_07g001110	Sorghum bicolor (Sorghum) (Sorghum vulgare)
Sample_3_c28621_g1_i1	620	2e-13	Sb03g046600 SORBIDRAFT_03g046600	Sorghum bicolor (Sorghum) (Sorghum vulgare)
Sample_3_c32180_g1_i3	703	6e-87	Sb01g041290 SORBIDRAFT_01g041290	Sorghum bicolor (Sorghum) (Sorghum vulgare)
Sample_3_c25963_g1_i1	323	6e-33	Sb06g022750 SORBIDRAFT_06g022750	Sorghum bicolor (Sorghum) (Sorghum vulgare)
Sample_3_c60110_g1_i1	300	4e-29	NA	Zea mays (Maize)
Sample_3_c42256_g1_i1	2639	0	Sb07g028340 SORBIDRAFT_07g028340	Sorghum bicolor (Sorghum) (Sorghum vulgare)
Sample_3_c20195_g1_i1	500	3e-48	Sb01g035620 SORBIDRAFT_01g035620	Sorghum bicolor (Sorghum) (Sorghum vulgare)
Sample_3_c23528_g1_i1	936	0	SHCRBa_015_H09_F_20	Saccharum hybrid cultivar R570
Sample_3_c27697_g1_i1	724	1e-121	Sb08g005190 SORBIDRAFT_08g005190	Sorghum bicolor (Sorghum) (Sorghum vulgare)
Sample_3_c25867_g1_i1	787	1e-103	Sb04g008290 SORBIDRAFT_04g008290	Sorghum bicolor (Sorghum) (Sorghum vulgare)
Sample_3_c34813_g1_i3	476	2e-12	Sb10g006770 SORBIDRAFT_10g006770	Sorghum bicolor (Sorghum) (Sorghum vulgare)
Sample_3_c41511_g2_i3	446	1e-16	Si022732m.g	Setaria italica (Foxtail millet) (Panicum italicum)
Sample_3_c37689_g1_i2	630	2e-65	Sb04g026520 SORBIDRAFT_04g026520	Sorghum bicolor (Sorghum) (Sorghum vulgare)
Sample_3_c36242_g1_i1	713	3e-53	Sb03g010850 SORBIDRAFT_03g010850	Sorghum bicolor (Sorghum) (Sorghum vulgare)
Sample_3_c41076_g2_i1	797	2e-137	Sb10g005760 SORBIDRAFT_10g005760	Sorghum bicolor (Sorghum) (Sorghum vulgare)
Sample_3_c37304_g1_i2	425	1e-25	OsI_37550	Oryza sativa subsp. indica (Rice)
Sample_3_c42313_g1_i1	1611	0	Sb07g026290 SORBIDRAFT_07g026290	Sorghum bicolor (Sorghum) (Sorghum vulgare)
Sample_3_c35631_g7_i1	1206	0	Sb07g001590 SORBIDRAFT_07g001590	Sorghum bicolor (Sorghum) (Sorghum vulgare)
Sample_3_c34935_g1_i1	972	2e-137	Sb03g001420 SORBIDRAFT_03g001420	Sorghum bicolor (Sorghum) (Sorghum vulgare)
Sample_3_c24397_g1_i2	805	1e-143	Sb08g001005 SORBIDRAFT_08g001005	Sorghum bicolor (Sorghum) (Sorghum vulgare)
Sample_3_c61563_g1_i1	346	2e-16	uidA	Carica papaya (Papaya)
Sample_3_c31585_g1_i1	1286	0	DMT105	Zea mays (Maize)
Sample_3_c34849_g2_i1	908	3e-59	Sb02g039873 SORBIDRAFT_02g039873	Sorghum bicolor (Sorghum) (Sorghum vulgare)
Sample_3_c40605_g1_i1	1202	1e-158	Sb10g023510 SORBIDRAFT_10g023510	Sorghum bicolor (Sorghum) (Sorghum vulgare)
Sample_3_c35791_g1_i1	429	2e-19	CL2299Contig1_03	Pinus radiata (Monterey pine) (Pinus insignis)
Sample_3_c30161_g1_i3	1349	1e-93	Sb02g036890 SORBIDRAFT_02g036890	Sorghum bicolor (Sorghum) (Sorghum vulgare)
Sample_3_c40512_g1_i1	810	1e-11	Zm.83889 ZEAMMB73_709520	Zea mays (Maize)
Sample_3_c38798_g1_i1	1258	0	Sb01g043650 SORBIDRAFT_01g043650	Sorghum bicolor (Sorghum) (Sorghum vulgare)
Sample_3_c67966_g1_i1	445	3e-90	orc3	Zea mays (Maize)
Sample_3_c32481_g1_i2	1036	0	Sb09g002220 SORBIDRAFT_09g002220	Sorghum bicolor (Sorghum) (Sorghum vulgare)
Sample_3_c38008_g5_i1	727	4e-92	LOX5	Zea mays (Maize)
Sample_3_c26843_g1_i1	336	7e-39	BRADI2G52330	Brachypodium distachyon (Purple false brome) (Trachynia distachya)
Sample_3_c36846_g1_i3	869	5e-23	NA	Zea mays (Maize)
Sample_3_c30712_g1_i1	1187	3e-128	Sb10g001460 SORBIDRAFT_10g001460	Sorghum bicolor (Sorghum) (Sorghum vulgare)
Sample_3_c57200_g1_i1	405	1e-78	Sb03g042790 SORBIDRAFT_03g042790	Sorghum bicolor (Sorghum) (Sorghum vulgare)
Sample_3_c40356_g1_i1	1994	0	Sb03g038250 SORBIDRAFT_03g038250	Sorghum bicolor (Sorghum) (Sorghum vulgare)
Sample_3_c30074_g1_i1	642	1e-72	NA	Zea mays (Maize)
Sample_3_c38630_g1_i1	1391	0	Sb03g034820 SORBIDRAFT_03g034820	Sorghum bicolor (Sorghum) (Sorghum vulgare)
Sample_3_c57732_g1_i1	354	4e-10	Si033148m.g Si024618m.g	Setaria italica (Foxtail millet) (Panicum italicum)
Sample_3_c28677_g1_i1	630	1e-57	NA	Zea mays (Maize)
Sample_3_c58499_g1_i1	390	5e-23	SELMODRAFT_234869	Selaginella moellendorffii (Spikemoss)
Sample_3_c31894_g1_i2	409	6e-06	CISIN_1g035301mg	Citrus sinensis (Sweet orange) (Citrus aurantium var. sinensis)
Sample_3_c22882_g1_i1	397	4e-34	Sb03g009796 SORBIDRAFT_03g009796	Sorghum bicolor (Sorghum) (Sorghum vulgare)
Sample_3_c17288_g1_i1	489	1e-21	NA	Zea mays (Maize)
Sample_3_c30368_g1_i4	414	1e-30	Sb06g000740 SORBIDRAFT_06g000740	Sorghum bicolor (Sorghum) (Sorghum vulgare)
Sample_3_c41617_g1_i2	2312	0	Sb04g028520 SORBIDRAFT_04g028520	Sorghum bicolor (Sorghum) (Sorghum vulgare)
Sample_3_c41504_g1_i1	1355	0	Si026465m.g	Setaria italica (Foxtail millet) (Panicum italicum)
Sample_3_c38364_g1_i1	1084	4e-167	Sb07g025450 SORBIDRAFT_07g025450	Sorghum bicolor (Sorghum) (Sorghum vulgare)
Sample_3_c18060_g1_i1	404	7e-56	Sb09g000880 SORBIDRAFT_09g000880	Sorghum bicolor (Sorghum) (Sorghum vulgare)
Sample_3_c36708_g1_i1	571	7e-65	Sb04g034010 SORBIDRAFT_04g034010	Sorghum bicolor (Sorghum) (Sorghum vulgare)
Sample_3_c26705_g1_i2	1245	0	Sb06g019400 SORBIDRAFT_06g019400	Sorghum bicolor (Sorghum) (Sorghum vulgare)
Sample_3_c31008_g1_i1	1427	0	Sb01g041770 SORBIDRAFT_01g041770	Sorghum bicolor (Sorghum) (Sorghum vulgare)
Sample_3_c37490_g2_i2	953	4e-58	LOC100280098 ZEAMMB73_034401	Zea mays (Maize)
Sample_3_c41617_g1_i7	1351	0	Sb04g028520 SORBIDRAFT_04g028520	Sorghum bicolor (Sorghum) (Sorghum vulgare)
Sample_3_c32117_g1_i1	658	4e-21	Sb01g004170 SORBIDRAFT_01g004170	Sorghum bicolor (Sorghum) (Sorghum vulgare)
Sample_3_c42324_g1_i2	1742	0	Sb02g024670 SORBIDRAFT_02g024670	Sorghum bicolor (Sorghum) (Sorghum vulgare)
Sample_3_c36258_g1_i1	1875	9e-136	Sb06g020810 SORBIDRAFT_06g020810	Sorghum bicolor (Sorghum) (Sorghum vulgare)
Sample_3_c40527_g1_i2	1017	2e-125	Sb03g044290 SORBIDRAFT_03g044290	Sorghum bicolor (Sorghum) (Sorghum vulgare)
Sample_3_c58568_g1_i1	356	1e-45	PHYPADRAFT_103490	Physcomitrella patens subsp. patens (Moss)
Sample_3_c61750_g1_i1	413	1e-15	Si031871m.g	Setaria italica (Foxtail millet) (Panicum italicum)
Sample_3_c41652_g3_i1	1701	0	SHCRBa_257_A20_F_120	Saccharum hybrid cultivar R570
Sample_3_c36083_g1_i1	396	1e-66	LOC100272526	Zea mays (Maize)
Sample_3_c41592_g2_i1	1116	2e-74	Sb09g030780 SORBIDRAFT_09g030780	Sorghum bicolor (Sorghum) (Sorghum vulgare)
Sample_3_c28624_g1_i1	651	5e-37	Sb02g003200 SORBIDRAFT_02g003200	Sorghum bicolor (Sorghum) (Sorghum vulgare)
Sample_3_c25180_g1_i1	1125	0	Sb07g006550 SORBIDRAFT_07g006550	Sorghum bicolor (Sorghum) (Sorghum vulgare)
Sample_3_c35198_g1_i2	731	3e-27	NA	Arundo donax (Giant reed) (Donax arundinaceus)
Sample_3_c32714_g1_i3	881	2e-114	Sb06g023750 SORBIDRAFT_06g023750	Sorghum bicolor (Sorghum) (Sorghum vulgare)
Sample_3_c20760_g1_i1	698	6e-124	Si017028m.g	Setaria italica (Foxtail millet) (Panicum italicum)
Sample_3_c45755_g1_i1	524	2e-18	OsI_09397	Oryza sativa subsp. indica (Rice)
Sample_3_c36531_g1_i1	1987	0	Sb03g034590 SORBIDRAFT_03g034590	Sorghum bicolor (Sorghum) (Sorghum vulgare)
Sample_3_c33779_g1_i4	1832	5e-171	NA	Zea mays (Maize)
Sample_3_c30188_g1_i1	785	2e-70	Sb01g047900 SORBIDRAFT_01g047900	Sorghum bicolor (Sorghum) (Sorghum vulgare)
Sample_3_c32633_g1_i2	1447	2e-173	fab1 ZEAMMB73_167547	Zea mays (Maize)
Sample_3_c28708_g1_i1	1520	0	LOC100381606	Zea mays (Maize)
Sample_3_c14535_g1_i1	572	8e-70	Zm.39655	Zea mays (Maize)
Sample_3_c70631_g1_i1	387	3e-10	rbcR	Prasinococcus sp. CCMP1194
Sample_3_c49125_g1_i1	361	4e-33	RCOM_1800720	Ricinus communis (Castor bean)
Sample_3_c11430_g2_i1	300	7e-10	RCOM_1915980	Ricinus communis (Castor bean)
Sample_3_c39410_g1_i1	1381	9e-125	SHCRBa_254_D06_F_230	Saccharum hybrid cultivar R570
Sample_3_c23007_g1_i1	516	3e-96	Sb01g014210 SORBIDRAFT_01g014210	Sorghum bicolor (Sorghum) (Sorghum vulgare)
Sample_3_c41746_g1_i3	1664	0	Sb03g027630 SORBIDRAFT_03g027630	Sorghum bicolor (Sorghum) (Sorghum vulgare)
Sample_3_c38137_g2_i1	478	9e-35	LOC100501651	Zea mays (Maize)
Sample_3_c34494_g1_i3	963	4e-97	Sb01g043000 SORBIDRAFT_01g043000	Sorghum bicolor (Sorghum) (Sorghum vulgare)
Sample_3_c55771_g1_i1	450	4e-63	Sb01g023130 SORBIDRAFT_01g023130	Sorghum bicolor (Sorghum) (Sorghum vulgare)
Sample_3_c36339_g1_i2	781	2e-112	Sb09g028710 SORBIDRAFT_09g028710	Sorghum bicolor (Sorghum) (Sorghum vulgare)
Sample_3_c53647_g1_i1	414	2e-62	Sb04g027490 SORBIDRAFT_04g027490	Sorghum bicolor (Sorghum) (Sorghum vulgare)
Sample_3_c35096_g2_i1	469	2e-20	Sb08g003120 SORBIDRAFT_08g003120	Sorghum bicolor (Sorghum) (Sorghum vulgare)
Sample_3_c71968_g1_i1	506	3e-14	rps18	Oltmannsiellopsis viridis (Marine flagellate)
Sample_3_c39642_g1_i1	1637	4e-124	Sb08g014060 SORBIDRAFT_08g014060	Sorghum bicolor (Sorghum) (Sorghum vulgare)
Sample_3_c37847_g2_i1	985	3e-103	Sb06g023460 SORBIDRAFT_06g023460	Sorghum bicolor (Sorghum) (Sorghum vulgare)
Sample_3_c17432_g1_i1	345	1e-25	Sb03g039695 SORBIDRAFT_03g039695	Sorghum bicolor (Sorghum) (Sorghum vulgare)
Sample_3_c34358_g2_i1	873	3e-51	gst6	Zea mays (Maize)
Sample_3_c39073_g1_i1	1370	3e-163	Sb08g020890 SORBIDRAFT_08g020890	Sorghum bicolor (Sorghum) (Sorghum vulgare)
Sample_3_c31429_g1_i1	1960	0	Sb07g018230 SORBIDRAFT_07g018230	Sorghum bicolor (Sorghum) (Sorghum vulgare)
Sample_3_c42085_g1_i5	1314	4e-75	TRIUR3_21645	Triticum urartu (Red wild einkorn) (Crithodium urartu)
Sample_3_c41309_g1_i9	1158	2e-75	Sb04g031740 SORBIDRAFT_04g031740	Sorghum bicolor (Sorghum) (Sorghum vulgare)
Sample_3_c35652_g1_i2	1205	0	LOC100501644 ZEAMMB73_890555	Zea mays (Maize)
Sample_3_c31966_g1_i1	734	1e-90	Sb04g026250 SORBIDRAFT_04g026250	Sorghum bicolor (Sorghum) (Sorghum vulgare)
Sample_3_c29792_g1_i2	323	3e-17	Si017195m.g	Setaria italica (Foxtail millet) (Panicum italicum)
Sample_3_c42336_g1_i3	1998	0	Sb01g036630 SORBIDRAFT_01g036630	Sorghum bicolor (Sorghum) (Sorghum vulgare)
Sample_3_c33414_g1_i2	1079	4e-110	Sb03g041520 SORBIDRAFT_03g041520	Sorghum bicolor (Sorghum) (Sorghum vulgare)
Sample_3_c2601_g1_i1	303	7e-51	Zm.9811	Zea mays (Maize)
Sample_3_c36604_g1_i1	721	2e-71	Si003184m.g	Setaria italica (Foxtail millet) (Panicum italicum)
Sample_3_c35209_g1_i1	309	1e-07	LOC100286237	Zea mays (Maize)
Sample_3_c45298_g1_i1	355	3e-10	RCOM_1988700	Ricinus communis (Castor bean)
Sample_3_c34588_g1_i3	700	3e-128	si945027c08(99) ZEAMMB73_387063	Zea mays (Maize)
Sample_3_c38516_g3_i1	2179	0	Sb01g039690 SORBIDRAFT_01g039690	Sorghum bicolor (Sorghum) (Sorghum vulgare)
Sample_3_c36836_g1_i1	1854	4e-146	Sb10g027930 SORBIDRAFT_10g027930	Sorghum bicolor (Sorghum) (Sorghum vulgare)
Sample_3_c77838_g1_i1	522	4e-22	ADCK TSPGSL018_11349	Tetraselmis sp. GSL018
Sample_3_c39249_g1_i3	1573	0	go1	Zea mays (Maize)
Sample_3_c41109_g1_i2	679	7e-61	Sb10g006230 SORBIDRAFT_10g006230	Sorghum bicolor (Sorghum) (Sorghum vulgare)
Sample_3_c41654_g2_i6	2381	1e-119	NA	Zea mays (Maize)
Sample_3_c27616_g1_i1	336	2e-13	Si018220m.g	Setaria italica (Foxtail millet) (Panicum italicum)
Sample_3_c39679_g1_i1	1631	0	Sb06g033090 SORBIDRAFT_06g033090	Sorghum bicolor (Sorghum) (Sorghum vulgare)
Sample_3_c27393_g1_i1	605	1e-76	Sb02g033780 SORBIDRAFT_02g033780	Sorghum bicolor (Sorghum) (Sorghum vulgare)
Sample_3_c68546_g1_i1	375	1e-24	NA	Medicago truncatula (Barrel medic) (Medicago tribuloides)
Sample_3_c40033_g1_i3	306	1e-22	Sb10g002580 SORBIDRAFT_10g002580	Sorghum bicolor (Sorghum) (Sorghum vulgare)
Sample_3_c39250_g1_i4	1035	3e-74	NA	Zea mays (Maize)
Sample_3_c37679_g1_i1	2601	0	Sb09g024010 SORBIDRAFT_09g024010	Sorghum bicolor (Sorghum) (Sorghum vulgare)
Sample_3_c35476_g1_i1	1468	0	Sb2276s002020 SORBIDRAFT_2276s002020	Sorghum bicolor (Sorghum) (Sorghum vulgare)
Sample_3_c34227_g2_i1	1224	2e-165	Sb03g030560 SORBIDRAFT_03g030560	Sorghum bicolor (Sorghum) (Sorghum vulgare)
Sample_3_c31592_g2_i2	739	6e-101	Sb02g024230 SORBIDRAFT_02g024230	Sorghum bicolor (Sorghum) (Sorghum vulgare)
Sample_3_c47058_g1_i1	423	7e-19	L484_003715	Morus notabilis
Sample_3_c33030_g1_i1	311	9e-40	Si002329m.g	Setaria italica (Foxtail millet) (Panicum italicum)
Sample_3_c30942_g1_i1	750	2e-38	Sb05g020830 SORBIDRAFT_05g020830	Sorghum bicolor (Sorghum) (Sorghum vulgare)
Sample_3_c42277_g2_i2	2971	0	Si019904m.g	Setaria italica (Foxtail millet) (Panicum italicum)
Sample_3_c37759_g1_i1	1583	0	Sb02g005080 SORBIDRAFT_02g005080	Sorghum bicolor (Sorghum) (Sorghum vulgare)
Sample_3_c28005_g1_i1	791	3e-133	Sb03g041640 SORBIDRAFT_03g041640	Sorghum bicolor (Sorghum) (Sorghum vulgare)
Sample_3_c32797_g1_i1	515	4e-47	Sb06g020406 SORBIDRAFT_06g020406	Sorghum bicolor (Sorghum) (Sorghum vulgare)
Sample_3_c64846_g1_i1	453	3e-13	NA	Chlamydomonas raudensis
Sample_3_c33913_g1_i1	1981	0	Sb02g020450 SORBIDRAFT_02g020450	Sorghum bicolor (Sorghum) (Sorghum vulgare)
Sample_3_c31647_g1_i1	727	3e-72	Sb10g008510 SORBIDRAFT_10g008510	Sorghum bicolor (Sorghum) (Sorghum vulgare)
Sample_3_c26398_g1_i1	371	2e-46	Sb05g023860 SORBIDRAFT_05g023860	Sorghum bicolor (Sorghum) (Sorghum vulgare)
Sample_3_c69920_g1_i1	486	4e-14	nuc2 VOLCADRAFT_107611	Volvox carteri (Green alga)
Sample_3_c20935_g1_i1	438	8e-34	Sb09g028340 SORBIDRAFT_09g028340	Sorghum bicolor (Sorghum) (Sorghum vulgare)
Sample_3_c71062_g1_i1	314	9e-32	Sb02g009840 SORBIDRAFT_02g009840	Sorghum bicolor (Sorghum) (Sorghum vulgare)
Sample_3_c28694_g1_i1	538	4e-18	Sb10g024920 SORBIDRAFT_10g024920	Sorghum bicolor (Sorghum) (Sorghum vulgare)
Sample_3_c22629_g1_i1	834	1e-163	Sb03g037685 SORBIDRAFT_03g037685	Sorghum bicolor (Sorghum) (Sorghum vulgare)
Sample_3_c42315_g1_i1	2289	0	Sb06g001130 SORBIDRAFT_06g001130	Sorghum bicolor (Sorghum) (Sorghum vulgare)
Sample_3_c36699_g1_i3	626	5e-46	ZCN20	Zea mays (Maize)
Sample_3_c28547_g1_i2	628	4e-13	NA	Arundo donax (Giant reed) (Donax arundinaceus)
Sample_3_c34286_g1_i3	950	2e-35	NA	Arundo donax (Giant reed) (Donax arundinaceus)
Sample_3_c55587_g1_i1	339	5e-08	OsI_05938	Oryza sativa subsp. indica (Rice)
Sample_3_c30522_g1_i1	999	0	Sb07g015020 SORBIDRAFT_07g015020	Sorghum bicolor (Sorghum) (Sorghum vulgare)
Sample_3_c40386_g1_i5	1851	0	Sb10g004240 SORBIDRAFT_10g004240	Sorghum bicolor (Sorghum) (Sorghum vulgare)
Sample_3_c40625_g1_i1	469	6e-53	Sb03g012310 SORBIDRAFT_03g012310	Sorghum bicolor (Sorghum) (Sorghum vulgare)
Sample_3_c20125_g2_i1	639	3e-68	Sb02g025350 SORBIDRAFT_02g025350	Sorghum bicolor (Sorghum) (Sorghum vulgare)
Sample_3_c55359_g1_i1	400	8e-11	MICPUN_96336	Micromonas sp. (strain RCC299 / NOUM17) (Picoplanktonic green alga)
Sample_3_c37630_g2_i2	1386	4e-133	Sb04g025260 SORBIDRAFT_04g025260	Sorghum bicolor (Sorghum) (Sorghum vulgare)
Sample_3_c34532_g1_i2	308	2e-19	Sb01g039290 SORBIDRAFT_01g039290	Sorghum bicolor (Sorghum) (Sorghum vulgare)
Sample_3_c18573_g1_i1	433	8e-24	Sb02g043560 SORBIDRAFT_02g043560	Sorghum bicolor (Sorghum) (Sorghum vulgare)
Sample_3_c33477_g1_i1	1243	4e-158	Sb02g004890 SORBIDRAFT_02g004890	Sorghum bicolor (Sorghum) (Sorghum vulgare)
Sample_3_c30134_g1_i1	1788	0	Sb07g023480 SORBIDRAFT_07g023480	Sorghum bicolor (Sorghum) (Sorghum vulgare)
Sample_3_c6014_g1_i1	328	4e-22	Sb05g025250 SORBIDRAFT_05g025250	Sorghum bicolor (Sorghum) (Sorghum vulgare)
Sample_3_c64124_g1_i1	309	2e-07	TSPGSL018_16842	Tetraselmis sp. GSL018
Sample_3_c39463_g1_i2	1518	0	Sb04g007970 SORBIDRAFT_04g007970	Sorghum bicolor (Sorghum) (Sorghum vulgare)
Sample_3_c35337_g1_i1	528	4e-90	Zm.82231 ZEAMMB73_490609	Zea mays (Maize)
Sample_3_c41677_g1_i4	641	7e-07	NA	Zea mays (Maize)
Sample_3_c74185_g1_i1	344	2e-29	nad4	Andreaea nivalis
Sample_3_c41938_g2_i2	2002	0	SHCRBa_009_G16_F_90	Saccharum hybrid cultivar R570
Sample_3_c31492_g1_i2	1157	1e-132	Sb09g016170 SORBIDRAFT_09g016170	Sorghum bicolor (Sorghum) (Sorghum vulgare)
Sample_3_c27032_g1_i1	368	1e-46	Si002477m.g	Setaria italica (Foxtail millet) (Panicum italicum)
Sample_3_c56397_g1_i1	345	6e-19	ndhA	Picocystis salinarum
Sample_3_c37351_g3_i1	368	1e-37	Sb04g031240 SORBIDRAFT_04g031240	Sorghum bicolor (Sorghum) (Sorghum vulgare)
Sample_3_c37109_g1_i2	929	7e-27	Sb01g029630 SORBIDRAFT_01g029630	Sorghum bicolor (Sorghum) (Sorghum vulgare)
Sample_3_c33949_g1_i4	1064	2e-44	Si038733m.g	Setaria italica (Foxtail millet) (Panicum italicum)
Sample_3_c30765_g2_i1	1139	5e-73	LOC100285729	Zea mays (Maize)
Sample_3_c32717_g1_i1	920	8e-90	Sb09g027890 SORBIDRAFT_09g027890	Sorghum bicolor (Sorghum) (Sorghum vulgare)
Sample_3_c47689_g1_i1	390	2e-56	NA	Zea mays (Maize)
Sample_3_c49588_g1_i1	340	2e-16	SELMODRAFT_438544	Selaginella moellendorffii (Spikemoss)
Sample_3_c27980_g2_i1	742	1e-153	LOC100383429 ZEAMMB73_219684	Zea mays (Maize)
Sample_3_c34533_g1_i2	1411	0	NA	Zea mays (Maize)
Sample_3_c32674_g1_i1	1320	3e-95	Sb01g029080 SORBIDRAFT_01g029080	Sorghum bicolor (Sorghum) (Sorghum vulgare)
Sample_3_c34562_g1_i1	1744	0	Sb10g004460 SORBIDRAFT_10g004460	Sorghum bicolor (Sorghum) (Sorghum vulgare)
Sample_3_c35210_g1_i3	891	2e-08	Si038280m.g	Setaria italica (Foxtail millet) (Panicum italicum)
Sample_3_c29491_g1_i1	576	1e-64	NA	Zea mays (Maize)
Sample_3_c40965_g1_i2	1740	2e-158	NA	Zea mays (Maize)
Sample_3_c9595_g1_i1	354	2e-25	Sb01g016600 SORBIDRAFT_01g016600	Sorghum bicolor (Sorghum) (Sorghum vulgare)
Sample_3_c48689_g1_i1	433	2e-32	NA	Arundo donax (Giant reed) (Donax arundinaceus)
Sample_3_c39501_g1_i1	1387	7e-102	SHCRBa_261_H05_F_190	Saccharum hybrid cultivar R570
Sample_3_c37288_g1_i1	544	3e-20	LOC100501131	Zea mays (Maize)
Sample_3_c40947_g1_i1	314	2e-27	Zm.153037 ZEAMMB73_090222	Zea mays (Maize)
Sample_3_c76125_g1_i1	419	3e-15	RCOM_1800830	Ricinus communis (Castor bean)
Sample_3_c50661_g1_i1	360	1e-22	NA	Medicago sativa (Alfalfa)
Sample_3_c27054_g3_i1	713	3e-46	Zm.25169 ZEAMMB73_814176	Zea mays (Maize)
Sample_3_c254_g1_i1	329	7e-36	OB06G28030	Oryza brachyantha
Sample_3_c36440_g1_i1	405	1e-43	OsI_27952	Oryza sativa subsp. indica (Rice)
Sample_3_c41008_g1_i2	2078	0	Sb03g046450 SORBIDRAFT_03g046450	Sorghum bicolor (Sorghum) (Sorghum vulgare)
Sample_3_c21791_g1_i1	500	1e-51	LOC100276459 ZEAMMB73_433061	Zea mays (Maize)
Sample_3_c26510_g2_i2	1231	0	Sb03g038750 SORBIDRAFT_03g038750	Sorghum bicolor (Sorghum) (Sorghum vulgare)
Sample_3_c46962_g1_i1	319	6e-10	PBP	Physcomitrella patens subsp. patens (Moss)
Sample_3_c29509_g1_i1	383	6e-23	cesa8	Zea mays (Maize)
Sample_3_c16302_g1_i1	368	3e-13	NA	Saccharum hybrid cultivar Yacheng05-179
Sample_3_c34354_g1_i1	884	2e-105	NA	Oryza barthii
Sample_3_c53938_g1_i1	714	2e-19	SELMODRAFT_44688	Selaginella moellendorffii (Spikemoss)
Sample_3_c41552_g1_i3	968	4e-151	Sb10g023850 SORBIDRAFT_10g023850	Sorghum bicolor (Sorghum) (Sorghum vulgare)
Sample_3_c13901_g1_i1	360	6e-46	Zm.11802 ZEAMMB73_608049	Zea mays (Maize)
Sample_3_c27195_g1_i1	423	3e-40	Zm.98633	Zea mays (Maize)
Sample_3_c21976_g1_i1	337	7e-20	Zm.127483	Zea mays (Maize)
Sample_3_c9828_g1_i1	487	4e-103	Sb09g019276 SORBIDRAFT_09g019276	Sorghum bicolor (Sorghum) (Sorghum vulgare)
Sample_3_c40425_g1_i2	2041	0	Sb08g018200 SORBIDRAFT_08g018200	Sorghum bicolor (Sorghum) (Sorghum vulgare)
Sample_3_c69883_g1_i1	330	2e-43	Sb08g018420 SORBIDRAFT_08g018420	Sorghum bicolor (Sorghum) (Sorghum vulgare)
Sample_3_c32382_g1_i2	928	5e-110	Sb09g017110 SORBIDRAFT_09g017110	Sorghum bicolor (Sorghum) (Sorghum vulgare)
Sample_3_c40902_g4_i1	532	3e-63	Sb02g038870 SORBIDRAFT_02g038870	Sorghum bicolor (Sorghum) (Sorghum vulgare)
Sample_3_c40655_g1_i1	1264	5e-154	Sb09g006510 SORBIDRAFT_09g006510	Sorghum bicolor (Sorghum) (Sorghum vulgare)
Sample_3_c38283_g3_i1	1420	3e-134	Sb04g002400 SORBIDRAFT_04g002400	Sorghum bicolor (Sorghum) (Sorghum vulgare)
Sample_3_c18192_g1_i1	476	3e-14	Si036343m.g	Setaria italica (Foxtail millet) (Panicum italicum)
Sample_3_c36147_g1_i3	683	8e-33	Sb01g034100 SORBIDRAFT_01g034100	Sorghum bicolor (Sorghum) (Sorghum vulgare)
Sample_3_c42485_g1_i1	2327	0	Sb10g027110 SORBIDRAFT_10g027110	Sorghum bicolor (Sorghum) (Sorghum vulgare)
Sample_3_c38836_g1_i1	1056	2e-153	Sb03g038920 SORBIDRAFT_03g038920	Sorghum bicolor (Sorghum) (Sorghum vulgare)
Sample_3_c37308_g1_i3	1297	6e-72	Sb07g027140 SORBIDRAFT_07g027140	Sorghum bicolor (Sorghum) (Sorghum vulgare)
Sample_3_c71734_g1_i1	354	2e-26	GSCOC_T00013338001	Coffea canephora (Robusta coffee)
Sample_3_c40998_g1_i4	1463	4e-88	Sb01g011350 SORBIDRAFT_01g011350	Sorghum bicolor (Sorghum) (Sorghum vulgare)
Sample_3_c37144_g1_i1	941	1e-81	NA	Zea mays (Maize)
Sample_3_c31168_g1_i1	1009	1e-125	Sb03g030360 SORBIDRAFT_03g030360	Sorghum bicolor (Sorghum) (Sorghum vulgare)
Sample_3_c28301_g1_i1	954	2e-113	Sb10g021580 SORBIDRAFT_10g021580	Sorghum bicolor (Sorghum) (Sorghum vulgare)
Sample_3_c67697_g1_i1	332	2e-34	glysoja_050280	Glycine soja (Wild soybean)
Sample_3_c20249_g1_i2	542	5e-73	Zm.80242	Zea mays (Maize)
Sample_3_c62042_g1_i1	527	4e-14	PGSC0003DMG400017144	Solanum tuberosum (Potato)
Sample_3_c25447_g1_i1	555	3e-112	Sb02g011290 SORBIDRAFT_02g011290	Sorghum bicolor (Sorghum) (Sorghum vulgare)
Sample_3_c42528_g1_i3	865	2e-131	Sb07g001190 SORBIDRAFT_07g001190	Sorghum bicolor (Sorghum) (Sorghum vulgare)
Sample_3_c39022_g1_i3	636	2e-95	Zm.6219	Zea mays (Maize)
Sample_3_c73403_g1_i1	395	6e-08	ndhF	Cistanthe tweedyi
Sample_3_c75529_g1_i1	527	4e-125	Sb02g042310 SORBIDRAFT_02g042310	Sorghum bicolor (Sorghum) (Sorghum vulgare)
Sample_3_c41255_g2_i1	2290	0	Zm.2832	Zea mays (Maize)
Sample_3_c18759_g1_i1	481	3e-17	Sb04g005250 SORBIDRAFT_04g005250	Sorghum bicolor (Sorghum) (Sorghum vulgare)
Sample_3_c14700_g1_i1	1267	2e-133	ZEAMMB73_124221	Zea mays (Maize)
Sample_3_c60880_g1_i1	540	2e-105	Sb07g003290 SORBIDRAFT_07g003290	Sorghum bicolor (Sorghum) (Sorghum vulgare)
Sample_3_c60544_g1_i1	497	2e-06	OSTLU_10245	Ostreococcus lucimarinus (strain CCE9901)
Sample_3_c25863_g1_i1	1229	0	Zm.23893	Zea mays (Maize)
Sample_3_c40254_g4_i1	941	4e-78	Sb01g007670 SORBIDRAFT_01g007670	Sorghum bicolor (Sorghum) (Sorghum vulgare)
Sample_3_c36719_g1_i1	1186	1e-131	Sb09g020820 SORBIDRAFT_09g020820	Sorghum bicolor (Sorghum) (Sorghum vulgare)
Sample_3_c36260_g1_i1	1567	1e-176	Sb03g002180 SORBIDRAFT_03g002180	Sorghum bicolor (Sorghum) (Sorghum vulgare)
Sample_3_c39591_g1_i1	674	9e-84	Sb02g039750 SORBIDRAFT_02g039750	Sorghum bicolor (Sorghum) (Sorghum vulgare)
Sample_3_c8334_g1_i1	541	2e-120	Sb03g034500 SORBIDRAFT_03g034500	Sorghum bicolor (Sorghum) (Sorghum vulgare)
Sample_3_c34652_g1_i2	386	2e-35	csu733(rpL39) ZEAMMB73_425434	Zea mays (Maize)
Sample_3_c41003_g1_i1	957	4e-132	Sb01g031870 SORBIDRAFT_01g031870	Sorghum bicolor (Sorghum) (Sorghum vulgare)
Sample_3_c38249_g1_i2	322	1e-10	Sb04g007280 SORBIDRAFT_04g007280	Sorghum bicolor (Sorghum) (Sorghum vulgare)
Sample_3_c50598_g1_i1	385	9e-22	PHYPADRAFT_103533	Physcomitrella patens subsp. patens (Moss)
Sample_3_c15302_g1_i1	363	9e-10	Si011844m.g	Setaria italica (Foxtail millet) (Panicum italicum)
Sample_3_c8166_g1_i1	647	2e-144	Sb01g035430 SORBIDRAFT_01g035430	Sorghum bicolor (Sorghum) (Sorghum vulgare)
Sample_3_c33417_g3_i2	901	2e-139	Sb10g027220 SORBIDRAFT_10g027220	Sorghum bicolor (Sorghum) (Sorghum vulgare)
Sample_3_c27494_g1_i1	953	1e-140	Sb04g033730 SORBIDRAFT_04g033730	Sorghum bicolor (Sorghum) (Sorghum vulgare)
Sample_3_c16643_g1_i2	372	4e-14	Si005732m.g	Setaria italica (Foxtail millet) (Panicum italicum)
Sample_3_c62571_g1_i1	663	6e-104	Sb01g004710 SORBIDRAFT_01g004710	Sorghum bicolor (Sorghum) (Sorghum vulgare)
Sample_3_c32331_g1_i1	842	4e-159	Sb10g023720 SORBIDRAFT_10g023720	Sorghum bicolor (Sorghum) (Sorghum vulgare)
Sample_3_c34766_g1_i1	1687	0	Zm.153178 ZEAMMB73_465052	Zea mays (Maize)
Sample_3_c32466_g1_i1	804	2e-90	NA	Zea mays (Maize)
Sample_3_c56118_g1_i1	369	4e-15	PHYPADRAFT_158093	Physcomitrella patens subsp. patens (Moss)
Sample_3_c30302_g1_i2	707	7e-93	Sb04g030410 SORBIDRAFT_04g030410	Sorghum bicolor (Sorghum) (Sorghum vulgare)
Sample_3_c26778_g1_i1	768	1e-24	ZEAMMB73_080702	Zea mays (Maize)
Sample_3_c42434_g1_i2	3416	0	SHCRBa_160_F01_F_350	Saccharum hybrid cultivar R570
Sample_3_c51285_g1_i1	305	3e-23	PRUPE_ppa010644mg	Prunus persica (Peach) (Amygdalus persica)
Sample_3_c41695_g1_i2	924	5e-45	NA	Zea mays (Maize)
Sample_3_c32451_g1_i1	542	5e-71	Sb10g026260 SORBIDRAFT_10g026260	Sorghum bicolor (Sorghum) (Sorghum vulgare)
Sample_3_c38838_g1_i1	559	9e-42	Si010945m.g	Setaria italica (Foxtail millet) (Panicum italicum)
Sample_3_c21361_g2_i1	456	4e-86	Zm.134291	Zea mays (Maize)
Sample_3_c42501_g2_i2	621	6e-44	NA	Arundo donax (Giant reed) (Donax arundinaceus)
Sample_3_c25158_g1_i1	1153	1e-144	Sb09g027090 SORBIDRAFT_09g027090	Sorghum bicolor (Sorghum) (Sorghum vulgare)
Sample_3_c42170_g2_i1	1796	0	Sb01g031080 SORBIDRAFT_01g031080	Sorghum bicolor (Sorghum) (Sorghum vulgare)
Sample_3_c35008_g1_i1	1551	0	Si013897m.g	Setaria italica (Foxtail millet) (Panicum italicum)
Sample_3_c43382_g1_i1	398	1e-10	OSTLU_3270	Ostreococcus lucimarinus (strain CCE9901)
Sample_3_c33052_g1_i1	938	1e-107	Sb01g003690 SORBIDRAFT_01g003690	Sorghum bicolor (Sorghum) (Sorghum vulgare)
Sample_3_c40377_g1_i1	1310	2e-141	Sb02g004205 SORBIDRAFT_02g004205	Sorghum bicolor (Sorghum) (Sorghum vulgare)
Sample_3_c29194_g1_i1	779	1e-129	Sb04g006460 SORBIDRAFT_04g006460	Sorghum bicolor (Sorghum) (Sorghum vulgare)
Sample_3_c56132_g1_i1	316	5e-56	NA	Zea mays (Maize)
Sample_3_c37570_g1_i3	1286	0	Sb03g038630 SORBIDRAFT_03g038630	Sorghum bicolor (Sorghum) (Sorghum vulgare)
Sample_3_c23185_g1_i4	517	1e-10	Sb09g019015 SORBIDRAFT_09g019015	Sorghum bicolor (Sorghum) (Sorghum vulgare)
[truncated: 37,508 more rows]

## Sheet: Stressed Spontaneum sp.
Supplementary File.I: Summary of Annotation for stressed Saccharum Spontaneum
[truncated: 32,859 more rows]

## Sheet: Control Co86032
Supplementary File.I: Summary of Annotation for Control cultivated variety
[truncated: 39,697 more rows]

[truncated: 1 more sheets: Stressed Co 86032]
