# Supplementary material for: Comparative physiological and transcriptome analysis in cultivated and wild sugarcane species in response to hydrogen peroxide-induced oxidative stress
Source: BMC Genomics. 2023 Mar 27;24:155. doi: 10.1186/s12864-023-09218-3 (PMC10045617; doi:10.1186/s12864-023-09218-3)
Supplement: Supplementary file 2 — Additional file 2. Supplementary file. II: Annotation of unigenes of Erianthus arundinaceus, Saccharum spontaneum and cultivated variety based on Saccharum sp as reference. [file 12864_2023_9218_MOESM2_ESM.xlsx]

## Sheet: control Erianthus
Supplementary File. II: Annotation of Erianthus arundinaceus unigenes - Control
Transcript_ID (Query)	Transcript_length	E-value	Gene Name	Organism Name
Sample_1_c28196_g1_i1	2000	0	SHCRBa_184_K13_R_80	Saccharum hybrid cultivar R570
Sample_1_c4072_g1_i1	354	7e-26	SHCRBa_028_C07_R_390	Saccharum hybrid cultivar R570
Sample_1_c54947_g1_i1	556	7e-09	SHCRBa_055_F12_R_30	Saccharum hybrid cultivar R570
Sample_1_c27349_g1_i1	1096	7e-84	SHCRBa_044_D02_R_10	Saccharum hybrid cultivar R570
Sample_1_c30603_g1_i3	2113	1e-72	SHCRBa_009_C19_R_110	Saccharum hybrid cultivar R570
Sample_1_c29041_g1_i2	1411	2e-143	NA	Saccharum officinarum (Sugarcane)
Sample_1_c5693_g1_i1	654	5e-19	SHCRBa_011_C13_F_20	Saccharum hybrid cultivar R570
Sample_1_c30047_g1_i2	2538	0	SHCRBa_022_O20_F_160a	Saccharum hybrid cultivar R570
Sample_1_c22540_g1_i1	1028	1e-79	SHCRBa_145_O09_F_150	Saccharum hybrid cultivar R570
Sample_1_c67611_g1_i1	439	1e-51	SHCRBa_159_E04_R_60	Saccharum hybrid cultivar R570
Sample_1_c29739_g1_i4	2470	0	SHCRBa_121_B20_F_50	Saccharum hybrid cultivar R570
Sample_1_c27656_g1_i1	2536	0	SHCRBa_107_F16_R_30	Saccharum hybrid cultivar R570
Sample_1_c6983_g1_i1	410	2e-34	SHCRBa_022_D05_F_250	Saccharum hybrid cultivar R570
Sample_1_c31189_g5_i1	429	1e-47	SHCRBa_218_D04_R_220	Saccharum hybrid cultivar R570
Sample_1_c20962_g1_i3	799	4e-96	NA	Saccharum hybrid cultivar GT28
Sample_1_c28231_g2_i1	1551	9e-144	SHCRBa_107_M24_R_100	Saccharum hybrid cultivar R570
Sample_1_c21806_g1_i1	833	2e-89	SHCRBa_103_C06_R_20	Saccharum hybrid cultivar R570
Sample_1_c22645_g2_i1	1500	0	MAPK4	Saccharum hybrid cultivar ROC22
Sample_1_c315_g1_i2	640	6e-72	SHCRBa_218_D04_F_160	Saccharum hybrid cultivar R570
Sample_1_c25205_g1_i1	2331	0	Sh249C12g_20	Saccharum hybrid cultivar R570
Sample_1_c17147_g2_i1	399	5e-33	SHCRBa_185_C01_F_390	Saccharum hybrid cultivar R570
Sample_1_c19524_g1_i1	509	1e-78	SHCRBa_045_L22_F_40	Saccharum hybrid cultivar R570
Sample_1_c9827_g1_i1	492	5e-22	SHCRBa_046_L16_R_20	Saccharum hybrid cultivar R570
Sample_1_c6650_g1_i1	387	2e-52	SHCRBa_107_M24_F_290	Saccharum hybrid cultivar R570
Sample_1_c22729_g1_i1	709	1e-78	b5R	Saccharum hybrid cultivar ROC22
Sample_1_c15908_g1_i1	710	4e-47	SHCRBa_032_C06_F_100	Saccharum hybrid cultivar R570
Sample_1_c16934_g1_i1	501	2e-14	SHCRBa_165_I15_F_470	Saccharum hybrid cultivar R570
Sample_1_c29485_g1_i2	3348	0	SHCRBa_257_A20_F_30	Saccharum hybrid cultivar R570
Sample_1_c15660_g1_i1	2161	0	NA	Saccharum hybrid (Sugarcane)
Sample_1_c24746_g1_i1	309	5e-23	SHCRBa_030_E01_F_60 SHCRBa_032_O01_R_50	Saccharum hybrid cultivar R570
Sample_1_c9115_g1_i1	1590	0	SHCRBa_010_E09_R_470	Saccharum hybrid cultivar R570
Sample_1_c28787_g1_i4	1738	0	SHCRBa_144_K17_F_300	Saccharum hybrid cultivar R570
Sample_1_c27514_g1_i1	3359	0	SPSB	Saccharum hybrid cultivar ROC22
Sample_1_c26680_g1_i2	1196	4e-53	SHCRBa_028_H13_R_460	Saccharum hybrid cultivar R570
Sample_1_c9577_g1_i1	567	1e-53	SHCRBa_127_N06_F_530	Saccharum hybrid cultivar R570
Sample_1_c68197_g1_i1	451	2e-88	SHCRBa_019_K12_F_330	Saccharum hybrid cultivar R570
Sample_1_c29912_g1_i2	2182	0	SHCRBa_026_K06_F_10	Saccharum hybrid cultivar R570
Sample_1_c18521_g1_i1	382	1e-48	DREB2	Saccharum arundinaceum
Sample_1_c2076_g2_i1	612	4e-107	SHCRBa_170_G03_F_540	Saccharum hybrid cultivar R570
Sample_1_c29785_g1_i2	2163	0	SHCRBa_027_N23_F_10	Saccharum hybrid cultivar R570
Sample_1_c70851_g1_i1	431	6e-26	SHCRBa_144_K17_R_270	Saccharum hybrid cultivar R570
Sample_1_c25465_g1_i1	2637	0	GAI	Saccharum officinarum (Sugarcane)
Sample_1_c23839_g1_i1	2240	0	pglcat8	Saccharum officinarum (Sugarcane)
Sample_1_c13226_g1_i1	929	9e-60	SHCRBa_027_M20_R_140	Saccharum hybrid cultivar R570
Sample_1_c12740_g1_i1	1156	4e-143	NA	Saccharum officinarum (Sugarcane)
Sample_1_c74875_g1_i1	402	7e-53	Sh253G12g_010	Saccharum hybrid cultivar
Sample_1_c13281_g1_i1	622	2e-41	SHCRBa_165_I15_F_280	Saccharum hybrid cultivar R570
Sample_1_c26243_g1_i1	1361	0	SHCRBa_159_H10_F_90	Saccharum hybrid cultivar R570
Sample_1_c54405_g1_i1	952	3e-174	SHCRBa_261_H05_R_250	Saccharum hybrid cultivar R570
Sample_1_c30702_g6_i1	658	9e-23	SHCRBa_050_H11_R_20	Saccharum hybrid cultivar R570
Sample_1_c11441_g1_i1	405	4e-85	SHCRBa_051_E13_R_310	Saccharum hybrid cultivar R570
Sample_1_c29903_g1_i1	2255	0	SHCRBa_035_J13_R_180	Saccharum hybrid cultivar R570
Sample_1_c28005_g1_i2	2772	0	SHCRBa_024_F14_R_340	Saccharum hybrid cultivar R570
Sample_1_c27880_g1_i1	1634	0	CFBP	Saccharum hybrid (Sugarcane)
Sample_1_c16215_g1_i2	1759	8e-109	SHCRBa_029_L12_R_240 SHCRBa_030_N11_R_210 SHCRBa_035_D21_R_210	Saccharum hybrid cultivar R570
Sample_1_c24353_g2_i1	359	1e-15	SHCRBa_044_M03_F_70	Saccharum hybrid cultivar R570
Sample_1_c72837_g1_i1	354	1e-51	SHCRBa_008_B11_R_90	Saccharum hybrid cultivar R570
Sample_1_c19261_g2_i1	1564	0	SHCRBa_225_M19_F_360	Saccharum hybrid cultivar R570
Sample_1_c20152_g1_i3	2065	0	SHCRBa_144_K17_R_240	Saccharum hybrid cultivar R570
Sample_1_c26917_g3_i1	414	2e-38	SHCRBa_018_K13_R_230	Saccharum hybrid cultivar R570
Sample_1_c34514_g1_i1	521	4e-81	SHCRBa_162_H04_R_10	Saccharum hybrid cultivar R570
Sample_1_c21702_g1_i1	2234	0	NA	Saccharum hybrid cultivar FN-41
Sample_1_c22378_g1_i1	603	2e-07	MT	Saccharum hybrid cultivar ROC20
Sample_1_c683_g1_i1	571	3e-15	SHCRBa_238_G09_R_260 SHCRBa_240_C21_R_280	Saccharum hybrid cultivar R570
Sample_1_c26014_g1_i1	1663	0	SHCRBa_201_O14_F_240	Saccharum hybrid cultivar R570
Sample_1_c23658_g1_i2	860	7e-56	SHCRBa_003_N22_F_30	Saccharum hybrid cultivar R570
Sample_1_c26641_g1_i1	2111	0	SHCRBa_012_A01_R_150	Saccharum hybrid cultivar R570
Sample_1_c4351_g1_i1	726	4e-19	SHCRBa_246_L12_R_200	Saccharum hybrid cultivar R570
Sample_1_c24314_g2_i1	1507	4e-165	SHCRBa_009_B01_R_270	Saccharum hybrid cultivar R570
Sample_1_c24264_g3_i1	624	1e-08	SHCRBa_024_H17_F_100	Saccharum hybrid cultivar R570
Sample_1_c28856_g1_i1	2165	0	SHCRBa_119_B13_F_300	Saccharum hybrid cultivar R570
Sample_1_c17085_g1_i1	2193	0	SHCRBa_185_O22_R_60	Saccharum hybrid cultivar R570
Sample_1_c18567_g2_i1	1294	0	SHCRBa_260_G18_F_100	Saccharum hybrid cultivar R570
Sample_1_c28269_g1_i1	1718	0	NA	Saccharum hybrid cultivar
Sample_1_c27844_g1_i1	3323	0	AKT1	Saccharum hybrid cultivar
Sample_1_c26571_g1_i1	1868	0	SHCRBa_005_I10_R_40	Saccharum hybrid cultivar R570
Sample_1_c6866_g1_i1	469	3e-89	SHCRBa_134_J05_F_400	Saccharum hybrid cultivar R570
Sample_1_c62290_g1_i1	594	1e-139	SHCRBa_159_E04_R_80 SHCRBa_258_I03_F_400	Saccharum hybrid cultivar R570
Sample_1_c28493_g1_i1	1522	0	SHCRBa_218_D04_R_90	Saccharum hybrid cultivar R570
Sample_1_c17855_g1_i1	1221	3e-170	SHCRBa_145_O09_F_30	Saccharum hybrid cultivar R570
Sample_1_c31141_g2_i1	3319	0	CWI	Saccharum hybrid cultivar GT28
Sample_1_c15836_g1_i1	822	4e-142	SHCRBa_163_G19_R_180	Saccharum hybrid cultivar R570
Sample_1_c6398_g1_i1	423	4e-49	SHCRBa_120_L03_F_20	Saccharum hybrid cultivar R570
Sample_1_c27165_g1_i1	1617	6e-170	SHCRBa_258_H24_R_460	Saccharum hybrid cultivar R570
Sample_1_c5543_g1_i1	380	3e-38	SHCRBa_127_N06_F_340	Saccharum hybrid cultivar R570
Sample_1_c22732_g1_i3	1028	3e-113	SHCRBa_028_E10_F_330	Saccharum hybrid cultivar R570
Sample_1_c22555_g1_i2	1560	0	NA	Saccharum hybrid cultivar ROC22
Sample_1_c27312_g1_i1	2025	0	Sh095F04g_30	Saccharum hybrid cultivar R570
Sample_1_c30233_g2_i2	2094	0	SHCRBa_008_G08_F_250	Saccharum hybrid cultivar R570
Sample_1_c15236_g1_i1	456	3e-16	SHCRBa_027_I16_F_40	Saccharum hybrid cultivar R570
Sample_1_c29088_g1_i1	1277	2e-160	NA	Saccharum hybrid cultivar ROC22
Sample_1_c11587_g1_i1	679	8e-54	SHCRBa_238_G09_R_260 SHCRBa_240_C21_R_280	Saccharum hybrid cultivar R570
Sample_1_c22179_g1_i1	1552	0	SHCRBa_127_L16_F_40	Saccharum hybrid cultivar R570
Sample_1_c26140_g1_i2	3163	0	SHCRBa_002_D08_F_10	Saccharum hybrid cultivar R570
Sample_1_c31188_g1_i1	1974	6e-158	SHCRBa_159_H10_F_30	Saccharum hybrid cultivar R570
Sample_1_c26253_g1_i1	2141	0	SHCRBa_059_B13_R_90	Saccharum hybrid cultivar R570
Sample_1_c21035_g1_i1	655	7e-121	SHCRBa_258_I03_R_140	Saccharum hybrid cultivar R570
Sample_1_c26779_g1_i3	1539	0	SHCRBa_013_P09_F_150	Saccharum hybrid cultivar R570
Sample_1_c74962_g1_i1	554	6e-116	SHCRBa_011_C11_R_30	Saccharum hybrid cultivar R570
Sample_1_c4171_g1_i1	781	3e-127	VMS1	Saccharum hybrid cultivar Q117
Sample_1_c15277_g1_i1	703	6e-84	SHCRBa_041_N14_R_160	Saccharum hybrid cultivar R570
Sample_1_c40892_g1_i1	350	8e-72	SHCRBa_044_M03_R_200	Saccharum hybrid cultivar R570
Sample_1_c27823_g3_i2	2566	0	NA	Saccharum hybrid cultivar
Sample_1_c24480_g1_i1	2161	0	NA	Saccharum hybrid cultivar FN-41
Sample_1_c17042_g1_i1	404	9e-14	SHCRBa_167_G07_R_10	Saccharum hybrid cultivar R570
Sample_1_c40167_g1_i1	401	7e-73	SHCRBa_261_D02_R_130	Saccharum hybrid cultivar R570
Sample_1_c27983_g1_i3	1033	0	SHCRBa_190_D01_R_240	Saccharum hybrid cultivar R570
Sample_1_c15948_g1_i1	984	2e-125	SHCRBa_029_J02_R_210	Saccharum hybrid cultivar R570
Sample_1_c19371_g2_i1	1028	1e-74	SHCRBa_024_F14_R_20	Saccharum hybrid cultivar R570
Sample_1_c29023_g1_i2	1600	0	SHCRBa_185_C01_F_430	Saccharum hybrid cultivar R570
Sample_1_c19871_g1_i2	1577	0	SHCRBa_029_J02_R_60	Saccharum hybrid cultivar R570
Sample_1_c31886_g1_i1	433	1e-08	SHCRBa_008_G08_R_330	Saccharum hybrid cultivar R570
Sample_1_c26083_g1_i2	2046	0	SHCRBa_044_D02_F_200	Saccharum hybrid cultivar R570
Sample_1_c26526_g1_i1	1739	0	SHCRBa_190_D01_R_300	Saccharum hybrid cultivar R570
Sample_1_c11161_g1_i1	1020	0	SHCRBa_022_C12_R_30	Saccharum hybrid cultivar R570
Sample_1_c9617_g1_i1	635	1e-14	SHCRBa_261_H05_F_170	Saccharum hybrid cultivar R570
Sample_1_c21035_g2_i1	731	3e-104	SHCRBa_240_C21_F_200	Saccharum hybrid cultivar R570
Sample_1_c6703_g2_i1	378	1e-70	SHCRBa_019_K12_F_20	Saccharum hybrid cultivar R570
Sample_1_c29341_g1_i3	1196	1e-165	SHCRBa_028_E10_F_140	Saccharum hybrid cultivar R570
Sample_1_c26481_g1_i1	873	5e-59	SHCRBa_151_D24_F_90	Saccharum hybrid cultivar R570
Sample_1_c31188_g1_i6	2052	2e-157	SHCRBa_159_H10_F_30	Saccharum hybrid cultivar R570
Sample_1_c28039_g1_i2	1544	0	SHCRBa_045_A10_F_50 SHCRBa_093_A03_F_50 SHCRBa_108_C04_R_80 SHCRBa_145_O03_F_50	Saccharum hybrid cultivar R570
Sample_1_c25991_g1_i1	613	3e-112	NA	Saccharum officinarum (Sugarcane)
Sample_1_c24882_g1_i1	648	7e-23	SHCRBa_089_D15_R_30	Saccharum hybrid cultivar R570
Sample_1_c27372_g1_i1	2383	0	SHCRBa_022_I19_R_10	Saccharum hybrid cultivar R570
Sample_1_c30907_g1_i1	2748	0	SHCRBa_160_F01_F_350	Saccharum hybrid cultivar R570
Sample_1_c29041_g1_i3	1270	7e-144	NA	Saccharum officinarum (Sugarcane)
Sample_1_c7573_g1_i1	482	1e-17	ShCIR12E03g_180	Saccharum hybrid cultivar
Sample_1_c53684_g1_i1	1195	0	SHCRBa_008_B11_R_90	Saccharum hybrid cultivar R570
Sample_1_c73112_g1_i1	544	8e-49	SHCRBa_185_O22_R_60	Saccharum hybrid cultivar R570
Sample_1_c23121_g1_i2	410	2e-25	SHCRBa_028_E10_R_40	Saccharum hybrid cultivar R570
Sample_1_c26370_g1_i3	1696	0	SHCRBa_015_H09_F_20	Saccharum hybrid cultivar R570
Sample_1_c28977_g1_i1	3767	0	SUT4	Saccharum hybrid cultivar
Sample_1_c28200_g1_i1	2891	0	NA	Saccharum officinarum (Sugarcane)
Sample_1_c23567_g2_i1	1809	0	SHCRBa_011_C22_R_580	Saccharum hybrid cultivar R570
Sample_1_c12623_g1_i2	987	3e-119	MsiHd1	Miscanthus sinensis (Japanese silver grass) (Saccharum japonicum)
Sample_1_c55923_g1_i1	382	1e-56	SHCRBa_230_N09_R_300	Saccharum hybrid cultivar R570
Sample_1_c11424_g1_i1	804	1e-101	SHCRBa_001_J04_R_270	Saccharum hybrid cultivar R570
Sample_1_c28576_g1_i1	3957	0	SHCRBa_035_J13_F_130	Saccharum hybrid cultivar R570
Sample_1_c18177_g2_i1	495	3e-40	SHCRBa_121_P14_F_10	Saccharum hybrid cultivar R570
Sample_1_c23903_g1_i1	2453	0	SUT1	Saccharum hybrid cultivar Q117
Sample_1_c23205_g1_i2	879	1e-57	SHCRBa_103_C06_F_210	Saccharum hybrid cultivar R570
Sample_1_c28049_g1_i1	1752	0	NA	Saccharum officinarum (Sugarcane)
Sample_1_c30434_g1_i2	1306	9e-169	SHCRBa_165_F05_R_240	Saccharum hybrid cultivar R570
Sample_1_c20418_g1_i1	1261	4e-98	SHCRBa_044_M03_F_80	Saccharum hybrid cultivar R570
Sample_1_c18371_g1_i1	838	4e-70	NA	Saccharum hybrid cultivar
Sample_1_c28978_g1_i1	2606	0	SHCRBa_261_O20_F_270	Saccharum hybrid cultivar R570
Sample_1_c16716_g1_i1	1210	3e-127	SHCRBa_121_P14_R_100	Saccharum hybrid cultivar R570
Sample_1_c16755_g1_i1	1185	1e-161	VMS1	Saccharum hybrid cultivar Q117
Sample_1_c26515_g1_i1	819	8e-80	SHCRBa_127_N06_R_350	Saccharum hybrid cultivar R570
Sample_1_c26194_g1_i3	1202	3e-62	SHCRBa_003_N22_R_120	Saccharum hybrid cultivar R570
Sample_1_c9159_g1_i1	1026	3e-103	NA	Saccharum hybrid cultivar GT28
Sample_1_c62867_g1_i1	542	7e-97	SHCRBa_026_P08_R_240 SHCRBa_176_L06_F_10	Saccharum hybrid cultivar R570
Sample_1_c28568_g4_i1	1295	1e-139	SHCRBa_159_J23_R_590	Saccharum hybrid cultivar R570
Sample_1_c30603_g3_i1	617	3e-27	SHCRBa_009_C19_R_110	Saccharum hybrid cultivar R570
Sample_1_c20952_g1_i1	1739	0	SHCRBa_185_O22_F_100	Saccharum hybrid cultivar R570
Sample_1_c20398_g1_i1	2042	0	GS1.a	Saccharum officinarum (Sugarcane)
Sample_1_c27549_g1_i2	1820	9e-94	SHCRBa_261_H05_F_190	Saccharum hybrid cultivar R570
Sample_1_c28288_g2_i1	2323	0	BAK1	Saccharum hybrid cultivar Yacheng05-179
Sample_1_c25907_g1_i2	2868	0	SHCRBa_001_L05_R_30 SHCRBa_029_M13_R_70	Saccharum hybrid cultivar R570
Sample_1_c17131_g1_i1	1186	9e-173	SHCRBa_119_B13_R_180	Saccharum hybrid cultivar R570
Sample_1_c18559_g1_i1	916	4e-13	scMYB45	Saccharum hybrid cultivar Co 86032
Sample_1_c23206_g1_i1	1217	8e-135	CBS domain-containing protein	Saccharum hybrid cultivar R570
Sample_1_c18624_g1_i1	1247	4e-150	SHCRBa_165_I15_R_290	Saccharum hybrid cultivar R570
Sample_1_c15590_g1_i1	524	3e-84	SHCRBa_011_L19_R_10	Saccharum hybrid cultivar R570
Sample_1_c30844_g2_i2	1884	0	SHCRBa_032_N13_F_120 SHCRBa_035_H11_R_180	Saccharum hybrid cultivar R570
Sample_1_c17610_g1_i1	1565	0	SHCRBa_120_L03_F_10	Saccharum hybrid cultivar R570
Sample_1_c30487_g1_i2	5572	0	SHCRBa_103_C06_R_220	Saccharum hybrid cultivar R570
Sample_1_c8584_g1_i1	1808	0	SHCRBa_028_H13_R_100	Saccharum hybrid cultivar R570
Sample_1_c18779_g3_i1	566	3e-36	SHCRBa_107_F16_F_220	Saccharum hybrid cultivar R570
Sample_1_c30660_g1_i2	2152	2e-89	NA	Miscanthus sinensis (Japanese silver grass) (Saccharum japonicum)
Sample_1_c19983_g1_i2	1467	2e-174	NA	Saccharum officinarum (Sugarcane)
Sample_1_c23707_g1_i1	2145	0	SHCRBa_170_F15_F_210 SHCRBa_189_K21_R_130	Saccharum hybrid cultivar R570
Sample_1_c30109_g1_i1	2515	0	SHCRBa_009_B01_R_10	Saccharum hybrid cultivar R570
Sample_1_c25304_g1_i3	1191	2e-139	Sh053A11g_100	Saccharum hybrid cultivar
Sample_1_c30663_g1_i3	2443	0	a2	Saccharum officinarum (Sugarcane)
Sample_1_c39390_g1_i1	381	4e-59	SHCRBa_151_D24_F_80	Saccharum hybrid cultivar R570
Sample_1_c14165_g1_i1	469	6e-102	SHCRBa_010_J05_F_30	Saccharum hybrid cultivar R570
Sample_1_c55935_g1_i1	946	1e-78	ccsA PS041	Saccharum hybrid (Sugarcane)
Sample_1_c21035_g3_i2	1532	0	SHCRBa_258_I03_R_140	Saccharum hybrid cultivar R570
Sample_1_c26669_g2_i1	1984	0	NA	Saccharum hybrid cultivar Yacheng05-179
Sample_1_c31032_g2_i1	1922	1e-84	SHCRBa_260_G18_F_60	Saccharum hybrid cultivar R570
Sample_1_c30434_g1_i1	2067	0	SHCRBa_165_F05_R_240	Saccharum hybrid cultivar R570
Sample_1_c22552_g1_i2	3078	0	SHCRBa_160_F12_F_10	Saccharum hybrid cultivar R570
Sample_1_c25846_g1_i1	880	8e-16	MT2	Saccharum hybrid cultivar FN-1702
Sample_1_c31039_g1_i3	2759	0	hsp70	Saccharum hybrid cultivar
Sample_1_c17513_g1_i1	1707	0	SHCRBa_149_E16_F_20	Saccharum hybrid cultivar R570
Sample_1_c24427_g2_i2	1002	2e-34	SHCRBa_104_G22_F_260	Saccharum hybrid cultivar R570
Sample_1_c18177_g1_i2	584	1e-12	SHCRBa_121_P14_F_10	Saccharum hybrid cultivar R570
Sample_1_c20962_g1_i2	1006	3e-146	NA	Saccharum hybrid cultivar GT28
Sample_1_c25993_g1_i1	1878	0	POD	Saccharum arundinaceum
Sample_1_c15740_g1_i1	425	2e-32	SHCRBa_250_M20_F_440	Saccharum hybrid cultivar R570
Sample_1_c59401_g1_i1	319	1e-10	MSG1343	Saccharum spontaneum (Wild sugarcane)
Sample_1_c24591_g1_i1	2058	7e-71	SHCRBa_003_N22_F_50	Saccharum hybrid cultivar R570
Sample_1_c24314_g2_i3	1408	1e-165	SHCRBa_009_B01_R_270	Saccharum hybrid cultivar R570
Sample_1_c64605_g1_i1	710	8e-97	SHCRBa_121_A07_F_10	Saccharum hybrid cultivar R570
Sample_1_c11167_g1_i1	1360	0	SHCRBa_191_L10_R_30	Saccharum hybrid cultivar R570
Sample_1_c46263_g1_i1	1119	0	SHCRBa_011_K15_F_30	Saccharum hybrid cultivar R570
Sample_1_c25928_g2_i1	1695	0	SHCRBa_059_B13_R_100	Saccharum hybrid cultivar R570
Sample_1_c7453_g1_i1	487	4e-25	SHCRBa_107_F16_F_230	Saccharum hybrid cultivar R570
Sample_1_c24769_g1_i2	681	4e-56	APX	Saccharum hybrid cultivar Yacheng05-179
Sample_1_c26481_g1_i2	1211	1e-56	SHCRBa_151_D24_F_90	Saccharum hybrid cultivar R570
Sample_1_c17873_g1_i1	1005	2e-115	SHCRBa_063_N24_R_210	Saccharum hybrid cultivar R570
Sample_1_c28163_g1_i1	2058	0	GluD1	Saccharum hybrid cultivar
Sample_1_c13131_g1_i2	2077	0	SHCRBa_067_E24_F_100	Saccharum hybrid cultivar R570
Sample_1_c29341_g1_i1	2094	0	SHCRBa_028_E10_F_140	Saccharum hybrid cultivar R570
Sample_1_c27355_g2_i1	790	2e-142	SHCRBa_004_G10_F_360	Saccharum hybrid cultivar R570
Sample_1_c15068_g1_i1	1489	0	SHCRBa_041_J05_F_110 SHCRBa_041_J05_F_210 SHCRBa_041_J05_F_330	Saccharum hybrid cultivar R570
Sample_1_c16496_g1_i1	3144	0	SHCRBa_152_D05_F_160	Saccharum hybrid cultivar R570
Sample_1_c26364_g1_i2	3317	0	NA	Saccharum hybrid cultivar SP70-1143
Sample_1_c12650_g1_i1	1383	3e-133	SHCRBa_020_L15_R_70	Saccharum hybrid cultivar R570
Sample_1_c30446_g1_i2	1869	0	SHCRBa_073_J10_R_20	Saccharum hybrid cultivar R570
Sample_1_c27727_g1_i1	1121	1e-176	SHCRBa_145_O09_R_60	Saccharum hybrid cultivar R570
Sample_1_c7919_g1_i1	746	5e-156	SHCRBa_011_L19_R_10	Saccharum hybrid cultivar R570
Sample_1_c42604_g1_i1	555	5e-105	SHCRBa_216_L10_F_250	Saccharum hybrid cultivar R570
Sample_1_c16117_g1_i1	1808	0	SHCRBa_017_C06_R_90	Saccharum hybrid cultivar R570
Sample_1_c28527_g1_i1	2373	0	SHCRBa_019_K12_R_120	Saccharum hybrid cultivar R570
Sample_1_c7074_g1_i1	386	1e-42	SHCRBa_029_O19_F_30	Saccharum hybrid cultivar R570
Sample_1_c31055_g3_i2	1146	1e-177	SHCRBa_009_G16_R_160	Saccharum hybrid cultivar R570
Sample_1_c10021_g1_i1	648	2e-84	SHCRBa_011_L19_F_140	Saccharum hybrid cultivar R570
Sample_1_c25858_g1_i3	4890	0	SHCRBa_170_C07_F_420	Saccharum hybrid cultivar R570
Sample_1_c25717_g1_i3	457	9e-34	SHCRBa_074_M02_R_10	Saccharum hybrid cultivar R570
Sample_1_c29672_g1_i1	3221	0	SHCRBa_166_F02_R_90	Saccharum hybrid cultivar R570
Sample_1_c22732_g1_i4	953	7e-109	SHCRBa_028_E10_F_330	Saccharum hybrid cultivar R570
Sample_1_c30126_g1_i1	2039	0	NA	Saccharum hybrid cultivar ROC22
Sample_1_c19928_g1_i1	1096	1e-162	SHCRBa_022_I19_R_70	Saccharum hybrid cultivar R570
Sample_1_c28723_g2_i1	962	7e-43	SHCRBa_267_M24_R_280	Saccharum hybrid cultivar R570
Sample_1_c6703_g1_i1	1114	0	SHCRBa_107_M24_F_290	Saccharum hybrid cultivar R570
Sample_1_c14265_g1_i1	347	3e-25	SHCRBa_027_K08_R_50	Saccharum hybrid cultivar R570
Sample_1_c23941_g1_i1	643	6e-26	SHCRBa_050_A17_F_80 SHCRBa_050_A17_R_20 SHCRBa_050_A17_R_30	Saccharum hybrid cultivar R570
Sample_1_c69244_g1_i1	373	1e-38	SHCRBa_159_M03_F_110	Saccharum hybrid cultivar R570
Sample_1_c22149_g1_i1	1769	0	SHCRBa_190_D01_R_40	Saccharum hybrid cultivar R570
Sample_1_c22801_g1_i2	2419	0	NA	Saccharum officinarum (Sugarcane)
Sample_1_c38721_g1_i1	403	9e-52	SHCRBa_011_K15_R_40	Saccharum hybrid cultivar R570
Sample_1_c29565_g1_i6	1565	2e-142	NA	Saccharum officinarum (Sugarcane)
Sample_1_c27435_g1_i5	1768	0	SHCRBa_006_C11_R_120	Saccharum hybrid cultivar R570
Sample_1_c71656_g1_i1	1052	2e-124	SHCRBa_145_O09_F_20	Saccharum hybrid cultivar R570
Sample_1_c5543_g2_i1	374	4e-39	SHCRBa_127_N06_F_340	Saccharum hybrid cultivar R570
Sample_1_c17409_g2_i1	3855	0	SHCRBa_140_J14_R_260	Saccharum hybrid cultivar R570
Sample_1_c29845_g1_i1	1184	4e-66	SCL25	Saccharum hybrid cultivar
Sample_1_c24264_g3_i2	1172	3e-86	SHCRBa_024_H17_F_100	Saccharum hybrid cultivar R570
Sample_1_c25063_g2_i1	757	1e-67	SHCRBa_022_B01_F_250	Saccharum hybrid cultivar R570
Sample_1_c16162_g1_i1	1084	3e-111	elF5A	Saccharum hybrid cultivar ROC22
Sample_1_c30694_g3_i1	905	6e-83	SHCRBa_185_C01_F_180	Saccharum hybrid cultivar R570
Sample_1_c30225_g2_i3	1307	8e-165	NA	Saccharum officinarum (Sugarcane)
Sample_1_c23837_g1_i1	1181	0	Sh265O22g_140	Saccharum hybrid cultivar
Sample_1_c23070_g1_i1	1423	1e-168	SHCRBa_040_D12_R_20	Saccharum hybrid cultivar R570
Sample_1_c78340_g1_i1	443	1e-14	SHCRBa_168_J15_F_300	Saccharum hybrid cultivar R570
Sample_1_c29538_g1_i1	3488	0	SHCRBa_161_F21_R_50	Saccharum hybrid cultivar R570
Sample_1_c38183_g1_i1	310	3e-45	SHCRBa_045_L22_R_150	Saccharum hybrid cultivar R570
Sample_1_c26083_g1_i1	731	2e-64	SHCRBa_044_D02_F_200	Saccharum hybrid cultivar R570
Sample_1_c27026_g2_i8	1501	3e-88	SHCRBa_142_B14_F_520	Saccharum hybrid cultivar R570
Sample_1_c25776_g1_i2	1584	0	SHCRBa_029_L12_R_230	Saccharum hybrid cultivar R570
Sample_1_c28047_g1_i1	2624	0	SHCRBa_230_N09_F_20	Saccharum hybrid cultivar R570
Sample_1_c26194_g1_i4	1204	1e-62	SHCRBa_003_N22_R_120	Saccharum hybrid cultivar R570
Sample_1_c12435_g1_i1	604	6e-27	SHCRBa_145_O09_F_30	Saccharum hybrid cultivar R570
Sample_1_c27601_g1_i1	1921	0	NA	Saccharum officinarum (Sugarcane)
Sample_1_c26503_g1_i1	1494	0	SHCRBa_225_M19_F_190	Saccharum hybrid cultivar R570
Sample_1_c28242_g1_i1	3139	0	SHCRBa_082_J13_F_70	Saccharum hybrid cultivar R570
Sample_1_c23135_g1_i1	1294	0	SHCRBa_063_N24_F_230	Saccharum hybrid cultivar R570
Sample_1_c78739_g1_i1	303	6e-16	SHCRBa_063_N24_R_10	Saccharum hybrid cultivar R570
Sample_1_c28514_g2_i1	1584	0	SHCRBa_004_O05_R_10 SHCRBa_220_D19_R_10	Saccharum hybrid cultivar R570
Sample_1_c20842_g1_i1	1736	0	SHCRBa_201_A23_R_220	Saccharum hybrid cultivar R570
Sample_1_c6037_g1_i1	520	6e-81	SHCRBa_020_D23_F_70	Saccharum hybrid cultivar R570
Sample_1_c25776_g1_i1	1677	0	SHCRBa_029_L12_R_230	Saccharum hybrid cultivar R570
Sample_1_c10066_g2_i1	685	2e-154	NA	Saccharum hybrid (Sugarcane)
Sample_1_c15748_g1_i1	978	2e-27	NA	Saccharum officinarum (Sugarcane)
Sample_1_c30610_g1_i4	1933	0	SHCRBa_045_L22_F_40	Saccharum hybrid cultivar R570
Sample_1_c17813_g1_i1	615	5e-124	SHCRBa_119_B13_F_370	Saccharum hybrid cultivar R570
Sample_1_c18345_g1_i1	646	2e-37	SHCRBa_004_O05_R_220 SHCRBa_107_M24_R_300 SHCRBa_220_D19_R_220	Saccharum hybrid cultivar R570
Sample_1_c30435_g3_i1	3336	0	SHCRBa_016_K03_R_250	Saccharum hybrid cultivar R570
Sample_1_c12908_g1_i1	358	2e-80	SHCRBa_119_B13_F_10	Saccharum hybrid cultivar R570
Sample_1_c3871_g1_i1	916	6e-136	SHCRBa_224_D04_F_260	Saccharum hybrid cultivar R570
Sample_1_c78245_g1_i1	376	2e-80	SHCRBa_020_L15_F_160	Saccharum hybrid cultivar R570
Sample_1_c45144_g1_i1	437	7e-98	SHCRBa_261_M16_F_340	Saccharum hybrid cultivar R570
Sample_1_c29739_g1_i5	2198	0	SHCRBa_121_B20_F_50	Saccharum hybrid cultivar R570
Sample_1_c24882_g1_i3	1016	1e-68	SHCRBa_089_D15_R_30	Saccharum hybrid cultivar R570
Sample_1_c8136_g1_i1	687	1e-155	SHCRBa_035_D21_F_420	Saccharum hybrid cultivar R570
Sample_1_c14265_g1_i2	326	2e-41	SHCRBa_027_K08_R_50	Saccharum hybrid cultivar R570
Sample_1_c29103_g1_i1	1207	0	SHCRBa_026_B05_R_210 SHCRBa_026_F17_F_40	Saccharum hybrid cultivar R570
Sample_1_c28247_g1_i2	1230	6e-114	SHCRBa_062_I05_R_120	Saccharum hybrid cultivar R570
Sample_1_c27287_g3_i1	1061	6e-103	SHCRBa_028_D11_F_270	Saccharum hybrid cultivar R570
Sample_1_c30961_g2_i1	1135	0	SHCRBa_014_N06_F_150	Saccharum hybrid cultivar R570
Sample_1_c22732_g1_i1	792	9e-110	SHCRBa_028_E10_F_330	Saccharum hybrid cultivar R570
Sample_1_c30360_g1_i1	1861	7e-94	SHCRBa_198_K24_R_50	Saccharum hybrid cultivar R570
Sample_1_c28318_g1_i1	2577	0	SHCRBa_224_D04_R_20	Saccharum hybrid cultivar R570
Sample_1_c10145_g1_i1	815	7e-159	SHCRBa_267_M24_R_420	Saccharum hybrid cultivar R570
Sample_1_c17489_g1_i2	1004	1e-92	Sh015N23g_170	Saccharum hybrid cultivar
Sample_1_c28825_g1_i1	1164	0	SHCRBa_063_F06_F_210	Saccharum hybrid cultivar R570
Sample_1_c40505_g1_i1	1386	0	NA	Saccharum hybrid cultivar R570
Sample_1_c13068_g1_i1	461	2e-19	SHCRBa_119_B13_F_10	Saccharum hybrid cultivar R570
Sample_1_c10629_g1_i1	719	4e-95	SHCRBa_010_J05_R_20	Saccharum hybrid cultivar R570
Sample_1_c30663_g1_i1	433	5e-25	a2	Saccharum officinarum (Sugarcane)
Sample_1_c25717_g1_i2	661	2e-40	SHCRBa_074_M02_R_10	Saccharum hybrid cultivar R570
Sample_1_c31149_g3_i1	4371	0	SHCRBa_119_B13_R_160	Saccharum hybrid cultivar R570
Sample_1_c13227_g3_i1	388	1e-75	SHCRBa_261_D02_R_130	Saccharum hybrid cultivar R570
Sample_1_c20962_g1_i1	1165	4e-94	NA	Saccharum hybrid cultivar GT28
Sample_1_c22634_g1_i1	921	1e-14	MT	Saccharum hybrid cultivar ROC20
Sample_1_c29785_g1_i4	1671	0	SHCRBa_027_N23_F_10	Saccharum hybrid cultivar R570
Sample_1_c17901_g1_i1	818	4e-08	SHCRBa_011_C11_R_40	Saccharum hybrid cultivar R570
Sample_1_c30129_g1_i1	3999	0	NA	Miscanthus sinensis (Japanese silver grass) (Saccharum japonicum)
Sample_1_c20359_g1_i1	3978	0	SHCRBa_008_B11_R_160	Saccharum hybrid cultivar R570
Sample_1_c25370_g3_i1	675	2e-50	SHCRBa_230_N09_R_40	Saccharum hybrid cultivar R570
Sample_1_c22555_g1_i1	1671	0	NA	Saccharum hybrid cultivar ROC22
Sample_1_c13092_g1_i1	360	9e-43	SHCRBa_163_G19_R_90	Saccharum hybrid cultivar R570
Sample_1_c30660_g1_i1	2543	3e-88	NA	Miscanthus sinensis (Japanese silver grass) (Saccharum japonicum)
Sample_1_c17490_g1_i2	686	9e-15	SHCRBa_024_H17_R_180	Saccharum hybrid cultivar R570
Sample_1_c24427_g2_i1	885	9e-35	SHCRBa_104_G22_F_260	Saccharum hybrid cultivar R570
Sample_1_c26140_g1_i3	759	7e-58	SHCRBa_002_D08_F_10	Saccharum hybrid cultivar R570
Sample_1_c13227_g2_i1	412	2e-85	SHCRBa_261_D02_R_130	Saccharum hybrid cultivar R570
Sample_1_c29248_g2_i4	1533	1e-07	Sh253G12g_380	Saccharum hybrid cultivar
Sample_1_c9654_g1_i1	366	3e-47	LHS1	Miscanthus sinensis (Japanese silver grass) (Saccharum japonicum)
Sample_1_c17127_g1_i1	1441	0	SHCRBa_022_C12_R_30	Saccharum hybrid cultivar R570
Sample_1_c26727_g1_i3	938	3e-40	SHCRBa_033_L16_R_10	Saccharum hybrid cultivar R570
Sample_1_c29130_g1_i1	2083	0	SHCRBa_107_M24_R_160	Saccharum hybrid cultivar R570
Sample_1_c27776_g1_i2	1921	6e-123	SHCRBa_190_D01_R_360	Saccharum hybrid cultivar R570
Sample_1_c45138_g1_i1	440	2e-41	SHCRBa_022_B01_R_170	Saccharum hybrid cultivar R570
Sample_1_c23273_g1_i1	1025	2e-113	SHCRBa_048_E15_F_160	Saccharum hybrid cultivar R570
Sample_1_c9092_g1_i1	550	3e-119	SHCRBa_022_B01_F_230	Saccharum hybrid cultivar R570
Sample_1_c28269_g1_i2	1677	0	NA	Saccharum hybrid cultivar
Sample_1_c22459_g1_i1	1357	9e-176	NA	Saccharum hybrid cultivar SP80-3280
Sample_1_c54598_g1_i1	368	1e-23	SHCRBa_026_P08_R_10 SHCRBa_161_O13_R_20 SHCRBa_176_L06_F_150 SHCRBa_256_D11_R_110	Saccharum hybrid cultivar R570
Sample_1_c29826_g1_i1	2205	0	SHCRBa_107_N16_F_20	Saccharum hybrid cultivar R570
Sample_1_c30845_g2_i1	2853	0	Sh086H20g_30	Saccharum hybrid cultivar R570
Sample_1_c31191_g2_i3	2096	1e-74	SHCRBa_107_M24_F_90	Saccharum hybrid cultivar R570
Sample_1_c23252_g1_i2	1411	0	SHCRBa_045_L22_R_90	Saccharum hybrid cultivar R570
Sample_1_c30129_g1_i2	3912	0	NA	Miscanthus sinensis (Japanese silver grass) (Saccharum japonicum)
Sample_1_c24684_g1_i1	1378	2e-148	MnSOD	Miscanthus sinensis (Japanese silver grass) (Saccharum japonicum)
Sample_1_c23220_g1_i1	2937	0	SHCRBa_201_A23_R_70	Saccharum hybrid cultivar R570
Sample_1_c14316_g1_i1	1935	6e-90	SHCRBa_024_H17_R_310	Saccharum hybrid cultivar R570
Sample_1_c29609_g2_i1	326	4e-42	SHCRBa_102_P01_R_490	Saccharum hybrid cultivar R570
Sample_1_c22732_g1_i2	867	5e-114	SHCRBa_028_E10_F_330	Saccharum hybrid cultivar R570
Sample_1_c30145_g1_i1	1140	1e-143	SHCRBa_027_K08_R_60	Saccharum hybrid cultivar R570
Sample_1_c16874_g1_i1	1260	0	SHCRBa_152_D05_R_40	Saccharum hybrid cultivar R570
Sample_1_c29936_g1_i2	1646	0	Kinase PfkB	Saccharum hybrid cultivar R570
Sample_1_c24746_g2_i2	607	1e-86	SHCRBa_030_E01_R_110 SHCRBa_032_O01_F_40	Saccharum hybrid cultivar R570
Sample_1_c22879_g1_i1	1296	5e-151	SHCRBa_019_O15_R_10	Saccharum hybrid cultivar R570
Sample_1_c27026_g2_i5	1186	8e-71	SHCRBa_142_B14_F_520	Saccharum hybrid cultivar R570
Sample_1_c64603_g1_i1	686	3e-154	SHCRBa_184_K13_R_70	Saccharum hybrid cultivar R570
Sample_1_c22530_g1_i1	1723	0	SHCRBa_028_G23_F_100	Saccharum hybrid cultivar R570
Sample_1_c7352_g2_i1	323	1e-46	SHCRBa_176_L06_F_40 SHCRBa_176_L06_F_80	Saccharum hybrid cultivar R570
Sample_1_c31006_g2_i2	749	5e-12	SHCRBa_115_J16_F_30	Saccharum hybrid cultivar R570
Sample_1_c6478_g1_i1	1158	0	SHCRBa_004_I20_F_160	Saccharum hybrid cultivar R570
Sample_1_c28124_g1_i2	1491	2e-180	NA	Saccharum hybrid cultivar ROC22
Sample_1_c19871_g1_i1	2533	0	SHCRBa_029_J02_R_60	Saccharum hybrid cultivar R570
Sample_1_c17580_g1_i2	1072	1e-57	SHCRBa_151_D24_F_30	Saccharum hybrid cultivar R570
Sample_1_c27820_g1_i2	1515	9e-122	Sh51L01g_100	Saccharum hybrid cultivar
Sample_1_c62617_g1_i1	531	3e-117	NA	Saccharum hybrid cultivar R570
Sample_1_c16609_g2_i1	2054	0	SHCRBa_261_O20_R_280	Saccharum hybrid cultivar R570
Sample_1_c5214_g1_i1	577	6e-131	SHCRBa_022_D05_R_110	Saccharum hybrid cultivar R570
Sample_1_c21035_g3_i1	877	3e-164	SHCRBa_258_I03_R_140	Saccharum hybrid cultivar R570
Sample_1_c29135_g1_i3	2856	0	ndhF	Saccharum officinarum (Sugarcane)
Sample_1_c11919_g1_i1	869	5e-56	SHCRBa_133_K20_R_180	Saccharum hybrid cultivar R570
Sample_1_c19485_g1_i1	1278	8e-124	SHCRBa_170_C07_F_210	Saccharum hybrid cultivar R570
Sample_1_c2856_g1_i1	674	3e-106	SHCRBa_051_E13_R_190	Saccharum hybrid cultivar R570
Sample_1_c20514_g1_i1	1222	1e-36	SHCRBa_250_D06_R_280	Saccharum hybrid cultivar R570
Sample_1_c26384_g1_i1	2265	0	SHCRBa_011_C11_R_120	Saccharum hybrid cultivar R570
Sample_1_c30694_g6_i1	608	2e-147	SHCRBa_185_C01_F_180	Saccharum hybrid cultivar R570
Sample_1_c30159_g1_i4	2394	0	SHCRBa_261_D02_R_50	Saccharum hybrid cultivar R570
Sample_1_c12029_g1_i1	640	6e-17	SHCRBa_022_B01_R_180	Saccharum hybrid cultivar R570
Sample_1_c18781_g1_i1	2494	0	SHCRBa_121_A07_F_10	Saccharum hybrid cultivar R570
Sample_1_c29001_g1_i1	2134	0	SHCRBa_224_E06_F_260	Saccharum hybrid cultivar R570
Sample_1_c27776_g1_i1	1538	0	SHCRBa_190_D01_R_360	Saccharum hybrid cultivar R570
Sample_1_c23524_g1_i1	1056	0	SHCRBa_033_B15_R_200	Saccharum hybrid cultivar R570
Sample_1_c13103_g1_i1	926	7e-140	R1MYB1	Saccharum hybrid cultivar Q117
Sample_1_c11265_g1_i1	544	4e-18	SHCRBa_029_J02_F_170	Saccharum hybrid cultivar R570
Sample_1_c10779_g1_i1	354	2e-47	SHCRBa_201_O14_R_250	Saccharum hybrid cultivar R570
Sample_1_c23461_g1_i1	415	1e-28	scMYB25	Saccharum hybrid cultivar Co 86032
Sample_1_c18021_g1_i1	650	5e-29	SHCRBa_196_O13_R_460	Saccharum hybrid cultivar R570
Sample_1_c19835_g1_i1	1423	0	OEE1	Saccharum hybrid cultivar
Sample_1_c24995_g1_i1	2341	0	putative hypothetical protein	Saccharum hybrid cultivar R570
Sample_1_c23346_g2_i1	776	1e-70	SHCRBa_170_C07_R_370	Saccharum hybrid cultivar R570
Sample_1_c63559_g1_i1	739	1e-162	LA96B11_005	Saccharum officinarum (Sugarcane)
Sample_1_c30683_g1_i1	3193	0	SHCRBa_184_K13_F_60	Saccharum hybrid cultivar R570
Sample_1_c26595_g1_i2	2176	0	ALDH5F1	Saccharum officinarum (Sugarcane)
Sample_1_c18235_g1_i1	999	3e-174	GluA1	Saccharum hybrid cultivar
Sample_1_c19640_g1_i1	431	5e-67	SHCRBa_025_L09_R_240	Saccharum hybrid cultivar R570
Sample_1_c45631_g1_i1	719	2e-72	SHCRBa_162_H04_F_260	Saccharum hybrid cultivar R570
Sample_1_c28633_g2_i1	1519	0	SHCRBa_119_B13_R_60	Saccharum hybrid cultivar R570
Sample_1_c27288_g1_i1	2271	2e-154	SHCRBa_011_I19_F_140	Saccharum hybrid cultivar R570
Sample_1_c23488_g2_i3	2457	0	SHCRBa_109_M04_R_120	Saccharum hybrid cultivar R570
Sample_1_c62675_g1_i1	345	4e-33	SHCRBa_159_M03_R_100	Saccharum hybrid cultivar R570
Sample_1_c19049_g2_i1	904	9e-48	SHCRBa_216_L10_R_390	Saccharum hybrid cultivar R570
Sample_1_c17085_g2_i1	511	2e-99	SHCRBa_185_O22_R_60	Saccharum hybrid cultivar R570
Sample_1_c28787_g1_i1	1693	0	SHCRBa_144_K17_F_300	Saccharum hybrid cultivar R570
Sample_1_c20994_g1_i1	913	2e-109	NA	Saccharum officinarum (Sugarcane)
Sample_1_c58509_g1_i1	463	2e-32	SHCRBa_004_O05_R_120	Saccharum hybrid cultivar R570
Sample_1_c27409_g2_i1	1596	0	SHCRBa_020_L15_R_210	Saccharum hybrid cultivar R570
Sample_1_c51142_g1_i1	311	4e-56	SHCRBa_184_K13_R_70	Saccharum hybrid cultivar R570
Sample_1_c30469_g9_i1	501	7e-87	putative hypothetical protein	Saccharum hybrid cultivar R570
Sample_1_c30867_g1_i1	567	4e-98	scMYB4	Saccharum hybrid cultivar Co 86032
Sample_1_c39570_g1_i1	450	7e-74	SHCRBa_098_M18_F_30	Saccharum hybrid cultivar R570
Sample_1_c16944_g1_i1	860	1e-35	SHCRBa_028_K12_R_170	Saccharum hybrid cultivar R570
Sample_1_c54484_g1_i1	603	1e-08	SHCRBa_098_E22_R_100	Saccharum hybrid cultivar R570
Sample_1_c89_g1_i1	610	6e-109	SHCRBa_119_B13_R_170	Saccharum hybrid cultivar R570
Sample_1_c27957_g1_i1	1464	2e-128	TIL	Saccharum officinarum (Sugarcane)
Sample_1_c12552_g1_i1	413	5e-71	SHCRBa_261_O20_F_130	Saccharum hybrid cultivar R570
Sample_1_c24135_g1_i1	1270	6e-127	SHCRBa_012_P16_F_190	Saccharum hybrid cultivar R570
Sample_1_c19488_g1_i1	1723	0	SHCRBa_004_I20_R_310	Saccharum hybrid cultivar R570
Sample_1_c71597_g1_i1	641	1e-147	SHCRBa_022_O03_F_420	Saccharum hybrid cultivar R570
Sample_1_c49735_g1_i1	305	5e-25	SHCRBa_015_D16_F_40	Saccharum hybrid cultivar R570
Sample_1_c30292_g1_i1	2015	0	SHCRBa_014_N06_F_150	Saccharum hybrid cultivar R570
Sample_1_c24717_g1_i1	1267	9e-148	SHCRBa_028_H13_R_380	Saccharum hybrid cultivar R570
Sample_1_c24664_g2_i2	957	1e-156	SHCRBa_021_E20_F_10	Saccharum hybrid cultivar R570
Sample_1_c29388_g2_i2	1875	0	SHCRBa_044_D02_F_220	Saccharum hybrid cultivar R570
Sample_1_c29088_g1_i5	1217	0	NA	Saccharum hybrid cultivar ROC22
Sample_1_c22555_g1_i3	1677	0	NA	Saccharum hybrid cultivar ROC22
Sample_1_c20613_g1_i2	651	2e-60	NA	Saccharum officinarum (Sugarcane)
Sample_1_c25190_g4_i2	1131	0	NA	Saccharum officinarum (Sugarcane)
Sample_1_c58154_g1_i1	909	2e-155	SHCRBa_078_F08_R_190	Saccharum hybrid cultivar R570
Sample_1_c6862_g1_i1	413	5e-74	SHCRBa_184_K13_R_70	Saccharum hybrid cultivar R570
Sample_1_c28580_g1_i2	2049	0	SHCRBa_225_M19_F_320	Saccharum hybrid cultivar R570
Sample_1_c59623_g1_i1	367	4e-07	NA	Saccharum hybrid cultivar R570
Sample_1_c23658_g1_i1	472	5e-17	SHCRBa_003_N22_F_30	Saccharum hybrid cultivar R570
Sample_1_c20775_g1_i1	994	4e-84	SHCRBa_032_N13_R_250 SHCRBa_040_O01_F_170 SHCRBa_062_F01_R_30	Saccharum hybrid cultivar R570
Sample_1_c25941_g1_i1	1746	0	SHCRBa_036_F18_R_170	Saccharum hybrid cultivar R570
Sample_1_c46932_g1_i1	1087	2e-105	SHCRBa_026_B05_R_200 SHCRBa_026_F17_F_50	Saccharum hybrid cultivar R570
Sample_1_c16377_g1_i1	876	3e-35	SES23K06_011	Saccharum spontaneum (Wild sugarcane)
Sample_1_c24166_g5_i1	449	1e-33	pepc	Saccharum officinarum (Sugarcane)
Sample_1_c28723_g2_i2	940	4e-39	SHCRBa_267_M24_R_280	Saccharum hybrid cultivar R570
Sample_1_c18021_g2_i1	316	7e-13	SHCRBa_196_O13_R_460	Saccharum hybrid cultivar R570
Sample_1_c20464_g1_i1	1099	1e-43	SHCRBa_217_A17_F_100	Saccharum hybrid cultivar R570
Sample_1_c76464_g1_i1	390	8e-48	SHCRBa_159_M03_F_110	Saccharum hybrid cultivar R570
Sample_1_c29510_g1_i1	1578	0	NA	Saccharum hybrid cultivar
Sample_1_c17972_g1_i1	2574	0	Endoglucanase 10	Saccharum hybrid cultivar R570
Sample_1_c3981_g1_i1	665	3e-16	SHCRBa_168_J15_R_140	Saccharum hybrid cultivar R570
Sample_1_c34919_g1_i1	553	3e-123	SHCRBa_020_L15_F_160	Saccharum hybrid cultivar R570
Sample_1_c28514_g2_i2	1608	0	SHCRBa_004_O05_R_10 SHCRBa_220_D19_R_10	Saccharum hybrid cultivar R570
Sample_1_c51332_g1_i1	422	3e-19	SHCRBa_176_L06_F_50 SHCRBa_176_L06_F_90	Saccharum hybrid cultivar R570
Sample_1_c26917_g3_i2	408	2e-33	SHCRBa_018_K13_R_230	Saccharum hybrid cultivar R570
Sample_1_c20938_g1_i1	1540	0	SHCRBa_040_O01_F_50	Saccharum hybrid cultivar R570
Sample_1_c3587_g1_i1	535	2e-122	SHCRBa_189_K21_R_190	Saccharum hybrid cultivar R570
Sample_1_c17872_g1_i4	1678	0	SHCRBa_261_D02_F_280	Saccharum hybrid cultivar R570
Sample_1_c24414_g1_i1	845	4e-68	SHCRBa_027_I16_F_110 SHCRBa_119_J13_R_210	Saccharum hybrid cultivar R570
Sample_1_c22566_g2_i1	841	1e-111	SHCRBa_185_C01_F_160	Saccharum hybrid cultivar R570
Sample_1_c17968_g2_i1	1162	4e-46	SHCRBa_159_E04_R_50	Saccharum hybrid cultivar R570
Sample_1_c27217_g1_i2	2022	0	SHCRBa_014_G09_R_70	Saccharum hybrid cultivar R570
Sample_1_c22176_g1_i1	877	9e-58	SHCRBa_022_O20_R_180 SHCRBa_035_B09_R_210 SHCRBa_053_L01_R_300 SHCRBa_101_B12_R_290 SHCRBa_196_O13_R_510	Saccharum hybrid cultivar R570
Sample_1_c73807_g1_i1	498	1e-30	SHCRBa_260_G14_R_180	Saccharum hybrid cultivar R570
Sample_1_c21555_g1_i1	850	7e-152	SHCRBa_023_A24_F_30	Saccharum hybrid cultivar R570
Sample_1_c31006_g2_i1	847	9e-12	SHCRBa_115_J16_F_30	Saccharum hybrid cultivar R570
Sample_1_c30109_g1_i2	2647	0	SHCRBa_009_B01_R_10	Saccharum hybrid cultivar R570
Sample_1_c30603_g1_i1	2158	8e-62	SHCRBa_009_C19_R_110	Saccharum hybrid cultivar R570
Sample_1_c21043_g1_i1	750	4e-102	SHCRBa_055_F12_F_210	Saccharum hybrid cultivar R570
Sample_1_c23731_g1_i1	1210	0	SHCRBa_121_P14_R_150	Saccharum hybrid cultivar R570
Sample_1_c14731_g1_i1	649	2e-112	SHCRBa_115_J16_R_190	Saccharum hybrid cultivar R570
Sample_1_c6478_g1_i2	1071	0	SHCRBa_004_I20_F_160	Saccharum hybrid cultivar R570
Sample_1_c19901_g1_i5	1439	0	SHCRBa_097_O14_F_50	Saccharum hybrid cultivar R570
Sample_1_c20156_g1_i1	898	3e-93	SHCRBa_011_C11_R_50	Saccharum hybrid cultivar R570
Sample_1_c25124_g1_i1	977	2e-104	NA	Miscanthus sinensis (Japanese silver grass) (Saccharum japonicum)
Sample_1_c26241_g1_i2	1884	0	SHCRBa_027_N23_R_80	Saccharum hybrid cultivar R570
Sample_1_c48264_g1_i1	813	1e-171	SHCRBa_165_I15_F_300	Saccharum hybrid cultivar R570
Sample_1_c9577_g2_i1	472	5e-56	SHCRBa_127_N06_R_400	Saccharum hybrid cultivar R570
Sample_1_c27067_g2_i3	1490	5e-15	SHCRBa_045_L22_F_50	Saccharum hybrid cultivar R570
Sample_1_c13464_g1_i1	2771	2e-43	SHCRBa_004_O05_R_120	Saccharum hybrid cultivar R570
Sample_1_c19003_g1_i1	1742	0	ACS2	Saccharum hybrid cultivar SP80-3280
Sample_1_c26771_g1_i1	2537	0	SHCRBa_261_H05_R_30	Saccharum hybrid cultivar R570
Sample_1_c18763_g3_i1	696	2e-31	SHCRBa_008_G08_R_140	Saccharum hybrid cultivar R570
Sample_1_c878_g1_i2	321	3e-12	SHCRBa_162_H04_R_70	Saccharum hybrid cultivar R570
Sample_1_c44474_g1_i1	330	2e-76	SHCRBa_120_L03_F_20	Saccharum hybrid cultivar R570
Sample_1_c23135_g2_i1	1398	0	SHCRBa_179_G22_F_90	Saccharum hybrid cultivar R570
Sample_1_c29241_g1_i1	1588	0	SHCRBa_119_B13_F_380	Saccharum hybrid cultivar R570
Sample_1_c21951_g1_i1	972	1e-103	UBc E2	Saccharum hybrid cultivar ROC22
Sample_1_c53966_g1_i1	580	5e-127	SHCRBa_010_E09_R_470	Saccharum hybrid cultivar R570
Sample_1_c23695_g1_i1	552	2e-23	SHCRBa_022_I19_R_130	Saccharum hybrid cultivar R570
Sample_1_c21081_g2_i1	800	3e-141	SHCRBa_104_G22_F_10	Saccharum hybrid cultivar R570
Sample_1_c55398_g1_i1	321	1e-68	SHCRBa_094_E17_F_120	Saccharum hybrid cultivar R570
Sample_1_c17095_g1_i1	814	3e-75	SHCRBa_014_N06_F_70	Saccharum hybrid cultivar R570
Sample_1_c21711_g1_i2	1794	0	Sh265O22g_20	Saccharum hybrid cultivar
Sample_1_c37392_g1_i1	371	3e-53	SHCRBa_008_B11_R_10	Saccharum hybrid cultivar R570
Sample_1_c29052_g2_i1	1566	1e-158	SHCRBa_050_H11_R_580	Saccharum hybrid cultivar R570
Sample_1_c26680_g1_i1	1876	2e-180	SHCRBa_028_H13_R_460	Saccharum hybrid cultivar R570
Sample_1_c24084_g1_i1	1781	0	NA	Saccharum arundinaceum
Sample_1_c11167_g2_i1	1092	0	SHCRBa_012_J22_R_130	Saccharum hybrid cultivar R570
Sample_1_c42762_g1_i1	417	4e-68	SHCRBa_201_F17_F_310	Saccharum hybrid cultivar R570
Sample_1_c29311_g2_i1	1366	3e-74	NA	Saccharum officinarum (Sugarcane)
Sample_1_c2369_g1_i1	306	2e-44	SHCRBa_185_O22_F_140	Saccharum hybrid cultivar R570
Sample_1_c37100_g1_i1	612	1e-98	SHCRBa_159_M03_F_110	Saccharum hybrid cultivar R570
Sample_1_c23239_g1_i1	1743	0	SHCRBa_161_F21_F_40	Saccharum hybrid cultivar R570
Sample_1_c24458_g2_i1	1280	4e-77	SHCRBa_144_K17_F_190	Saccharum hybrid cultivar R570
Sample_1_c11784_g1_i1	824	9e-38	SHCRBa_258_H24_F_410	Saccharum hybrid cultivar R570
Sample_1_c31039_g1_i5	1579	0	hsp70	Saccharum hybrid cultivar
Sample_1_c74758_g1_i1	644	4e-123	SHCRBa_162_H04_F_220	Saccharum hybrid cultivar R570
Sample_1_c51193_g1_i1	356	1e-46	SHCRBa_010_J05_R_20	Saccharum hybrid cultivar R570
Sample_1_c27983_g1_i5	1113	1e-133	SHCRBa_190_D01_R_240	Saccharum hybrid cultivar R570
Sample_1_c20312_g1_i2	1076	2e-80	SHCRBa_257_A20_R_20	Saccharum hybrid cultivar R570
Sample_1_c24829_g1_i1	1716	0	SHCRBa_258_F08_F_20	Saccharum hybrid cultivar R570
Sample_1_c27150_g1_i2	496	7e-44	SHCRBa_168_J15_F_160	Saccharum hybrid cultivar R570
Sample_1_c14365_g1_i1	436	1e-99	SHCRBa_011_C11_F_100	Saccharum hybrid cultivar R570
Sample_1_c24385_g1_i1	1327	0	SHCRBa_028_G23_F_10	Saccharum hybrid cultivar R570
Sample_1_c15626_g1_i1	718	5e-35	scMYB30	Saccharum hybrid cultivar Co 86032
Sample_1_c20900_g2_i1	555	7e-39	TLPL	Saccharum hybrid cultivar CoC 671
Sample_1_c13227_g1_i1	852	0	SHCRBa_261_D02_R_130	Saccharum hybrid cultivar R570
Sample_1_c53879_g1_i1	467	1e-94	SHCRBa_120_L03_F_20	Saccharum hybrid cultivar R570
Sample_1_c4690_g1_i2	554	5e-76	SHCRBa_261_O20_F_130	Saccharum hybrid cultivar R570
Sample_1_c24376_g1_i1	1608	5e-151	CBL9	Saccharum hybrid cultivar GT28
Sample_1_c17375_g1_i1	1368	0	SHCRBa_001_L05_F_280	Saccharum hybrid cultivar R570
Sample_1_c30410_g1_i1	1935	0	NA	Saccharum officinarum (Sugarcane)
Sample_1_c5837_g1_i1	1416	3e-163	SHCRBa_225_M19_R_290	Saccharum hybrid cultivar R570
Sample_1_c15627_g1_i1	383	2e-30	SHCRBa_218_D04_R_60	Saccharum hybrid cultivar R570
Sample_1_c22228_g1_i3	1032	3e-153	SHCRBa_033_L20_F_60 SHCRBa_073_J10_F_140	Saccharum hybrid cultivar R570
Sample_1_c24315_g1_i1	2101	0	SHCRBa_014_G09_R_50	Saccharum hybrid cultivar R570
Sample_1_c50230_g1_i1	307	4e-26	SHCRBa_028_C07_R_390	Saccharum hybrid cultivar R570
Sample_1_c10244_g1_i1	445	2e-54	SHCRBa_035_J13_F_130	Saccharum hybrid cultivar R570
Sample_1_c12192_g1_i1	838	2e-105	SHCRBa_044_D02_F_100	Saccharum hybrid cultivar R570
Sample_1_c28454_g4_i2	554	5e-09	SHCRBa_004_J16_F_70	Saccharum hybrid cultivar R570
Sample_1_c72246_g1_i1	374	2e-08	SHCRBa_027_K06_R_350	Saccharum hybrid cultivar R570
Sample_1_c28584_g1_i1	2437	9e-140	SHCRBa_001_L05_F_160 SHCRBa_029_M13_F_220	Saccharum hybrid cultivar R570
Sample_1_c27831_g2_i1	1217	1e-96	SHCRBa_001_I10_R_20	Saccharum hybrid cultivar R570
Sample_1_c33618_g1_i1	306	8e-23	SHCRBa_159_M03_F_110	Saccharum hybrid cultivar R570
Sample_1_c11417_g1_i1	1165	2e-112	NA	Saccharum hybrid cultivar GT28
Sample_1_c4690_g1_i1	537	4e-76	SHCRBa_261_O20_F_130	Saccharum hybrid cultivar R570
Sample_1_c7303_g1_i1	313	7e-14	GluA1	Saccharum hybrid cultivar
Sample_1_c29073_g2_i6	1570	3e-37	SHCRBa_010_J05_R_20	Saccharum hybrid cultivar R570
Sample_1_c13576_g1_i1	507	1e-12	SHCRBa_168_J15_F_230	Saccharum hybrid cultivar R570
Sample_1_c13131_g1_i1	1994	0	SHCRBa_067_E24_F_100	Saccharum hybrid cultivar R570
Sample_1_c13500_g1_i1	977	2e-154	SHCRBa_035_B09_R_150	Saccharum hybrid cultivar R570
Sample_1_c40066_g1_i1	392	2e-12	SHCRBa_161_O13_R_150 SHCRBa_161_O13_R_170	Saccharum hybrid cultivar R570
Sample_1_c21081_g1_i1	905	4e-162	SHCRBa_104_G22_F_10	Saccharum hybrid cultivar R570
Sample_1_c66422_g1_i1	568	9e-86	SHCRBa_261_M16_F_340	Saccharum hybrid cultivar R570
Sample_1_c13006_g1_i1	361	1e-77	SHCRBa_011_C11_F_100	Saccharum hybrid cultivar R570
Sample_1_c47796_g1_i1	684	3e-104	SHCRBa_230_N09_R_300	Saccharum hybrid cultivar R570
Sample_1_c26377_g1_i1	1530	0	NA	Saccharum hybrid cultivar
Sample_1_c9092_g2_i1	545	7e-88	SHCRBa_022_B01_F_230	Saccharum hybrid cultivar R570
Sample_1_c24385_g1_i2	1609	0	SHCRBa_013_F04_R_50	Saccharum hybrid cultivar R570
Sample_1_c29636_g1_i3	2255	0	SHCRBa_022_B01_F_270	Saccharum hybrid cultivar R570
Sample_1_c30867_g1_i3	668	5e-97	scMYB4	Saccharum hybrid cultivar Co 86032
Sample_1_c20478_g1_i1	1323	0	SHCRBa_224_D04_F_10	Saccharum hybrid cultivar R570
Sample_1_c29792_g1_i1	2526	0	SHCRBa_190_D01_R_130	Saccharum hybrid cultivar R570
Sample_1_c27617_g3_i2	832	2e-37	NA	Miscanthus sinensis (Japanese silver grass) (Saccharum japonicum)
Sample_1_c14365_g2_i1	357	2e-11	SHCRBa_011_C11_F_100	Saccharum hybrid cultivar R570
Sample_1_c31219_g2_i2	510	4e-33	pglcat4	Saccharum officinarum (Sugarcane)
Sample_1_c21639_g1_i1	1493	0	SHCRBa_022_D05_R_10	Saccharum hybrid cultivar R570
Sample_1_c28428_g1_i1	3325	0	NA	Saccharum hybrid cultivar R570
Sample_1_c30113_g2_i1	2787	0	SAI10	Saccharum hybrid cultivar GT28
Sample_1_c61216_g1_i1	312	2e-52	SHCRBa_162_H04_F_260	Saccharum hybrid cultivar R570
Sample_1_c31188_g1_i7	1752	1e-146	SHCRBa_159_H10_F_30	Saccharum hybrid cultivar R570
Sample_1_c23183_g2_i1	1382	0	Cyclin-H1-1	Saccharum hybrid cultivar R570
Sample_1_c24664_g2_i1	889	2e-158	SHCRBa_021_E20_F_10	Saccharum hybrid cultivar R570
Sample_1_c25841_g1_i1	1324	9e-158	SHCRBa_055_F12_F_220	Saccharum hybrid cultivar R570
Sample_1_c58667_g1_i1	304	1e-60	SHCRBa_035_D21_F_420	Saccharum hybrid cultivar R570
Sample_1_c31055_g3_i1	871	4e-151	SHCRBa_009_G16_R_160	Saccharum hybrid cultivar R570
Sample_1_c9533_g1_i1	428	6e-77	SHCRBa_040_D12_F_370	Saccharum hybrid cultivar R570
Sample_1_c17902_g1_i1	1144	5e-148	SHCRBa_044_D02_F_100	Saccharum hybrid cultivar R570
Sample_1_c23438_g1_i1	2064	0	SHCRBa_024_H17_R_20	Saccharum hybrid cultivar R570
Sample_1_c9260_g1_i1	538	1e-22	SHCRBa_261_M16_F_40	Saccharum hybrid cultivar R570
Sample_1_c27353_g2_i1	2855	0	SHCRBa_020_A05_R_10	Saccharum hybrid cultivar R570
Sample_1_c17163_g2_i1	1983	5e-12	SHCRBa_049_K23_R_70	Saccharum hybrid cultivar R570
Sample_1_c63674_g1_i1	1147	7e-135	Sh253G12g_010	Saccharum hybrid cultivar
Sample_1_c30027_g1_i1	1045	5e-29	SHCRBa_181_K17_R_210	Saccharum hybrid cultivar R570
Sample_1_c21305_g1_i1	1843	0	SHCRBa_035_J13_F_130	Saccharum hybrid cultivar R570
Sample_1_c21281_g1_i2	1968	0	NA	Saccharum hybrid cultivar R570
Sample_1_c30755_g1_i1	2920	0	SHCRBa_040_O01_R_250	Saccharum hybrid cultivar R570
Sample_1_c47212_g1_i1	532	4e-16	SHCRBa_012_A01_F_230	Saccharum hybrid cultivar R570
Sample_1_c22221_g1_i2	692	1e-92	NA	Saccharum arundinaceum
Sample_1_c15813_g1_i2	545	2e-17	NA	Saccharum arundinaceum
Sample_1_c17625_g1_i1	1170	1e-151	SHCRBa_120_L03_F_10	Saccharum hybrid cultivar R570
Sample_1_c13582_g1_i1	303	9e-39	SHCRBa_028_C07_R_390	Saccharum hybrid cultivar R570
Sample_1_c25717_g1_i1	748	3e-45	SHCRBa_074_M02_R_10	Saccharum hybrid cultivar R570
Sample_1_c30622_g2_i3	3764	0	SHCRBa_170_C07_R_370	Saccharum hybrid cultivar R570
Sample_1_c22110_g1_i1	1476	0	SHCRBa_230_N09_R_230	Saccharum hybrid cultivar R570
Sample_1_c25190_g4_i1	1090	0	NA	Saccharum officinarum (Sugarcane)
Sample_1_c28058_g1_i1	314	3e-53	SHCRBa_031_P04_R_120	Saccharum hybrid cultivar R570
Sample_1_c30879_g1_i2	2363	0	SHCRBa_133_K20_R_340	Saccharum hybrid cultivar R570
Sample_1_c30304_g1_i1	1330	0	SHCRBa_022_B01_R_240	Saccharum hybrid cultivar R570
Sample_1_c29565_g1_i4	1587	4e-139	NA	Saccharum officinarum (Sugarcane)
Sample_1_c23183_g2_i2	888	0	Cyclin-H1-1	Saccharum hybrid cultivar R570
Sample_1_c29427_g3_i1	520	8e-102	SHCRBa_084_G07_F_180	Saccharum hybrid cultivar R570
Sample_1_c23070_g1_i2	1351	4e-169	SHCRBa_040_D12_R_20	Saccharum hybrid cultivar R570
Sample_1_c26387_g1_i1	1916	0	SHCRBa_261_O20_R_230	Saccharum hybrid cultivar R570
Sample_1_c22213_g2_i1	678	3e-91	SHCRBa_168_J15_F_230	Saccharum hybrid cultivar R570
Sample_1_c21920_g1_i1	1106	0	SHCRBa_167_G07_R_210	Saccharum hybrid cultivar R570
Sample_1_c5915_g1_i1	334	5e-22	SHCRBa_010_E09_R_180	Saccharum hybrid cultivar R570
Sample_1_c27435_g5_i1	513	3e-79	SHCRBa_006_C11_R_170	Saccharum hybrid cultivar R570
Sample_1_c25018_g2_i1	2544	0	SHCRBa_185_C01_R_10	Saccharum hybrid cultivar R570
Sample_1_c27392_g2_i1	1483	0	Sh015N23g_090	Saccharum hybrid cultivar
Sample_1_c24496_g1_i1	924	1e-79	SHCRBa_003_N22_F_200	Saccharum hybrid cultivar R570
Sample_1_c20291_g1_i1	986	9e-52	SHCRBa_011_C13_R_40	Saccharum hybrid cultivar R570
Sample_1_c28283_g1_i1	1848	0	SHCRBa_045_L22_F_80	Saccharum hybrid cultivar R570
Sample_1_c20962_g1_i4	1051	5e-143	NA	Saccharum hybrid cultivar GT28
Sample_1_c20387_g1_i1	766	7e-56	NA	Saccharum officinarum (Sugarcane)
Sample_1_c65070_g1_i1	844	1e-129	SHCRBa_020_L15_F_160	Saccharum hybrid cultivar R570
Sample_1_c25577_g1_i1	1719	0	SES23K06_002	Saccharum spontaneum (Wild sugarcane)
Sample_1_c26078_g1_i3	948	4e-16	SHCRBa_144_K17_F_320	Saccharum hybrid cultivar R570
Sample_1_c20537_g1_i1	2225	0	SHCRBa_028_D11_R_320	Saccharum hybrid cultivar R570
Sample_1_c19822_g1_i1	1197	1e-140	SHCRBa_166_F02_F_80	Saccharum hybrid cultivar R570
Sample_1_c64132_g1_i1	645	2e-17	SHCRBa_115_J16_F_380	Saccharum hybrid cultivar R570
Sample_1_c42458_g1_i1	367	2e-57	SHCRBa_260_G14_R_10	Saccharum hybrid cultivar R570
Sample_1_c17531_g1_i1	539	2e-29	SHCRBa_009_G16_R_160	Saccharum hybrid cultivar R570
Sample_1_c27285_g1_i1	1169	2e-98	CycD4.1	Saccharum hybrid cultivar ROC16
Sample_1_c7260_g1_i1	1677	0	SHCRBa_028_N13_F_90	Saccharum hybrid cultivar R570
Sample_1_c16609_g2_i2	2005	0	SHCRBa_261_O20_R_280	Saccharum hybrid cultivar R570
Sample_1_c24882_g1_i2	901	7e-76	SHCRBa_089_D15_R_30	Saccharum hybrid cultivar R570
Sample_1_c22520_g1_i1	2744	0	NA	Saccharum hybrid cultivar
Sample_1_c13774_g2_i2	1336	3e-97	SHCRBa_011_C13_F_20	Saccharum hybrid cultivar R570
Sample_1_c30234_g1_i1	1996	0	SHCRBa_017_P09_R_10	Saccharum hybrid cultivar R570
Sample_1_c70614_g1_i1	486	5e-74	SHCRBa_121_B20_R_310	Saccharum hybrid cultivar R570
Sample_1_c27430_g2_i1	520	2e-39	SHCRBa_011_C11_R_40	Saccharum hybrid cultivar R570
Sample_1_c7722_g2_i1	335	9e-65	acs1	Saccharum officinarum (Sugarcane)
Sample_1_c51736_g1_i1	334	5e-14	SHCRBa_016_K03_R_210	Saccharum hybrid cultivar R570
Sample_1_c12623_g1_i1	1020	9e-126	MsiHd1	Miscanthus sinensis (Japanese silver grass) (Saccharum japonicum)
Sample_1_c26194_g1_i6	1088	2e-69	SHCRBa_003_N22_R_120	Saccharum hybrid cultivar R570
Sample_1_c10522_g1_i2	607	9e-38	SHCRBa_020_L15_R_30	Saccharum hybrid cultivar R570
Sample_1_c24903_g1_i1	2775	0	SHCRBa_020_D23_R_290	Saccharum hybrid cultivar R570
Sample_1_c22540_g1_i2	992	9e-80	SHCRBa_145_O09_F_150	Saccharum hybrid cultivar R570
Sample_1_c17489_g1_i1	1396	0	Sh015N23g_170	Saccharum hybrid cultivar
Sample_1_c28283_g1_i2	1824	0	SHCRBa_045_L22_F_80	Saccharum hybrid cultivar R570
Sample_1_c6487_g1_i1	329	5e-50	SHCRBa_010_J05_R_20	Saccharum hybrid cultivar R570
Sample_1_c20761_g1_i1	738	8e-129	SHCRBa_024_F14_F_290	Saccharum hybrid cultivar R570
Sample_1_c22056_g1_i1	1145	4e-84	SHCRBa_201_D09_R_90	Saccharum hybrid cultivar R570
Sample_1_c28442_g2_i1	2332	0	SHCRBa_010_E09_R_240	Saccharum hybrid cultivar R570
Sample_1_c29041_g1_i4	1504	1e-136	NA	Saccharum officinarum (Sugarcane)
Sample_1_c27094_g2_i1	1346	0	SHCRBa_028_E10_R_180	Saccharum hybrid cultivar R570
Sample_1_c27983_g1_i1	1157	7e-126	SHCRBa_190_D01_R_240	Saccharum hybrid cultivar R570
Sample_1_c12552_g1_i2	536	7e-100	SHCRBa_261_O20_F_130	Saccharum hybrid cultivar R570
Sample_1_c19962_g1_i1	1118	2e-176	SHCRBa_020_D23_F_270	Saccharum hybrid cultivar R570
Sample_1_c37826_g1_i1	536	6e-42	SHCRBa_026_P08_R_10 SHCRBa_161_O13_R_20 SHCRBa_176_L06_F_150 SHCRBa_256_D11_R_110	Saccharum hybrid cultivar R570
Sample_1_c27339_g1_i1	1677	0	SHCRBa_165_I15_F_170	Saccharum hybrid cultivar R570
Sample_1_c22073_g1_i1	1425	1e-138	SHCRBa_030_N11_R_220 SHCRBa_035_D21_R_220	Saccharum hybrid cultivar R570
Sample_1_c27282_g3_i1	877	6e-172	SHCRBa_011_L19_R_10	Saccharum hybrid cultivar R570
Sample_1_c27217_g1_i1	2045	0	SHCRBa_014_G09_R_70	Saccharum hybrid cultivar R570
Sample_1_c17872_g1_i1	1832	0	SHCRBa_261_D02_F_280	Saccharum hybrid cultivar R570
Sample_1_c2190_g1_i1	526	1e-15	SHCRBa_020_L15_F_240	Saccharum hybrid cultivar R570
Sample_1_c22157_g1_i1	1588	0	SHCRBa_165_I15_F_320	Saccharum hybrid cultivar R570
Sample_1_c31188_g1_i8	1476	4e-106	SHCRBa_159_H10_F_30	Saccharum hybrid cultivar R570
Sample_1_c45257_g1_i1	1081	2e-143	SHCRBa_082_J13_R_420	Saccharum hybrid cultivar R570
Sample_1_c26060_g5_i1	926	4e-82	SHCRBa_258_H24_R_110	Saccharum hybrid cultivar R570
Sample_1_c74750_g1_i1	415	4e-76	SHCRBa_035_D21_F_420	Saccharum hybrid cultivar R570
Sample_1_c20639_g2_i1	434	2e-28	dr1	Saccharum hybrid cultivar SP80-3280
Sample_1_c27067_g2_i2	1361	4e-15	SHCRBa_045_L22_F_50	Saccharum hybrid cultivar R570
Sample_1_c17490_g1_i1	1181	9e-131	SHCRBa_024_H17_R_180	Saccharum hybrid cultivar R570
Sample_1_c26595_g1_i1	2058	0	ALDH5F1	Saccharum officinarum (Sugarcane)
Sample_1_c29398_g1_i1	4338	0	SHCRBa_095_E16_F_480	Saccharum hybrid cultivar R570
Sample_1_c34178_g1_i1	543	1e-22	SHCRBa_051_E13_R_310	Saccharum hybrid cultivar R570
Sample_1_c30946_g1_i1	4021	0	SPSA	Saccharum hybrid cultivar ROC22
Sample_1_c61011_g1_i1	423	7e-89	RGA-2	Saccharum hybrid (Sugarcane)
Sample_1_c30541_g1_i1	2196	0	NA	Saccharum hybrid (Sugarcane)
Sample_1_c17347_g1_i1	1946	0	SHCRBa_120_L03_R_160	Saccharum hybrid cultivar R570
Sample_1_c24827_g1_i1	3632	0	SHCRBa_115_J16_R_420	Saccharum hybrid cultivar R570
Sample_1_c27287_g4_i3	526	9e-58	SHCRBa_102_P01_R_230	Saccharum hybrid cultivar R570
Sample_1_c13216_g1_i1	484	2e-28	SHCRBa_024_F14_F_290	Saccharum hybrid cultivar R570
Sample_1_c30282_g1_i3	397	1e-27	scMYB14	Saccharum hybrid cultivar Co 86032
Sample_1_c31039_g1_i4	1283	0	hsp70	Saccharum hybrid cultivar
Sample_1_c10657_g1_i1	885	5e-108	SHCRBa_011_L19_R_180	Saccharum hybrid cultivar R570
Sample_1_c38596_g1_i1	329	7e-57	SHCRBa_028_C07_R_390	Saccharum hybrid cultivar R570
Sample_1_c27820_g1_i1	1494	3e-121	Sh51L01g_100	Saccharum hybrid cultivar
Sample_1_c25461_g1_i1	2743	0	NA	Saccharum arundinaceum
Sample_1_c28024_g1_i1	2067	0	CAT	Saccharum arundinaceum
Sample_1_c23461_g1_i2	394	9e-29	scMYB25	Saccharum hybrid cultivar Co 86032
Sample_1_c27188_g1_i1	2664	0	Sh197G04g_060	Saccharum hybrid cultivar
Sample_1_c26503_g1_i2	1232	1e-113	SHCRBa_225_M19_F_190	Saccharum hybrid cultivar R570
Sample_1_c21651_g2_i1	1112	2e-166	SHCRBa_109_M04_R_50	Saccharum hybrid cultivar R570
Sample_1_c18215_g1_i1	1412	0	SHCRBa_008_G08_F_310	Saccharum hybrid cultivar R570
Sample_1_c28602_g1_i1	2584	0	SHCRBa_196_O13_R_500	Saccharum hybrid cultivar R570
Sample_1_c23658_g2_i1	812	1e-56	SHCRBa_003_N22_F_30	Saccharum hybrid cultivar R570
Sample_1_c24062_g1_i1	1018	1e-96	SOD	Saccharum arundinaceum
Sample_1_c17580_g1_i1	1299	2e-55	SHCRBa_151_D24_F_30	Saccharum hybrid cultivar R570
Sample_1_c22756_g1_i1	609	1e-65	SHCRBa_121_P14_R_290	Saccharum hybrid cultivar R570
Sample_1_c22365_g1_i1	1819	0	SHCRBa_059_B13_F_30	Saccharum hybrid cultivar R570
Sample_1_c15506_g1_i1	1364	0	SHCRBa_121_P14_R_100	Saccharum hybrid cultivar R570
Sample_1_c27196_g2_i1	739	3e-138	NA	Saccharum hybrid cultivar H65-7052
Sample_1_c22774_g2_i1	1480	0	NA	Saccharum hybrid cultivar FN-41
Sample_1_c28231_g2_i2	931	8e-98	SHCRBa_107_M24_R_100	Saccharum hybrid cultivar R570
Sample_1_c23573_g1_i1	2294	0	SHCRBa_165_F05_R_310	Saccharum hybrid cultivar R570
Sample_1_c24315_g1_i3	2030	0	SHCRBa_014_G09_R_50	Saccharum hybrid cultivar R570
Sample_1_c10284_g1_i2	677	6e-149	NA	Saccharum hybrid cultivar R570
Sample_1_c29538_g1_i3	3536	0	SHCRBa_161_F21_R_50	Saccharum hybrid cultivar R570
Sample_1_c46945_g1_i1	1539	0	P5CS1	Saccharum hybrid cultivar
Sample_1_c21541_g1_i1	1259	0	b5R	Saccharum hybrid cultivar ROC22
Sample_1_c30233_g2_i1	2049	0	SHCRBa_008_G08_F_250	Saccharum hybrid cultivar R570
Sample_1_c27844_g1_i4	3238	0	AKT1	Saccharum hybrid cultivar
Sample_1_c65639_g1_i1	331	5e-38	SHCRBa_127_N06_F_530	Saccharum hybrid cultivar R570
Sample_1_c14928_g1_i1	809	5e-108	NA	Saccharum hybrid cultivar CP72-1210
Sample_1_c28825_g1_i2	1116	0	SHCRBa_063_F06_F_210	Saccharum hybrid cultivar R570
Sample_1_c17377_g1_i1	363	1e-28	scMYB27	Saccharum hybrid cultivar Co 86032
Sample_1_c25063_g2_i3	751	1e-18	SHCRBa_022_B01_F_250	Saccharum hybrid cultivar R570
Sample_1_c29636_g1_i2	2506	0	SHCRBa_022_B01_F_270	Saccharum hybrid cultivar R570
Sample_1_c18779_g2_i1	847	1e-88	SHCRBa_107_F16_F_230	Saccharum hybrid cultivar R570
Sample_1_c17095_g1_i2	883	8e-85	SHCRBa_014_N06_F_70	Saccharum hybrid cultivar R570
Sample_1_c13122_g1_i1	331	1e-64	SHCRBa_190_D01_R_240	Saccharum hybrid cultivar R570
Sample_1_c26365_g1_i3	3070	0	GID1	Saccharum officinarum (Sugarcane)
Sample_1_c73518_g1_i1	450	6e-88	SHCRBa_258_H24_R_110	Saccharum hybrid cultivar R570
Sample_1_c27617_g3_i5	1543	3e-48	NA	Miscanthus sinensis (Japanese silver grass) (Saccharum japonicum)
Sample_1_c62978_g1_i1	514	1e-76	SHCRBa_165_I15_F_40	Saccharum hybrid cultivar R570
Sample_1_c73099_g1_i1	379	2e-60	P5CS1	Saccharum hybrid cultivar
Sample_1_c26486_g1_i1	2048	0	Sh148J07_20	Saccharum hybrid cultivar R570
Sample_1_c17978_g1_i1	1038	1e-93	MPS	Saccharum hybrid cultivar
Sample_1_c13722_g1_i1	1701	0	SHCRBa_159_J23_F_310	Saccharum hybrid cultivar R570
Sample_1_c26077_g1_i1	2384	0	CIPK	Saccharum hybrid cultivar Yacheng05-179
Sample_1_c57940_g1_i1	459	3e-26	SHCRBa_258_I03_F_380	Saccharum hybrid cultivar R570
Sample_1_c34694_g1_i1	321	1e-58	SHCRBa_260_G14_R_10	Saccharum hybrid cultivar R570
Sample_1_c26860_g1_i1	1006	3e-138	SHCRBa_261_O20_R_210	Saccharum hybrid cultivar R570
Sample_1_c1696_g1_i1	543	2e-106	GS1.c	Saccharum officinarum (Sugarcane)
Sample_1_c23855_g1_i1	1113	3e-150	SHCRBa_265_I24_F_300	Saccharum hybrid cultivar R570
Sample_1_c62718_g1_i1	389	2e-67	SHCRBa_021_E20_F_10	Saccharum hybrid cultivar R570
Sample_1_c20240_g1_i1	1549	0	NA	Saccharum officinarum (Sugarcane)
Sample_1_c30259_g1_i1	1792	0	SHCRBa_201_F17_F_10	Saccharum hybrid cultivar R570
Sample_1_c25608_g1_i2	1975	0	SHCRBa_168_J15_R_120	Saccharum hybrid cultivar R570
Sample_1_c36700_g1_i1	606	1e-117	SHCRBa_165_I15_F_300	Saccharum hybrid cultivar R570
Sample_1_c26528_g2_i1	1102	1e-54	SHCRBa_267_M24_R_460	Saccharum hybrid cultivar R570
Sample_1_c29248_g2_i3	1261	2e-18	Sh253G12g_380	Saccharum hybrid cultivar
Sample_1_c39553_g1_i1	698	2e-19	ShCIR12E03g_160	Saccharum hybrid cultivar
Sample_1_c24200_g1_i1	1388	0	NA	Saccharum officinarum (Sugarcane)
Sample_1_c23553_g2_i3	735	5e-68	NA	Saccharum officinarum (Sugarcane)
Sample_1_c18779_g4_i1	1102	2e-101	SHCRBa_107_F16_F_100	Saccharum hybrid cultivar R570
Sample_1_c6881_g1_i1	337	3e-43	SHCRBa_020_L15_F_240	Saccharum hybrid cultivar R570
Sample_1_c16972_g1_i1	475	1e-109	SHCRBa_222_J24_F_140	Saccharum hybrid cultivar R570
Sample_1_c28610_g1_i3	548	5e-47	SHCRBa_050_H11_F_10	Saccharum hybrid cultivar R570
Sample_1_c6107_g1_i1	439	2e-70	SHCRBa_127_N06_R_400	Saccharum hybrid cultivar R570
Sample_1_c24522_g2_i1	667	1e-40	TLP98	Saccharum hybrid cultivar CoC 671
Sample_1_c23919_g1_i1	1564	0	NA	Miscanthus sinensis (Japanese silver grass) (Saccharum japonicum)
Sample_1_c24315_g1_i4	1850	0	SHCRBa_014_G09_R_50	Saccharum hybrid cultivar R570
Sample_1_c76942_g1_i1	451	2e-81	NA	Saccharum hybrid cultivar FN-41
Sample_1_c25858_g1_i1	592	1e-105	SHCRBa_170_C07_F_420	Saccharum hybrid cultivar R570
Sample_1_c36515_g1_i1	1926	3e-122	orf179	Saccharum hybrid cultivar NCo 310
Sample_1_c15478_g1_i1	498	2e-19	SHCRBa_250_M20_F_440	Saccharum hybrid cultivar R570
Sample_1_c25928_g1_i1	1091	1e-50	SHCRBa_059_B13_R_100	Saccharum hybrid cultivar R570
Sample_1_c10284_g1_i1	336	3e-55	SHCRBa_145_O09_F_20	Saccharum hybrid cultivar R570
Sample_1_c21651_g1_i1	375	3e-27	SHCRBa_109_M04_R_50	Saccharum hybrid cultivar R570
Sample_1_c27844_g1_i5	2063	0	AKT1	Saccharum hybrid cultivar
Sample_1_c7040_g1_i1	307	4e-11	SHCRBa_107_F16_F_100	Saccharum hybrid cultivar R570
Sample_1_c24746_g2_i1	506	3e-87	SHCRBa_030_E01_R_110 SHCRBa_032_O01_F_40	Saccharum hybrid cultivar R570
Sample_1_c9092_g2_i2	413	2e-61	SHCRBa_022_B01_F_230	Saccharum hybrid cultivar R570
Sample_1_c26530_g3_i1	985	3e-123	SHCRBa_133_K20_R_210	Saccharum hybrid cultivar R570
Sample_1_c31189_g5_i3	3124	0	SHCRBa_218_D04_R_220	Saccharum hybrid cultivar R570
Sample_1_c19819_g1_i1	1418	2e-163	SHCRBa_026_H12_F_90	Saccharum hybrid cultivar R570
Sample_1_c29404_g1_i1	2423	0	SHCRBa_083_K20_F_130	Saccharum hybrid cultivar R570
Sample_1_c21496_g1_i1	973	9e-152	SHCRBa_250_M20_R_30	Saccharum hybrid cultivar R570
Sample_1_c29785_g1_i3	1260	3e-90	SHCRBa_027_N23_F_10	Saccharum hybrid cultivar R570
Sample_1_c21783_g1_i1	708	4e-63	SHCRBa_160_F12_F_20	Saccharum hybrid cultivar R570
Sample_1_c25007_g1_i1	1301	0	SHCRBa_261_O20_F_50	Saccharum hybrid cultivar R570
Sample_1_c26779_g1_i2	868	5e-169	SHCRBa_013_P09_F_150	Saccharum hybrid cultivar R570
Sample_1_c11277_g1_i1	749	2e-102	SHCRBa_079_N11_R_170	Saccharum hybrid cultivar R570
Sample_1_c18215_g1_i2	1478	0	SHCRBa_008_G08_F_310	Saccharum hybrid cultivar R570
Sample_1_c20086_g1_i1	2075	0	SHCRBa_028_K12_F_270	Saccharum hybrid cultivar R570
Sample_1_c46547_g1_i1	358	9e-74	SHCRBa_001_J04_R_380	Saccharum hybrid cultivar R570
Sample_1_c683_g1_i2	510	1e-30	SHCRBa_238_G09_R_260 SHCRBa_240_C21_R_280	Saccharum hybrid cultivar R570
Sample_1_c10135_g1_i1	454	1e-94	SHCRBa_165_I15_F_40	Saccharum hybrid cultivar R570
Sample_1_c24022_g1_i1	1334	4e-143	scMYB40	Saccharum hybrid cultivar Co 86032
Sample_1_c20761_g1_i2	712	8e-138	SHCRBa_024_F14_F_290	Saccharum hybrid cultivar R570
Sample_1_c29565_g1_i1	1585	5e-137	NA	Saccharum officinarum (Sugarcane)
Sample_1_c23135_g1_i3	3067	0	NA	Saccharum hybrid cultivar ROC22
Sample_1_c28247_g1_i4	1642	0	SHCRBa_062_I05_R_120	Saccharum hybrid cultivar R570
Sample_1_c13325_g1_i1	615	5e-76	SHCRBa_145_O09_F_190	Saccharum hybrid cultivar R570
Sample_1_c30368_g3_i1	1416	0	SHCRBa_046_L16_R_20	Saccharum hybrid cultivar R570
Sample_1_c29311_g2_i2	1243	1e-81	NA	Saccharum officinarum (Sugarcane)
Sample_1_c19260_g2_i1	673	2e-113	SHCRBa_004_G10_F_250 SHCRBa_021_E20_F_190	Saccharum hybrid cultivar R570
Sample_1_c25429_g1_i1	1064	4e-96	SHCRBa_009_E01_R_10 SHCRBa_010_J05_R_270	Saccharum hybrid cultivar R570
Sample_1_c23566_g2_i1	4128	0	SHCRBa_078_K12_F_230	Saccharum hybrid cultivar R570
Sample_1_c158_g1_i2	944	1e-144	GAI	Saccharum officinarum (Sugarcane)
Sample_1_c27123_g1_i1	731	8e-109	SHCRBa_166_F02_R_150 SHCRBa_222_J24_F_150 SHCRBa_224_E06_R_390 SHCRBa_254_D06_F_100	Saccharum hybrid cultivar R570
Sample_1_c25476_g2_i1	500	6e-32	MYB83	Saccharum hybrid cultivar CoC 671
Sample_1_c15166_g1_i1	511	4e-58	scMYB9	Saccharum hybrid cultivar Co 86032
Sample_1_c49882_g1_i1	632	3e-49	SHCRBa_159_M03_R_100	Saccharum hybrid cultivar R570
Sample_1_c30694_g4_i3	1077	1e-155	SHCRBa_185_C01_F_180	Saccharum hybrid cultivar R570
Sample_1_c25245_g1_i1	1196	0	SHCRBa_006_C11_R_30	Saccharum hybrid cultivar R570
Sample_1_c30524_g1_i1	2706	0	SHCRBa_160_O06_F_30	Saccharum hybrid cultivar R570
Sample_1_c24897_g1_i1	1799	0	SHCRBa_168_J15_R_270	Saccharum hybrid cultivar R570
Sample_1_c29025_g1_i1	1654	0	SAMDC	Saccharum officinarum (Sugarcane)
Sample_1_c29825_g2_i1	1311	0	SHCRBa_029_O19_R_190 SHCRBa_029_O19_R_250	Saccharum hybrid cultivar R570
Sample_1_c29919_g2_i1	2795	0	LSG	Saccharum hybrid cultivar
Sample_1_c27079_g2_i1	3561	0	SHCRBa_015_H09_R_100	Saccharum hybrid cultivar R570
Sample_1_c26946_g1_i1	2383	0	NA	Saccharum hybrid cultivar GT28
Sample_1_c12733_g3_i1	519	1e-112	NA	Saccharum hybrid cultivar R570
Sample_1_c25608_g1_i3	2056	0	SHCRBa_168_J15_R_120	Saccharum hybrid cultivar R570
Sample_1_c18521_g2_i1	1007	6e-62	DREB2	Saccharum arundinaceum
Sample_1_c30671_g1_i2	696	1e-35	scMYB44	Saccharum hybrid cultivar Co 86032
Sample_1_c39927_g1_i1	604	2e-87	SHCRBa_011_K15_F_30	Saccharum hybrid cultivar R570
Sample_1_c6687_g1_i1	960	8e-45	SHCRBa_027_N23_R_290	Saccharum hybrid cultivar R570
Sample_1_c25991_g1_i2	769	1e-112	NA	Saccharum officinarum (Sugarcane)
Sample_1_c27026_g2_i7	1577	1e-57	SHCRBa_142_B14_F_520	Saccharum hybrid cultivar R570
Sample_1_c31000_g1_i1	2967	0	SHCRBa_024_H17_F_120	Saccharum hybrid cultivar R570
Sample_1_c71154_g1_i1	423	6e-20	SHCRBa_201_O14_R_250	Saccharum hybrid cultivar R570

## Sheet: stressed Erianthus
Supplementary File. II: Annotation of Erianthus arundinaceus unigenes - Stressed
Transcript_ID (Query)	Transcript_length	E-value	Gene Name	Organism Name
Sample_2_c30978_g1_i1	1901	0	SHCRBa_119_J13_F_380	Saccharum hybrid cultivar R570
Sample_2_c49000_g1_i1	601	1e-138	SHCRBa_067_E24_F_100	Saccharum hybrid cultivar R570
Sample_2_c25356_g1_i1	1122	0	SHCRBa_012_P16_R_200	Saccharum hybrid cultivar R570
Sample_2_c32017_g1_i1	2392	0	SHCRBa_224_D04_R_20	Saccharum hybrid cultivar R570
Sample_2_c24639_g1_i1	1721	0	SHCRBa_149_E16_F_20	Saccharum hybrid cultivar R570
Sample_2_c22860_g1_i1	963	6e-75	SHCRBa_024_F14_R_20	Saccharum hybrid cultivar R570
Sample_2_c25474_g1_i1	1199	1e-173	SHCRBa_159_M03_F_110	Saccharum hybrid cultivar R570
Sample_2_c29087_g1_i1	2787	0	SHCRBa_020_D23_R_290	Saccharum hybrid cultivar R570
Sample_2_c7126_g1_i1	513	3e-17	SHCRBa_022_B01_R_180	Saccharum hybrid cultivar R570
Sample_2_c32010_g1_i3	2633	0	SHCRBa_121_B20_F_50	Saccharum hybrid cultivar R570
Sample_2_c30160_g1_i2	1482	4e-138	SHCRBa_001_L05_F_160 SHCRBa_029_M13_F_220	Saccharum hybrid cultivar R570
Sample_2_c20227_g3_i1	819	3e-113	SHCRBa_140_J14_R_260	Saccharum hybrid cultivar R570
Sample_2_c30498_g1_i1	3115	0	SHCRBa_082_J13_F_70	Saccharum hybrid cultivar R570
Sample_2_c40394_g1_i1	355	4e-44	LHS1	Miscanthus sinensis (Japanese silver grass) (Saccharum japonicum)
Sample_2_c33800_g1_i1	952	4e-115	NA	Saccharum officinarum (Sugarcane)
Sample_2_c26550_g2_i1	1413	0	SHCRBa_121_P14_R_100	Saccharum hybrid cultivar R570
Sample_2_c31236_g1_i2	2664	0	NA	Saccharum officinarum (Sugarcane)
Sample_2_c26299_g1_i1	1631	0	SHCRBa_165_I15_F_320	Saccharum hybrid cultivar R570
Sample_2_c13153_g1_i1	962	6e-45	SHCRBa_027_N23_R_290	Saccharum hybrid cultivar R570
Sample_2_c1020_g2_i1	316	8e-60	SHCRBa_001_J04_R_430	Saccharum hybrid cultivar R570
Sample_2_c22417_g1_i1	875	4e-115	SHCRBa_044_D02_F_100	Saccharum hybrid cultivar R570
Sample_2_c31336_g1_i2	1073	1e-20	SHCRBa_144_K17_F_320	Saccharum hybrid cultivar R570
Sample_2_c31873_g1_i3	1590	0	SHCRBa_004_O05_R_10 SHCRBa_220_D19_R_10	Saccharum hybrid cultivar R570
Sample_2_c15198_g1_i2	2682	0	SHCRBa_008_B11_R_160	Saccharum hybrid cultivar R570
Sample_2_c32575_g2_i5	696	1e-60	SHCRBa_190_D01_R_240	Saccharum hybrid cultivar R570
Sample_2_c52558_g1_i1	304	2e-61	SHCRBa_225_M19_R_230	Saccharum hybrid cultivar R570
Sample_2_c20448_g1_i1	1258	0	SHCRBa_261_D02_F_280	Saccharum hybrid cultivar R570
Sample_2_c23331_g1_i1	2747	0	LSG	Saccharum hybrid cultivar
Sample_2_c30477_g3_i1	479	3e-88	SHCRBa_168_J15_F_230	Saccharum hybrid cultivar R570
Sample_2_c14319_g1_i1	581	1e-61	SHCRBa_144_K17_F_300	Saccharum hybrid cultivar R570
Sample_2_c24322_g1_i2	412	8e-60	SHCRBa_260_G18_F_60	Saccharum hybrid cultivar R570
Sample_2_c30246_g2_i3	789	6e-98	SHCRBa_006_C11_R_120	Saccharum hybrid cultivar R570
Sample_2_c48924_g1_i1	409	8e-80	ccsA PS041	Saccharum hybrid (Sugarcane)
Sample_2_c32982_g3_i1	1790	0	Sh197G04g_060	Saccharum hybrid cultivar
Sample_2_c32631_g1_i1	3514	0	SHCRBa_161_F21_R_50	Saccharum hybrid cultivar R570
Sample_2_c27753_g1_i1	1731	0	NA	Saccharum hybrid cultivar ROC22
Sample_2_c25567_g1_i1	381	3e-27	SHCRBa_109_M04_R_50	Saccharum hybrid cultivar R570
Sample_2_c2527_g1_i1	555	2e-86	SHCRBa_162_H04_R_10	Saccharum hybrid cultivar R570
Sample_2_c29692_g1_i1	1829	0	NA	Saccharum officinarum (Sugarcane)
Sample_2_c7975_g1_i1	434	5e-53	SHCRBa_240_C21_F_200	Saccharum hybrid cultivar R570
Sample_2_c26398_g1_i1	1085	2e-135	CBS domain-containing protein	Saccharum hybrid cultivar R570
Sample_2_c38212_g1_i1	437	7e-30	SHCRBa_144_K17_R_270	Saccharum hybrid cultivar R570
Sample_2_c33201_g1_i1	2260	0	hsp70	Saccharum hybrid cultivar
Sample_2_c22991_g1_i1	319	5e-39	NA	Saccharum hybrid cultivar CP72-1210
Sample_2_c32575_g2_i3	614	5e-84	SHCRBa_190_D01_R_240	Saccharum hybrid cultivar R570
Sample_2_c27630_g1_i1	2060	0	SHCRBa_059_B13_R_90	Saccharum hybrid cultivar R570
Sample_2_c36708_g1_i1	657	1e-127	NA	Saccharum hybrid cultivar R570
Sample_2_c30726_g1_i3	893	2e-31	SHCRBa_001_I10_F_190	Saccharum hybrid cultivar R570
Sample_2_c32927_g2_i1	1853	0	SHCRBa_050_H11_R_580	Saccharum hybrid cultivar R570
Sample_2_c30654_g1_i1	2049	0	SHCRBa_160_O06_F_30	Saccharum hybrid cultivar R570
Sample_2_c23675_g1_i1	524	1e-51	NA	Saccharum officinarum (Sugarcane)
Sample_2_c26397_g1_i1	839	2e-145	SHCRBa_121_P14_R_150	Saccharum hybrid cultivar R570
Sample_2_c27414_g1_i1	1253	0	SHCRBa_159_H10_F_90	Saccharum hybrid cultivar R570
Sample_2_c29563_g1_i4	1778	0	NA	Saccharum hybrid cultivar GT28
Sample_2_c27901_g2_i1	1059	2e-113	SHCRBa_048_E15_F_160	Saccharum hybrid cultivar R570
Sample_2_c28512_g4_i1	385	2e-28	SHCRBa_159_H10_F_30	Saccharum hybrid cultivar R570
Sample_2_c32827_g1_i1	1105	1e-139	SHCRBa_027_K08_R_60	Saccharum hybrid cultivar R570
Sample_2_c31142_g1_i2	3109	0	SHCRBa_002_D08_F_10	Saccharum hybrid cultivar R570
Sample_2_c52972_g1_i1	470	2e-97	SHCRBa_019_K12_F_330	Saccharum hybrid cultivar R570
Sample_2_c24013_g2_i1	721	1e-38	SHCRBa_003_N22_F_30	Saccharum hybrid cultivar R570
Sample_2_c33919_g1_i7	329	2e-11	SHCRBa_257_A20_R_60	Saccharum hybrid cultivar R570
Sample_2_c9309_g1_i1	613	4e-89	SHCRBa_261_M16_F_340	Saccharum hybrid cultivar R570
Sample_2_c24953_g2_i1	1035	3e-61	SHCRBa_010_J05_R_20	Saccharum hybrid cultivar R570
Sample_2_c25215_g1_i1	1101	2e-159	SHCRBa_011_I19_F_140	Saccharum hybrid cultivar R570
Sample_2_c33689_g1_i1	4875	0	SHCRBa_103_C06_R_220	Saccharum hybrid cultivar R570
Sample_2_c5926_g2_i1	329	1e-21	SHCRBa_024_H17_R_20	Saccharum hybrid cultivar R570
Sample_2_c24395_g2_i1	1126	0	SHCRBa_097_O14_F_50	Saccharum hybrid cultivar R570
Sample_2_c25656_g1_i2	1926	0	SHCRBa_027_N23_F_10	Saccharum hybrid cultivar R570
Sample_2_c48944_g1_i1	439	4e-102	SHCRBa_022_O03_F_420	Saccharum hybrid cultivar R570
Sample_2_c23739_g2_i1	2668	0	Endoglucanase 10	Saccharum hybrid cultivar R570
Sample_2_c24329_g2_i2	384	1e-38	SHCRBa_062_I05_R_90	Saccharum hybrid cultivar R570
Sample_2_c32420_g1_i3	1648	0	SHCRBa_015_H09_F_20	Saccharum hybrid cultivar R570
Sample_2_c25610_g1_i1	2506	0	SHCRBa_109_M04_R_120	Saccharum hybrid cultivar R570
Sample_2_c30284_g2_i1	1324	1e-65	NA	Saccharum officinarum (Sugarcane)
Sample_2_c32877_g2_i1	1503	2e-142	SHCRBa_107_M24_R_100	Saccharum hybrid cultivar R570
Sample_2_c31020_g2_i1	2256	0	SHCRBa_035_J13_R_180	Saccharum hybrid cultivar R570
Sample_2_c45805_g1_i1	557	2e-64	SHCRBa_225_M19_R_290	Saccharum hybrid cultivar R570
Sample_2_c17547_g1_i1	476	6e-81	SHCRBa_098_M18_F_30	Saccharum hybrid cultivar R570
Sample_2_c31336_g1_i1	1046	8e-21	SHCRBa_144_K17_F_320	Saccharum hybrid cultivar R570
Sample_2_c52192_g1_i1	462	2e-48	SHCRBa_107_F16_F_230	Saccharum hybrid cultivar R570
Sample_2_c9972_g1_i1	854	8e-36	SES23K06_011	Saccharum spontaneum (Wild sugarcane)
Sample_2_c33919_g1_i6	1077	8e-134	SHCRBa_045_A10_R_70 SHCRBa_093_A03_R_70 SHCRBa_108_C04_F_60 SHCRBa_145_O03_R_70	Saccharum hybrid cultivar R570
Sample_2_c25376_g2_i1	743	2e-32	SHCRBa_159_E04_R_50	Saccharum hybrid cultivar R570
Sample_2_c25463_g1_i1	1341	3e-169	SHCRBa_040_D12_R_20	Saccharum hybrid cultivar R570
Sample_2_c45016_g1_i1	402	2e-85	SHCRBa_035_D21_F_420	Saccharum hybrid cultivar R570
Sample_2_c29138_g1_i1	1406	0	NA	Saccharum officinarum (Sugarcane)
Sample_2_c41568_g1_i1	331	6e-42	SHCRBa_127_N06_F_530	Saccharum hybrid cultivar R570
Sample_2_c31142_g1_i4	1246	3e-131	SHCRBa_002_D08_F_10	Saccharum hybrid cultivar R570
Sample_2_c34773_g1_i1	575	6e-74	SHCRBa_067_E24_F_100	Saccharum hybrid cultivar R570
Sample_2_c36245_g1_i1	476	1e-88	SHCRBa_020_L15_R_70	Saccharum hybrid cultivar R570
Sample_2_c33311_g2_i2	2097	0	CWI	Saccharum hybrid cultivar GT28
Sample_2_c31251_g1_i1	1786	0	SHCRBa_044_D02_F_220	Saccharum hybrid cultivar R570
Sample_2_c18323_g1_i1	429	6e-24	SHCRBa_022_I19_R_130	Saccharum hybrid cultivar R570
Sample_2_c9176_g2_i1	330	2e-55	SHCRBa_019_K12_F_240	Saccharum hybrid cultivar R570
Sample_2_c53459_g1_i1	370	3e-77	SHCRBa_220_E01_R_10	Saccharum hybrid cultivar R570
Sample_2_c33492_g1_i3	2401	0	MAPK4	Saccharum hybrid cultivar ROC22
Sample_2_c30109_g1_i1	1641	0	SHCRBa_201_O14_F_240	Saccharum hybrid cultivar R570
Sample_2_c29469_g1_i1	2692	0	SHCRBa_035_J13_F_130	Saccharum hybrid cultivar R570
Sample_2_c30054_g1_i1	1120	2e-93	NA	Miscanthus sinensis (Japanese silver grass) (Saccharum japonicum)
Sample_2_c19659_g1_i1	698	4e-37	SHCRBa_008_B11_F_380	Saccharum hybrid cultivar R570
Sample_2_c29717_g2_i1	633	1e-76	SHCRBa_265_I24_F_40	Saccharum hybrid cultivar R570
Sample_2_c31617_g1_i1	1136	1e-165	NA	Saccharum hybrid cultivar ROC22
Sample_2_c5321_g1_i1	637	7e-90	SHCRBa_159_M03_R_100	Saccharum hybrid cultivar R570
Sample_2_c36613_g1_i1	390	7e-67	Sh142J21g_280	Saccharum hybrid cultivar
Sample_2_c14319_g2_i1	338	1e-70	SHCRBa_144_K17_F_300	Saccharum hybrid cultivar R570
Sample_2_c24844_g1_i2	1111	2e-99	SHCRBa_014_N06_F_70	Saccharum hybrid cultivar R570
Sample_2_c28915_g1_i2	1055	7e-83	SHCRBa_142_B14_R_210	Saccharum hybrid cultivar R570
Sample_2_c22901_g2_i2	320	5e-06	Sh253G12g_380	Saccharum hybrid cultivar
Sample_2_c32677_g2_i2	2534	0	SHCRBa_022_B01_F_270	Saccharum hybrid cultivar R570
Sample_2_c21812_g1_i1	476	1e-109	SHCRBa_222_J24_F_140	Saccharum hybrid cultivar R570
Sample_2_c18571_g1_i1	913	6e-91	SHCRBa_163_G19_R_90	Saccharum hybrid cultivar R570
Sample_2_c31549_g1_i1	2684	0	SHCRBa_024_F14_R_340	Saccharum hybrid cultivar R570
Sample_2_c43757_g1_i1	468	6e-100	SHCRBa_011_L19_R_10	Saccharum hybrid cultivar R570
Sample_2_c32351_g1_i2	1317	0	SHCRBa_026_B05_R_210 SHCRBa_026_F17_F_40	Saccharum hybrid cultivar R570
Sample_2_c27934_g1_i1	2541	0	Sh249C12g_20	Saccharum hybrid cultivar R570
Sample_2_c18659_g1_i1	383	1e-12	SHCRBa_015_D16_F_90	Saccharum hybrid cultivar R570
Sample_2_c28133_g1_i2	1085	3e-79	SHCRBa_145_O09_F_150	Saccharum hybrid cultivar R570
Sample_2_c5012_g1_i1	675	3e-10	SHCRBa_225_M19_F_190	Saccharum hybrid cultivar R570
Sample_2_c31488_g1_i1	1625	0	SHCRBa_022_B01_R_240	Saccharum hybrid cultivar R570
Sample_2_c32599_g1_i1	2497	0	SHCRBa_028_E10_F_140	Saccharum hybrid cultivar R570
Sample_2_c29585_g1_i3	824	1e-70	SHCRBa_003_N22_R_120	Saccharum hybrid cultivar R570
Sample_2_c27094_g1_i1	2098	0	SUT4	Saccharum hybrid cultivar
Sample_2_c26147_g2_i1	1511	0	SHCRBa_020_L15_R_210	Saccharum hybrid cultivar R570
Sample_2_c25880_g1_i1	2050	0	GS1.a	Saccharum officinarum (Sugarcane)
Sample_2_c39460_g1_i1	922	0	ndhD PS042	Saccharum hybrid (Sugarcane)
Sample_2_c46761_g1_i1	379	6e-78	SHCRBa_055_F12_R_30	Saccharum hybrid cultivar R570
Sample_2_c32521_g2_i2	1530	0	SHCRBa_119_B13_R_60	Saccharum hybrid cultivar R570
Sample_2_c28757_g1_i1	1741	0	SHCRBa_059_B13_R_100	Saccharum hybrid cultivar R570
Sample_2_c20854_g1_i1	958	1e-125	SHCRBa_029_J02_R_210	Saccharum hybrid cultivar R570
Sample_2_c18974_g1_i1	1894	0	SHCRBa_120_L03_R_160	Saccharum hybrid cultivar R570
Sample_2_c19659_g2_i1	485	1e-14	SHCRBa_008_B11_F_380	Saccharum hybrid cultivar R570
Sample_2_c25130_g1_i1	605	2e-56	NA	Saccharum officinarum (Sugarcane)
Sample_2_c26256_g1_i1	2214	0	SHCRBa_035_J13_F_130	Saccharum hybrid cultivar R570
Sample_2_c27842_g1_i1	886	2e-90	SHCRBa_119_B13_F_420	Saccharum hybrid cultivar R570
Sample_2_c14969_g1_i1	550	2e-90	SHCRBa_035_J13_F_130	Saccharum hybrid cultivar R570
Sample_2_c24712_g2_i1	790	5e-88	SHCRBa_022_B01_F_250	Saccharum hybrid cultivar R570
Sample_2_c29404_g2_i1	1786	0	SHCRBa_011_C22_R_580	Saccharum hybrid cultivar R570
Sample_2_c18821_g1_i1	466	3e-36	scMYB30	Saccharum hybrid cultivar Co 86032
Sample_2_c30274_g1_i1	1036	7e-67	SHCRBa_185_O22_F_140	Saccharum hybrid cultivar R570
Sample_2_c33069_g1_i1	1796	0	NA	Saccharum officinarum (Sugarcane)
Sample_2_c33300_g1_i8	1560	4e-18	Sh253G12g_380	Saccharum hybrid cultivar
Sample_2_c33833_g1_i3	2233	0	NA	Saccharum hybrid (Sugarcane)
Sample_2_c22522_g1_i1	1318	1e-180	SHCRBa_261_O20_F_50	Saccharum hybrid cultivar R570
Sample_2_c16667_g1_i1	1008	7e-138	SHCRBa_120_L03_F_220	Saccharum hybrid cultivar R570
Sample_2_c29507_g1_i1	2923	0	NA	Saccharum officinarum (Sugarcane)
Sample_2_c29676_g2_i2	940	1e-27	NA	Saccharum officinarum (Sugarcane)
Sample_2_c33640_g1_i3	2584	0	SHCRBa_133_K20_R_340	Saccharum hybrid cultivar R570
Sample_2_c26801_g1_i1	765	1e-127	SHCRBa_185_O22_F_80	Saccharum hybrid cultivar R570
Sample_2_c11137_g1_i1	492	2e-40	SHCRBa_028_C07_R_390	Saccharum hybrid cultivar R570
Sample_2_c30219_g6_i1	1059	2e-176	SHCRBa_145_O09_R_60	Saccharum hybrid cultivar R570
Sample_2_c30923_g2_i1	592	7e-50	scMYB14	Saccharum hybrid cultivar Co 86032
Sample_2_c23510_g1_i2	830	3e-91	SHCRBa_103_C06_R_20	Saccharum hybrid cultivar R570
Sample_2_c32999_g2_i1	1566	0	NA	Saccharum hybrid cultivar
Sample_2_c31496_g1_i2	2591	0	SHCRBa_166_F02_R_90	Saccharum hybrid cultivar R570
Sample_2_c16936_g2_i1	396	2e-11	SHCRBa_011_C11_F_100	Saccharum hybrid cultivar R570
Sample_2_c30492_g2_i2	474	4e-32	MYB83	Saccharum hybrid cultivar CoC 671
Sample_2_c28169_g2_i1	565	4e-32	SHCRBa_168_J15_R_270	Saccharum hybrid cultivar R570
Sample_2_c33685_g2_i3	1514	0	SHCRBa_107_F16_R_30	Saccharum hybrid cultivar R570
Sample_2_c29630_g1_i1	2320	0	NA	Saccharum hybrid cultivar GT28
Sample_2_c29585_g1_i5	865	5e-68	SHCRBa_003_N22_R_120	Saccharum hybrid cultivar R570
Sample_2_c25155_g1_i1	599	1e-07	MT	Saccharum hybrid cultivar ROC20
Sample_2_c14310_g1_i1	364	2e-25	SHCRBa_107_M24_F_90	Saccharum hybrid cultivar R570
Sample_2_c24670_g1_i1	2018	0	SHCRBa_011_C11_R_120	Saccharum hybrid cultivar R570
Sample_2_c32427_g1_i3	771	9e-160	ADH1 Sh51L01g_20	Saccharum hybrid cultivar
Sample_2_c32079_g2_i1	2439	0	SHCRBa_027_I16_F_270 SHCRBa_119_J13_R_540	Saccharum hybrid cultivar R570
Sample_2_c30253_g2_i1	2628	0	P5CS1	Saccharum hybrid cultivar
Sample_2_c9496_g1_i1	405	3e-85	SHCRBa_028_N13_F_90	Saccharum hybrid cultivar R570
Sample_2_c32631_g1_i3	3466	0	SHCRBa_161_F21_R_50	Saccharum hybrid cultivar R570
Sample_2_c30128_g1_i2	2163	0	SHCRBa_165_F05_R_310	Saccharum hybrid cultivar R570
Sample_2_c12925_g1_i1	411	6e-72	SHCRBa_181_K17_F_90	Saccharum hybrid cultivar R570
Sample_2_c23761_g1_i1	1107	0	SHCRBa_225_M19_R_230	Saccharum hybrid cultivar R570
Sample_2_c23220_g2_i2	589	1e-24	SHCRBa_009_C19_R_110	Saccharum hybrid cultivar R570
Sample_2_c27669_g1_i2	871	2e-15	MT	Saccharum hybrid cultivar ROC20
Sample_2_c14494_g1_i1	531	6e-13	SHCRBa_250_M20_F_440	Saccharum hybrid cultivar R570
Sample_2_c29556_g1_i1	2052	0	SHCRBa_049_K23_R_70	Saccharum hybrid cultivar R570
Sample_2_c17907_g3_i1	649	4e-63	SHCRBa_017_C06_R_90	Saccharum hybrid cultivar R570
Sample_2_c9540_g1_i1	979	7e-116	SHCRBa_082_J13_R_420	Saccharum hybrid cultivar R570
Sample_2_c17168_g2_i1	861	0	SHCRBa_069_M12_R_80	Saccharum hybrid cultivar R570
Sample_2_c9188_g1_i1	346	3e-69	SHCRBa_176_L06_F_50 SHCRBa_176_L06_F_90	Saccharum hybrid cultivar R570
Sample_2_c30418_g1_i1	2107	0	SHCRBa_028_K12_F_270	Saccharum hybrid cultivar R570
Sample_2_c23804_g1_i1	1154	5e-99	CycD4.1	Saccharum hybrid cultivar ROC16
Sample_2_c4185_g1_i1	989	1e-113	NA	Saccharum hybrid cultivar GT28
Sample_2_c3042_g1_i1	382	3e-76	SHCRBa_170_F15_F_60	Saccharum hybrid cultivar R570
Sample_2_c38102_g1_i1	419	4e-43	SHCRBa_225_M19_F_190	Saccharum hybrid cultivar R570
Sample_2_c15951_g2_i1	792	1e-55	SHCRBa_010_J05_R_20	Saccharum hybrid cultivar R570
Sample_2_c23401_g1_i1	573	8e-39	TLPL	Saccharum hybrid cultivar CoC 671
Sample_2_c26072_g1_i1	1798	0	Sh265O22g_20	Saccharum hybrid cultivar
Sample_2_c28018_g1_i1	736	1e-111	SHCRBa_040_O01_R_260	Saccharum hybrid cultivar R570
Sample_2_c26991_g1_i1	1658	3e-65	SHCRBa_142_B14_F_520	Saccharum hybrid cultivar R570
Sample_2_c24041_g1_i1	834	4e-53	SHCRBa_250_M20_F_150	Saccharum hybrid cultivar R570
Sample_2_c28295_g1_i1	2544	0	SHCRBa_261_H05_R_30	Saccharum hybrid cultivar R570
Sample_2_c30246_g3_i1	1362	0	SHCRBa_006_C11_R_120	Saccharum hybrid cultivar R570
Sample_2_c49603_g1_i1	345	1e-42	SHCRBa_225_M19_F_360	Saccharum hybrid cultivar R570
Sample_2_c19021_g2_i1	587	1e-90	NA	Saccharum hybrid cultivar R570
Sample_2_c33309_g1_i2	500	4e-39	SHCRBa_261_D02_R_50	Saccharum hybrid cultivar R570
Sample_2_c24056_g4_i1	1035	0	SHCRBa_014_A20_F_120	Saccharum hybrid cultivar R570
Sample_2_c31393_g2_i2	466	7e-51	SHCRBa_225_M19_R_260	Saccharum hybrid cultivar R570
Sample_2_c24992_g1_i1	678	1e-102	SHCRBa_055_F12_F_210	Saccharum hybrid cultivar R570
Sample_2_c32858_g1_i2	1695	0	SHCRBa_028_C07_F_410	Saccharum hybrid cultivar R570
Sample_2_c26550_g1_i1	1466	7e-135	SHCRBa_121_P14_R_100	Saccharum hybrid cultivar R570
Sample_2_c27109_g1_i1	1025	3e-103	UBc E2	Saccharum hybrid cultivar ROC22
Sample_2_c31364_g1_i1	1965	0	SHCRBa_012_A01_R_150	Saccharum hybrid cultivar R570
Sample_2_c31697_g2_i1	1553	0	SHCRBa_017_P09_R_110 SHCRBa_062_L04_R_120	Saccharum hybrid cultivar R570
Sample_2_c14752_g2_i1	417	8e-11	SHCRBa_008_G08_F_10	Saccharum hybrid cultivar R570
Sample_2_c18634_g1_i1	560	5e-76	SHCRBa_261_O20_F_130	Saccharum hybrid cultivar R570
Sample_2_c33802_g3_i2	1098	5e-144	SHCRBa_009_G16_R_160	Saccharum hybrid cultivar R570
Sample_2_c33185_g2_i3	1326	2e-154	SHCRBa_185_C01_F_180	Saccharum hybrid cultivar R570
Sample_2_c24395_g2_i2	906	1e-130	SHCRBa_097_O14_F_50	Saccharum hybrid cultivar R570
Sample_2_c29754_g1_i1	1230	0	SHCRBa_257_A20_F_30	Saccharum hybrid cultivar R570
Sample_2_c32749_g1_i2	618	2e-09	SHCRBa_011_C13_F_20	Saccharum hybrid cultivar R570
Sample_2_c31011_g1_i1	2061	0	Sh148J07_20	Saccharum hybrid cultivar R570
Sample_2_c21020_g2_i1	1723	6e-10	SHCRBa_049_K23_R_70	Saccharum hybrid cultivar R570
Sample_2_c29116_g1_i2	1036	1e-150	SHCRBa_250_M20_R_30	Saccharum hybrid cultivar R570
Sample_2_c6085_g1_i1	400	1e-59	SHCRBa_265_N24_F_10	Saccharum hybrid cultivar R570
Sample_2_c18999_g1_i1	688	2e-86	Cyclin-H1-1	Saccharum hybrid cultivar R570
Sample_2_c32677_g2_i1	748	1e-164	SHCRBa_022_B01_F_270	Saccharum hybrid cultivar R570
Sample_2_c31683_g2_i1	1437	2e-95	SHCRBa_261_H05_F_190	Saccharum hybrid cultivar R570
Sample_2_c9997_g1_i1	444	5e-79	SHCRBa_045_L22_F_40	Saccharum hybrid cultivar R570
Sample_2_c27283_g1_i1	809	2e-70	SHCRBa_170_C07_R_370	Saccharum hybrid cultivar R570
Sample_2_c28133_g1_i1	693	5e-60	SHCRBa_145_O09_F_150	Saccharum hybrid cultivar R570
Sample_2_c46193_g1_i1	307	3e-45	SHCRBa_014_G09_F_160	Saccharum hybrid cultivar R570
Sample_2_c31619_g1_i1	2785	0	SHCRBa_261_O20_F_270	Saccharum hybrid cultivar R570
Sample_2_c26756_g1_i1	1009	5e-84	SHCRBa_032_N13_R_250 SHCRBa_040_O01_F_170 SHCRBa_062_F01_R_30	Saccharum hybrid cultivar R570
Sample_2_c22991_g2_i1	423	4e-48	NA	Saccharum hybrid cultivar Q117
Sample_2_c34633_g1_i1	379	6e-19	SHCRBa_107_F16_F_220	Saccharum hybrid cultivar R570
Sample_2_c676_g2_i1	350	6e-46	SHCRBa_004_I20_F_160	Saccharum hybrid cultivar R570
Sample_2_c12066_g2_i1	974	0	atpA PS113	Saccharum hybrid (Sugarcane)
Sample_2_c32488_g1_i3	1325	0	SHCRBa_062_I05_R_120	Saccharum hybrid cultivar R570
Sample_2_c33544_g3_i1	3864	0	SHCRBa_119_B13_R_160	Saccharum hybrid cultivar R570
Sample_2_c24013_g1_i1	396	3e-14	SHCRBa_003_N22_F_30	Saccharum hybrid cultivar R570
Sample_2_c29563_g1_i2	718	3e-68	NA	Saccharum hybrid cultivar GT28
Sample_2_c33185_g1_i1	1526	0	SHCRBa_185_C01_F_180	Saccharum hybrid cultivar R570
Sample_2_c22427_g1_i1	1157	0	SHCRBa_152_D05_R_40	Saccharum hybrid cultivar R570
Sample_2_c33549_g1_i2	1629	0	SHCRBa_032_N13_F_120 SHCRBa_035_H11_R_180	Saccharum hybrid cultivar R570
Sample_2_c22847_g1_i1	467	4e-62	SHCRBa_225_M19_R_50	Saccharum hybrid cultivar R570
Sample_2_c23512_g1_i1	2329	0	NA	Saccharum officinarum (Sugarcane)
Sample_2_c27701_g1_i1	1926	0	SHCRBa_190_D01_R_40	Saccharum hybrid cultivar R570
Sample_2_c15562_g1_i1	302	7e-14	SHCRBa_044_M03_F_70	Saccharum hybrid cultivar R570
Sample_2_c17907_g1_i1	334	2e-64	SHCRBa_017_C06_R_90	Saccharum hybrid cultivar R570
Sample_2_c23248_g1_i4	615	1e-125	SHCRBa_225_M19_F_360	Saccharum hybrid cultivar R570
Sample_2_c17229_g1_i1	410	9e-86	putative hypothetical protein	Saccharum hybrid cultivar R570
Sample_2_c33685_g2_i1	1403	0	SHCRBa_107_F16_R_30	Saccharum hybrid cultivar R570
Sample_2_c31037_g2_i1	1095	4e-160	SHCRBa_119_B13_R_200	Saccharum hybrid cultivar R570
Sample_2_c32201_g1_i2	1769	0	SHCRBa_119_B13_F_380	Saccharum hybrid cultivar R570
Sample_2_c27818_g5_i1	2172	0	NA	Saccharum hybrid (Sugarcane)
Sample_2_c9661_g1_i1	836	0	SHCRBa_022_C12_R_30	Saccharum hybrid cultivar R570
Sample_2_c32949_g1_i2	2258	0	Kinase PfkB	Saccharum hybrid cultivar R570
Sample_2_c14638_g1_i1	436	2e-07	SHCRBa_001_L05_R_30 SHCRBa_029_M13_R_70	Saccharum hybrid cultivar R570
Sample_2_c29401_g1_i1	1369	0	NA	Saccharum arundinaceum
Sample_2_c24562_g1_i1	970	1e-113	SHCRBa_028_E10_F_330	Saccharum hybrid cultivar R570
Sample_2_c6419_g1_i1	326	7e-47	SHCRBa_225_M19_R_290	Saccharum hybrid cultivar R570
Sample_2_c4946_g1_i1	359	6e-42	ccsA PS041	Saccharum hybrid (Sugarcane)
Sample_2_c21804_g2_i1	364	5e-76	scMYB62	Saccharum hybrid cultivar Co 86032
Sample_2_c22564_g1_i1	947	6e-132	SHCRBa_024_H17_R_180	Saccharum hybrid cultivar R570
Sample_2_c29679_g1_i4	775	1e-92	SHCRBa_201_O14_R_250	Saccharum hybrid cultivar R570
Sample_2_c26024_g1_i1	1573	0	SHCRBa_127_L16_F_40	Saccharum hybrid cultivar R570
Sample_2_c31236_g1_i1	2623	0	NA	Saccharum officinarum (Sugarcane)
Sample_2_c16451_g1_i2	756	5e-16	SHCRBa_168_J15_R_140	Saccharum hybrid cultivar R570
Sample_2_c16936_g1_i1	338	2e-71	SHCRBa_011_C11_F_100	Saccharum hybrid cultivar R570
Sample_2_c26397_g1_i2	944	1e-178	SHCRBa_121_P14_R_150	Saccharum hybrid cultivar R570
Sample_2_c46924_g1_i1	400	3e-46	putative hypothetical protein	Saccharum hybrid cultivar R570
Sample_2_c28969_g1_i3	1090	7e-108	SHCRBa_166_F02_R_150 SHCRBa_222_J24_F_150 SHCRBa_224_E06_R_390 SHCRBa_254_D06_F_100	Saccharum hybrid cultivar R570
Sample_2_c11536_g1_i1	916	8e-165	SHCRBa_022_I19_R_70	Saccharum hybrid cultivar R570
Sample_2_c28255_g2_i1	1489	0	SHCRBa_168_J15_F_160	Saccharum hybrid cultivar R570
Sample_2_c20881_g1_i1	398	7e-07	SHCRBa_062_F01_R_230	Saccharum hybrid cultivar R570
Sample_2_c32010_g1_i1	2495	0	SHCRBa_121_B20_F_50	Saccharum hybrid cultivar R570
Sample_2_c46192_g1_i1	310	2e-13	SHCRBa_022_D05_F_250	Saccharum hybrid cultivar R570
Sample_2_c33833_g1_i2	1945	0	NA	Saccharum hybrid (Sugarcane)
Sample_2_c31550_g1_i2	1677	0	SAMDC	Saccharum officinarum (Sugarcane)
Sample_2_c30054_g1_i2	1037	3e-67	NA	Miscanthus sinensis (Japanese silver grass) (Saccharum japonicum)
Sample_2_c21402_g1_i1	1465	0	SHCRBa_165_I15_F_300	Saccharum hybrid cultivar R570
Sample_2_c32781_g3_i2	1802	0	SHCRBa_041_J05_F_110 SHCRBa_041_J05_F_210 SHCRBa_041_J05_F_330	Saccharum hybrid cultivar R570
Sample_2_c27947_g2_i1	697	8e-37	SHCRBa_078_K12_F_120	Saccharum hybrid cultivar R570
Sample_2_c28262_g1_i1	1275	9e-167	SHCRBa_009_B01_R_270	Saccharum hybrid cultivar R570
Sample_2_c31455_g1_i1	1574	3e-119	Sh51L01g_100	Saccharum hybrid cultivar
Sample_2_c29458_g1_i1	779	3e-104	NA	Miscanthus sinensis (Japanese silver grass) (Saccharum japonicum)
Sample_2_c25041_g1_i1	1203	0	SHCRBa_218_D04_R_90	Saccharum hybrid cultivar R570
Sample_2_c26436_g1_i1	1348	0	SHCRBa_179_G22_F_140 SHCRBa_181_K17_F_110	Saccharum hybrid cultivar R570
Sample_2_c47418_g1_i1	324	3e-25	SHCRBa_028_C07_R_390	Saccharum hybrid cultivar R570
Sample_2_c28262_g1_i2	1176	3e-167	SHCRBa_009_B01_R_270	Saccharum hybrid cultivar R570
Sample_2_c14455_g1_i1	868	4e-136	SHCRBa_224_D04_F_260	Saccharum hybrid cultivar R570
Sample_2_c15951_g1_i1	997	0	SHCRBa_010_J05_R_20	Saccharum hybrid cultivar R570
Sample_2_c23666_g1_i1	395	4e-41	SHCRBa_257_A20_F_30	Saccharum hybrid cultivar R570
Sample_2_c23467_g1_i1	2491	0	SHCRBa_196_O13_R_500	Saccharum hybrid cultivar R570
Sample_2_c21470_g1_i1	1298	0	SHCRBa_045_L22_R_90	Saccharum hybrid cultivar R570
Sample_2_c32904_g3_i1	972	3e-67	NA	Saccharum officinarum (Sugarcane)
Sample_2_c21133_g1_i1	1078	1e-57	SHCRBa_151_D24_F_30	Saccharum hybrid cultivar R570
Sample_2_c33591_g1_i1	3809	0	SHCRBa_016_K03_R_250	Saccharum hybrid cultivar R570
Sample_2_c32575_g1_i1	331	4e-64	SHCRBa_190_D01_R_240	Saccharum hybrid cultivar R570
Sample_2_c33685_g1_i1	1113	0	SHCRBa_107_F16_R_30	Saccharum hybrid cultivar R570
Sample_2_c17930_g2_i2	1139	5e-157	SHCRBa_162_H04_F_260	Saccharum hybrid cultivar R570
Sample_2_c11852_g1_i1	539	3e-37	SHCRBa_159_M03_R_40	Saccharum hybrid cultivar R570
Sample_2_c30246_g2_i2	1040	4e-140	SHCRBa_006_C11_R_120	Saccharum hybrid cultivar R570
Sample_2_c28169_g2_i2	1286	2e-135	SHCRBa_168_J15_R_270	Saccharum hybrid cultivar R570
Sample_2_c39865_g1_i1	322	2e-69	NA	Saccharum officinarum (Sugarcane)
Sample_2_c15211_g1_i1	313	4e-28	SHCRBa_020_D23_F_160	Saccharum hybrid cultivar R570
Sample_2_c32021_g3_i1	530	8e-36	SHCRBa_159_H10_F_80	Saccharum hybrid cultivar R570
Sample_2_c27836_g1_i1	1148	3e-151	SHCRBa_019_O15_R_10	Saccharum hybrid cultivar R570
Sample_2_c33098_g1_i2	543	1e-124	SHCRBa_045_L22_F_40	Saccharum hybrid cultivar R570
Sample_2_c23220_g2_i1	322	4e-12	SHCRBa_009_C19_R_110	Saccharum hybrid cultivar R570
Sample_2_c25863_g1_i1	577	3e-85	SHCRBa_013_F04_R_50	Saccharum hybrid cultivar R570
Sample_2_c23536_g1_i1	2033	0	SHCRBa_144_K17_R_240	Saccharum hybrid cultivar R570
Sample_2_c23041_g3_i1	789	3e-165	tua5	Saccharum hybrid cultivar
Sample_2_c35941_g1_i1	1324	0	SHCRBa_010_E09_R_470	Saccharum hybrid cultivar R570
Sample_2_c24322_g1_i1	906	4e-89	SHCRBa_260_G18_F_60	Saccharum hybrid cultivar R570
Sample_2_c26255_g1_i3	1237	0	SHCRBa_036_F18_F_180	Saccharum hybrid cultivar R570
Sample_2_c5746_g1_i1	1144	0	SHCRBa_261_O20_R_280	Saccharum hybrid cultivar R570
Sample_2_c21450_g1_i1	947	3e-94	MPS	Saccharum hybrid cultivar
Sample_2_c18374_g1_i1	409	4e-31	SHCRBa_102_P01_R_230	Saccharum hybrid cultivar R570
Sample_2_c30726_g1_i1	603	3e-24	SHCRBa_001_I10_F_190	Saccharum hybrid cultivar R570
Sample_2_c21065_g1_i1	654	1e-50	SHCRBa_230_N09_R_40	Saccharum hybrid cultivar R570
Sample_2_c24319_g1_i2	1557	0	SHCRBa_170_G03_R_920	Saccharum hybrid cultivar R570
Sample_2_c20950_g2_i1	347	5e-51	SHCRBa_258_I03_R_140	Saccharum hybrid cultivar R570
Sample_2_c25455_g1_i2	1582	0	NA	Saccharum hybrid cultivar ROC22
Sample_2_c13913_g2_i1	383	4e-21	rpl20 PS148	Saccharum hybrid (Sugarcane)
Sample_2_c31870_g1_i1	377	9e-83	SHCRBa_104_G22_F_10	Saccharum hybrid cultivar R570
Sample_2_c25006_g2_i1	2481	0	SHCRBa_029_J02_R_60	Saccharum hybrid cultivar R570
Sample_2_c31089_g1_i1	2519	0	SHCRBa_184_K13_F_60	Saccharum hybrid cultivar R570
Sample_2_c18761_g1_i1	437	5e-64	SHCRBa_260_G14_R_10	Saccharum hybrid cultivar R570
Sample_2_c31915_g2_i2	884	2e-39	SHCRBa_267_M24_R_280	Saccharum hybrid cultivar R570
Sample_2_c28008_g1_i1	953	2e-96	SHCRBa_009_E01_R_10 SHCRBa_010_J05_R_270	Saccharum hybrid cultivar R570
Sample_2_c33206_g1_i1	3764	0	NA	Miscanthus sinensis (Japanese silver grass) (Saccharum japonicum)
Sample_2_c24608_g1_i1	1721	0	Sh148J07_10	Saccharum hybrid cultivar R570
Sample_2_c32949_g1_i4	1675	0	Kinase PfkB	Saccharum hybrid cultivar R570
Sample_2_c26556_g1_i2	754	8e-34	SHCRBa_104_G22_F_260	Saccharum hybrid cultivar R570
Sample_2_c29134_g1_i2	1311	1e-172	SHCRBa_119_B13_R_180	Saccharum hybrid cultivar R570
Sample_2_c29103_g1_i1	1413	9e-129	TIL	Saccharum officinarum (Sugarcane)
Sample_2_c27135_g1_i1	1265	6e-139	SHCRBa_030_N11_R_220 SHCRBa_035_D21_R_220	Saccharum hybrid cultivar R570
Sample_2_c33541_g1_i1	1007	8e-113	a2	Saccharum officinarum (Sugarcane)
Sample_2_c24967_g1_i1	672	2e-27	SHCRBa_267_M24_R_460	Saccharum hybrid cultivar R570
Sample_2_c21193_g1_i1	693	9e-38	SHCRBa_137_O14_F_210	Saccharum hybrid cultivar R570
Sample_2_c29676_g2_i1	973	2e-24	NA	Saccharum officinarum (Sugarcane)
Sample_2_c30726_g1_i4	818	5e-18	SHCRBa_001_I10_F_190	Saccharum hybrid cultivar R570
Sample_2_c37879_g1_i1	558	2e-23	SHCRBa_084_G07_R_10	Saccharum hybrid cultivar R570
Sample_2_c13858_g1_i2	640	1e-14	SHCRBa_261_H05_F_170	Saccharum hybrid cultivar R570
Sample_2_c48175_g1_i1	357	7e-13	SHCRBa_190_D01_R_410	Saccharum hybrid cultivar R570
Sample_2_c24887_g1_i1	1061	8e-109	NA	Saccharum officinarum (Sugarcane)
Sample_2_c12067_g1_i1	1101	7e-130	SHCRBa_196_O13_R_450	Saccharum hybrid cultivar R570
Sample_2_c31647_g1_i1	2130	0	SHCRBa_119_B13_F_300	Saccharum hybrid cultivar R570
Sample_2_c33220_g1_i1	2475	0	SHCRBa_009_B01_R_10	Saccharum hybrid cultivar R570
Sample_2_c33664_g1_i1	3982	0	SPSA	Saccharum hybrid cultivar ROC22
Sample_2_c3881_g2_i1	446	3e-36	SHCRBa_020_L15_F_160	Saccharum hybrid cultivar R570
Sample_2_c33539_g1_i1	2816	0	SAI10	Saccharum hybrid cultivar GT28
Sample_2_c33802_g3_i1	1143	2e-171	SHCRBa_009_G16_R_160	Saccharum hybrid cultivar R570
Sample_2_c26436_g1_i2	1277	0	SHCRBa_179_G22_F_140 SHCRBa_181_K17_F_110	Saccharum hybrid cultivar R570
Sample_2_c19065_g1_i1	1645	0	SHCRBa_045_L22_F_80	Saccharum hybrid cultivar R570
Sample_2_c33422_g1_i1	2620	0	SHCRBa_024_H17_F_120	Saccharum hybrid cultivar R570
Sample_2_c30951_g1_i2	359	1e-55	ALDH5F1	Saccharum officinarum (Sugarcane)
Sample_2_c26429_g1_i1	791	7e-60	MYB17	Saccharum hybrid cultivar Co 740
Sample_2_c24329_g2_i1	536	8e-107	SHCRBa_062_I05_R_90	Saccharum hybrid cultivar R570
Sample_2_c28618_g2_i1	621	5e-93	scMYB4	Saccharum hybrid cultivar Co 86032
Sample_2_c4688_g1_i1	536	2e-58	SHCRBa_022_C12_R_30	Saccharum hybrid cultivar R570
Sample_2_c27651_g1_i2	2627	0	SHCRBa_161_F21_F_40	Saccharum hybrid cultivar R570
Sample_2_c30896_g1_i1	904	8e-16	MT2	Saccharum hybrid cultivar FN-1702
Sample_2_c7738_g1_i1	424	4e-35	SHCRBa_008_G08_F_310	Saccharum hybrid cultivar R570
Sample_2_c30025_g1_i2	1498	7e-49	NA	Miscanthus sinensis (Japanese silver grass) (Saccharum japonicum)
Sample_2_c13560_g1_i1	354	7e-10	SHCRBa_140_J14_R_260	Saccharum hybrid cultivar R570
Sample_2_c28589_g1_i1	654	1e-40	TLP98	Saccharum hybrid cultivar CoC 671
Sample_2_c18017_g2_i1	495	8e-93	SHCRBa_004_O05_F_190	Saccharum hybrid cultivar R570
Sample_2_c29819_g1_i1	1730	0	SHCRBa_190_D01_R_300	Saccharum hybrid cultivar R570
Sample_2_c32540_g1_i1	3548	0	SHCRBa_015_H09_R_100	Saccharum hybrid cultivar R570
Sample_2_c24975_g1_i3	516	5e-112	SHCRBa_028_D11_F_270	Saccharum hybrid cultivar R570
Sample_2_c16723_g1_i1	1256	0	SHCRBa_040_O01_F_50	Saccharum hybrid cultivar R570
Sample_2_c28744_g1_i1	2492	0	NA	Saccharum hybrid cultivar FN-41
Sample_2_c36393_g1_i1	720	4e-127	SHCRBa_258_I03_F_10	Saccharum hybrid cultivar R570
Sample_2_c31545_g1_i3	1273	3e-60	SHCRBa_011_C11_R_40	Saccharum hybrid cultivar R570
Sample_2_c28474_g1_i1	1808	0	SHCRBa_059_B13_F_30	Saccharum hybrid cultivar R570
Sample_2_c16215_g1_i1	960	0	SHCRBa_170_F15_R_10	Saccharum hybrid cultivar R570
Sample_2_c28279_g1_i2	1094	8e-39	SHCRBa_268_K21_R_160	Saccharum hybrid cultivar R570
Sample_2_c22546_g1_i1	950	3e-55	SHCRBa_010_J05_R_20	Saccharum hybrid cultivar R570
Sample_2_c30486_g1_i1	1502	0	NA	Saccharum hybrid cultivar
Sample_2_c25388_g1_i1	1051	2e-51	SHCRBa_011_C13_R_40	Saccharum hybrid cultivar R570
Sample_2_c21083_g2_i1	2315	0	SHCRBa_160_F12_F_10	Saccharum hybrid cultivar R570
Sample_2_c4817_g1_i1	694	2e-70	SHCRBa_140_J14_R_260	Saccharum hybrid cultivar R570
Sample_2_c32013_g1_i2	2423	0	SHCRBa_029_O19_R_190 SHCRBa_029_O19_R_250	Saccharum hybrid cultivar R570
Sample_2_c51193_g1_i1	668	2e-157	SHCRBa_201_A23_R_220	Saccharum hybrid cultivar R570
Sample_2_c31136_g1_i1	2104	0	CAT	Saccharum arundinaceum
Sample_2_c29083_g2_i1	845	1e-104	SHCRBa_009_G16_R_160	Saccharum hybrid cultivar R570
Sample_2_c28392_g1_i1	1426	1e-151	CBL9	Saccharum hybrid cultivar GT28
Sample_2_c31881_g2_i2	655	5e-88	SHCRBa_044_D02_F_100	Saccharum hybrid cultivar R570
Sample_2_c32174_g1_i1	5070	0	SHCRBa_008_B11_R_180	Saccharum hybrid cultivar R570
Sample_2_c30453_g1_i1	1696	0	NA	Saccharum hybrid cultivar R570
Sample_2_c417_g1_i1	520	2e-43	SHCRBa_027_M20_R_140	Saccharum hybrid cultivar R570
Sample_2_c28876_g3_i1	3270	0	NA	Saccharum hybrid cultivar ROC22
Sample_2_c25253_g1_i1	658	2e-36	SHCRBa_028_K12_R_170	Saccharum hybrid cultivar R570
Sample_2_c3758_g1_i1	1790	0	SHCRBa_170_C07_F_420	Saccharum hybrid cultivar R570
Sample_2_c32573_g1_i1	2025	0	SHCRBa_224_E06_F_260	Saccharum hybrid cultivar R570
Sample_2_c26169_g1_i1	1672	0	SHCRBa_028_G23_F_100	Saccharum hybrid cultivar R570
Sample_2_c26672_g1_i2	1296	0	SHCRBa_028_E10_R_180	Saccharum hybrid cultivar R570
Sample_2_c15465_g1_i1	776	2e-128	SHCRBa_008_G08_R_180	Saccharum hybrid cultivar R570
Sample_2_c21554_g1_i1	966	2e-111	SHCRBa_185_C01_F_160	Saccharum hybrid cultivar R570
Sample_2_c33919_g1_i2	328	4e-20	SHCRBa_257_A20_R_60	Saccharum hybrid cultivar R570
Sample_2_c33112_g2_i7	1402	1e-143	NA	Saccharum officinarum (Sugarcane)
Sample_2_c27557_g1_i2	2323	0	SHCRBa_107_N16_F_20	Saccharum hybrid cultivar R570
Sample_2_c32631_g1_i4	3432	0	SHCRBa_161_F21_R_50	Saccharum hybrid cultivar R570
Sample_2_c30573_g1_i1	882	8e-80	SHCRBa_003_N22_F_200	Saccharum hybrid cultivar R570
Sample_2_c27802_g1_i1	2206	0	pglcat8	Saccharum officinarum (Sugarcane)
Sample_2_c5162_g1_i1	332	5e-22	SHCRBa_035_D21_R_10	Saccharum hybrid cultivar R570
Sample_2_c18638_g1_i1	380	2e-30	SHCRBa_218_D04_R_60	Saccharum hybrid cultivar R570
Sample_2_c32588_g1_i1	2205	0	SHCRBa_083_K20_F_130	Saccharum hybrid cultivar R570
Sample_2_c24013_g1_i2	802	4e-56	SHCRBa_003_N22_F_30	Saccharum hybrid cultivar R570
Sample_2_c25734_g1_i1	3210	0	SHCRBa_115_J16_R_420	Saccharum hybrid cultivar R570
Sample_2_c26917_g1_i2	1212	2e-77	SHCRBa_144_K17_F_190	Saccharum hybrid cultivar R570
Sample_2_c32221_g1_i3	1502	0	SHCRBa_225_M19_F_190	Saccharum hybrid cultivar R570
Sample_2_c33312_g1_i1	2645	0	SHCRBa_160_F01_F_350	Saccharum hybrid cultivar R570
Sample_2_c9107_g1_i1	427	6e-20	SHCRBa_055_F12_R_30	Saccharum hybrid cultivar R570
Sample_2_c12743_g1_i1	469	1e-93	ShCIR9O20g_180	Saccharum hybrid cultivar
Sample_2_c25153_g1_i2	702	2e-71	NA	Saccharum hybrid cultivar
Sample_2_c38448_g1_i1	356	8e-70	SHCRBa_028_C07_R_390	Saccharum hybrid cultivar R570
Sample_2_c29788_g1_i1	1894	0	SHCRBa_027_N23_R_80	Saccharum hybrid cultivar R570
Sample_2_c28746_g1_i2	4204	0	SHCRBa_095_E16_F_480	Saccharum hybrid cultivar R570
Sample_2_c12830_g1_i1	536	5e-84	SHCRBa_115_J16_R_190	Saccharum hybrid cultivar R570
Sample_2_c31685_g1_i1	1520	9e-122	SHCRBa_170_C07_F_210	Saccharum hybrid cultivar R570
Sample_2_c8885_g1_i1	330	8e-75	Sh51L01g_60	Saccharum hybrid cultivar
Sample_2_c43032_g1_i1	317	5e-18	SHCRBa_152_D05_F_160	Saccharum hybrid cultivar R570
Sample_2_c21133_g1_i2	1292	2e-55	SHCRBa_151_D24_F_30	Saccharum hybrid cultivar R570
Sample_2_c30567_g1_i1	833	2e-53	SHCRBa_151_D24_F_90	Saccharum hybrid cultivar R570
Sample_2_c16080_g1_i1	509	1e-27	SHCRBa_196_O13_R_460	Saccharum hybrid cultivar R570
Sample_2_c26431_g1_i1	1145	0	SHCRBa_063_F06_F_210	Saccharum hybrid cultivar R570
Sample_2_c32470_g1_i1	816	8e-50	scMYB66	Saccharum hybrid cultivar Co 86032
Sample_2_c7441_g2_i1	495	5e-97	SHCRBa_017_C06_R_90	Saccharum hybrid cultivar R570
Sample_2_c29269_g1_i1	1682	0	SHCRBa_258_F08_F_20	Saccharum hybrid cultivar R570
Sample_2_c18510_g1_i1	794	1e-17	SHCRBa_029_J02_F_170	Saccharum hybrid cultivar R570
Sample_2_c16909_g1_i1	845	3e-98	SHCRBa_027_I07_F_120	Saccharum hybrid cultivar R570
Sample_2_c20530_g2_i2	1074	0	SHCRBa_170_C07_F_420	Saccharum hybrid cultivar R570
Sample_2_c28913_g2_i1	3362	0	SPSB	Saccharum hybrid cultivar ROC22
Sample_2_c29268_g1_i2	2034	0	SHCRBa_168_J15_R_120	Saccharum hybrid cultivar R570
Sample_2_c27678_g1_i3	1152	4e-115	NA	Saccharum officinarum (Sugarcane)
Sample_2_c24498_g1_i1	1196	3e-43	SHCRBa_217_A17_F_100	Saccharum hybrid cultivar R570
Sample_2_c50421_g1_i1	364	2e-35	VMS1	Saccharum hybrid cultivar Q117
Sample_2_c17274_g2_i1	555	2e-36	SHCRBa_162_H04_R_10	Saccharum hybrid cultivar R570
Sample_2_c30323_g1_i1	1796	0	SES23K06_002	Saccharum spontaneum (Wild sugarcane)
Sample_2_c27669_g1_i1	972	3e-15	MT	Saccharum hybrid cultivar ROC20
Sample_2_c32521_g2_i3	1168	0	SHCRBa_119_B13_R_60	Saccharum hybrid cultivar R570
Sample_2_c26987_g1_i1	1592	0	SHCRBa_008_G08_F_10	Saccharum hybrid cultivar R570
Sample_2_c3144_g1_i1	425	7e-46	SHCRBa_005_I10_R_30	Saccharum hybrid cultivar R570
Sample_2_c24844_g1_i1	1090	1e-95	SHCRBa_014_N06_F_70	Saccharum hybrid cultivar R570
Sample_2_c47611_g1_i1	403	9e-32	SHCRBa_250_M20_F_440	Saccharum hybrid cultivar R570
Sample_2_c18973_g2_i1	620	1e-111	NA	Saccharum officinarum (Sugarcane)
Sample_2_c28279_g1_i3	927	1e-75	SHCRBa_089_D15_R_30	Saccharum hybrid cultivar R570
Sample_2_c19540_g1_i2	720	5e-80	SHCRBa_028_K15_F_140	Saccharum hybrid cultivar R570
Sample_2_c42833_g1_i1	363	5e-18	SHCRBa_218_D04_F_160	Saccharum hybrid cultivar R570
Sample_2_c32420_g1_i1	2246	0	SHCRBa_015_H09_F_20	Saccharum hybrid cultivar R570
Sample_2_c31042_g1_i5	1077	2e-61	SHCRBa_165_I15_F_490	Saccharum hybrid cultivar R570
Sample_2_c28746_g1_i1	4135	0	SHCRBa_095_E16_F_480	Saccharum hybrid cultivar R570
Sample_2_c31008_g1_i1	1444	0	SHCRBa_021_C22_R_110	Saccharum hybrid cultivar R570
Sample_2_c51331_g1_i1	324	9e-50	SHCRBa_185_O22_F_140	Saccharum hybrid cultivar R570
Sample_2_c30306_g1_i1	1978	0	NA	Saccharum hybrid cultivar Yacheng05-179
Sample_2_c33309_g1_i4	414	2e-39	SHCRBa_261_D02_R_50	Saccharum hybrid cultivar R570
Sample_2_c25627_g1_i1	980	7e-97	SOD	Saccharum arundinaceum
Sample_2_c20004_g1_i1	553	6e-86	SHCRBa_013_P09_R_50	Saccharum hybrid cultivar R570
Sample_2_c15214_g2_i1	341	6e-23	SHCRBa_026_P08_R_10 SHCRBa_161_O13_R_20 SHCRBa_176_L06_F_150 SHCRBa_256_D11_R_110	Saccharum hybrid cultivar R570
Sample_2_c44503_g1_i1	359	4e-54	SHCRBa_216_L10_F_250	Saccharum hybrid cultivar R570
Sample_2_c34937_g1_i1	468	1e-08	SHCRBa_168_J15_F_300	Saccharum hybrid cultivar R570
Sample_2_c37186_g1_i1	460	1e-44	SHCRBa_201_F17_F_350	Saccharum hybrid cultivar R570
Sample_2_c1690_g1_i1	322	1e-36	SHCRBa_160_O06_F_30	Saccharum hybrid cultivar R570
Sample_2_c29754_g2_i1	1500	0	SHCRBa_257_A20_R_40	Saccharum hybrid cultivar R570
Sample_2_c31455_g1_i2	1595	9e-120	Sh51L01g_100	Saccharum hybrid cultivar
Sample_2_c30567_g1_i2	1165	2e-59	SHCRBa_151_D24_F_90	Saccharum hybrid cultivar R570
Sample_2_c28924_g1_i2	1145	3e-136	SHCRBa_133_K20_R_210	Saccharum hybrid cultivar R570
Sample_2_c27267_g2_i1	1444	0	SHCRBa_029_L12_R_230	Saccharum hybrid cultivar R570
Sample_2_c20194_g1_i1	994	3e-111	elF5A	Saccharum hybrid cultivar ROC22
Sample_2_c26818_g1_i1	1370	1e-148	MnSOD	Miscanthus sinensis (Japanese silver grass) (Saccharum japonicum)
Sample_2_c49115_g1_i1	340	1e-45	SHCRBa_020_A05_F_120	Saccharum hybrid cultivar R570
Sample_2_c12886_g3_i1	466	6e-71	SHCRBa_137_O14_F_260	Saccharum hybrid cultivar R570
Sample_2_c25132_g1_i1	802	1e-106	NA	Saccharum arundinaceum
Sample_2_c33549_g1_i3	1711	0	SHCRBa_032_N13_F_120 SHCRBa_035_H11_R_180	Saccharum hybrid cultivar R570
Sample_2_c48496_g1_i1	546	1e-66	SHCRBa_107_F16_F_220	Saccharum hybrid cultivar R570
Sample_2_c50186_g1_i1	660	3e-152	SHCRBa_120_L03_F_220	Saccharum hybrid cultivar R570
Sample_2_c24086_g2_i1	465	6e-79	SHCRBa_267_H24_F_10	Saccharum hybrid cultivar R570
Sample_2_c20227_g1_i1	2634	0	SHCRBa_140_J14_R_260	Saccharum hybrid cultivar R570
Sample_2_c4602_g1_i1	659	7e-104	putative hypothetical protein	Saccharum hybrid cultivar R570
Sample_2_c44799_g1_i1	577	3e-101	SHCRBa_104_G22_F_10	Saccharum hybrid cultivar R570
Sample_2_c33740_g1_i2	2867	0	Sh086H20g_30	Saccharum hybrid cultivar R570
Sample_2_c37939_g1_i1	581	8e-117	SHCRBa_167_G07_R_210	Saccharum hybrid cultivar R570
Sample_2_c28501_g1_i1	1412	2e-153	SHCRBa_030_N11_R_10	Saccharum hybrid cultivar R570
Sample_2_c20042_g1_i1	965	8e-116	SHCRBa_044_M03_F_80	Saccharum hybrid cultivar R570
Sample_2_c27541_g1_i2	1053	9e-120	SHCRBa_055_F12_F_220	Saccharum hybrid cultivar R570
Sample_2_c30538_g1_i1	2400	0	SHCRBa_190_D01_R_360	Saccharum hybrid cultivar R570
Sample_2_c24398_g1_i1	622	5e-46	SHCRBa_074_M02_R_10	Saccharum hybrid cultivar R570
Sample_2_c38083_g1_i1	595	1e-126	SHCRBa_185_O22_R_60	Saccharum hybrid cultivar R570
Sample_2_c21461_g1_i2	502	1e-93	SHCRBa_026_P08_R_240 SHCRBa_176_L06_F_10	Saccharum hybrid cultivar R570
Sample_2_c32086_g1_i1	1657	0	GluD1	Saccharum hybrid cultivar
Sample_2_c31540_g1_i1	2517	0	SHCRBa_010_E09_R_240	Saccharum hybrid cultivar R570
Sample_2_c7082_g1_i1	696	3e-149	Sh148J07_30	Saccharum hybrid cultivar R570
Sample_2_c33833_g1_i1	2063	0	NA	Saccharum hybrid (Sugarcane)
Sample_2_c31873_g1_i2	1614	0	SHCRBa_004_O05_R_10 SHCRBa_220_D19_R_10	Saccharum hybrid cultivar R570
Sample_2_c37959_g1_i1	329	2e-38	SHCRBa_020_A05_F_120	Saccharum hybrid cultivar R570
Sample_2_c28969_g1_i1	911	2e-105	SHCRBa_166_F02_R_150 SHCRBa_222_J24_F_150 SHCRBa_224_E06_R_390 SHCRBa_254_D06_F_100	Saccharum hybrid cultivar R570
Sample_2_c32796_g3_i1	1996	5e-12	SHCRBa_049_K23_R_70	Saccharum hybrid cultivar R570
Sample_2_c44951_g1_i1	410	1e-87	SHCRBa_022_B01_F_230	Saccharum hybrid cultivar R570
Sample_2_c31797_g2_i2	1738	0	SHCRBa_119_B13_F_130	Saccharum hybrid cultivar R570
Sample_2_c28512_g4_i2	1870	5e-154	SHCRBa_159_H10_F_30	Saccharum hybrid cultivar R570
Sample_2_c31413_g1_i1	677	6e-86	SHCRBa_203_M05_R_250	Saccharum hybrid cultivar R570
Sample_2_c24560_g1_i2	1014	2e-93	SHCRBa_011_C11_R_50	Saccharum hybrid cultivar R570
Sample_2_c28279_g1_i1	1029	2e-68	SHCRBa_089_D15_R_30	Saccharum hybrid cultivar R570
Sample_2_c31142_g1_i1	1833	0	SHCRBa_002_D08_F_10	Saccharum hybrid cultivar R570
Sample_2_c33765_g1_i1	2765	0	SHCRBa_218_D04_R_220	Saccharum hybrid cultivar R570
Sample_2_c22678_g1_i1	1591	0	SHCRBa_013_P09_F_150	Saccharum hybrid cultivar R570
Sample_2_c20906_g1_i1	520	8e-48	SHCRBa_035_H11_F_190	Saccharum hybrid cultivar R570
Sample_2_c33839_g2_i1	2969	0	SHCRBa_014_N06_F_150	Saccharum hybrid cultivar R570
Sample_2_c33458_g4_i1	3238	0	SHCRBa_078_K12_F_230	Saccharum hybrid cultivar R570
Sample_2_c52441_g1_i1	480	4e-54	SHCRBa_201_A23_R_340	Saccharum hybrid cultivar R570
Sample_2_c16597_g1_i1	946	1e-145	SHCRBa_012_J22_R_240	Saccharum hybrid cultivar R570
Sample_2_c6847_g1_i1	438	9e-13	SHCRBa_168_J15_F_230	Saccharum hybrid cultivar R570
Sample_2_c30728_g1_i1	1862	0	NA	Saccharum officinarum (Sugarcane)
Sample_2_c22847_g2_i1	413	5e-19	SHCRBa_225_M19_R_50	Saccharum hybrid cultivar R570
Sample_2_c17268_g1_i1	942	1e-114	SHCRBa_115_J16_F_380	Saccharum hybrid cultivar R570
Sample_2_c29496_g1_i1	1161	3e-159	SHCRBa_107_M24_R_160	Saccharum hybrid cultivar R570
Sample_2_c18159_g1_i1	586	4e-76	SHCRBa_145_O09_F_190	Saccharum hybrid cultivar R570
Sample_2_c16083_g1_i1	917	1e-101	SHCRBa_011_L19_R_180	Saccharum hybrid cultivar R570
Sample_2_c32595_g8_i2	859	6e-81	SHCRBa_121_P14_F_20	Saccharum hybrid cultivar R570
Sample_2_c32479_g3_i3	1865	0	NA	Saccharum hybrid cultivar
Sample_2_c14799_g1_i2	863	9e-117	SHCRBa_011_I19_R_130	Saccharum hybrid cultivar R570
Sample_2_c29563_g1_i1	1823	0	NA	Saccharum hybrid cultivar GT28
Sample_2_c29003_g1_i1	836	4e-68	SHCRBa_027_I16_F_110 SHCRBa_119_J13_R_210	Saccharum hybrid cultivar R570
Sample_2_c29917_g1_i2	2400	0	SUT1	Saccharum hybrid cultivar Q117
Sample_2_c27712_g1_i1	1452	0	SHCRBa_230_N09_R_230	Saccharum hybrid cultivar R570
Sample_2_c25179_g1_i1	1047	2e-141	SHCRBa_166_F02_F_80	Saccharum hybrid cultivar R570
Sample_2_c9012_g2_i1	302	4e-62	SHCRBa_119_B13_F_10	Saccharum hybrid cultivar R570
Sample_2_c9672_g1_i1	336	1e-69	SHCRBa_024_F14_F_290	Saccharum hybrid cultivar R570
Sample_2_c3672_g2_i1	549	9e-98	SHCRBa_030_E01_R_110 SHCRBa_032_O01_F_40	Saccharum hybrid cultivar R570
Sample_2_c28392_g1_i2	1529	8e-145	CBL9	Saccharum hybrid cultivar GT28
Sample_2_c13463_g1_i1	525	3e-94	SHCRBa_121_A07_F_10	Saccharum hybrid cultivar R570
Sample_2_c30726_g1_i5	528	1e-10	SHCRBa_001_I10_F_190	Saccharum hybrid cultivar R570
Sample_2_c29432_g4_i2	1501	4e-110	SHCRBa_029_L12_R_240 SHCRBa_030_N11_R_210 SHCRBa_035_D21_R_210	Saccharum hybrid cultivar R570
Sample_2_c25376_g3_i1	395	5e-09	SHCRBa_186_P21_F_70	Saccharum hybrid cultivar R570
Sample_2_c29649_g1_i1	1876	2e-180	SHCRBa_028_H13_R_460	Saccharum hybrid cultivar R570
Sample_2_c23823_g4_i1	800	7e-171	SHCRBa_008_G08_F_310	Saccharum hybrid cultivar R570
Sample_2_c2661_g1_i1	529	4e-103	SHCRBa_121_A07_F_10	Saccharum hybrid cultivar R570
Sample_2_c24560_g1_i1	890	4e-94	SHCRBa_011_C11_R_50	Saccharum hybrid cultivar R570
Sample_2_c24179_g1_i1	662	1e-61	SHCRBa_121_P14_R_290	Saccharum hybrid cultivar R570
Sample_2_c25043_g1_i3	540	9e-82	SHCRBa_127_N06_R_350	Saccharum hybrid cultivar R570
Sample_2_c46707_g1_i1	497	1e-90	SHCRBa_224_D04_F_10	Saccharum hybrid cultivar R570
Sample_2_c28633_g1_i1	330	8e-44	SHCRBa_258_H24_R_110	Saccharum hybrid cultivar R570
Sample_2_c25048_g1_i2	450	5e-16	NA	Saccharum hybrid cultivar R570
Sample_2_c34373_g1_i1	326	9e-72	SHCRBa_028_N13_F_90	Saccharum hybrid cultivar R570
Sample_2_c25942_g1_i1	1234	0	SHCRBa_006_C11_R_30	Saccharum hybrid cultivar R570
Sample_2_c13757_g1_i1	318	4e-46	SHCRBa_044_M03_F_180	Saccharum hybrid cultivar R570
Sample_2_c37553_g1_i1	530	1e-104	SHCRBa_261_O20_F_130	Saccharum hybrid cultivar R570
Sample_2_c18286_g1_i1	432	2e-09	SHCRBa_045_L22_F_50	Saccharum hybrid cultivar R570
Sample_2_c27557_g2_i1	499	7e-16	SHCRBa_107_N16_F_20	Saccharum hybrid cultivar R570
Sample_2_c5746_g2_i1	477	3e-82	SHCRBa_261_O20_R_280	Saccharum hybrid cultivar R570
Sample_2_c30477_g1_i1	1755	0	SHCRBa_168_J15_F_230	Saccharum hybrid cultivar R570
Sample_2_c1596_g1_i1	392	4e-63	SHCRBa_019_K12_F_20	Saccharum hybrid cultivar R570
Sample_2_c27196_g1_i2	1195	0	SHCRBa_033_B15_R_200	Saccharum hybrid cultivar R570
Sample_2_c32736_g2_i1	1736	0	SHCRBa_201_F17_F_10	Saccharum hybrid cultivar R570
Sample_2_c39193_g1_i1	324	7e-28	Sh265O22g_170	Saccharum hybrid cultivar
Sample_2_c24398_g1_i2	644	7e-46	SHCRBa_074_M02_R_10	Saccharum hybrid cultivar R570
Sample_2_c25130_g1_i2	775	1e-55	NA	Saccharum officinarum (Sugarcane)
Sample_2_c29134_g1_i1	1389	3e-172	SHCRBa_119_B13_R_180	Saccharum hybrid cultivar R570
Sample_2_c20531_g2_i1	594	2e-110	SHCRBa_059_B13_F_20	Saccharum hybrid cultivar R570
Sample_2_c15416_g1_i1	430	2e-87	SHCRBa_019_K12_F_240	Saccharum hybrid cultivar R570
Sample_2_c8518_g1_i1	434	3e-49	SHCRBa_010_E09_R_180	Saccharum hybrid cultivar R570
Sample_2_c28477_g1_i2	1948	0	SHCRBa_044_D02_F_200	Saccharum hybrid cultivar R570
Sample_2_c28549_g3_i1	831	1e-62	DREB2	Saccharum arundinaceum
Sample_2_c27171_g2_i1	1347	7e-175	NA	Saccharum hybrid cultivar SP80-3280
Sample_2_c13719_g1_i1	2956	2e-43	SHCRBa_004_O05_R_120	Saccharum hybrid cultivar R570
Sample_2_c27678_g1_i1	1177	1e-123	NA	Saccharum officinarum (Sugarcane)
Sample_2_c23045_g1_i1	1765	0	AKT1	Saccharum hybrid cultivar
Sample_2_c30590_g2_i1	1366	0	CFBP	Saccharum hybrid (Sugarcane)
Sample_2_c25567_g2_i1	1161	8e-168	SHCRBa_109_M04_R_50	Saccharum hybrid cultivar R570
Sample_2_c41621_g1_i1	396	3e-82	SHCRBa_120_L03_F_20	Saccharum hybrid cultivar R570
Sample_2_c40975_g1_i1	429	1e-28	SHCRBa_233_B18_R_120	Saccharum hybrid cultivar R570
Sample_2_c30497_g1_i1	2102	0	SHCRBa_225_M19_F_320	Saccharum hybrid cultivar R570
Sample_2_c33614_g3_i1	833	1e-151	SHCRBa_023_A24_F_30	Saccharum hybrid cultivar R570
Sample_2_c26239_g1_i2	1164	8e-145	pglcat4	Saccharum officinarum (Sugarcane)
Sample_2_c49403_g1_i1	343	2e-34	SHCRBa_001_J04_R_380	Saccharum hybrid cultivar R570
Sample_2_c23300_g1_i1	677	8e-83	SHCRBa_257_A20_R_20	Saccharum hybrid cultivar R570
Sample_2_c32462_g1_i1	2201	0	SHCRBa_026_K06_F_10	Saccharum hybrid cultivar R570
Sample_2_c29529_g2_i1	363	2e-15	scMYB45	Saccharum hybrid cultivar Co 86032
Sample_2_c33783_g1_i1	452	4e-65	SHCRBa_120_L03_F_20	Saccharum hybrid cultivar R570
Sample_2_c23300_g1_i2	727	1e-82	SHCRBa_257_A20_R_20	Saccharum hybrid cultivar R570
Sample_2_c31915_g2_i1	906	5e-43	SHCRBa_267_M24_R_280	Saccharum hybrid cultivar R570
Sample_2_c45109_g1_i1	345	2e-67	SHCRBa_185_O22_R_60	Saccharum hybrid cultivar R570
Sample_2_c32010_g1_i2	2595	0	SHCRBa_121_B20_F_50	Saccharum hybrid cultivar R570
Sample_2_c44607_g1_i1	486	8e-69	SHCRBa_102_P01_F_250	Saccharum hybrid cultivar R570
Sample_2_c30453_g2_i1	1161	0	NA	Saccharum hybrid cultivar R570
Sample_2_c33309_g1_i3	2127	0	SHCRBa_261_D02_R_50	Saccharum hybrid cultivar R570
Sample_2_c28876_g2_i1	1297	0	SHCRBa_063_N24_F_230	Saccharum hybrid cultivar R570
Sample_2_c4125_g1_i2	409	4e-31	SHCRBa_024_F14_F_290	Saccharum hybrid cultivar R570
Sample_2_c26705_g1_i2	853	1e-57	SHCRBa_103_C06_F_210	Saccharum hybrid cultivar R570
Sample_2_c50668_g1_i1	320	1e-65	SHCRBa_046_L16_R_20	Saccharum hybrid cultivar R570
Sample_2_c26928_g1_i2	1697	0	SHCRBa_185_O22_F_100	Saccharum hybrid cultivar R570
Sample_2_c780_g1_i1	794	2e-168	SHCRBa_011_C11_R_30	Saccharum hybrid cultivar R570
Sample_2_c24405_g1_i1	1458	0	NA	Saccharum officinarum (Sugarcane)
Sample_2_c31617_g1_i2	1367	0	NA	Saccharum hybrid cultivar ROC22
Sample_2_c18654_g1_i2	394	3e-30	scMYB27	Saccharum hybrid cultivar Co 86032
Sample_2_c10009_g1_i2	965	5e-144	NA	Saccharum officinarum (Sugarcane)
Sample_2_c23671_g1_i1	1432	0	OEE1	Saccharum hybrid cultivar
Sample_2_c32796_g2_i1	1204	4e-07	SHCRBa_049_K23_R_70	Saccharum hybrid cultivar R570
Sample_2_c50308_g1_i1	383	2e-82	SHCRBa_265_N24_F_10	Saccharum hybrid cultivar R570
Sample_2_c26799_g1_i2	1172	8e-151	SHCRBa_165_I15_R_290	Saccharum hybrid cultivar R570
Sample_2_c29679_g1_i3	351	3e-61	SHCRBa_201_O14_R_250	Saccharum hybrid cultivar R570
Sample_2_c33185_g2_i1	1213	5e-155	SHCRBa_185_C01_F_180	Saccharum hybrid cultivar R570
Sample_2_c22602_g1_i1	1337	0	Sh015N23g_170	Saccharum hybrid cultivar
Sample_2_c18851_g1_i1	562	2e-33	Sh053A11g_030	Saccharum hybrid cultivar
Sample_2_c25132_g2_i2	665	3e-103	NA	Saccharum arundinaceum
Sample_2_c20211_g1_i1	340	4e-11	SHCRBa_008_G08_R_330	Saccharum hybrid cultivar R570
Sample_2_c13315_g1_i1	420	7e-54	SHCRBa_230_N09_F_20	Saccharum hybrid cultivar R570
Sample_2_c21938_g1_i1	687	5e-95	SHCRBa_011_L19_F_140	Saccharum hybrid cultivar R570
Sample_2_c26799_g1_i1	1206	1e-117	SHCRBa_165_I15_R_290	Saccharum hybrid cultivar R570
Sample_2_c37600_g1_i1	421	8e-57	MsiHd1	Miscanthus sinensis (Japanese silver grass) (Saccharum japonicum)
Sample_2_c32888_g4_i4	1433	1e-164	kn1	Saccharum hybrid cultivar ROC22
Sample_2_c21442_g2_i1	414	2e-30	SHCRBa_133_K20_R_180	Saccharum hybrid cultivar R570
Sample_2_c29679_g1_i1	1180	2e-142	SHCRBa_201_O14_R_250	Saccharum hybrid cultivar R570
Sample_2_c26421_g1_i1	1567	0	SHCRBa_165_I15_F_170	Saccharum hybrid cultivar R570
Sample_2_c33508_g1_i3	1309	0	b5R	Saccharum hybrid cultivar ROC22
Sample_2_c24179_g1_i2	690	2e-61	SHCRBa_121_P14_R_290	Saccharum hybrid cultivar R570
Sample_2_c31797_g2_i3	1714	0	SHCRBa_119_B13_F_130	Saccharum hybrid cultivar R570
Sample_2_c17905_g1_i1	668	6e-107	SHCRBa_051_E13_R_190	Saccharum hybrid cultivar R570
Sample_2_c17907_g2_i1	532	6e-86	SHCRBa_017_C06_R_90	Saccharum hybrid cultivar R570
Sample_2_c20969_g2_i1	655	2e-112	SHCRBa_004_G10_F_250 SHCRBa_021_E20_F_190	Saccharum hybrid cultivar R570
Sample_2_c30369_g1_i1	933	4e-98	SHCRBa_001_I10_R_20	Saccharum hybrid cultivar R570
Sample_2_c23695_g2_i1	424	6e-67	SHCRBa_120_L03_F_10	Saccharum hybrid cultivar R570
Sample_2_c30183_g1_i4	1821	0	NA	Saccharum hybrid cultivar R570
Sample_2_c45827_g1_i1	422	2e-39	SHCRBa_258_H24_F_410	Saccharum hybrid cultivar R570
Sample_2_c35536_g1_i1	374	5e-68	SHCRBa_022_D05_R_110	Saccharum hybrid cultivar R570
Sample_2_c24828_g1_i1	1193	3e-158	SHCRBa_258_H24_R_460	Saccharum hybrid cultivar R570
Sample_2_c29743_g3_i2	394	4e-31	scMYB25	Saccharum hybrid cultivar Co 86032
Sample_2_c29257_g1_i1	2703	0	GAI	Saccharum officinarum (Sugarcane)
Sample_2_c13045_g1_i1	399	5e-33	SHCRBa_185_C01_F_390	Saccharum hybrid cultivar R570
Sample_2_c40342_g1_i1	548	4e-83	SHCRBa_201_F17_F_310	Saccharum hybrid cultivar R570
Sample_2_c27818_g6_i1	691	3e-155	NA	Saccharum hybrid (Sugarcane)
Sample_2_c23619_g1_i2	890	3e-13	scMYB45	Saccharum hybrid cultivar Co 86032
Sample_2_c28915_g1_i1	1086	9e-83	SHCRBa_142_B14_R_210	Saccharum hybrid cultivar R570
Sample_2_c22901_g1_i1	465	7e-06	Sh253G12g_380	Saccharum hybrid cultivar
Sample_2_c21620_g1_i1	1009	2e-115	SHCRBa_063_N24_R_210	Saccharum hybrid cultivar R570
Sample_2_c29521_g1_i1	1855	0	SHCRBa_005_I10_R_40	Saccharum hybrid cultivar R570
Sample_2_c27905_g1_i1	1205	8e-127	SHCRBa_012_P16_F_190	Saccharum hybrid cultivar R570
Sample_2_c32618_g1_i1	2619	0	SHCRBa_035_B09_F_190	Saccharum hybrid cultivar R570
Sample_2_c20926_g1_i1	664	2e-111	GS1.c	Saccharum officinarum (Sugarcane)
Sample_2_c27190_g1_i1	1004	9e-44	SHCRBa_121_P14_F_10	Saccharum hybrid cultivar R570
Sample_2_c24589_g1_i1	729	6e-87	SHCRBa_033_B15_R_230	Saccharum hybrid cultivar R570
Sample_2_c676_g1_i1	982	6e-165	SHCRBa_004_I20_F_160	Saccharum hybrid cultivar R570
Sample_2_c26746_g1_i1	1516	0	NA	Saccharum hybrid cultivar
Sample_2_c33588_g1_i1	2189	0	SHCRBa_026_H12_F_40	Saccharum hybrid cultivar R570
Sample_2_c31884_g2_i1	2593	0	SHCRBa_185_C01_R_10	Saccharum hybrid cultivar R570
Sample_2_c24608_g2_i1	307	2e-28	Sh095F04g_30	Saccharum hybrid cultivar R570
Sample_2_c30246_g3_i2	471	1e-40	SHCRBa_006_C11_R_120	Saccharum hybrid cultivar R570
Sample_2_c5430_g1_i1	581	1e-30	SHCRBa_022_D05_F_250	Saccharum hybrid cultivar R570
Sample_2_c20448_g1_i2	1104	0	SHCRBa_261_D02_F_280	Saccharum hybrid cultivar R570
Sample_2_c33304_g3_i1	1997	0	SHCRBa_165_F05_R_240	Saccharum hybrid cultivar R570
Sample_2_c30545_g2_i1	724	3e-62	SHCRBa_045_L22_F_40	Saccharum hybrid cultivar R570
Sample_2_c32047_g1_i1	1096	9e-67	SCL25	Saccharum hybrid cultivar
Sample_2_c27486_g1_i1	1251	9e-148	SHCRBa_028_H13_R_380	Saccharum hybrid cultivar R570
Sample_2_c32888_g4_i2	1563	0	kn1	Saccharum hybrid cultivar ROC22
Sample_2_c33541_g1_i3	2408	0	a2	Saccharum officinarum (Sugarcane)
Sample_2_c33069_g1_i3	1046	0	SHCRBa_027_M20_F_60	Saccharum hybrid cultivar R570
Sample_2_c24056_g1_i1	300	5e-41	SHCRBa_014_A20_F_120	Saccharum hybrid cultivar R570
Sample_2_c33309_g1_i1	2172	0	SHCRBa_261_D02_R_50	Saccharum hybrid cultivar R570
Sample_2_c16936_g3_i1	436	1e-99	SHCRBa_011_C11_F_100	Saccharum hybrid cultivar R570
Sample_2_c29268_g1_i1	1953	0	SHCRBa_168_J15_R_120	Saccharum hybrid cultivar R570
Sample_2_c45378_g1_i1	404	5e-88	SHCRBa_011_C13_F_250	Saccharum hybrid cultivar R570
Sample_2_c31881_g2_i1	1147	3e-149	SHCRBa_044_D02_F_100	Saccharum hybrid cultivar R570
Sample_2_c30014_g1_i4	429	5e-51	SHCRBa_004_G10_F_360	Saccharum hybrid cultivar R570
Sample_2_c27897_g1_i1	1137	1e-135	SHCRBa_026_H12_F_90	Saccharum hybrid cultivar R570
Sample_2_c25057_g1_i1	1122	2e-176	SHCRBa_020_D23_F_270	Saccharum hybrid cultivar R570
Sample_2_c30183_g1_i1	1722	0	NA	Saccharum hybrid cultivar R570
Sample_2_c715_g1_i1	621	2e-111	SHCRBa_152_D05_F_160	Saccharum hybrid cultivar R570
Sample_2_c17393_g1_i1	764	9e-157	SHCRBa_030_N11_F_190	Saccharum hybrid cultivar R570
Sample_2_c4068_g1_i1	361	2e-77	SHCRBa_032_N13_F_90	Saccharum hybrid cultivar R570
Sample_2_c31918_g1_i1	1280	1e-180	NA	Saccharum hybrid cultivar ROC22
Sample_2_c27818_g3_i1	475	5e-43	pepc	Saccharum officinarum (Sugarcane)
Sample_2_c27312_g1_i1	1370	0	SHCRBa_001_L05_F_280	Saccharum hybrid cultivar R570
Sample_2_c36236_g1_i1	723	3e-136	SHCRBa_140_J14_R_260	Saccharum hybrid cultivar R570
Sample_2_c26061_g2_i2	544	6e-114	scMYB40	Saccharum hybrid cultivar Co 86032
Sample_2_c16421_g1_i1	1091	6e-103	NA	Saccharum hybrid cultivar GT28
Sample_2_c33300_g1_i6	1293	5e-19	Sh253G12g_380	Saccharum hybrid cultivar
Sample_2_c30726_g1_i2	1036	4e-37	SHCRBa_001_I10_F_190	Saccharum hybrid cultivar R570
Sample_2_c25633_g1_i1	1438	2e-78	SHCRBa_003_N22_F_50	Saccharum hybrid cultivar R570
Sample_2_c52619_g1_i1	526	3e-118	SHCRBa_258_H24_R_420	Saccharum hybrid cultivar R570
Sample_2_c3611_g1_i2	406	8e-81	SHCRBa_170_C07_F_420	Saccharum hybrid cultivar R570
Sample_2_c26192_g1_i2	1362	0	SHCRBa_258_H24_R_480	Saccharum hybrid cultivar R570
Sample_2_c30737_g1_i1	1691	0	SHCRBa_184_K13_R_80	Saccharum hybrid cultivar R570
Sample_2_c24056_g1_i2	993	0	SHCRBa_014_A20_F_120	Saccharum hybrid cultivar R570
Sample_2_c30341_g1_i2	1923	0	SHCRBa_014_G09_R_70	Saccharum hybrid cultivar R570
Sample_2_c19438_g1_i1	1409	0	SHCRBa_094_E17_F_120	Saccharum hybrid cultivar R570
Sample_2_c23675_g1_i2	609	2e-72	NA	Saccharum officinarum (Sugarcane)
Sample_2_c27656_g1_i1	1980	0	SHCRBa_230_N09_F_20	Saccharum hybrid cultivar R570
Sample_2_c27678_g1_i2	1491	3e-174	NA	Saccharum officinarum (Sugarcane)
Sample_2_c17725_g1_i1	719	3e-91	SHCRBa_027_N23_F_70	Saccharum hybrid cultivar R570
Sample_2_c24239_g1_i1	1270	0	SHCRBa_260_G18_F_100	Saccharum hybrid cultivar R570
Sample_2_c39853_g1_i1	859	4e-152	SHCRBa_069_I18_F_10	Saccharum hybrid cultivar R570
Sample_2_c28658_g1_i1	1568	0	NA	Miscanthus sinensis (Japanese silver grass) (Saccharum japonicum)
Sample_2_c20531_g1_i1	687	1e-132	SHCRBa_083_K20_F_40	Saccharum hybrid cultivar R570
Sample_2_c27339_g1_i2	1095	7e-37	SHCRBa_250_D06_R_280	Saccharum hybrid cultivar R570
Sample_2_c24765_g2_i1	604	7e-21	SHCRBa_050_A17_F_80 SHCRBa_050_A17_R_20 SHCRBa_050_A17_R_30	Saccharum hybrid cultivar R570
Sample_2_c32888_g4_i1	1549	0	kn1	Saccharum hybrid cultivar ROC22
Sample_2_c20448_g2_i2	698	2e-142	SHCRBa_261_D02_F_280	Saccharum hybrid cultivar R570
Sample_2_c2172_g2_i1	336	2e-60	GS1.b	Saccharum officinarum (Sugarcane)
Sample_2_c30618_g1_i2	1095	1e-138	SHCRBa_261_O20_R_210	Saccharum hybrid cultivar R570
Sample_2_c24495_g1_i1	2968	0	SHCRBa_201_A23_R_70	Saccharum hybrid cultivar R570
Sample_2_c29743_g3_i1	418	5e-31	scMYB25	Saccharum hybrid cultivar Co 86032
Sample_2_c11897_g2_i2	582	2e-128	SHCRBa_261_H05_R_250	Saccharum hybrid cultivar R570
Sample_2_c32904_g3_i2	943	2e-67	NA	Saccharum officinarum (Sugarcane)
Sample_2_c25863_g1_i2	1347	0	SHCRBa_013_F04_R_50	Saccharum hybrid cultivar R570
Sample_2_c32849_g1_i1	1598	1e-28	SHCRBa_181_K17_R_210	Saccharum hybrid cultivar R570
Sample_2_c17312_g2_i1	959	8e-120	SHCRBa_036_F18_R_20	Saccharum hybrid cultivar R570
Sample_2_c22546_g1_i2	926	4e-75	SHCRBa_010_J05_R_20	Saccharum hybrid cultivar R570
Sample_2_c22427_g1_i2	806	5e-133	SHCRBa_152_D05_R_40	Saccharum hybrid cultivar R570
Sample_2_c26870_g1_i1	1283	9e-86	SHCRBa_024_H17_F_100	Saccharum hybrid cultivar R570
Sample_2_c27302_g1_i2	1661	0	SHCRBa_036_F18_R_170	Saccharum hybrid cultivar R570
Sample_2_c26808_g1_i1	884	3e-48	SHCRBa_216_L10_R_390	Saccharum hybrid cultivar R570
Sample_2_c47931_g1_i1	1120	0	putative hypothetical protein	Saccharum hybrid cultivar R570
Sample_2_c29246_g1_i1	1893	0	SHCRBa_261_O20_R_230	Saccharum hybrid cultivar R570
Sample_2_c20789_g1_i1	1103	2e-122	R1MYB1	Saccharum hybrid cultivar Q117
Sample_2_c24844_g1_i3	1031	1e-49	SHCRBa_014_N06_F_70	Saccharum hybrid cultivar R570
Sample_2_c25463_g1_i2	1413	7e-169	SHCRBa_040_D12_R_20	Saccharum hybrid cultivar R570
Sample_2_c52119_g1_i1	635	1e-120	SHCRBa_162_H04_F_220	Saccharum hybrid cultivar R570
Sample_2_c33429_g1_i1	1991	0	SHCRBa_017_P09_R_10	Saccharum hybrid cultivar R570
Sample_2_c46976_g1_i1	368	1e-79	SERK1	Saccharum hybrid cultivar
Sample_2_c731_g2_i1	483	2e-28	NA	Saccharum robustum (Wild New-Guinean cane)
Sample_2_c44178_g1_i1	530	8e-113	Sh148J07_30	Saccharum hybrid cultivar R570
Sample_2_c26092_g1_i1	556	7e-38	SHCRBa_004_O05_R_220 SHCRBa_107_M24_R_300 SHCRBa_220_D19_R_220	Saccharum hybrid cultivar R570
Sample_2_c46977_g1_i1	316	4e-54	SHCRBa_084_G07_F_20	Saccharum hybrid cultivar R570
Sample_2_c13283_g1_i1	782	5e-111	SHCRBa_165_I15_F_300	Saccharum hybrid cultivar R570
Sample_2_c5321_g2_i1	1606	3e-89	SHCRBa_159_M03_R_100	Saccharum hybrid cultivar R570
Sample_2_c36371_g1_i1	457	6e-93	SHCRBa_162_H04_F_220	Saccharum hybrid cultivar R570
Sample_2_c31854_g3_i2	1635	0	POD	Saccharum arundinaceum
Sample_2_c31473_g1_i3	1404	1e-95	SHCRBa_198_K24_R_50	Saccharum hybrid cultivar R570

## Sheet:  control Saccharum
Supplementary File. II: Annotation of Saccharum Spontaneum unigenes- Control
Transcript_ID (Query)	Transcript_length	E-value	Gene Name	Organism Name
Sample_3_c33630_g1_i1	956	4e-47	SHCRBa_011_C13_R_40	Saccharum hybrid cultivar R570
Sample_3_c40275_g1_i1	1167	0	SHCRBa_033_B15_R_200	Saccharum hybrid cultivar R570
Sample_3_c7309_g1_i1	844	3e-139	SHCRBa_230_N09_R_190	Saccharum hybrid cultivar R570
Sample_3_c23528_g1_i1	936	0	SHCRBa_015_H09_F_20	Saccharum hybrid cultivar R570
Sample_3_c41652_g3_i1	1701	0	SHCRBa_257_A20_F_120	Saccharum hybrid cultivar R570
Sample_3_c39410_g1_i1	1381	9e-125	SHCRBa_254_D06_F_230	Saccharum hybrid cultivar R570
Sample_3_c41938_g2_i2	2002	0	SHCRBa_009_G16_F_90	Saccharum hybrid cultivar R570
Sample_3_c39501_g1_i1	1387	7e-102	SHCRBa_261_H05_F_190	Saccharum hybrid cultivar R570
Sample_3_c16302_g1_i1	368	3e-13	NA	Saccharum hybrid cultivar Yacheng05-179
Sample_3_c42434_g1_i2	3416	0	SHCRBa_160_F01_F_350	Saccharum hybrid cultivar R570
Sample_3_c42408_g1_i1	2180	0	SHCRBa_014_N06_F_200	Saccharum hybrid cultivar R570
Sample_3_c29288_g1_i1	757	0	NCED1	Saccharum hybrid cultivar
Sample_3_c35986_g1_i3	623	3e-28	SHCRBa_052_I12_R_250	Saccharum hybrid cultivar R570
Sample_3_c39746_g1_i1	516	7e-27	SHCRBa_055_F12_F_100	Saccharum hybrid cultivar R570
Sample_3_c26664_g1_i1	309	5e-59	SHCRBa_160_F12_F_10	Saccharum hybrid cultivar R570
Sample_3_c34683_g1_i1	585	7e-46	SHCRBa_261_O20_R_140	Saccharum hybrid cultivar R570
Sample_3_c41478_g1_i1	2487	0	SHCRBa_107_F16_R_30	Saccharum hybrid cultivar R570
Sample_3_c35224_g1_i1	1346	0	Sh265O22g_140	Saccharum hybrid cultivar
Sample_3_c27814_g3_i1	674	4e-134	SHCRBa_119_B13_F_370	Saccharum hybrid cultivar R570
Sample_3_c36573_g1_i1	1337	3e-142	SHCRBa_029_L12_R_270	Saccharum hybrid cultivar R570
Sample_3_c34045_g2_i1	772	1e-104	SHCRBa_198_K24_F_120	Saccharum hybrid cultivar R570
Sample_3_c37057_g1_i2	930	1e-84	Rpb4	Saccharum hybrid cultivar SP80-3280
Sample_3_c35120_g1_i1	924	6e-152	SHCRBa_023_A24_F_30	Saccharum hybrid cultivar R570
Sample_3_c40537_g1_i1	2443	0	NA	Saccharum hybrid cultivar FN-41
Sample_3_c36958_g1_i1	1138	6e-130	myb46	Saccharum officinarum (Sugarcane)
Sample_3_c37768_g1_i1	1363	8e-132	SHCRBa_012_P16_F_190	Saccharum hybrid cultivar R570
Sample_3_c41009_g1_i1	1314	0	SHCRBa_120_L03_F_90	Saccharum hybrid cultivar R570
Sample_3_c2815_g1_i1	514	6e-26	SHCRBa_069_I18_F_140	Saccharum hybrid cultivar R570
Sample_3_c26371_g1_i1	685	2e-125	NA	Saccharum hybrid cultivar R570
Sample_3_c33191_g1_i2	1011	6e-120	SHCRBa_121_B20_F_50	Saccharum hybrid cultivar R570
Sample_3_c22155_g1_i1	753	6e-100	SHCRBa_044_M03_F_180	Saccharum hybrid cultivar R570
Sample_3_c38212_g1_i2	1527	0	COMT	Saccharum hybrid cultivar
Sample_3_c32554_g1_i2	1261	6e-81	SHCRBa_024_F14_R_20	Saccharum hybrid cultivar R570
Sample_3_c22681_g1_i1	418	4e-85	SHCRBa_048_E15_R_170	Saccharum hybrid cultivar R570
Sample_3_c39456_g1_i7	802	4e-35	SHCRBa_020_L15_R_290	Saccharum hybrid cultivar R570
Sample_3_c31924_g1_i1	883	1e-130	P5CS1	Saccharum hybrid cultivar
Sample_3_c39410_g1_i2	1194	3e-142	SHCRBa_166_F02_F_80	Saccharum hybrid cultivar R570
Sample_3_c26008_g1_i1	987	5e-173	SHCRBa_218_D04_R_220	Saccharum hybrid cultivar R570
Sample_3_c36284_g1_i3	385	3e-38	SHCRBa_190_D01_R_360	Saccharum hybrid cultivar R570
Sample_3_c39291_g1_i4	2336	0	SUT1	Saccharum hybrid cultivar Q117
Sample_3_c34582_g1_i1	816	3e-62	SHCRBa_041_N14_R_40	Saccharum hybrid cultivar R570
Sample_3_c24401_g1_i1	540	1e-36	SHCRBa_218_D02_R_110	Saccharum hybrid cultivar R570
Sample_3_c35787_g1_i1	1011	2e-116	SHCRBa_004_G10_F_250 SHCRBa_021_E20_F_190	Saccharum hybrid cultivar R570
Sample_3_c36140_g1_i1	1040	6e-146	SHCRBa_261_O20_R_210	Saccharum hybrid cultivar R570
Sample_3_c29231_g1_i1	861	7e-90	SHCRBa_103_C06_R_20	Saccharum hybrid cultivar R570
Sample_3_c33985_g1_i2	978	3e-98	SHCRBa_257_A20_R_80	Saccharum hybrid cultivar R570
Sample_3_c27769_g1_i1	820	2e-131	SHCRBa_033_L20_F_60 SHCRBa_073_J10_F_140	Saccharum hybrid cultivar R570
Sample_3_c28736_g1_i2	1063	7e-90	SHCRBa_020_D23_F_160	Saccharum hybrid cultivar R570
Sample_3_c40299_g2_i2	2792	0	SHCRBa_020_A05_R_10	Saccharum hybrid cultivar R570
Sample_3_c28806_g1_i1	1401	0	SHCRBa_015_O15_F_200	Saccharum hybrid cultivar R570
Sample_3_c37643_g1_i1	410	6e-34	SHCRBa_016_K03_F_390	Saccharum hybrid cultivar R570
Sample_3_c40461_g1_i1	2117	0	SHCRBa_161_F21_F_40	Saccharum hybrid cultivar R570
Sample_3_c39353_g1_i3	958	2e-78	SHCRBa_190_D01_R_130	Saccharum hybrid cultivar R570
Sample_3_c40487_g1_i1	962	2e-131	SHCRBa_107_F16_F_230	Saccharum hybrid cultivar R570
Sample_3_c39353_g1_i1	2273	0	SHCRBa_190_D01_R_130	Saccharum hybrid cultivar R570
Sample_3_c58913_g1_i1	442	1e-17	SHCRBa_115_J16_F_380	Saccharum hybrid cultivar R570
Sample_3_c37368_g1_i1	1127	1e-68	SHCRBa_151_D24_F_90	Saccharum hybrid cultivar R570
Sample_3_c38918_g1_i1	2506	0	Sh197G04g_060	Saccharum hybrid cultivar
Sample_3_c19731_g1_i1	770	9e-134	SES23K06_002	Saccharum spontaneum (Wild sugarcane)
Sample_3_c40094_g2_i1	1255	0	Sh015N23g_170	Saccharum hybrid cultivar
Sample_3_c4920_g1_i1	469	2e-35	SHCRBa_079_N11_R_170	Saccharum hybrid cultivar R570
Sample_3_c39738_g3_i1	1232	1e-163	SHCRBa_044_M03_F_60	Saccharum hybrid cultivar R570
Sample_3_c20712_g1_i1	758	0	SHCRBa_063_N24_F_230	Saccharum hybrid cultivar R570
Sample_3_c18260_g1_i1	480	5e-09	SHCRBa_230_N09_R_190	Saccharum hybrid cultivar R570
Sample_3_c33023_g1_i1	776	4e-30	SHCRBa_103_C06_R_30	Saccharum hybrid cultivar R570
Sample_3_c41641_g3_i2	1997	0	SHCRBa_017_P09_R_10	Saccharum hybrid cultivar R570
Sample_3_c13980_g1_i1	632	2e-138	SHCRBa_119_B13_F_420	Saccharum hybrid cultivar R570
Sample_3_c21918_g1_i1	320	8e-19	SHCRBa_168_J15_F_300	Saccharum hybrid cultivar R570
Sample_3_c41896_g1_i1	1180	2e-150	SHCRBa_055_F12_R_40	Saccharum hybrid cultivar R570
Sample_3_c26054_g1_i3	772	2e-140	SHCRBa_044_D02_F_100	Saccharum hybrid cultivar R570
Sample_3_c78161_g1_i1	429	1e-92	SHCRBa_055_F12_R_170	Saccharum hybrid cultivar R570
Sample_3_c42238_g1_i2	1818	0	SHCRBa_027_M20_F_60	Saccharum hybrid cultivar R570
Sample_3_c30548_g2_i1	430	9e-76	SHCRBa_035_B09_R_200	Saccharum hybrid cultivar R570
Sample_3_c25694_g1_i1	550	2e-64	SHCRBa_008_G08_F_310	Saccharum hybrid cultivar R570
Sample_3_c35986_g1_i2	805	1e-38	SHCRBa_052_I12_R_250	Saccharum hybrid cultivar R570
Sample_3_c2347_g1_i1	399	1e-69	SHCRBa_163_G19_R_180	Saccharum hybrid cultivar R570
Sample_3_c37531_g1_i1	505	3e-58	SHCRBa_201_F17_F_10	Saccharum hybrid cultivar R570
Sample_3_c17717_g1_i1	770	2e-96	SHCRBa_168_J15_F_160	Saccharum hybrid cultivar R570
Sample_3_c4092_g1_i1	619	7e-116	SHCRBa_127_N06_F_30	Saccharum hybrid cultivar R570
Sample_3_c30309_g1_i1	766	9e-75	SHCRBa_216_L10_F_250	Saccharum hybrid cultivar R570
Sample_3_c34378_g1_i2	1483	1e-167	SHCRBa_168_J15_R_60	Saccharum hybrid cultivar R570
Sample_3_c17611_g1_i1	873	6e-156	SHCRBa_015_H09_R_100	Saccharum hybrid cultivar R570
Sample_3_c38211_g1_i1	1236	9e-128	pglcat4	Saccharum officinarum (Sugarcane)
Sample_3_c38132_g1_i1	1490	0	Kinase PfkB	Saccharum hybrid cultivar R570
Sample_3_c64638_g1_i1	581	3e-137	SHCRBa_261_H05_R_30	Saccharum hybrid cultivar R570
Sample_3_c38632_g1_i1	1750	0	SHCRBa_168_J15_R_140	Saccharum hybrid cultivar R570
Sample_3_c39441_g1_i4	1517	0	NA	Saccharum hybrid cultivar H65-7052
Sample_3_c75734_g1_i1	398	1e-89	SHCRBa_020_L15_F_200	Saccharum hybrid cultivar R570
Sample_3_c40286_g1_i1	2363	0	SHCRBa_165_I15_R_180	Saccharum hybrid cultivar R570
Sample_3_c42243_g2_i2	1435	3e-32	SHCRBa_218_D02_R_110	Saccharum hybrid cultivar R570
Sample_3_c37884_g1_i1	1379	0	NA	Saccharum hybrid cultivar CP72-1210
Sample_3_c29618_g1_i1	564	1e-43	ATP synthase	Saccharum hybrid cultivar R570
Sample_3_c64931_g1_i1	308	2e-63	SHCRBa_041_J05_F_110 SHCRBa_041_J05_F_210 SHCRBa_041_J05_F_330	Saccharum hybrid cultivar R570
Sample_3_c33749_g1_i3	1524	0	MAPK4	Saccharum hybrid cultivar ROC22
Sample_3_c38577_g1_i6	316	3e-66	NA	Saccharum hybrid cultivar FN-41
Sample_3_c25818_g1_i1	605	2e-44	SHCRBa_168_J15_F_230	Saccharum hybrid cultivar R570
Sample_3_c31977_g1_i1	606	1e-25	SHCRBa_028_K12_R_170	Saccharum hybrid cultivar R570
Sample_3_c26012_g1_i1	778	1e-13	MT	Saccharum hybrid cultivar ROC20
Sample_3_c22619_g1_i2	340	1e-24	SHCRBa_119_J13_R_300	Saccharum hybrid cultivar R570
Sample_3_c35962_g1_i4	1391	0	NA	Saccharum hybrid cultivar
Sample_3_c37062_g1_i1	768	9e-139	SHCRBa_261_M16_F_330	Saccharum hybrid cultivar R570
Sample_3_c41688_g2_i2	1457	0	SHCRBa_225_M19_F_190	Saccharum hybrid cultivar R570
Sample_3_c31320_g2_i2	381	4e-29	SHCRBa_033_L16_R_10	Saccharum hybrid cultivar R570
Sample_3_c17853_g1_i1	356	2e-74	LSG	Saccharum hybrid cultivar
Sample_3_c17440_g1_i1	602	5e-104	SHCRBa_162_H04_F_220	Saccharum hybrid cultivar R570
Sample_3_c57054_g1_i1	338	7e-08	SHCRBa_078_F08_R_190	Saccharum hybrid cultivar R570
Sample_3_c24351_g2_i1	708	1e-158	SHCRBa_020_L15_R_180	Saccharum hybrid cultivar R570
Sample_3_c41806_g1_i1	1704	0	SHCRBa_190_D01_R_300	Saccharum hybrid cultivar R570
Sample_3_c42550_g3_i1	596	3e-76	SHCRBa_014_G09_F_120	Saccharum hybrid cultivar R570
Sample_3_c41651_g1_i1	1867	0	SHCRBa_022_B01_R_240	Saccharum hybrid cultivar R570
Sample_3_c40487_g4_i2	641	5e-63	SHCRBa_107_F16_F_100	Saccharum hybrid cultivar R570
Sample_3_c25013_g1_i2	910	9e-90	Cyclin-H1-1	Saccharum hybrid cultivar R570
Sample_3_c19414_g1_i1	2325	2e-43	SHCRBa_159_M03_R_100	Saccharum hybrid cultivar R570
Sample_3_c32925_g1_i2	950	4e-63	SHCRBa_170_C07_R_130	Saccharum hybrid cultivar R570
Sample_3_c41502_g1_i1	2532	0	NA	Saccharum hybrid cultivar ROC22
Sample_3_c17240_g1_i1	672	4e-55	SHCRBa_257_A20_F_120	Saccharum hybrid cultivar R570
Sample_3_c41348_g1_i1	1930	0	SUT4	Saccharum hybrid cultivar
Sample_3_c33605_g1_i2	929	2e-57	SHCRBa_103_C06_F_210	Saccharum hybrid cultivar R570
Sample_3_c29311_g1_i1	837	1e-65	SHCRBa_225_M08_R_20	Saccharum hybrid cultivar R570
Sample_3_c38514_g1_i2	604	4e-30	SHCRBa_010_E09_R_180	Saccharum hybrid cultivar R570
Sample_3_c23402_g1_i1	852	7e-107	SHCRBa_079_N11_R_170	Saccharum hybrid cultivar R570
Sample_3_c41818_g4_i5	1193	1e-141	SHCRBa_201_O14_R_250	Saccharum hybrid cultivar R570
Sample_3_c30529_g1_i2	716	1e-70	SHCRBa_030_N11_R_200 SHCRBa_035_D21_R_190	Saccharum hybrid cultivar R570
Sample_3_c38965_g1_i2	1557	0	SHCRBa_119_B13_R_60	Saccharum hybrid cultivar R570
Sample_3_c26863_g1_i1	542	1e-38	SHCRBa_024_F14_R_100	Saccharum hybrid cultivar R570
Sample_3_c40318_g1_i5	1455	5e-62	NA	Saccharum officinarum (Sugarcane)
Sample_3_c38405_g1_i2	1383	3e-160	NA	Saccharum hybrid cultivar
Sample_3_c37846_g1_i2	548	4e-45	SHCRBa_084_G07_R_140	Saccharum hybrid cultivar R570
Sample_3_c62503_g1_i1	426	2e-94	SHCRBa_014_A20_F_120	Saccharum hybrid cultivar R570
Sample_3_c32266_g1_i1	767	1e-60	SHCRBa_063_F06_R_170	Saccharum hybrid cultivar R570
Sample_3_c41032_g1_i1	611	3e-69	SHCRBa_044_D02_F_200	Saccharum hybrid cultivar R570
Sample_3_c37181_g1_i1	1671	0	SHCRBa_024_F14_R_340	Saccharum hybrid cultivar R570
Sample_3_c31309_g1_i1	357	2e-41	SHCRBa_027_N23_R_80	Saccharum hybrid cultivar R570
Sample_3_c37368_g1_i2	1339	5e-74	SHCRBa_151_D24_F_90	Saccharum hybrid cultivar R570
Sample_3_c33749_g1_i1	588	3e-30	MAPK4	Saccharum hybrid cultivar ROC22
Sample_3_c36234_g1_i2	648	6e-75	SHCRBa_145_O09_F_190	Saccharum hybrid cultivar R570
Sample_3_c39441_g1_i10	1341	0	NA	Saccharum hybrid cultivar H65-7052
Sample_3_c37974_g1_i4	932	5e-07	NA	Saccharum hybrid cultivar GT28
Sample_3_c79410_g1_i1	319	4e-62	SPSA	Saccharum hybrid cultivar ROC22
Sample_3_c36867_g1_i2	786	3e-39	SHCRBa_010_J05_F_190	Saccharum hybrid cultivar R570
Sample_3_c36813_g1_i1	993	2e-103	UBc E2	Saccharum hybrid cultivar ROC22
Sample_3_c23882_g1_i1	394	5e-74	SHCRBa_121_B20_F_50	Saccharum hybrid cultivar R570
Sample_3_c39621_g1_i1	969	2e-56	SHCRBa_258_H24_F_410	Saccharum hybrid cultivar R570
Sample_3_c38111_g1_i2	851	2e-96	SHCRBa_225_M19_F_360	Saccharum hybrid cultivar R570
Sample_3_c40487_g1_i2	318	1e-49	SHCRBa_107_F16_F_230	Saccharum hybrid cultivar R570
Sample_3_c34618_g1_i1	1332	2e-137	TIL	Saccharum officinarum (Sugarcane)
Sample_3_c67828_g1_i1	373	7e-75	scMYB32	Saccharum hybrid cultivar Co 86032
Sample_3_c38447_g2_i1	510	5e-86	40S ribosomal protein S24	Saccharum hybrid cultivar R570
Sample_3_c33933_g1_i2	1673	0	SHCRBa_230_N09_F_20	Saccharum hybrid cultivar R570
Sample_3_c27104_g1_i1	740	2e-106	SHCRBa_044_M03_F_80	Saccharum hybrid cultivar R570
Sample_3_c6432_g1_i1	303	8e-22	SHCRBa_257_A20_F_50	Saccharum hybrid cultivar R570
Sample_3_c20370_g1_i1	816	2e-65	SHCRBa_102_P01_R_490	Saccharum hybrid cultivar R570
Sample_3_c35109_g1_i1	1066	7e-166	SHCRBa_165_I15_R_290	Saccharum hybrid cultivar R570
Sample_3_c28014_g1_i2	570	2e-20	SHCRBa_225_M19_F_320	Saccharum hybrid cultivar R570
Sample_3_c37854_g1_i2	1176	0	scinvh3'2	Saccharum officinarum (Sugarcane)
Sample_3_c42239_g1_i3	2268	0	hsp70	Saccharum hybrid cultivar
Sample_3_c34892_g1_i1	884	6e-115	SHCRBa_185_C01_F_160	Saccharum hybrid cultivar R570
Sample_3_c28133_g2_i1	459	2e-20	SHCRBa_020_L15_F_160	Saccharum hybrid cultivar R570
Sample_3_c41839_g1_i3	2929	0	SHCRBa_172_K24_R_230	Saccharum hybrid cultivar R570
Sample_3_c30453_g1_i1	1652	0	SHCRBa_027_I16_F_270 SHCRBa_119_J13_R_540	Saccharum hybrid cultivar R570
Sample_3_c35662_g1_i2	704	2e-56	NA	Saccharum hybrid cultivar FN-41
Sample_3_c36380_g1_i2	1665	0	SHCRBa_119_B13_F_380	Saccharum hybrid cultivar R570
Sample_3_c78389_g1_i1	407	7e-45	SHCRBa_217_F09_R_240	Saccharum hybrid cultivar R570
Sample_3_c40537_g1_i2	341	2e-38	NA	Saccharum hybrid cultivar FN-41
Sample_3_c41524_g2_i5	1969	0	CWI	Saccharum hybrid cultivar GT28
Sample_3_c29739_g1_i3	984	9e-79	SHCRBa_121_P14_F_10	Saccharum hybrid cultivar R570
Sample_3_c28806_g2_i1	541	1e-30	SHCRBa_015_O15_F_200	Saccharum hybrid cultivar R570
Sample_3_c22527_g1_i1	324	1e-67	SHCRBa_001_G20_F_90	Saccharum hybrid cultivar R570
Sample_3_c40034_g3_i3	1054	3e-128	SHCRBa_102_M12_R_90	Saccharum hybrid cultivar R570
Sample_3_c26763_g1_i1	432	1e-36	SHCRBa_109_M04_R_50	Saccharum hybrid cultivar R570
Sample_3_c37948_g1_i2	1265	6e-106	NA	Saccharum hybrid cultivar GT28
Sample_3_c39806_g2_i4	1528	0	SHCRBa_008_G08_F_190	Saccharum hybrid cultivar R570
Sample_3_c39871_g1_i1	2307	0	pglcat8	Saccharum officinarum (Sugarcane)
Sample_3_c37683_g1_i2	1505	0	SHCRBa_059_B13_F_30	Saccharum hybrid cultivar R570
Sample_3_c41789_g1_i1	434	1e-50	SHCRBa_027_K08_R_60	Saccharum hybrid cultivar R570
Sample_3_c35345_g3_i1	704	3e-158	SHCRBa_185_C01_F_430	Saccharum hybrid cultivar R570
Sample_3_c76111_g1_i1	477	2e-104	SHCRBa_001_J04_R_270	Saccharum hybrid cultivar R570
Sample_3_c23097_g1_i1	781	5e-110	scMYB43	Saccharum hybrid cultivar Co 86032
Sample_3_c28753_g1_i1	513	2e-41	SHCRBa_137_O14_F_70	Saccharum hybrid cultivar R570
Sample_3_c39223_g1_i1	1155	4e-114	SHCRBa_161_F21_R_50	Saccharum hybrid cultivar R570
Sample_3_c41683_g1_i1	1503	3e-146	SHCRBa_107_M24_R_100	Saccharum hybrid cultivar R570
Sample_3_c31085_g2_i2	637	9e-67	SHCRBa_008_G08_R_120	Saccharum hybrid cultivar R570
Sample_3_c37310_g1_i1	1873	0	SHCRBa_225_M08_F_80	Saccharum hybrid cultivar R570
Sample_3_c42289_g1_i1	1254	1e-78	TPS2	Saccharum spp. complex hybrid
Sample_3_c30529_g1_i3	867	5e-118	SHCRBa_030_N11_R_200 SHCRBa_035_D21_R_190	Saccharum hybrid cultivar R570
Sample_3_c36257_g1_i3	1676	0	SHCRBa_033_L16_R_90	Saccharum hybrid cultivar R570
Sample_3_c41172_g1_i3	2238	0	NA	Saccharum hybrid cultivar FN-41
Sample_3_c34781_g1_i1	1005	5e-159	SHCRBa_012_J22_R_240	Saccharum hybrid cultivar R570
Sample_3_c24269_g1_i1	687	6e-159	SHCRBa_004_O05_F_190	Saccharum hybrid cultivar R570
Sample_3_c36867_g1_i1	829	5e-39	SHCRBa_010_J05_F_190	Saccharum hybrid cultivar R570
Sample_3_c28806_g1_i3	553	5e-34	SHCRBa_015_O15_F_200	Saccharum hybrid cultivar R570
Sample_3_c40654_g5_i1	964	6e-153	SHCRBa_025_L09_F_380	Saccharum hybrid cultivar R570
Sample_3_c31888_g1_i1	542	7e-95	SHCRBa_257_A20_R_20	Saccharum hybrid cultivar R570
Sample_3_c36828_g1_i1	760	2e-71	NA	Saccharum hybrid cultivar SP80-3280
Sample_3_c18865_g1_i1	667	4e-51	CIPK	Saccharum hybrid cultivar Yacheng05-179
Sample_3_c42170_g1_i6	1259	0	SHCRBa_046_L16_R_20	Saccharum hybrid cultivar R570
Sample_3_c69074_g1_i1	376	1e-07	SHCRBa_011_L19_F_40	Saccharum hybrid cultivar R570
Sample_3_c59081_g1_i1	415	4e-86	SHCRBa_107_N16_F_20	Saccharum hybrid cultivar R570
Sample_3_c42238_g1_i1	1750	0	SHCRBa_027_M20_F_60	Saccharum hybrid cultivar R570
Sample_3_c31628_g1_i1	1099	3e-136	CBS domain-containing protein	Saccharum hybrid cultivar R570
Sample_3_c42152_g2_i1	851	8e-134	SHCRBa_024_H17_R_180	Saccharum hybrid cultivar R570
Sample_3_c29725_g1_i1	618	3e-91	CycD4.1	Saccharum hybrid cultivar ROC16
Sample_3_c28468_g1_i1	493	6e-56	SHCRBa_010_J05_R_210	Saccharum hybrid cultivar R570
Sample_3_c24917_g2_i1	493	3e-78	SHCRBa_006_C11_R_120	Saccharum hybrid cultivar R570
Sample_3_c35513_g1_i1	1071	0	SHCRBa_165_I15_F_280	Saccharum hybrid cultivar R570
Sample_3_c46834_g1_i1	723	9e-100	SHCRBa_082_J13_F_70	Saccharum hybrid cultivar R570
Sample_3_c79625_g1_i1	353	7e-79	scMYB17	Saccharum hybrid cultivar Co 86032
Sample_3_c29213_g1_i1	1488	0	GSI	Saccharum officinarum (Sugarcane)
Sample_3_c31753_g1_i2	1202	8e-176	SHCRBa_020_D23_F_270	Saccharum hybrid cultivar R570
Sample_3_c41073_g1_i1	1445	8e-37	NA	Miscanthus sinensis (Japanese silver grass) (Saccharum japonicum)
Sample_3_c27333_g1_i2	388	2e-59	SPSA	Saccharum hybrid cultivar ROC22
Sample_3_c6459_g1_i1	352	2e-70	NA	Saccharum hybrid cultivar R570
Sample_3_c36234_g1_i4	658	8e-54	SHCRBa_145_O09_F_190	Saccharum hybrid cultivar R570
Sample_3_c43278_g1_i1	454	6e-100	SHCRBa_120_L03_F_10	Saccharum hybrid cultivar R570
Sample_3_c25833_g1_i1	567	7e-51	SHCRBa_011_I19_F_320	Saccharum hybrid cultivar R570
Sample_3_c36786_g1_i1	1331	0	SHCRBa_102_M12_R_320	Saccharum hybrid cultivar R570
Sample_3_c41167_g1_i1	724	6e-85	SHCRBa_145_O09_F_150	Saccharum hybrid cultivar R570
Sample_3_c49646_g1_i1	302	2e-59	SHCRBa_011_L19_R_10	Saccharum hybrid cultivar R570
Sample_3_c26517_g1_i1	1139	7e-142	SHCRBa_103_C06_R_170	Saccharum hybrid cultivar R570
Sample_3_c41304_g2_i6	436	9e-73	SHCRBa_040_D12_F_250	Saccharum hybrid cultivar R570
Sample_3_c27060_g2_i1	360	1e-51	SHCRBa_185_C01_F_430	Saccharum hybrid cultivar R570
Sample_3_c48538_g1_i1	471	1e-39	NA	Miscanthus sinensis (Japanese silver grass) (Saccharum japonicum)
Sample_3_c36536_g1_i1	1206	4e-173	SHCRBa_261_O20_F_50	Saccharum hybrid cultivar R570
Sample_3_c60391_g1_i1	321	3e-37	SHCRBa_011_C11_R_110	Saccharum hybrid cultivar R570
Sample_3_c37134_g1_i4	1152	0	SHCRBa_063_N24_F_260	Saccharum hybrid cultivar R570
Sample_3_c39458_g2_i1	1794	0	SHCRBa_160_F01_R_310	Saccharum hybrid cultivar R570
Sample_3_c35804_g1_i1	1385	0	SHCRBa_152_D05_R_340	Saccharum hybrid cultivar R570
Sample_3_c20340_g1_i2	312	4e-30	SHCRBa_041_N14_R_140	Saccharum hybrid cultivar R570
Sample_3_c5479_g1_i1	335	9e-24	SHCRBa_119_B13_F_370	Saccharum hybrid cultivar R570
Sample_3_c32566_g2_i1	1017	8e-120	SHCRBa_028_E10_F_140	Saccharum hybrid cultivar R570
Sample_3_c25618_g1_i1	923	9e-71	SHCRBa_159_E04_R_50	Saccharum hybrid cultivar R570
Sample_3_c36013_g1_i1	1678	0	SHCRBa_010_E09_R_410	Saccharum hybrid cultivar R570
Sample_3_c26759_g1_i1	646	6e-150	NA	Saccharum officinarum (Sugarcane)
Sample_3_c26986_g1_i1	1047	9e-165	SHCRBa_098_E22_R_30	Saccharum hybrid cultivar R570
Sample_3_c34302_g1_i2	1113	0	SHCRBa_261_H05_F_170	Saccharum hybrid cultivar R570
Sample_3_c36121_g1_i1	872	7e-151	SHCRBa_185_O22_F_80	Saccharum hybrid cultivar R570
Sample_3_c37907_g1_i1	987	2e-125	SHCRBa_024_H17_F_120	Saccharum hybrid cultivar R570
Sample_3_c7309_g1_i2	949	1e-156	SHCRBa_230_N09_R_190	Saccharum hybrid cultivar R570
Sample_3_c26182_g1_i2	587	7e-53	SHCRBa_251_A10_F_10	Saccharum hybrid cultivar R570
Sample_3_c37415_g1_i1	615	3e-07	ERF3	Saccharum officinarum (Sugarcane)
Sample_3_c37088_g1_i1	862	3e-95	SHCRBa_260_G18_F_60	Saccharum hybrid cultivar R570
Sample_3_c38308_g1_i1	2050	0	SHCRBa_144_K17_R_240	Saccharum hybrid cultivar R570
Sample_3_c23964_g1_i1	777	2e-173	SHCRBa_077_E22_F_10	Saccharum hybrid cultivar R570
Sample_3_c31169_g1_i1	2431	0	SHCRBa_109_M04_F_40	Saccharum hybrid cultivar R570
Sample_3_c30008_g1_i1	891	4e-150	SHCRBa_012_J22_R_130	Saccharum hybrid cultivar R570
Sample_3_c30389_g2_i1	557	4e-06	SHCRBa_144_K17_F_320	Saccharum hybrid cultivar R570
Sample_3_c61820_g1_i1	324	5e-34	TPS1	Saccharum spp. complex hybrid
Sample_3_c42317_g1_i5	697	2e-86	NA	Saccharum arundinaceum
Sample_3_c36851_g1_i1	1238	4e-161	SHCRBa_055_F12_F_220	Saccharum hybrid cultivar R570
Sample_3_c36215_g1_i1	1419	0	NA	Saccharum hybrid cultivar
Sample_3_c41880_g1_i4	3692	0	SHCRBa_095_E16_F_480	Saccharum hybrid cultivar R570
Sample_3_c15582_g1_i1	506	2e-87	SHCRBa_028_C07_F_410	Saccharum hybrid cultivar R570
Sample_3_c38972_g2_i2	1193	0	SHCRBa_029_O19_F_170 SHCRBa_029_O19_F_230	Saccharum hybrid cultivar R570
Sample_3_c60638_g1_i1	813	2e-30	SHCRBa_218_D02_R_110	Saccharum hybrid cultivar R570
Sample_3_c29232_g1_i1	688	2e-91	SHCRBa_261_H05_R_30	Saccharum hybrid cultivar R570
Sample_3_c17136_g1_i1	329	6e-12	SHCRBa_009_G16_R_160	Saccharum hybrid cultivar R570
Sample_3_c30417_g1_i1	427	3e-08	NA	Miscanthus sinensis (Japanese silver grass) (Saccharum japonicum)
Sample_3_c5142_g1_i1	377	7e-29	scMYB25	Saccharum hybrid cultivar Co 86032
Sample_3_c25443_g1_i1	463	5e-40	SHCRBa_062_I05_F_110	Saccharum hybrid cultivar R570
Sample_3_c37869_g2_i2	332	4e-11	BAK1	Saccharum hybrid cultivar Yacheng05-179
Sample_3_c39071_g3_i1	325	1e-57	SHCRBa_045_L22_F_40	Saccharum hybrid cultivar R570
Sample_3_c24162_g1_i1	553	1e-113	SHCRBa_011_C11_F_100	Saccharum hybrid cultivar R570
Sample_3_c42091_g1_i1	1979	0	SHCRBa_014_G09_R_70	Saccharum hybrid cultivar R570
Sample_3_c37699_g1_i1	2639	0	SHCRBa_230_N09_F_80	Saccharum hybrid cultivar R570
Sample_3_c26712_g1_i1	1159	0	SHCRBa_022_C12_R_30	Saccharum hybrid cultivar R570
Sample_3_c22268_g1_i1	1026	0	SHCRBa_121_P14_R_100	Saccharum hybrid cultivar R570
Sample_3_c79332_g1_i1	477	4e-54	SHCRBa_191_L10_R_30	Saccharum hybrid cultivar R570
Sample_3_c41572_g1_i1	1211	9e-87	SHCRBa_024_H17_F_100	Saccharum hybrid cultivar R570
Sample_3_c10179_g1_i1	320	6e-66	SHCRBa_033_L20_F_130 SHCRBa_073_J10_F_190	Saccharum hybrid cultivar R570
Sample_3_c40318_g1_i11	1248	3e-71	NA	Saccharum officinarum (Sugarcane)
Sample_3_c36958_g1_i2	1828	0	SHCRBa_053_L01_F_270 SHCRBa_101_B12_F_270 SHCRBa_130_J24_F_140	Saccharum hybrid cultivar R570
Sample_3_c13355_g1_i1	345	3e-22	SHCRBa_028_D11_F_10	Saccharum hybrid cultivar R570
Sample_3_c37368_g1_i3	1025	4e-69	SHCRBa_151_D24_F_90	Saccharum hybrid cultivar R570
Sample_3_c41831_g1_i4	1930	0	SHCRBa_261_O20_R_230	Saccharum hybrid cultivar R570
Sample_3_c40318_g1_i7	1062	7e-47	NA	Saccharum officinarum (Sugarcane)
Sample_3_c28133_g1_i1	716	3e-164	SHCRBa_020_L15_F_160	Saccharum hybrid cultivar R570
Sample_3_c27555_g1_i2	1250	0	SHCRBa_050_H11_R_20	Saccharum hybrid cultivar R570
Sample_3_c863_g2_i1	381	3e-87	SHCRBa_006_C11_F_20	Saccharum hybrid cultivar R570
Sample_3_c15028_g1_i1	333	2e-39	scMYB46	Saccharum hybrid cultivar Co 86032
Sample_3_c6963_g1_i1	341	5e-41	SHCRBa_033_L20_R_30 SHCRBa_073_J10_R_110	Saccharum hybrid cultivar R570
Sample_3_c36210_g2_i1	444	4e-33	SHCRBa_104_G22_F_260	Saccharum hybrid cultivar R570
Sample_3_c33983_g1_i1	1397	9e-54	BDS	Saccharum hybrid cultivar
Sample_3_c29080_g1_i1	570	2e-56	GS2	Saccharum officinarum (Sugarcane)
Sample_3_c28678_g1_i1	888	2e-168	SHCRBa_035_J13_F_130	Saccharum hybrid cultivar R570
Sample_3_c21145_g3_i1	337	7e-45	SHCRBa_029_M13_F_340	Saccharum hybrid cultivar R570
Sample_3_c36856_g1_i1	1876	0	SHCRBa_160_O06_F_30	Saccharum hybrid cultivar R570
Sample_3_c32566_g2_i2	1037	1e-119	SHCRBa_028_E10_F_140	Saccharum hybrid cultivar R570
Sample_3_c39871_g1_i2	2330	0	pglcat8	Saccharum officinarum (Sugarcane)
Sample_3_c30274_g2_i1	926	2e-167	SoSPS2	Saccharum officinarum (Sugarcane)
Sample_3_c81255_g1_i1	317	2e-61	NA	Saccharum hybrid cultivar R570
Sample_3_c33145_g1_i1	733	2e-99	SHCRBa_022_I19_R_130	Saccharum hybrid cultivar R570
Sample_3_c30546_g1_i1	1623	0	SHCRBa_028_H13_R_460	Saccharum hybrid cultivar R570
Sample_3_c30794_g1_i1	821	3e-129	SHCRBa_015_O15_R_30	Saccharum hybrid cultivar R570
Sample_3_c34748_g3_i1	726	7e-169	SHCRBa_029_J02_R_60	Saccharum hybrid cultivar R570
Sample_3_c67777_g1_i1	460	8e-36	SHCRBa_265_I24_R_60	Saccharum hybrid cultivar R570
Sample_3_c31942_g1_i1	967	9e-121	SHCRBa_028_E10_F_330	Saccharum hybrid cultivar R570
Sample_3_c39052_g1_i3	1914	0	SHCRBa_144_K17_F_300	Saccharum hybrid cultivar R570
Sample_3_c36239_g1_i1	1036	3e-105	NA	Miscanthus sinensis (Japanese silver grass) (Saccharum japonicum)
Sample_3_c39338_g3_i2	503	2e-72	SHCRBa_014_N06_F_150	Saccharum hybrid cultivar R570
Sample_3_c21851_g1_i1	515	7e-82	SHCRBa_011_L19_R_200	Saccharum hybrid cultivar R570
Sample_3_c35323_g1_i2	902	2e-156	SHCRBa_261_O20_R_150	Saccharum hybrid cultivar R570
Sample_3_c41106_g1_i1	2600	0	SHCRBa_185_C01_R_10	Saccharum hybrid cultivar R570
Sample_3_c5087_g1_i1	380	6e-47	SHCRBa_102_M12_R_320	Saccharum hybrid cultivar R570
Sample_3_c31133_g1_i2	811	1e-110	SHCRBa_084_G07_R_80	Saccharum hybrid cultivar R570
Sample_3_c28622_g1_i1	378	7e-61	SHCRBa_225_M19_F_360	Saccharum hybrid cultivar R570
Sample_3_c40487_g4_i1	303	6e-19	SHCRBa_107_F16_F_220	Saccharum hybrid cultivar R570
Sample_3_c17157_g2_i1	580	6e-134	SHCRBa_022_C12_R_30	Saccharum hybrid cultivar R570
Sample_3_c23885_g1_i1	559	9e-128	SHCRBa_011_C11_R_120	Saccharum hybrid cultivar R570
Sample_3_c23125_g2_i1	410	2e-91	NA	Saccharum officinarum (Sugarcane)
Sample_3_c21878_g1_i1	313	3e-52	SHCRBa_008_G08_F_10	Saccharum hybrid cultivar R570
Sample_3_c30282_g2_i1	949	5e-67	SHCRBa_019_K12_R_90	Saccharum hybrid cultivar R570
Sample_3_c34882_g1_i1	671	3e-66	SHCRBa_032_N13_R_250 SHCRBa_040_O01_F_170 SHCRBa_062_F01_R_30	Saccharum hybrid cultivar R570
Sample_3_c28217_g2_i1	617	1e-146	SHCRBa_233_B18_F_20	Saccharum hybrid cultivar R570
Sample_3_c31649_g3_i1	617	2e-68	SHCRBa_011_C11_R_40	Saccharum hybrid cultivar R570
Sample_3_c40157_g3_i1	898	2e-136	SHCRBa_203_M05_R_280	Saccharum hybrid cultivar R570
Sample_3_c13596_g1_i1	349	2e-75	scMYB16	Saccharum hybrid cultivar Co 86032
Sample_3_c20484_g2_i1	580	9e-80	SHCRBa_045_L22_F_40	Saccharum hybrid cultivar R570
Sample_3_c55662_g1_i1	333	1e-24	SHCRBa_261_H05_F_70	Saccharum hybrid cultivar R570
Sample_3_c39533_g1_i1	1298	0	SHCRBa_133_K20_R_150	Saccharum hybrid cultivar R570
Sample_3_c41805_g2_i3	2587	0	SHCRBa_133_K20_R_340	Saccharum hybrid cultivar R570
Sample_3_c38248_g1_i2	897	5e-102	SHCRBa_018_K13_R_100	Saccharum hybrid cultivar R570
Sample_3_c33920_g1_i1	1773	0	SHCRBa_028_D11_R_320	Saccharum hybrid cultivar R570
Sample_3_c41847_g1_i3	1728	0	NA	Saccharum officinarum (Sugarcane)
Sample_3_c27113_g1_i1	664	1e-100	SHCRBa_029_J02_R_160	Saccharum hybrid cultivar R570
Sample_3_c41420_g1_i2	3087	0	NA	Saccharum hybrid cultivar R570
Sample_3_c41222_g2_i2	3391	0	SHCRBa_119_B13_R_160	Saccharum hybrid cultivar R570
Sample_3_c62637_g1_i1	558	6e-62	SHCRBa_224_D04_F_260	Saccharum hybrid cultivar R570
Sample_3_c32510_g1_i3	870	1e-26	MT	Saccharum hybrid cultivar ROC20
Sample_3_c27163_g1_i1	959	0	SHCRBa_185_O22_F_80	Saccharum hybrid cultivar R570
Sample_3_c37615_g2_i1	433	2e-98	SHCRBa_222_J24_F_140	Saccharum hybrid cultivar R570
Sample_3_c28707_g1_i1	920	8e-91	SHCRBa_097_O14_R_140	Saccharum hybrid cultivar R570
Sample_3_c33191_g1_i4	780	3e-80	SHCRBa_121_B20_F_50	Saccharum hybrid cultivar R570
Sample_3_c33933_g1_i1	630	9e-129	SHCRBa_230_N09_F_20	Saccharum hybrid cultivar R570
Sample_3_c33805_g1_i1	1257	2e-137	SHCRBa_094_E17_F_400	Saccharum hybrid cultivar R570
Sample_3_c40337_g1_i2	2360	0	NA	Saccharum officinarum (Sugarcane)
Sample_3_c30472_g1_i1	665	6e-85	TRXh2	Saccharum hybrid cultivar Yacheng05-179
Sample_3_c28874_g1_i2	464	1e-82	NA	Saccharum hybrid cultivar ROC22
Sample_3_c40277_g1_i3	1192	6e-48	SHCRBa_004_I20_R_170	Saccharum hybrid cultivar R570
Sample_3_c40105_g1_i1	3483	0	SHCRBa_257_A20_F_30	Saccharum hybrid cultivar R570
Sample_3_c30822_g1_i1	378	2e-50	SHCRBa_024_F14_F_290	Saccharum hybrid cultivar R570
Sample_3_c32641_g1_i2	734	1e-95	SHCRBa_051_E13_R_190	Saccharum hybrid cultivar R570
Sample_3_c36723_g1_i1	1951	0	SHCRBa_009_B01_R_100	Saccharum hybrid cultivar R570
Sample_3_c38673_g1_i1	2542	0	SHCRBa_008_B11_R_160	Saccharum hybrid cultivar R570
Sample_3_c40569_g1_i2	1728	0	SHCRBa_160_F12_F_20	Saccharum hybrid cultivar R570
Sample_3_c25263_g1_i1	393	9e-70	SHCRBa_020_L15_R_80	Saccharum hybrid cultivar R570
Sample_3_c20712_g2_i1	495	2e-108	SoSPS2	Saccharum officinarum (Sugarcane)
Sample_3_c31946_g1_i2	305	3e-62	SHCRBa_149_E16_R_140	Saccharum hybrid cultivar R570
Sample_3_c41304_g2_i2	1034	2e-14	SHCRBa_040_D12_F_250	Saccharum hybrid cultivar R570
Sample_3_c27956_g1_i1	1507	0	SHCRBa_009_B01_R_270	Saccharum hybrid cultivar R570
Sample_3_c35542_g1_i2	642	3e-80	SHCRBa_107_M24_R_160	Saccharum hybrid cultivar R570
Sample_3_c41323_g1_i2	2053	0	NIN1	Saccharum hybrid cultivar GT28
Sample_3_c23948_g1_i1	405	7e-49	SHCRBa_035_J13_R_180	Saccharum hybrid cultivar R570
Sample_3_c41524_g2_i4	2128	0	CWI	Saccharum hybrid cultivar GT28
Sample_3_c42523_g1_i1	541	2e-12	SHCRBa_184_K13_F_60	Saccharum hybrid cultivar R570
Sample_3_c38492_g1_i2	895	9e-46	SHCRBa_267_M24_R_280	Saccharum hybrid cultivar R570
Sample_3_c37418_g1_i2	1485	0	SHCRBa_050_H11_F_10	Saccharum hybrid cultivar R570
Sample_3_c41527_g1_i1	2203	0	SHCRBa_160_F12_F_90	Saccharum hybrid cultivar R570
Sample_3_c28736_g1_i1	802	2e-53	SHCRBa_020_D23_F_160	Saccharum hybrid cultivar R570
Sample_3_c35106_g1_i1	1856	0	SHCRBa_201_A23_R_220	Saccharum hybrid cultivar R570
Sample_3_c36176_g2_i1	2321	0	Sh249C12g_20	Saccharum hybrid cultivar R570
Sample_3_c22775_g1_i1	1569	0	ndhA	Saccharum officinarum (Sugarcane)
Sample_3_c79573_g1_i1	359	2e-12	MSG1343	Saccharum spontaneum (Wild sugarcane)
Sample_3_c41085_g1_i3	2085	0	SHCRBa_102_M12_R_170	Saccharum hybrid cultivar R570
Sample_3_c8663_g1_i1	396	5e-60	SHCRBa_163_G19_R_180	Saccharum hybrid cultivar R570
Sample_3_c39223_g1_i2	1796	0	SHCRBa_161_F21_R_50	Saccharum hybrid cultivar R570
Sample_3_c35620_g1_i1	508	3e-17	SHCRBa_261_H05_F_170	Saccharum hybrid cultivar R570
Sample_3_c31842_g1_i3	686	1e-54	SHCRBa_078_K12_R_170	Saccharum hybrid cultivar R570
Sample_3_c27407_g1_i1	454	1e-34	SHCRBa_144_K17_R_20	Saccharum hybrid cultivar R570
Sample_3_c36809_g1_i4	859	5e-63	SHCRBa_261_M16_R_310	Saccharum hybrid cultivar R570
Sample_3_c41688_g2_i1	1493	0	SHCRBa_225_M19_F_190	Saccharum hybrid cultivar R570
Sample_3_c67654_g1_i1	332	1e-47	SHCRBa_120_L03_R_160	Saccharum hybrid cultivar R570
Sample_3_c24755_g1_i1	344	4e-09	SHCRBa_107_M24_R_160	Saccharum hybrid cultivar R570
Sample_3_c36496_g1_i2	1055	5e-58	SLHSP	Saccharum hybrid cultivar ROC22
Sample_3_c32566_g1_i1	1093	0	SHCRBa_028_E10_F_140	Saccharum hybrid cultivar R570
Sample_3_c36984_g1_i1	1752	2e-177	NA	Saccharum hybrid cultivar H65-7052
Sample_3_c28862_g1_i1	1005	1e-163	ACS2	Saccharum hybrid cultivar SP80-3280
Sample_3_c39895_g1_i1	1906	0	SHCRBa_012_P16_R_140	Saccharum hybrid cultivar R570
Sample_3_c41683_g1_i2	509	2e-54	SHCRBa_107_M24_R_100	Saccharum hybrid cultivar R570
Sample_3_c38577_g1_i5	1132	0	ShinvA	Saccharum hybrid cultivar Pindar
Sample_3_c3576_g1_i1	414	2e-67	SHCRBa_165_I15_F_40	Saccharum hybrid cultivar R570
Sample_3_c38674_g1_i1	1537	0	SHCRBa_045_L22_F_20	Saccharum hybrid cultivar R570
Sample_3_c31367_g1_i2	578	8e-34	SHCRBa_027_I16_F_40	Saccharum hybrid cultivar R570
Sample_3_c34646_g1_i1	917	1e-122	SHCRBa_008_G08_R_330	Saccharum hybrid cultivar R570
Sample_3_c31017_g1_i1	581	4e-30	SHCRBa_019_K12_R_90	Saccharum hybrid cultivar R570
Sample_3_c30399_g1_i1	1652	0	SHCRBa_258_H24_R_380	Saccharum hybrid cultivar R570
Sample_3_c37148_g1_i1	1026	6e-65	NA	Saccharum officinarum (Sugarcane)
Sample_3_c62957_g1_i1	882	5e-55	myb21	Saccharum barberi (Indian sugarcane)
Sample_3_c1275_g1_i1	514	5e-77	SHCRBa_003_N22_F_200	Saccharum hybrid cultivar R570
Sample_3_c37090_g1_i4	839	5e-83	SHCRBa_087_K22_F_200	Saccharum hybrid cultivar R570
Sample_3_c41572_g1_i5	1255	4e-83	SHCRBa_024_H17_F_100	Saccharum hybrid cultivar R570
Sample_3_c35542_g2_i1	865	2e-179	SHCRBa_107_M24_R_160	Saccharum hybrid cultivar R570
Sample_3_c41073_g1_i2	402	1e-43	NA	Miscanthus sinensis (Japanese silver grass) (Saccharum japonicum)
Sample_3_c21145_g1_i1	312	5e-67	SHCRBa_001_L05_F_280	Saccharum hybrid cultivar R570
Sample_3_c39223_g1_i6	948	4e-115	SHCRBa_161_F21_R_50	Saccharum hybrid cultivar R570
Sample_3_c37096_g1_i1	1170	1e-115	SHCRBa_063_N24_R_210	Saccharum hybrid cultivar R570
Sample_3_c33795_g1_i1	612	1e-93	aco	Saccharum officinarum (Sugarcane)
Sample_3_c42343_g1_i1	2073	0	SHCRBa_268_K21_R_240	Saccharum hybrid cultivar R570
Sample_3_c27705_g1_i1	592	1e-09	SHCRBa_050_A17_F_50	Saccharum hybrid cultivar R570
Sample_3_c36150_g2_i1	1239	0	Sh015N23g_090	Saccharum hybrid cultivar
Sample_3_c32641_g1_i1	814	7e-133	SHCRBa_051_E13_R_190	Saccharum hybrid cultivar R570
Sample_3_c4409_g1_i1	321	7e-08	SHCRBa_201_F17_F_310	Saccharum hybrid cultivar R570
Sample_3_c34975_g1_i2	1081	1e-68	SCL25	Saccharum hybrid cultivar
Sample_3_c38677_g1_i3	1082	0	ADH	Saccharum hybrid cultivar ROC22
Sample_3_c74664_g1_i1	424	6e-77	NA	Saccharum hybrid cultivar Q117
Sample_3_c37751_g2_i1	1195	0	NA	Saccharum hybrid cultivar SP80-3280
Sample_3_c26054_g1_i2	684	1e-128	SHCRBa_044_D02_F_100	Saccharum hybrid cultivar R570
Sample_3_c41351_g1_i3	1866	0	SHCRBa_008_G08_F_250	Saccharum hybrid cultivar R570
Sample_3_c40318_g1_i4	1186	7e-93	NA	Saccharum officinarum (Sugarcane)
Sample_3_c37332_g1_i1	2154	0	SHCRBa_170_F15_F_210 SHCRBa_189_K21_R_130	Saccharum hybrid cultivar R570
Sample_3_c31262_g1_i1	1063	6e-112	SHCRBa_048_E15_F_160	Saccharum hybrid cultivar R570
Sample_3_c38248_g1_i1	930	2e-113	SHCRBa_018_K13_R_100	Saccharum hybrid cultivar R570
Sample_3_c42483_g1_i4	529	1e-22	SHCRBa_003_N22_F_50	Saccharum hybrid cultivar R570
Sample_3_c20340_g1_i1	351	3e-45	SHCRBa_041_N14_R_140	Saccharum hybrid cultivar R570
Sample_3_c39441_g1_i3	1221	0	NA	Saccharum hybrid cultivar H65-7052
Sample_3_c41199_g1_i1	2069	0	SHCRBa_165_F05_R_240	Saccharum hybrid cultivar R570
Sample_3_c34008_g1_i1	888	1e-110	NA	Saccharum officinarum (Sugarcane)
Sample_3_c69726_g1_i1	380	5e-46	SHCRBa_258_H24_R_170	Saccharum hybrid cultivar R570
Sample_3_c37751_g1_i2	1017	2e-130	NA	Saccharum hybrid cultivar SP80-3280
Sample_3_c32440_g1_i1	597	2e-36	LSG	Saccharum hybrid cultivar
Sample_3_c42238_g1_i3	1690	0	SHCRBa_027_M20_F_60	Saccharum hybrid cultivar R570
Sample_3_c42214_g1_i1	1724	0	SHCRBa_185_O22_F_100	Saccharum hybrid cultivar R570
Sample_3_c31339_g1_i1	730	2e-43	SHCRBa_014_N06_R_40	Saccharum hybrid cultivar R570
Sample_3_c29133_g1_i2	405	6e-33	scMYB33	Saccharum hybrid cultivar Co 86032
Sample_3_c48022_g1_i1	605	8e-92	SHCRBa_020_L15_F_100	Saccharum hybrid cultivar R570
Sample_3_c30455_g1_i1	1258	3e-120	SAP1	Saccharum officinarum (Sugarcane)
Sample_3_c34138_g1_i2	1509	0	SHCRBa_020_L15_R_260	Saccharum hybrid cultivar R570
Sample_3_c39959_g3_i1	2908	0	SHCRBa_063_N24_R_170	Saccharum hybrid cultivar R570
Sample_3_c21115_g1_i1	484	3e-108	SHCRBa_160_F01_F_40	Saccharum hybrid cultivar R570
Sample_3_c32760_g1_i1	1132	6e-169	SHCRBa_022_I19_R_80	Saccharum hybrid cultivar R570
Sample_3_c25443_g1_i2	463	2e-40	SHCRBa_062_I05_F_110	Saccharum hybrid cultivar R570
Sample_3_c37600_g1_i1	1228	0	SHCRBa_083_M12_F_100 SHCRBa_149_L20_R_50	Saccharum hybrid cultivar R570
Sample_3_c31742_g1_i1	608	5e-60	ERD6	Saccharum hybrid cultivar GT28
Sample_3_c38577_g1_i4	1145	0	ShinvA	Saccharum hybrid cultivar Pindar
Sample_3_c41373_g1_i2	2094	0	NA	Saccharum hybrid (Sugarcane)
Sample_3_c38198_g2_i2	1278	8e-165	SHCRBa_168_J15_F_180	Saccharum hybrid cultivar R570
Sample_3_c23421_g1_i1	517	7e-118	SHCRBa_260_G14_F_100	Saccharum hybrid cultivar R570
Sample_3_c25244_g1_i1	468	8e-38	Sh148J07_30	Saccharum hybrid cultivar R570
Sample_3_c34469_g1_i1	795	4e-35	SHCRBa_267_M24_R_460	Saccharum hybrid cultivar R570
Sample_3_c41373_g1_i1	2283	0	NA	Saccharum hybrid (Sugarcane)
Sample_3_c26935_g1_i1	488	2e-36	NA	Saccharum hybrid cultivar GT28
Sample_3_c36150_g2_i2	897	7e-137	Sh015N23g_090	Saccharum hybrid cultivar
Sample_3_c25025_g1_i1	1050	0	SHCRBa_165_F05_F_210	Saccharum hybrid cultivar R570
Sample_3_c37503_g1_i2	1144	3e-81	SHCRBa_165_I15_F_490	Saccharum hybrid cultivar R570
Sample_3_c35671_g1_i2	600	6e-21	SHCRBa_045_A10_F_60 SHCRBa_093_A03_F_60 SHCRBa_108_C04_R_70 SHCRBa_145_O03_F_60	Saccharum hybrid cultivar R570
Sample_3_c37088_g1_i3	601	1e-62	SHCRBa_260_G18_F_60	Saccharum hybrid cultivar R570
Sample_3_c36806_g1_i3	1748	0	SHCRBa_022_D13_R_330	Saccharum hybrid cultivar R570
Sample_3_c34701_g1_i1	1137	0	SHCRBa_006_C11_R_30	Saccharum hybrid cultivar R570
Sample_3_c41789_g1_i3	1101	3e-135	SHCRBa_027_K08_R_50	Saccharum hybrid cultivar R570
Sample_3_c71188_g1_i1	664	9e-29	PDEF	Saccharum officinarum (Sugarcane)
Sample_3_c37653_g1_i1	1264	1e-158	ABA-responsive protein	Saccharum hybrid cultivar R570
Sample_3_c35109_g1_i3	636	1e-60	SHCRBa_165_I15_R_290	Saccharum hybrid cultivar R570
Sample_3_c36828_g1_i2	726	4e-71	NA	Saccharum hybrid cultivar SP80-3280
Sample_3_c22127_g1_i1	509	9e-74	SHCRBa_261_M16_F_40	Saccharum hybrid cultivar R570
Sample_3_c39456_g1_i9	1061	1e-26	SHCRBa_020_L15_R_290	Saccharum hybrid cultivar R570
Sample_3_c34045_g1_i1	969	1e-83	SHCRBa_198_K24_F_20	Saccharum hybrid cultivar R570
Sample_3_c35662_g1_i3	2062	0	NA	Saccharum hybrid cultivar FN-41
Sample_3_c29678_g1_i1	393	1e-20	SHCRBa_159_J23_R_590	Saccharum hybrid cultivar R570
Sample_3_c38552_g1_i1	1795	0	SHCRBa_045_L22_F_80	Saccharum hybrid cultivar R570
Sample_3_c1381_g1_i2	335	3e-22	TRXh2	Saccharum hybrid cultivar Yacheng05-179
Sample_3_c30641_g1_i1	823	8e-103	SLNDK	Saccharum hybrid cultivar ROC22
Sample_3_c39441_g1_i2	1388	0	NA	Saccharum hybrid cultivar H65-7052
Sample_3_c39581_g2_i1	350	4e-24	SHCRBa_170_C07_F_90	Saccharum hybrid cultivar R570
Sample_3_c21013_g1_i2	339	3e-29	SHCRBa_145_O09_F_20	Saccharum hybrid cultivar R570
Sample_3_c41374_g1_i1	1994	0	SHCRBa_184_K13_R_80	Saccharum hybrid cultivar R570
Sample_3_c71301_g1_i1	360	7e-33	SHCRBa_026_B05_R_50 SHCRBa_026_F17_F_200	Saccharum hybrid cultivar R570
Sample_3_c27094_g1_i1	563	1e-84	SHCRBa_240_C21_F_200	Saccharum hybrid cultivar R570
Sample_3_c33795_g1_i2	586	2e-92	aco	Saccharum officinarum (Sugarcane)
Sample_3_c42157_g1_i3	726	4e-43	NA	Saccharum hybrid cultivar
Sample_3_c7126_g2_i1	502	7e-111	SHCRBa_134_J05_F_400	Saccharum hybrid cultivar R570
Sample_3_c36700_g2_i1	1440	0	SHCRBa_013_P09_F_150	Saccharum hybrid cultivar R570
Sample_3_c37936_g1_i1	643	3e-24	SHCRBa_257_A20_F_50	Saccharum hybrid cultivar R570
Sample_3_c39062_g1_i3	1507	0	NA	Saccharum officinarum (Sugarcane)
Sample_3_c40748_g3_i2	431	1e-19	SHCRBa_009_B01_F_200	Saccharum hybrid cultivar R570
Sample_3_c30402_g1_i2	1151	1e-86	SHCRBa_015_O15_F_200	Saccharum hybrid cultivar R570
Sample_3_c23338_g1_i1	314	5e-10	SHCRBa_145_O09_F_50	Saccharum hybrid cultivar R570
Sample_3_c37208_g2_i1	1011	2e-132	SHCRBa_165_I15_F_40	Saccharum hybrid cultivar R570
Sample_3_c63885_g1_i1	333	3e-71	SHCRBa_102_P01_R_230	Saccharum hybrid cultivar R570
Sample_3_c41153_g1_i2	1636	0	NA	Saccharum hybrid cultivar ROC22
Sample_3_c42097_g1_i4	1962	0	SHCRBa_030_E01_R_10	Saccharum hybrid cultivar R570
Sample_3_c53752_g1_i1	696	9e-38	SHCRBa_063_N24_R_110	Saccharum hybrid cultivar R570
Sample_3_c40036_g1_i1	1717	0	SHCRBa_186_P21_F_30	Saccharum hybrid cultivar R570
Sample_3_c4354_g1_i1	422	6e-42	SHCRBa_097_O14_F_50	Saccharum hybrid cultivar R570
Sample_3_c28574_g1_i1	864	6e-111	SHCRBa_069_I18_F_10	Saccharum hybrid cultivar R570
Sample_3_c23097_g1_i3	888	2e-109	scMYB43	Saccharum hybrid cultivar Co 86032
Sample_3_c42363_g1_i2	1786	0	NA	Saccharum officinarum (Sugarcane)
Sample_3_c36711_g1_i1	1866	0	SHCRBa_028_G23_F_100	Saccharum hybrid cultivar R570
Sample_3_c16439_g1_i1	442	2e-80	SHCRBa_029_J02_R_150	Saccharum hybrid cultivar R570
Sample_3_c11894_g1_i1	541	3e-33	SHCRBa_008_B11_F_380	Saccharum hybrid cultivar R570
Sample_3_c20774_g1_i1	807	4e-125	SHCRBa_267_M24_R_10	Saccharum hybrid cultivar R570
Sample_3_c21174_g1_i1	1333	0	SHCRBa_028_N13_R_220	Saccharum hybrid cultivar R570
Sample_3_c20694_g1_i1	431	5e-69	SHCRBa_120_L03_F_10	Saccharum hybrid cultivar R570
Sample_3_c14719_g1_i1	348	1e-73	SHCRBa_107_M24_F_290	Saccharum hybrid cultivar R570
Sample_3_c15909_g1_i1	725	4e-06	SHCRBa_035_H11_F_100	Saccharum hybrid cultivar R570
Sample_3_c22974_g2_i1	398	9e-28	SHCRBa_029_J02_R_160	Saccharum hybrid cultivar R570
Sample_3_c34061_g1_i2	510	8e-36	SHCRBa_121_P14_R_290	Saccharum hybrid cultivar R570
Sample_3_c30257_g2_i1	397	7e-29	scMYB27	Saccharum hybrid cultivar Co 86032
Sample_3_c40365_g1_i1	1948	0	VPE-1	Saccharum officinarum (Sugarcane)
Sample_3_c3263_g1_i1	887	0	SHCRBa_049_K23_R_70	Saccharum hybrid cultivar R570
Sample_3_c39470_g1_i1	1816	0	NA	Saccharum hybrid cultivar R570
Sample_3_c31791_g2_i1	363	1e-16	SHCRBa_165_I15_F_280	Saccharum hybrid cultivar R570
Sample_3_c31085_g2_i1	1213	0	SHCRBa_008_G08_R_120	Saccharum hybrid cultivar R570
Sample_3_c35427_g1_i1	1925	0	SHCRBa_258_H24_R_420	Saccharum hybrid cultivar R570
Sample_3_c34780_g1_i1	1302	2e-92	NA	Saccharum officinarum (Sugarcane)
Sample_3_c40505_g1_i1	2099	0	SHCRBa_103_C06_R_40	Saccharum hybrid cultivar R570
Sample_3_c26156_g1_i2	583	3e-17	SHCRBa_103_C06_R_30	Saccharum hybrid cultivar R570
Sample_3_c39083_g1_i1	710	6e-73	SHCRBa_003_N22_F_190	Saccharum hybrid cultivar R570
Sample_3_c31169_g1_i3	2510	0	SHCRBa_109_M04_F_40	Saccharum hybrid cultivar R570
Sample_3_c22121_g1_i1	591	2e-57	samdc	Saccharum arundinaceum
Sample_3_c38319_g1_i2	790	5e-47	dr2	Saccharum hybrid cultivar SP80-3280
Sample_3_c18028_g1_i1	322	8e-31	SHCRBa_008_B11_R_90	Saccharum hybrid cultivar R570
Sample_3_c66426_g1_i1	348	1e-21	SHCRBa_028_C07_R_390	Saccharum hybrid cultivar R570
Sample_3_c41299_g1_i2	2050	0	Sh148J07_20	Saccharum hybrid cultivar R570
Sample_3_c37709_g1_i2	1738	0	SHCRBa_032_N13_F_120 SHCRBa_035_H11_R_180	Saccharum hybrid cultivar R570
Sample_3_c6771_g1_i1	483	4e-09	SHCRBa_145_O09_F_30	Saccharum hybrid cultivar R570
Sample_3_c20801_g1_i1	456	1e-91	SHCRBa_035_J13_F_130	Saccharum hybrid cultivar R570
Sample_3_c28041_g1_i1	783	4e-90	SHCRBa_107_F16_R_90	Saccharum hybrid cultivar R570
Sample_3_c34961_g1_i1	849	2e-66	NA	Saccharum officinarum (Sugarcane)
Sample_3_c37531_g1_i2	1653	0	SHCRBa_201_F17_F_10	Saccharum hybrid cultivar R570
Sample_3_c23739_g1_i1	360	3e-42	SHCRBa_116_M17_F_140	Saccharum hybrid cultivar R570
Sample_3_c35345_g1_i1	308	1e-45	SHCRBa_185_C01_F_430	Saccharum hybrid cultivar R570
Sample_3_c38034_g3_i3	1105	2e-58	SHCRBa_159_E04_R_10	Saccharum hybrid cultivar R570
Sample_3_c34457_g1_i1	676	2e-112	SHCRBa_168_J15_F_350	Saccharum hybrid cultivar R570
Sample_3_c40181_g1_i1	2080	0	SHCRBa_026_K06_F_10	Saccharum hybrid cultivar R570
Sample_3_c34008_g1_i2	866	1e-110	NA	Saccharum officinarum (Sugarcane)
Sample_3_c39646_g4_i2	804	1e-148	SHCRBa_170_F15_F_350 SHCRBa_189_K21_R_50	Saccharum hybrid cultivar R570
Sample_3_c40806_g3_i2	1444	8e-150	SHCRBa_050_H11_F_310	Saccharum hybrid cultivar R570
Sample_3_c41838_g1_i1	1877	0	SHCRBa_168_J15_R_120	Saccharum hybrid cultivar R570
Sample_3_c13692_g1_i1	688	1e-24	SHCRBa_218_D04_R_220	Saccharum hybrid cultivar R570
Sample_3_c41341_g1_i1	2017	0	SHCRBa_024_H17_F_300	Saccharum hybrid cultivar R570
Sample_3_c37134_g1_i1	587	5e-68	SHCRBa_001_G20_F_160	Saccharum hybrid cultivar R570
Sample_3_c28033_g1_i1	583	4e-74	SHCRBa_023_A24_F_70	Saccharum hybrid cultivar R570
Sample_3_c36335_g1_i3	1833	0	NA	Saccharum officinarum (Sugarcane)
Sample_3_c37035_g2_i1	1452	2e-123	SHCRBa_218_D04_R_220	Saccharum hybrid cultivar R570
Sample_3_c30073_g1_i1	950	3e-86	SHCRBa_151_D24_F_30	Saccharum hybrid cultivar R570
Sample_3_c42107_g1_i1	1360	0	SHCRBa_004_O05_R_10 SHCRBa_220_D19_R_10	Saccharum hybrid cultivar R570
Sample_3_c31391_g1_i1	1346	0	NA	Saccharum hybrid cultivar R570
Sample_3_c22763_g1_i1	1153	0	SHCRBa_201_O14_R_270	Saccharum hybrid cultivar R570
Sample_3_c34794_g2_i1	1217	0	SHCRBa_063_N24_F_320	Saccharum hybrid cultivar R570
Sample_3_c4153_g1_i1	409	6e-59	SHCRBa_127_N06_F_340	Saccharum hybrid cultivar R570
Sample_3_c28398_g1_i1	891	2e-112	elF5A	Saccharum hybrid cultivar ROC22
Sample_3_c41536_g4_i2	918	2e-171	putative hypothetical protein	Saccharum hybrid cultivar R570
Sample_3_c33749_g1_i2	1591	0	MAPK4	Saccharum hybrid cultivar ROC22
Sample_3_c21453_g1_i1	313	1e-60	SHCRBa_168_J15_R_60	Saccharum hybrid cultivar R570
Sample_3_c76029_g1_i1	319	3e-67	SHCRBa_020_D23_R_290	Saccharum hybrid cultivar R570
Sample_3_c12965_g1_i1	366	5e-65	SHCRBa_258_I03_F_10	Saccharum hybrid cultivar R570
Sample_3_c33781_g1_i2	1542	0	SHCRBa_059_B13_R_100	Saccharum hybrid cultivar R570
Sample_3_c36380_g1_i1	1586	0	SHCRBa_119_B13_F_380	Saccharum hybrid cultivar R570
Sample_3_c29794_g1_i1	778	2e-57	SHCRBa_168_J15_F_250	Saccharum hybrid cultivar R570
Sample_3_c39039_g1_i1	2947	0	SPSB	Saccharum hybrid cultivar ROC22
Sample_3_c25405_g1_i2	772	2e-120	SHCRBa_102_M12_R_250	Saccharum hybrid cultivar R570
Sample_3_c39877_g1_i2	1496	6e-150	CBL9	Saccharum hybrid cultivar GT28
Sample_3_c23238_g1_i1	307	1e-33	SHCRBa_001_J04_R_380	Saccharum hybrid cultivar R570
Sample_3_c62572_g1_i1	672	3e-130	SHCRBa_103_C06_R_170	Saccharum hybrid cultivar R570
Sample_3_c37057_g1_i3	998	2e-84	Rpb4	Saccharum hybrid cultivar SP80-3280
Sample_3_c42107_g1_i2	692	1e-108	SHCRBa_004_O05_R_10 SHCRBa_220_D19_R_10	Saccharum hybrid cultivar R570
Sample_3_c41701_g1_i1	1523	0	SHCRBa_044_D02_F_220	Saccharum hybrid cultivar R570
Sample_3_c24690_g1_i1	784	3e-103	SHCRBa_029_O19_R_190 SHCRBa_029_O19_R_250	Saccharum hybrid cultivar R570
Sample_3_c28904_g1_i2	1247	0	SHCRBa_230_E04_R_300	Saccharum hybrid cultivar R570
Sample_3_c12208_g1_i1	539	5e-56	atg6	Saccharum officinarum (Sugarcane)
Sample_3_c40069_g1_i1	1090	0	SHCRBa_062_I05_R_120	Saccharum hybrid cultivar R570
Sample_3_c56787_g1_i1	503	5e-112	SHCRBa_184_K13_R_70	Saccharum hybrid cultivar R570
Sample_3_c22183_g1_i1	874	2e-163	SHCRBa_265_I24_F_300	Saccharum hybrid cultivar R570
Sample_3_c11746_g1_i1	480	4e-86	SHCRBa_261_H05_R_10	Saccharum hybrid cultivar R570
Sample_3_c42152_g2_i3	947	3e-134	SHCRBa_024_H17_R_180	Saccharum hybrid cultivar R570
Sample_3_c31309_g3_i1	1309	0	SHCRBa_027_N23_R_80	Saccharum hybrid cultivar R570
Sample_3_c41880_g1_i1	998	3e-114	SHCRBa_095_E16_F_480	Saccharum hybrid cultivar R570
Sample_3_c18488_g1_i1	561	9e-131	Sh148J07_30	Saccharum hybrid cultivar R570
Sample_3_c41167_g1_i3	1122	7e-84	SHCRBa_145_O09_F_150	Saccharum hybrid cultivar R570
Sample_3_c33360_g1_i1	1212	5e-160	CBL3	Saccharum hybrid cultivar GT28
Sample_3_c30391_g1_i1	758	3e-121	SHCRBa_018_K13_R_210	Saccharum hybrid cultivar R570
Sample_3_c30391_g1_i2	927	5e-170	GS1.b	Saccharum officinarum (Sugarcane)
Sample_3_c28099_g1_i3	302	1e-13	SHCRBa_218_D02_R_110	Saccharum hybrid cultivar R570
Sample_3_c33378_g1_i1	739	3e-48	SHCRBa_078_K12_R_140	Saccharum hybrid cultivar R570
Sample_3_c38319_g1_i1	824	8e-47	dr2	Saccharum hybrid cultivar SP80-3280
Sample_3_c41366_g1_i4	2525	0	NA	Saccharum hybrid cultivar
Sample_3_c21923_g1_i1	1103	4e-69	SHCRBa_027_I16_F_110 SHCRBa_119_J13_R_210	Saccharum hybrid cultivar R570
Sample_3_c40733_g1_i3	1376	0	GluD1	Saccharum hybrid cultivar
Sample_3_c8097_g1_i1	447	3e-94	SHCRBa_028_N13_R_220	Saccharum hybrid cultivar R570
Sample_3_c38509_g1_i2	1807	2e-164	NA	Saccharum arundinaceum
Sample_3_c23722_g2_i1	465	2e-106	SHCRBa_004_I20_F_80	Saccharum hybrid cultivar R570
Sample_3_c30220_g1_i2	990	4e-103	NA	Saccharum hybrid cultivar FN-1702
Sample_3_c38212_g1_i3	1486	0	COMT	Saccharum hybrid cultivar
Sample_3_c32456_g1_i1	1412	4e-147	SHCRBa_045_A10_F_20 SHCRBa_093_A03_F_20 SHCRBa_108_C04_R_120 SHCRBa_145_O03_F_20	Saccharum hybrid cultivar R570
Sample_3_c36453_g1_i1	821	2e-100	SHCRBa_225_M19_R_50	Saccharum hybrid cultivar R570
Sample_3_c39456_g1_i3	1117	2e-34	SHCRBa_020_L15_R_290	Saccharum hybrid cultivar R570
Sample_3_c41502_g1_i2	1060	4e-170	SHCRBa_019_F13_F_30	Saccharum hybrid cultivar R570
Sample_3_c38111_g1_i3	1215	0	SHCRBa_225_M19_F_360	Saccharum hybrid cultivar R570
Sample_3_c23125_g1_i2	446	3e-48	NA	Saccharum officinarum (Sugarcane)
Sample_3_c26192_g1_i1	607	3e-141	acs3	Saccharum officinarum (Sugarcane)
Sample_3_c35358_g1_i1	1268	0	SHCRBa_040_D12_R_20	Saccharum hybrid cultivar R570
Sample_3_c41665_g1_i1	2334	0	a2	Saccharum officinarum (Sugarcane)
Sample_3_c34605_g1_i2	1179	0	atg9	Saccharum officinarum (Sugarcane)
Sample_3_c33631_g1_i1	1221	0	SHCRBa_152_D05_R_40	Saccharum hybrid cultivar R570
Sample_3_c16566_g1_i1	451	2e-72	SHCRBa_025_L09_R_190	Saccharum hybrid cultivar R570
Sample_3_c19744_g1_i1	1037	0	Sh265O22g_170	Saccharum hybrid cultivar
Sample_3_c17642_g1_i1	1302	7e-81	SHCRBa_003_N22_F_30	Saccharum hybrid cultivar R570
Sample_3_c21983_g1_i1	495	6e-18	SHCRBa_010_E09_R_470	Saccharum hybrid cultivar R570
Sample_3_c58987_g1_i1	321	4e-65	SHCRBa_001_J04_R_380	Saccharum hybrid cultivar R570
Sample_3_c40954_g1_i1	1472	0	SHCRBa_063_F06_F_210	Saccharum hybrid cultivar R570
Sample_3_c39123_g2_i1	562	9e-26	scMYB65	Saccharum hybrid cultivar Co 86032
Sample_3_c39171_g1_i2	328	2e-39	SLHSP	Saccharum hybrid cultivar ROC22
Sample_3_c55417_g1_i1	464	9e-98	NA	Saccharum hybrid cultivar Q117
Sample_3_c41173_g1_i1	584	3e-72	SHCRBa_115_J16_R_190	Saccharum hybrid cultivar R570
Sample_3_c19596_g1_i1	414	3e-84	SHCRBa_082_J13_R_420	Saccharum hybrid cultivar R570
Sample_3_c22316_g1_i2	325	2e-22	SHCRBa_201_O14_R_250	Saccharum hybrid cultivar R570
Sample_3_c37057_g1_i1	784	2e-85	Rpb4	Saccharum hybrid cultivar SP80-3280
Sample_3_c36496_g1_i5	748	2e-57	SLHSP	Saccharum hybrid cultivar ROC22
Sample_3_c35787_g1_i2	1057	3e-116	SHCRBa_004_G10_F_250 SHCRBa_021_E20_F_190	Saccharum hybrid cultivar R570
Sample_3_c34072_g1_i1	1145	0	Chi	Saccharum hybrid cultivar Yacheng05-179
Sample_3_c35323_g1_i3	1242	0	SHCRBa_261_O20_R_150	Saccharum hybrid cultivar R570
Sample_3_c42097_g1_i1	1855	0	SHCRBa_030_E01_R_10	Saccharum hybrid cultivar R570
Sample_3_c38714_g1_i3	1338	0	GluA1	Saccharum hybrid cultivar
Sample_3_c40806_g1_i2	1375	3e-150	SHCRBa_050_D15_F_60	Saccharum hybrid cultivar R570
Sample_3_c40259_g1_i1	1667	0	SHCRBa_028_K12_F_320	Saccharum hybrid cultivar R570
Sample_3_c42048_g2_i1	2047	0	SHCRBa_010_E09_F_450	Saccharum hybrid cultivar R570
Sample_3_c38766_g1_i1	2206	0	SHCRBa_016_K03_R_240	Saccharum hybrid cultivar R570
Sample_3_c30806_g1_i1	858	0	SHCRBa_218_D04_F_240	Saccharum hybrid cultivar R570
Sample_3_c37912_g1_i1	1284	0	SHCRBa_026_B05_R_210 SHCRBa_026_F17_F_40	Saccharum hybrid cultivar R570
Sample_3_c31904_g1_i1	401	1e-56	SHCRBa_163_G19_R_90	Saccharum hybrid cultivar R570
Sample_3_c22412_g1_i1	480	4e-62	SHCRBa_140_J14_R_260	Saccharum hybrid cultivar R570
Sample_3_c25568_g1_i1	1027	1e-174	SHCRBa_001_J04_R_430	Saccharum hybrid cultivar R570
Sample_3_c32572_g1_i1	1394	0	SHCRBa_028_E10_R_180	Saccharum hybrid cultivar R570
Sample_3_c32836_g1_i2	1715	9e-121	SHCRBa_258_H24_R_170	Saccharum hybrid cultivar R570
Sample_3_c69336_g1_i1	515	6e-46	SHCRBa_004_O05_F_190	Saccharum hybrid cultivar R570
Sample_3_c26675_g1_i1	468	3e-32	SHCRBa_024_F14_F_290	Saccharum hybrid cultivar R570
Sample_3_c42181_g1_i1	2292	0	GID1	Saccharum officinarum (Sugarcane)
Sample_3_c34121_g1_i1	963	1e-99	NA	Saccharum hybrid cultivar GT28
Sample_3_c24827_g1_i1	579	1e-32	SHCRBa_190_D01_R_360	Saccharum hybrid cultivar R570
Sample_3_c54807_g1_i1	823	2e-136	2RMyb1	Saccharum hybrid cultivar
Sample_3_c29358_g1_i1	613	2e-51	SHCRBa_014_N06_F_70	Saccharum hybrid cultivar R570
Sample_3_c29950_g1_i2	437	1e-11	SHCRBa_107_F16_F_190	Saccharum hybrid cultivar R570
Sample_3_c33565_g1_i1	1366	0	SHCRBa_022_D05_R_20	Saccharum hybrid cultivar R570
Sample_3_c34523_g1_i1	1595	0	NA	Saccharum hybrid cultivar Yacheng05-179
Sample_3_c45147_g1_i1	534	3e-120	SHCRBa_162_H04_F_220	Saccharum hybrid cultivar R570
Sample_3_c3746_g1_i1	510	2e-101	SHCRBa_035_B09_R_250	Saccharum hybrid cultivar R570
Sample_3_c21577_g1_i1	536	2e-31	SHCRBa_119_B13_F_330	Saccharum hybrid cultivar R570
Sample_3_c42516_g1_i3	1693	6e-168	SHCRBa_050_H11_R_580	Saccharum hybrid cultivar R570
Sample_3_c35323_g1_i1	661	7e-90	SHCRBa_261_O20_R_150	Saccharum hybrid cultivar R570
Sample_3_c40482_g1_i3	1687	2e-111	SHCRBa_098_E22_R_280	Saccharum hybrid cultivar R570
Sample_3_c31772_g1_i1	1448	0	SHCRBa_011_C11_F_100	Saccharum hybrid cultivar R570
Sample_3_c32060_g1_i1	448	1e-21	SHCRBa_012_A01_R_160	Saccharum hybrid cultivar R570
Sample_3_c20429_g1_i1	712	6e-155	SHCRBa_261_D02_R_130	Saccharum hybrid cultivar R570
Sample_3_c22082_g1_i1	729	4e-129	scMYB39	Saccharum hybrid cultivar Co 86032
Sample_3_c38736_g1_i1	1256	6e-64	SHCRBa_250_D06_R_280	Saccharum hybrid cultivar R570
Sample_3_c56224_g1_i1	349	4e-30	SHCRBa_024_F14_F_240	Saccharum hybrid cultivar R570
Sample_3_c20243_g1_i1	738	6e-137	SHCRBa_261_O20_R_280	Saccharum hybrid cultivar R570
Sample_3_c32174_g1_i2	609	1e-67	SHCRBa_069_M12_F_90	Saccharum hybrid cultivar R570
Sample_3_c59839_g1_i1	334	2e-51	NA	Saccharum hybrid cultivar
Sample_3_c37403_g1_i1	1894	0	SHCRBa_035_J13_R_180	Saccharum hybrid cultivar R570
Sample_3_c37538_g2_i1	1115	6e-132	SHCRBa_011_L19_F_270	Saccharum hybrid cultivar R570
Sample_3_c37208_g1_i3	1469	0	SHCRBa_165_I15_F_170	Saccharum hybrid cultivar R570
Sample_3_c24039_g1_i2	370	2e-64	SHCRBa_030_N11_F_190	Saccharum hybrid cultivar R570
Sample_3_c77359_g1_i1	593	8e-113	SHCRBa_028_N13_R_220	Saccharum hybrid cultivar R570
Sample_3_c36746_g1_i3	1720	0	SHCRBa_260_G14_R_160	Saccharum hybrid cultivar R570
Sample_3_c32421_g1_i1	828	1e-66	SHCRBa_133_K20_R_180	Saccharum hybrid cultivar R570
Sample_3_c39568_g1_i2	1331	0	NA	Saccharum officinarum (Sugarcane)
Sample_3_c42170_g1_i5	394	2e-42	SHCRBa_046_L16_R_150	Saccharum hybrid cultivar R570
Sample_3_c34589_g1_i1	330	1e-21	SHCRBa_083_M12_F_60 SHCRBa_149_L20_R_90	Saccharum hybrid cultivar R570
Sample_3_c34119_g1_i1	1445	0	SHCRBa_230_N09_R_230	Saccharum hybrid cultivar R570
Sample_3_c2695_g1_i1	332	1e-16	SHCRBa_028_K12_R_330	Saccharum hybrid cultivar R570
Sample_3_c37057_g1_i4	923	1e-84	Rpb4	Saccharum hybrid cultivar SP80-3280
Sample_3_c42317_g1_i3	2709	0	NA	Saccharum arundinaceum
Sample_3_c32016_g1_i2	1276	0	SHCRBa_224_D04_F_10	Saccharum hybrid cultivar R570
Sample_3_c36453_g1_i2	1083	1e-92	SHCRBa_225_M19_R_50	Saccharum hybrid cultivar R570
Sample_3_c39507_g2_i2	1107	1e-60	SHCRBa_028_K12_R_180	Saccharum hybrid cultivar R570
Sample_3_c37933_g1_i1	1686	0	SHCRBa_190_D01_F_230	Saccharum hybrid cultivar R570
Sample_3_c54039_g1_i1	306	8e-18	bcan	Saccharum officinarum (Sugarcane)
Sample_3_c40181_g2_i1	348	5e-39	SHCRBa_003_M06_R_10	Saccharum hybrid cultivar R570
Sample_3_c28285_g1_i2	1125	1e-145	Sh265O22g_150	Saccharum hybrid cultivar
Sample_3_c38434_g1_i2	1491	0	POD	Saccharum arundinaceum
Sample_3_c31062_g1_i1	2011	0	AKT1	Saccharum hybrid cultivar
Sample_3_c38874_g2_i1	1016	2e-162	SHCRBa_258_H24_R_460	Saccharum hybrid cultivar R570
Sample_3_c41366_g1_i2	2262	0	NA	Saccharum hybrid cultivar
Sample_3_c17108_g1_i1	549	4e-128	SHCRBa_168_J15_F_160	Saccharum hybrid cultivar R570
Sample_3_c40482_g1_i4	1651	2e-98	SHCRBa_098_E22_R_280	Saccharum hybrid cultivar R570
Sample_3_c40094_g1_i2	1103	2e-77	SHCRBa_044_D02_R_10	Saccharum hybrid cultivar R570
Sample_3_c31386_g1_i1	745	6e-158	SHCRBa_201_A23_R_70	Saccharum hybrid cultivar R570
Sample_3_c41511_g1_i2	754	7e-26	SHCRBa_033_L16_R_10	Saccharum hybrid cultivar R570
Sample_3_c57902_g1_i1	416	3e-91	SHCRBa_019_G01_F_160	Saccharum hybrid cultivar R570
Sample_3_c30789_g1_i1	544	1e-76	SHCRBa_261_O20_F_130	Saccharum hybrid cultivar R570
Sample_3_c36289_g1_i1	1424	7e-122	Sh265O22g_110	Saccharum hybrid cultivar
Sample_3_c50430_g1_i1	396	2e-60	SHCRBa_119_B13_F_10	Saccharum hybrid cultivar R570
Sample_3_c41503_g1_i3	1462	0	SHCRBa_024_F14_F_290	Saccharum hybrid cultivar R570
Sample_3_c33985_g1_i1	892	3e-88	SHCRBa_257_A20_R_80	Saccharum hybrid cultivar R570
Sample_3_c37134_g1_i2	1065	0	SHCRBa_063_N24_F_260	Saccharum hybrid cultivar R570
Sample_3_c41303_g4_i1	1176	0	SHCRBa_022_B01_F_270	Saccharum hybrid cultivar R570
Sample_3_c40894_g1_i1	2126	0	SHCRBa_040_D12_F_350 SHCRBa_044_M03_R_220	Saccharum hybrid cultivar R570
Sample_3_c22619_g1_i1	307	2e-20	SHCRBa_119_J13_R_300	Saccharum hybrid cultivar R570
Sample_3_c39322_g2_i1	1819	0	SHCRBa_098_M18_R_260	Saccharum hybrid cultivar R570
Sample_3_c38538_g1_i1	1391	0	SHCRBa_159_H10_F_90	Saccharum hybrid cultivar R570
Sample_3_c37751_g2_i2	677	5e-89	NA	Saccharum hybrid cultivar SP80-3280
Sample_3_c41323_g1_i1	2345	0	NIN1	Saccharum hybrid cultivar GT28
Sample_3_c21612_g1_i1	430	9e-72	SHCRBa_020_D23_R_290	Saccharum hybrid cultivar R570
Sample_3_c38122_g1_i1	2087	0	SHCRBa_031_P04_R_60	Saccharum hybrid cultivar R570
Sample_3_c28979_g1_i1	885	0	SHCRBa_119_B13_R_340	Saccharum hybrid cultivar R570
Sample_3_c18604_g1_i1	452	7e-79	SHCRBa_203_M04_R_20	Saccharum hybrid cultivar R570
Sample_3_c38977_g1_i2	1656	0	SHCRBa_022_D05_R_180 SHCRBa_022_D05_R_90	Saccharum hybrid cultivar R570
Sample_3_c34551_g2_i1	1232	0	NA	Saccharum officinarum (Sugarcane)
Sample_3_c32980_g1_i2	1203	2e-123	SHCRBa_198_K24_R_50	Saccharum hybrid cultivar R570
Sample_3_c14487_g1_i1	336	2e-37	SHCRBa_014_G09_F_160	Saccharum hybrid cultivar R570
Sample_3_c40482_g1_i2	1998	1e-97	SHCRBa_098_E22_R_280	Saccharum hybrid cultivar R570
Sample_3_c17306_g1_i1	383	2e-21	pglcat6	Saccharum officinarum (Sugarcane)
Sample_3_c25037_g1_i1	489	3e-26	MYB83	Saccharum hybrid cultivar CoC 671
Sample_3_c38757_g1_i4	355	2e-34	SHCRBa_035_H11_R_230 SHCRBa_035_H11_R_340	Saccharum hybrid cultivar R570
Sample_3_c72335_g1_i1	395	4e-46	NA	Saccharum officinarum (Sugarcane)
Sample_3_c40298_g1_i1	737	3e-114	SHCRBa_120_L03_F_150	Saccharum hybrid cultivar R570
Sample_3_c39611_g1_i4	2012	0	SHCRBa_107_N16_F_60	Saccharum hybrid cultivar R570
Sample_3_c40661_g2_i4	749	3e-65	SHCRBa_001_I10_R_120	Saccharum hybrid cultivar R570
Sample_3_c27048_g1_i1	4500	0	atpB PS130	Saccharum hybrid (Sugarcane)
Sample_3_c35520_g1_i1	1283	0	PRS4	Saccharum hybrid cultivar
Sample_3_c5864_g1_i1	658	2e-34	SHCRBa_059_B13_F_20	Saccharum hybrid cultivar R570
Sample_3_c33715_g1_i1	1625	0	SHCRBa_031_P04_R_120	Saccharum hybrid cultivar R570
Sample_3_c28685_g1_i1	602	2e-95	NA	Saccharum officinarum (Sugarcane)
Sample_3_c41641_g1_i1	602	4e-62	NA	Saccharum officinarum (Sugarcane)
Sample_3_c17837_g1_i1	1258	0	SHCRBa_115_J16_F_380	Saccharum hybrid cultivar R570
Sample_3_c35568_g1_i1	2907	0	SHCRBa_022_K23_R_30	Saccharum hybrid cultivar R570
Sample_3_c41641_g3_i1	2028	0	SHCRBa_017_P09_R_10	Saccharum hybrid cultivar R570
Sample_3_c18744_g1_i1	522	2e-50	NA	Saccharum officinarum (Sugarcane)
Sample_3_c23126_g1_i1	405	1e-10	SHCRBa_051_E13_R_30	Saccharum hybrid cultivar R570
Sample_3_c40733_g1_i1	2195	0	GluD1	Saccharum hybrid cultivar
Sample_3_c31206_g2_i1	674	3e-109	SHCRBa_203_M04_R_20	Saccharum hybrid cultivar R570
Sample_3_c52409_g1_i1	330	2e-64	SHCRBa_078_K12_F_230	Saccharum hybrid cultivar R570
Sample_3_c29883_g1_i1	646	3e-121	ACS2	Saccharum hybrid cultivar SP80-3280
Sample_3_c39354_g1_i1	2464	0	GAI	Saccharum officinarum (Sugarcane)
Sample_3_c30038_g1_i1	452	5e-17	NA	Saccharum officinarum (Sugarcane)
Sample_3_c39403_g1_i1	1172	5e-144	SHCRBa_269_K20_R_240	Saccharum hybrid cultivar R570
Sample_3_c34545_g1_i2	898	2e-38	SHCRBa_035_H11_F_190	Saccharum hybrid cultivar R570
Sample_3_c42523_g1_i2	2857	0	SHCRBa_184_K13_F_60	Saccharum hybrid cultivar R570
Sample_3_c42107_g1_i3	719	2e-108	SHCRBa_004_O05_R_10 SHCRBa_220_D19_R_10	Saccharum hybrid cultivar R570
Sample_3_c5908_g1_i1	644	9e-81	SHCRBa_044_D02_F_100	Saccharum hybrid cultivar R570
Sample_3_c37088_g1_i2	385	7e-21	SHCRBa_260_G18_F_60	Saccharum hybrid cultivar R570
Sample_3_c40094_g1_i1	1030	2e-77	SHCRBa_044_D02_R_10	Saccharum hybrid cultivar R570
Sample_3_c2064_g1_i1	579	9e-22	SHCRBa_103_C06_R_220	Saccharum hybrid cultivar R570
Sample_3_c30079_g1_i1	948	1e-119	SHCRBa_008_B11_R_60	Saccharum hybrid cultivar R570
Sample_3_c40318_g1_i12	943	6e-63	NA	Saccharum officinarum (Sugarcane)
Sample_3_c39760_g1_i1	1428	7e-148	NA	Saccharum hybrid cultivar GT28
Sample_3_c37235_g1_i1	1691	0	SHCRBa_010_E09_R_240	Saccharum hybrid cultivar R570
Sample_3_c19687_g1_i1	300	8e-64	SHCRBa_218_D04_R_180	Saccharum hybrid cultivar R570
Sample_3_c39456_g1_i8	1075	1e-26	SHCRBa_020_L15_R_290	Saccharum hybrid cultivar R570
Sample_3_c40569_g1_i3	2071	0	SHCRBa_160_F12_F_20	Saccharum hybrid cultivar R570
Sample_3_c37367_g1_i2	1315	1e-138	SES23K06_003	Saccharum spontaneum (Wild sugarcane)
Sample_3_c33988_g2_i1	1054	0	SHCRBa_016_K03_R_250	Saccharum hybrid cultivar R570
Sample_3_c17726_g1_i2	558	7e-20	SHCRBa_230_N09_R_190	Saccharum hybrid cultivar R570
Sample_3_c39436_g3_i1	2664	0	SHCRBa_185_C01_F_390	Saccharum hybrid cultivar R570
Sample_3_c33734_g1_i1	1914	0	SHCRBa_103_C06_F_190	Saccharum hybrid cultivar R570
Sample_3_c41839_g1_i2	445	2e-52	SHCRBa_222_J24_F_180	Saccharum hybrid cultivar R570
Sample_3_c35284_g1_i1	1377	0	OEE1	Saccharum hybrid cultivar
Sample_3_c34960_g1_i1	2690	0	SHCRBa_115_J16_R_420	Saccharum hybrid cultivar R570
Sample_3_c40034_g1_i1	659	2e-41	SHCRBa_102_M12_R_90	Saccharum hybrid cultivar R570
Sample_3_c22443_g1_i1	385	4e-56	SHCRBa_004_I20_R_310	Saccharum hybrid cultivar R570
Sample_3_c36327_g1_i2	1879	0	SHCRBa_068_L10_F_190	Saccharum hybrid cultivar R570
Sample_3_c32703_g1_i1	1470	0	SHCRBa_159_H10_R_40	Saccharum hybrid cultivar R570
Sample_3_c34139_g1_i2	1325	3e-132	SHCRBa_260_N14_R_160	Saccharum hybrid cultivar R570
Sample_3_c40348_g1_i1	1928	0	GS1.a	Saccharum officinarum (Sugarcane)
Sample_3_c26953_g1_i1	381	8e-43	SHCRBa_084_G07_F_20	Saccharum hybrid cultivar R570
Sample_3_c33981_g1_i1	2088	0	SHCRBa_067_E24_F_100	Saccharum hybrid cultivar R570
Sample_3_c35120_g1_i2	829	3e-153	SHCRBa_023_A24_F_30	Saccharum hybrid cultivar R570
Sample_3_c18824_g1_i1	333	6e-65	CycD4.1	Saccharum hybrid cultivar ROC16
Sample_3_c39052_g1_i2	1919	0	SHCRBa_144_K17_F_300	Saccharum hybrid cultivar R570
Sample_3_c38197_g2_i1	1080	0	SHCRBa_083_M12_F_30 SHCRBa_149_L20_R_110	Saccharum hybrid cultivar R570
Sample_3_c40654_g2_i1	354	5e-28	SHCRBa_025_L09_F_380	Saccharum hybrid cultivar R570
Sample_3_c23_g1_i1	430	8e-50	putative hypothetical protein	Saccharum hybrid cultivar R570
Sample_3_c35861_g1_i2	1419	0	NA	Saccharum officinarum (Sugarcane)
Sample_3_c22405_g1_i1	840	0	SHCRBa_020_L15_F_160	Saccharum hybrid cultivar R570
Sample_3_c31865_g1_i2	578	7e-28	SHCRBa_022_B01_R_180	Saccharum hybrid cultivar R570
Sample_3_c25534_g1_i2	488	2e-104	SHCRBa_008_B11_F_320	Saccharum hybrid cultivar R570
Sample_3_c40449_g5_i1	804	2e-70	SHCRBa_230_N09_R_160	Saccharum hybrid cultivar R570
Sample_3_c34324_g1_i1	1785	0	Sh265O22g_20	Saccharum hybrid cultivar
Sample_3_c40748_g3_i1	522	4e-07	SHCRBa_009_B01_F_200	Saccharum hybrid cultivar R570
Sample_3_c38964_g1_i2	1827	0	NA	Saccharum officinarum (Sugarcane)
Sample_3_c41812_g1_i2	2265	0	SHCRBa_019_K12_R_120	Saccharum hybrid cultivar R570
Sample_3_c23170_g1_i2	429	2e-59	SHCRBa_055_F12_R_170	Saccharum hybrid cultivar R570
Sample_3_c40034_g3_i2	1034	1e-109	SHCRBa_102_M12_R_90	Saccharum hybrid cultivar R570
Sample_3_c4460_g1_i1	381	4e-78	SHCRBa_097_O14_F_50	Saccharum hybrid cultivar R570
Sample_3_c19250_g1_i2	629	5e-141	SHCRBa_119_B13_R_200	Saccharum hybrid cultivar R570
Sample_3_c34551_g2_i3	1651	0	NA	Saccharum officinarum (Sugarcane)
Sample_3_c39935_g6_i1	889	2e-150	SHCRBa_017_P09_R_200	Saccharum hybrid cultivar R570
Sample_3_c30206_g1_i1	1379	6e-137	SHCRBa_020_L15_R_70	Saccharum hybrid cultivar R570
Sample_3_c41122_g1_i3	2020	4e-155	SHCRBa_011_I19_F_140	Saccharum hybrid cultivar R570
Sample_3_c40318_g1_i2	692	3e-57	NA	Saccharum officinarum (Sugarcane)
Sample_3_c17973_g1_i1	498	7e-111	SHCRBa_008_G08_R_180	Saccharum hybrid cultivar R570
Sample_3_c25493_g1_i1	463	1e-17	ACO	Saccharum officinarum (Sugarcane)
Sample_3_c22443_g2_i1	371	1e-82	SHCRBa_004_I20_R_310	Saccharum hybrid cultivar R570
Sample_3_c21780_g1_i1	578	6e-15	SHCRBa_028_H13_R_100	Saccharum hybrid cultivar R570
Sample_3_c65928_g1_i1	412	8e-52	SHCRBa_001_L05_R_30 SHCRBa_029_M13_R_70	Saccharum hybrid cultivar R570
Sample_3_c27887_g1_i1	731	5e-76	SHCRBa_009_B01_F_70 SHCRBa_012_A01_F_110 SHCRBa_022_D05_F_220	Saccharum hybrid cultivar R570
Sample_3_c22704_g1_i2	806	1e-80	Sh142J21g_180	Saccharum hybrid cultivar
Sample_3_c37448_g1_i1	1339	3e-169	SHCRBa_078_K12_F_40	Saccharum hybrid cultivar R570
Sample_3_c29894_g1_i1	1394	1e-143	SHCRBa_029_L12_R_240 SHCRBa_030_N11_R_210 SHCRBa_035_D21_R_210	Saccharum hybrid cultivar R570
Sample_3_c34053_g1_i1	1097	3e-179	NA	Saccharum hybrid cultivar GT28
Sample_3_c31742_g2_i2	1482	0	ERD6	Saccharum hybrid cultivar GT28
Sample_3_c38004_g1_i1	590	1e-96	putative hypothetical protein	Saccharum hybrid cultivar R570
Sample_3_c31792_g1_i2	768	1e-74	NA	Miscanthus sinensis (Japanese silver grass) (Saccharum japonicum)
Sample_3_c863_g1_i1	391	1e-85	SHCRBa_006_C11_F_20	Saccharum hybrid cultivar R570
Sample_3_c37538_g1_i1	1000	7e-114	SHCRBa_011_L19_F_140	Saccharum hybrid cultivar R570
Sample_3_c37948_g1_i1	867	1e-106	NA	Saccharum hybrid cultivar GT28
Sample_3_c39223_g1_i5	1990	0	SHCRBa_161_F21_R_50	Saccharum hybrid cultivar R570
Sample_3_c40557_g1_i1	1204	9e-151	SHCRBa_019_O15_R_10	Saccharum hybrid cultivar R570
Sample_3_c35870_g2_i1	316	6e-08	scMYB66	Saccharum hybrid cultivar Co 86032
Sample_3_c39338_g3_i3	2082	0	SHCRBa_014_N06_F_150	Saccharum hybrid cultivar R570
Sample_3_c41835_g1_i1	1126	2e-69	SHCRBa_198_P02_F_50	Saccharum hybrid cultivar R570
Sample_3_c42051_g1_i1	2582	0	SHCRBa_028_K15_F_140	Saccharum hybrid cultivar R570
Sample_3_c24606_g2_i2	402	1e-32	Sh053A11g_120	Saccharum hybrid cultivar
Sample_3_c30073_g1_i2	1149	2e-85	SHCRBa_151_D24_F_30	Saccharum hybrid cultivar R570
Sample_3_c17560_g1_i1	630	3e-134	SHCRBa_022_B01_F_230	Saccharum hybrid cultivar R570
Sample_3_c30775_g1_i1	1118	4e-72	SHCRBa_082_J13_F_170	Saccharum hybrid cultivar R570
Sample_3_c53474_g1_i1	322	3e-24	SHCRBa_159_M03_F_110	Saccharum hybrid cultivar R570
Sample_3_c31838_g1_i1	581	2e-47	NA	Saccharum hybrid cultivar Yacheng05-179
Sample_3_c35998_g2_i2	575	2e-88	SHCRBa_203_M05_R_250	Saccharum hybrid cultivar R570
Sample_3_c26462_g1_i1	1203	2e-139	SHCRBa_001_L05_R_30 SHCRBa_029_M13_R_70	Saccharum hybrid cultivar R570
Sample_3_c39878_g1_i1	424	7e-28	scMYB23	Saccharum hybrid cultivar Co 86032
Sample_3_c41938_g2_i1	1994	0	SHCRBa_009_G16_F_90	Saccharum hybrid cultivar R570
Sample_3_c29846_g1_i1	515	1e-34	SHCRBa_107_F16_F_220	Saccharum hybrid cultivar R570
Sample_3_c32393_g2_i2	453	2e-71	ACO	Saccharum officinarum (Sugarcane)
Sample_3_c39709_g2_i1	1890	0	CFBP	Saccharum hybrid (Sugarcane)
Sample_3_c42107_g1_i5	718	1e-108	SHCRBa_004_O05_R_10 SHCRBa_220_D19_R_10	Saccharum hybrid cultivar R570
Sample_3_c26638_g2_i1	519	5e-119	SHCRBa_020_L15_R_210	Saccharum hybrid cultivar R570
Sample_3_c41103_g1_i2	1337	0	nadp-MDH	Saccharum officinarum (Sugarcane)
Sample_3_c36746_g1_i2	1430	0	SHCRBa_260_G14_R_160	Saccharum hybrid cultivar R570
Sample_3_c18258_g1_i2	347	1e-51	SHCRBa_020_L15_F_240	Saccharum hybrid cultivar R570
Sample_3_c42550_g3_i2	374	5e-37	SHCRBa_014_G09_F_120	Saccharum hybrid cultivar R570
Sample_3_c36644_g1_i2	2342	0	SHCRBa_119_B13_F_300	Saccharum hybrid cultivar R570
Sample_3_c35921_g1_i1	1280	2e-166	MnSOD	Miscanthus sinensis (Japanese silver grass) (Saccharum japonicum)
Sample_3_c42483_g1_i2	1650	9e-121	SHCRBa_003_N22_F_50	Saccharum hybrid cultivar R570
Sample_3_c39083_g1_i2	712	6e-69	SHCRBa_003_N22_F_190	Saccharum hybrid cultivar R570
Sample_3_c36480_g1_i1	793	5e-86	SHCRBa_268_K21_R_160	Saccharum hybrid cultivar R570
Sample_3_c24517_g1_i1	608	7e-59	SHCRBa_201_A23_R_100	Saccharum hybrid cultivar R570
Sample_3_c21448_g1_i1	313	2e-63	SHCRBa_004_G10_F_140	Saccharum hybrid cultivar R570
Sample_3_c32110_g1_i2	765	6e-90	SHCRBa_040_O01_F_60	Saccharum hybrid cultivar R570
Sample_3_c37650_g1_i2	711	8e-51	SHCRBa_149_E16_F_10	Saccharum hybrid cultivar R570
Sample_3_c28113_g1_i1	313	8e-08	SHCRBa_181_K17_R_210	Saccharum hybrid cultivar R570
Sample_3_c41789_g1_i6	662	8e-114	SHCRBa_027_K08_R_60	Saccharum hybrid cultivar R570
Sample_3_c40869_g1_i1	2706	0	SHCRBa_098_E22_R_100	Saccharum hybrid cultivar R570
Sample_3_c20572_g1_i1	713	3e-11	SHCRBa_003_N22_R_120	Saccharum hybrid cultivar R570
Sample_3_c13483_g1_i1	361	5e-40	SHCRBa_020_L15_F_100	Saccharum hybrid cultivar R570
Sample_3_c37683_g1_i3	1222	0	SHCRBa_059_B13_F_30	Saccharum hybrid cultivar R570
Sample_3_c61314_g1_i1	315	5e-60	SHCRBa_040_D12_R_380	Saccharum hybrid cultivar R570
Sample_3_c53958_g1_i1	498	2e-70	SHCRBa_024_F14_R_340	Saccharum hybrid cultivar R570
Sample_3_c44259_g1_i1	369	6e-85	stv2	Saccharum officinarum (Sugarcane)
Sample_3_c59641_g1_i1	312	6e-47	SHCRBa_032_N13_R_30	Saccharum hybrid cultivar R570
Sample_3_c37035_g2_i2	1682	0	SHCRBa_218_D04_R_220	Saccharum hybrid cultivar R570
Sample_3_c53274_g1_i1	381	3e-07	SHCRBa_116_M17_F_40	Saccharum hybrid cultivar R570
Sample_3_c39621_g1_i4	847	1e-56	SHCRBa_258_H24_F_410	Saccharum hybrid cultivar R570
Sample_3_c379_g1_i1	406	1e-43	SHCRBa_044_M03_F_60	Saccharum hybrid cultivar R570
Sample_3_c20592_g1_i1	774	2e-36	SHCRBa_103_C06_R_220	Saccharum hybrid cultivar R570
Sample_3_c36480_g1_i2	849	2e-95	SHCRBa_089_D15_R_30	Saccharum hybrid cultivar R570
Sample_3_c41536_g3_i2	967	0	putative hypothetical protein	Saccharum hybrid cultivar R570
Sample_3_c36150_g1_i1	1274	0	Cdc2	Saccharum hybrid cultivar ROC16
Sample_3_c39288_g2_i3	2033	0	NA	Saccharum hybrid cultivar ROC22
Sample_3_c39487_g1_i2	1081	8e-126	SHCRBa_029_J02_R_210	Saccharum hybrid cultivar R570
Sample_3_c53_g1_i1	381	4e-69	SHCRBa_040_D12_F_370	Saccharum hybrid cultivar R570
Sample_3_c2115_g1_i1	746	2e-68	orf179	Saccharum hybrid cultivar NCo 310
Sample_3_c26453_g1_i1	590	8e-90	SHCRBa_104_G22_F_10	Saccharum hybrid cultivar R570
Sample_3_c38607_g1_i3	1224	2e-83	SHCRBa_041_N14_R_160	Saccharum hybrid cultivar R570
Sample_3_c32703_g1_i2	431	3e-61	SHCRBa_159_H10_R_40	Saccharum hybrid cultivar R570
Sample_3_c29395_g1_i1	1259	1e-126	NA	Saccharum hybrid cultivar GT28
Sample_3_c5944_g1_i1	512	3e-95	SHCRBa_261_O20_R_280	Saccharum hybrid cultivar R570
Sample_3_c21209_g1_i1	1353	2e-88	rps8 PS161	Saccharum hybrid (Sugarcane)
Sample_3_c25457_g1_i1	603	2e-80	SHCRBa_098_M18_F_30	Saccharum hybrid cultivar R570
Sample_3_c36327_g1_i3	845	1e-68	SHCRBa_068_L10_F_190	Saccharum hybrid cultivar R570
Sample_3_c41510_g1_i1	2445	0	SHCRBa_261_D02_R_50	Saccharum hybrid cultivar R570
Sample_3_c31871_g1_i2	760	1e-54	SHCRBa_014_N06_F_70	Saccharum hybrid cultivar R570
Sample_3_c35998_g2_i4	492	6e-90	SHCRBa_203_M05_R_250	Saccharum hybrid cultivar R570
Sample_3_c38983_g2_i1	998	3e-147	NA	Saccharum hybrid cultivar
Sample_3_c55276_g1_i1	308	4e-69	PFPa	Saccharum officinarum (Sugarcane)
Sample_3_c38248_g2_i1	1276	0	SHCRBa_018_K13_R_100	Saccharum hybrid cultivar R570
Sample_3_c29950_g1_i1	494	6e-12	SHCRBa_107_F16_F_190	Saccharum hybrid cultivar R570
Sample_3_c30036_g1_i1	1053	0	SHCRBa_082_J13_F_70	Saccharum hybrid cultivar R570
Sample_3_c32510_g1_i1	838	3e-16	MT	Saccharum hybrid cultivar ROC20
Sample_3_c8462_g1_i1	960	0	SHCRBa_211_I07_R_20	Saccharum hybrid cultivar R570
Sample_3_c15288_g1_i1	334	4e-71	SHCRBa_028_H13_R_100	Saccharum hybrid cultivar R570
Sample_3_c69053_g1_i1	402	1e-89	LSG	Saccharum hybrid cultivar
Sample_3_c36840_g1_i1	961	2e-28	SHCRBa_181_K17_R_210	Saccharum hybrid cultivar R570
Sample_3_c453_g1_i1	495	9e-73	SHCRBa_008_B11_F_150	Saccharum hybrid cultivar R570
Sample_3_c40558_g1_i1	2123	0	a4	Saccharum officinarum (Sugarcane)
Sample_3_c36227_g1_i1	2299	0	NA	Saccharum hybrid cultivar R570
Sample_3_c34748_g1_i1	1561	0	SHCRBa_029_J02_R_60	Saccharum hybrid cultivar R570
Sample_3_c31871_g1_i1	657	1e-54	SHCRBa_014_N06_F_70	Saccharum hybrid cultivar R570
Sample_3_c37674_g1_i4	1221	0	SHCRBa_036_F18_F_180	Saccharum hybrid cultivar R570
Sample_3_c47000_g1_i1	460	2e-83	SHCRBa_040_D12_F_350 SHCRBa_044_M03_R_220	Saccharum hybrid cultivar R570
Sample_3_c28093_g1_i1	603	7e-30	SHCRBa_159_H10_F_80	Saccharum hybrid cultivar R570
Sample_3_c27179_g1_i2	373	4e-86	NA	Miscanthus sinensis (Japanese silver grass) (Saccharum japonicum)
Sample_3_c41541_g1_i1	1829	0	ccr	Saccharum officinarum (Sugarcane)
Sample_3_c36956_g1_i1	1658	0	SHCRBa_218_D04_R_90	Saccharum hybrid cultivar R570
Sample_3_c42152_g2_i2	765	4e-135	SHCRBa_024_H17_R_180	Saccharum hybrid cultivar R570
Sample_3_c40277_g1_i4	658	5e-54	SHCRBa_004_I20_R_170	Saccharum hybrid cultivar R570
Sample_3_c39497_g1_i4	1370	4e-145	NA	Saccharum officinarum (Sugarcane)
Sample_3_c11125_g1_i1	320	6e-60	SHCRBa_098_M18_F_30	Saccharum hybrid cultivar R570
Sample_3_c26701_g1_i1	490	6e-58	SHCRBa_261_O20_F_270	Saccharum hybrid cultivar R570
Sample_3_c18029_g1_i2	387	3e-59	SHCRBa_012_A01_F_230	Saccharum hybrid cultivar R570
Sample_3_c7381_g1_i1	853	6e-168	SHCRBa_055_F12_R_30	Saccharum hybrid cultivar R570
Sample_3_c27290_g1_i1	705	2e-111	Sh015N23g_160	Saccharum hybrid cultivar
Sample_3_c34138_g1_i1	1593	0	SHCRBa_020_L15_R_260	Saccharum hybrid cultivar R570
Sample_3_c41299_g1_i1	2074	0	Sh148J07_20	Saccharum hybrid cultivar R570
Sample_3_c33453_g2_i4	953	3e-90	scMYB56	Saccharum hybrid cultivar Co 86032
Sample_3_c31541_g1_i1	908	3e-57	SHCRBa_022_O20_R_180 SHCRBa_035_B09_R_210 SHCRBa_053_L01_R_300 SHCRBa_101_B12_R_290 SHCRBa_196_O13_R_510	Saccharum hybrid cultivar R570
Sample_3_c35329_g2_i1	1346	0	SHCRBa_159_J23_R_590	Saccharum hybrid cultivar R570
Sample_3_c17841_g1_i1	417	9e-75	SHCRBa_152_D05_R_320	Saccharum hybrid cultivar R570
Sample_3_c37674_g1_i3	330	2e-26	SHCRBa_036_F18_F_180	Saccharum hybrid cultivar R570
Sample_3_c33765_g1_i1	1471	0	SHCRBa_013_F04_R_50	Saccharum hybrid cultivar R570
Sample_3_c23739_g2_i1	329	5e-65	SHCRBa_116_M17_F_140	Saccharum hybrid cultivar R570
Sample_3_c37869_g2_i1	360	9e-06	BAK1	Saccharum hybrid cultivar Yacheng05-179
Sample_3_c35283_g1_i1	3826	0	petA	Saccharum officinarum (Sugarcane)
Sample_3_c32001_g1_i2	738	1e-106	SHCRBa_024_H17_R_20	Saccharum hybrid cultivar R570
Sample_3_c36980_g1_i1	685	1e-26	SHCRBa_028_K12_R_130	Saccharum hybrid cultivar R570
Sample_3_c46738_g1_i1	480	3e-105	AKT1	Saccharum hybrid cultivar
Sample_3_c27555_g1_i3	1609	0	SHCRBa_050_H11_R_20	Saccharum hybrid cultivar R570
Sample_3_c41572_g1_i6	863	1e-96	SHCRBa_024_H17_F_100	Saccharum hybrid cultivar R570
Sample_3_c31470_g1_i1	566	4e-23	SHCRBa_144_K17_F_320	Saccharum hybrid cultivar R570
Sample_3_c37415_g1_i4	527	7e-06	ERF3	Saccharum officinarum (Sugarcane)
Sample_3_c36404_g1_i1	817	1e-98	SHCRBa_121_P14_F_20	Saccharum hybrid cultivar R570
Sample_3_c30872_g1_i2	945	4e-124	Sh265O22g_80 Sh51L01g_70	Saccharum hybrid cultivar
Sample_3_c38464_g1_i1	996	6e-101	SHCRBa_055_F12_F_210	Saccharum hybrid cultivar R570
Sample_3_c19607_g1_i1	419	6e-93	SHCRBa_028_E10_R_280	Saccharum hybrid cultivar R570
Sample_3_c17298_g1_i1	494	2e-71	SHCRBa_024_H17_R_20	Saccharum hybrid cultivar R570
Sample_3_c49652_g1_i1	300	1e-23	SHCRBa_185_O22_F_80	Saccharum hybrid cultivar R570
Sample_3_c36109_g1_i1	1698	0	SHCRBa_165_I15_F_320	Saccharum hybrid cultivar R570
Sample_3_c42508_g1_i1	345	1e-30	SHCRBa_026_H12_F_40	Saccharum hybrid cultivar R570
Sample_3_c41032_g1_i4	2536	0	SHCRBa_044_D02_F_200	Saccharum hybrid cultivar R570
Sample_3_c59685_g1_i1	341	1e-57	SHCRBa_011_L19_R_10	Saccharum hybrid cultivar R570
Sample_3_c41536_g4_i1	695	4e-118	putative hypothetical protein	Saccharum hybrid cultivar R570
Sample_3_c32980_g1_i1	1179	2e-120	SHCRBa_198_K24_R_50	Saccharum hybrid cultivar R570
Sample_3_c8171_g1_i1	364	9e-56	SHCRBa_069_M12_R_60	Saccharum hybrid cultivar R570
Sample_3_c36935_g1_i2	2792	0	Sh086H20g_30	Saccharum hybrid cultivar R570
Sample_3_c26638_g1_i1	397	2e-06	SHCRBa_020_L15_R_210	Saccharum hybrid cultivar R570
Sample_3_c27405_g1_i2	700	2e-147	SHCRBa_121_P14_R_150	Saccharum hybrid cultivar R570
Sample_3_c26537_g1_i1	360	8e-18	SHCRBa_014_K17_R_20	Saccharum hybrid cultivar R570
Sample_3_c41524_g2_i3	438	2e-91	CWI	Saccharum hybrid cultivar GT28
Sample_3_c26182_g1_i3	321	3e-54	SHCRBa_251_A10_F_10	Saccharum hybrid cultivar R570
Sample_3_c33521_g1_i2	875	2e-44	SHCRBa_027_N23_R_290	Saccharum hybrid cultivar R570
Sample_3_c41021_g1_i2	416	3e-06	NA	Saccharum hybrid cultivar FN-41
Sample_3_c33453_g2_i3	1041	2e-67	scMYB56	Saccharum hybrid cultivar Co 86032
Sample_3_c42170_g1_i8	724	6e-129	SHCRBa_046_L16_R_150	Saccharum hybrid cultivar R570
Sample_3_c34121_g1_i2	927	8e-100	NA	Saccharum hybrid cultivar GT28
Sample_3_c23191_g1_i1	474	4e-26	SHCRBa_261_H05_R_250	Saccharum hybrid cultivar R570
Sample_3_c42508_g4_i1	385	5e-62	SHCRBa_026_H12_F_40	Saccharum hybrid cultivar R570
Sample_3_c34618_g1_i2	1153	2e-138	TIL	Saccharum officinarum (Sugarcane)
Sample_3_c38860_g2_i2	885	3e-119	SHCRBa_133_K20_R_210	Saccharum hybrid cultivar R570
Sample_3_c34526_g1_i1	1121	2e-168	SHCRBa_109_M04_R_50	Saccharum hybrid cultivar R570
Sample_3_c37683_g1_i1	535	1e-86	SHCRBa_083_K20_F_50	Saccharum hybrid cultivar R570
Sample_3_c27486_g1_i1	615	1e-58	SHCRBa_063_F06_R_170	Saccharum hybrid cultivar R570
Sample_3_c39713_g1_i1	2505	0	SHCRBa_224_D04_R_20	Saccharum hybrid cultivar R570
Sample_3_c22374_g1_i1	655	2e-135	SHCRBa_145_O09_R_60	Saccharum hybrid cultivar R570
Sample_3_c37936_g1_i2	757	8e-25	SHCRBa_257_A20_F_50	Saccharum hybrid cultivar R570
Sample_3_c40299_g2_i3	2722	0	SHCRBa_020_A05_R_10	Saccharum hybrid cultivar R570
Sample_3_c37057_g1_i5	993	2e-84	Rpb4	Saccharum hybrid cultivar SP80-3280
Sample_3_c80535_g1_i1	346	3e-71	SHCRBa_035_J13_F_130	Saccharum hybrid cultivar R570
Sample_3_c30476_g1_i1	906	2e-131	SHCRBa_152_D05_R_320	Saccharum hybrid cultivar R570
Sample_3_c33701_g1_i1	1677	0	SHCRBa_116_M17_R_220	Saccharum hybrid cultivar R570
Sample_3_c72348_g1_i1	312	9e-64	NA	Saccharum officinarum (Sugarcane)
Sample_3_c14867_g1_i1	703	1e-142	SHCRBa_032_N13_R_30	Saccharum hybrid cultivar R570
Sample_3_c35654_g3_i1	855	2e-49	SHCRBa_050_A17_F_80 SHCRBa_050_A17_R_20 SHCRBa_050_A17_R_30	Saccharum hybrid cultivar R570
Sample_3_c8519_g1_i1	304	2e-50	SHCRBa_028_E10_R_90	Saccharum hybrid cultivar R570
Sample_3_c16276_g1_i1	327	3e-25	SHCRBa_011_P05_R_100	Saccharum hybrid cultivar R570
Sample_3_c22542_g1_i1	574	1e-71	Cyclin-H1-1	Saccharum hybrid cultivar R570
Sample_3_c48962_g1_i1	301	6e-51	CIPK	Saccharum hybrid cultivar Yacheng05-179
Sample_3_c41032_g1_i2	2461	0	SHCRBa_044_D02_F_200	Saccharum hybrid cultivar R570
Sample_3_c42157_g1_i2	3300	0	pepc	Saccharum spontaneum (Wild sugarcane)
Sample_3_c39441_g1_i8	1856	0	NA	Saccharum hybrid cultivar H65-7052
Sample_3_c51585_g1_i1	445	1e-56	SHCRBa_008_B11_F_320	Saccharum hybrid cultivar R570
Sample_3_c23639_g1_i1	489	4e-15	SHCRBa_140_J14_R_260	Saccharum hybrid cultivar R570
Sample_3_c27772_g1_i1	1016	2e-109	SHCRBa_022_B01_F_250	Saccharum hybrid cultivar R570
Sample_3_c40615_g1_i1	1941	0	SHCRBa_224_E06_F_260	Saccharum hybrid cultivar R570
Sample_3_c29694_g1_i1	471	2e-43	NA	Saccharum officinarum (Sugarcane)
Sample_3_c42243_g3_i1	1059	2e-45	SHCRBa_218_D02_R_110	Saccharum hybrid cultivar R570
Sample_3_c46748_g1_i1	579	4e-115	SHCRBa_009_G16_R_160	Saccharum hybrid cultivar R570
Sample_3_c7232_g1_i1	401	1e-88	SHCRBa_102_M12_R_320	Saccharum hybrid cultivar R570
Sample_3_c76243_g1_i1	841	4e-154	SHCRBa_201_O14_R_270	Saccharum hybrid cultivar R570
Sample_3_c41812_g1_i1	2194	0	SHCRBa_019_K12_R_120	Saccharum hybrid cultivar R570
Sample_3_c36568_g1_i1	674	7e-29	SHCRBa_041_N14_R_10	Saccharum hybrid cultivar R570
Sample_3_c38996_g1_i2	2010	0	SHCRBa_073_J10_R_20	Saccharum hybrid cultivar R570
Sample_3_c28285_g1_i1	1037	4e-146	Sh265O22g_150	Saccharum hybrid cultivar
Sample_3_c34457_g2_i1	554	1e-18	SHCRBa_168_J15_F_350	Saccharum hybrid cultivar R570
Sample_3_c51557_g1_i1	381	3e-85	SHCRBa_008_G08_F_10	Saccharum hybrid cultivar R570
Sample_3_c35799_g2_i1	1249	0	b5R	Saccharum hybrid cultivar ROC22
Sample_3_c39621_g1_i3	984	3e-55	SHCRBa_258_H24_F_410	Saccharum hybrid cultivar R570
Sample_3_c41896_g1_i4	1665	0	SHCRBa_055_F12_R_40	Saccharum hybrid cultivar R570
Sample_3_c42011_g1_i3	1229	2e-68	SHCRBa_144_K17_F_190	Saccharum hybrid cultivar R570
Sample_3_c18953_g1_i1	345	6e-44	SHCRBa_029_O19_F_100	Saccharum hybrid cultivar R570
Sample_3_c39540_g1_i1	2339	0	SHCRBa_027_N23_F_10	Saccharum hybrid cultivar R570
Sample_3_c49690_g1_i1	323	2e-13	scMYB21	Saccharum hybrid cultivar Co 86032
Sample_3_c35982_g1_i1	1185	4e-106	SHCRBa_009_E01_R_10 SHCRBa_010_J05_R_270	Saccharum hybrid cultivar R570
Sample_3_c39827_g1_i1	1182	2e-122	SHCRBa_021_C22_R_80 SHCRBa_045_A10_F_80 SHCRBa_093_A03_F_80 SHCRBa_108_C04_R_50 SHCRBa_145_O03_F_80 SHCRBa_149_E16_R_90	Saccharum hybrid cultivar R570
Sample_3_c40486_g1_i3	1656	0	CAD	Saccharum officinarum (Sugarcane)
Sample_3_c35242_g1_i1	2532	0	Endoglucanase 10	Saccharum hybrid cultivar R570
Sample_3_c41373_g1_i4	2318	0	NA	Saccharum hybrid (Sugarcane)
Sample_3_c37615_g1_i2	791	1e-117	SHCRBa_224_E06_R_400	Saccharum hybrid cultivar R570
Sample_3_c31741_g1_i1	657	1e-74	SHCRBa_230_N09_R_40	Saccharum hybrid cultivar R570
Sample_3_c29311_g2_i1	720	3e-23	SHCRBa_225_M08_R_20	Saccharum hybrid cultivar R570
Sample_3_c18258_g1_i1	302	4e-48	SHCRBa_020_L15_F_240	Saccharum hybrid cultivar R570
Sample_3_c31414_g1_i1	844	5e-74	SHCRBa_151_D24_F_80	Saccharum hybrid cultivar R570
Sample_3_c36508_g1_i4	301	8e-61	NA	Saccharum hybrid cultivar GT28
Sample_3_c33122_g1_i1	846	3e-86	SHCRBa_033_B15_R_230	Saccharum hybrid cultivar R570
Sample_3_c37703_g1_i1	1197	5e-48	SHCRBa_170_C07_R_430	Saccharum hybrid cultivar R570
Sample_3_c39568_g1_i1	1429	0	NA	Saccharum officinarum (Sugarcane)
Sample_3_c42317_g1_i4	1041	0	NA	Saccharum arundinaceum
Sample_3_c26867_g2_i3	383	2e-23	SHCRBa_151_D24_F_90	Saccharum hybrid cultivar R570
Sample_3_c39864_g1_i1	1288	0	SHCRBa_012_P16_R_200	Saccharum hybrid cultivar R570
Sample_3_c38860_g2_i4	803	3e-109	SHCRBa_133_K20_R_210	Saccharum hybrid cultivar R570
Sample_3_c38983_g2_i2	859	5e-148	NA	Saccharum hybrid cultivar
Sample_3_c37683_g2_i1	613	3e-94	SHCRBa_083_K20_F_50	Saccharum hybrid cultivar R570
Sample_3_c43548_g1_i1	377	1e-55	SHCRBa_191_L10_R_30	Saccharum hybrid cultivar R570
Sample_3_c34930_g1_i1	1808	0	SHCRBa_258_H24_F_340	Saccharum hybrid cultivar R570
Sample_3_c27897_g1_i1	302	6e-56	NA	Saccharum officinarum (Sugarcane)
Sample_3_c35671_g1_i4	400	8e-12	SHCRBa_045_A10_F_60 SHCRBa_093_A03_F_60 SHCRBa_108_C04_R_70 SHCRBa_145_O03_F_60	Saccharum hybrid cultivar R570
Sample_3_c41641_g1_i2	591	3e-53	NA	Saccharum officinarum (Sugarcane)
Sample_3_c42657_g1_i1	634	2e-156	SHCRBa_190_D01_R_20	Saccharum hybrid cultivar R570
Sample_3_c36884_g1_i1	862	2e-55	SHCRBa_267_M24_R_160	Saccharum hybrid cultivar R570
Sample_3_c40482_g1_i1	2019	2e-110	SHCRBa_098_E22_R_280	Saccharum hybrid cultivar R570
Sample_3_c30800_g1_i1	1419	1e-173	NA	Saccharum hybrid cultivar GT28
Sample_3_c25259_g1_i1	498	1e-34	SHCRBa_040_O01_R_260	Saccharum hybrid cultivar R570
Sample_3_c37936_g1_i3	477	3e-34	SHCRBa_257_A20_F_50	Saccharum hybrid cultivar R570
Sample_3_c25115_g1_i1	609	3e-97	SHCRBa_104_G22_F_10	Saccharum hybrid cultivar R570
Sample_3_c36284_g1_i2	845	4e-138	SHCRBa_190_D01_R_360	Saccharum hybrid cultivar R570
Sample_3_c30673_g2_i1	1235	1e-148	SHCRBa_028_H13_R_380	Saccharum hybrid cultivar R570
Sample_3_c48005_g1_i1	406	6e-26	SHCRBa_127_N06_F_530	Saccharum hybrid cultivar R570
Sample_3_c39168_g1_i1	1671	0	SHCRBa_102_P01_F_210	Saccharum hybrid cultivar R570
Sample_3_c41325_g1_i2	2437	0	NA	Saccharum hybrid cultivar ROC20
Sample_3_c25115_g2_i1	477	4e-110	SHCRBa_104_G22_F_10	Saccharum hybrid cultivar R570
Sample_3_c39001_g2_i1	1342	0	NA	Saccharum hybrid cultivar ROC22
Sample_3_c28014_g1_i1	567	1e-74	SHCRBa_225_M19_F_320	Saccharum hybrid cultivar R570
Sample_3_c34589_g2_i1	726	5e-40	SHCRBa_010_E09_R_100 SHCRBa_134_J05_F_340	Saccharum hybrid cultivar R570
Sample_3_c29508_g1_i1	573	6e-68	NA	Saccharum officinarum (Sugarcane)
Sample_3_c38942_g3_i2	1288	4e-170	SHCRBa_121_P14_R_290	Saccharum hybrid cultivar R570
Sample_3_c41835_g1_i4	1123	8e-19	SHCRBa_198_P02_F_50	Saccharum hybrid cultivar R570
Sample_3_c35413_g1_i2	620	2e-39	SHCRBa_022_B01_R_170	Saccharum hybrid cultivar R570
Sample_3_c41222_g2_i1	3292	0	SHCRBa_119_B13_R_160	Saccharum hybrid cultivar R570
Sample_3_c40567_g1_i2	844	1e-65	SHCRBa_170_C07_F_210	Saccharum hybrid cultivar R570
Sample_3_c31946_g1_i1	1444	0	SHCRBa_107_N16_F_20	Saccharum hybrid cultivar R570
Sample_3_c40727_g2_i1	1450	1e-149	scMYB40	Saccharum hybrid cultivar Co 86032
Sample_3_c16984_g1_i1	308	3e-14	SHCRBa_001_I10_F_110	Saccharum hybrid cultivar R570
Sample_3_c30220_g1_i1	1000	2e-103	NA	Saccharum hybrid cultivar FN-1702
Sample_3_c41073_g1_i3	381	1e-40	NA	Miscanthus sinensis (Japanese silver grass) (Saccharum japonicum)
Sample_3_c19444_g1_i2	384	1e-75	SHCRBa_160_F01_R_10	Saccharum hybrid cultivar R570
Sample_3_c38965_g1_i3	960	2e-109	SHCRBa_119_B13_R_60	Saccharum hybrid cultivar R570
Sample_3_c26117_g1_i1	1361	0	SHCRBa_032_N13_F_240	Saccharum hybrid cultivar R570
Sample_3_c35986_g1_i1	755	6e-31	SHCRBa_052_I12_R_250	Saccharum hybrid cultivar R570
Sample_3_c41172_g1_i6	2160	0	NA	Saccharum hybrid cultivar FN-41
Sample_3_c25694_g1_i2	398	2e-46	SHCRBa_008_G08_F_310	Saccharum hybrid cultivar R570
Sample_3_c31933_g1_i1	1549	0	SHCRBa_028_E10_R_280	Saccharum hybrid cultivar R570
Sample_3_c32013_g1_i1	1421	0	SHCRBa_269_K20_F_300	Saccharum hybrid cultivar R570
Sample_3_c37362_g1_i1	1754	0	SHCRBa_036_F18_R_170	Saccharum hybrid cultivar R570
Sample_3_c39497_g1_i2	1418	6e-147	NA	Saccharum officinarum (Sugarcane)
Sample_3_c39456_g1_i1	749	2e-35	SHCRBa_020_L15_R_290	Saccharum hybrid cultivar R570
Sample_3_c39611_g1_i1	1025	0	SHCRBa_107_N16_F_60	Saccharum hybrid cultivar R570
Sample_3_c42214_g1_i2	1704	0	SHCRBa_185_O22_F_100	Saccharum hybrid cultivar R570
Sample_3_c40298_g1_i2	839	9e-112	SHCRBa_120_L03_F_150	Saccharum hybrid cultivar R570
Sample_3_c42170_g1_i2	1364	0	SHCRBa_046_L16_R_20	Saccharum hybrid cultivar R570
Sample_3_c36723_g1_i2	1676	0	SHCRBa_022_D05_R_260	Saccharum hybrid cultivar R570
Sample_3_c37090_g1_i3	791	2e-80	SHCRBa_087_K22_F_200	Saccharum hybrid cultivar R570
Sample_3_c42239_g1_i5	1637	0	hsp70	Saccharum hybrid cultivar
Sample_3_c23639_g1_i2	509	4e-15	SHCRBa_140_J14_R_260	Saccharum hybrid cultivar R570
Sample_3_c33859_g1_i1	789	1e-94	MPS	Saccharum hybrid cultivar
Sample_3_c32110_g1_i1	678	1e-141	SHCRBa_062_I05_F_100	Saccharum hybrid cultivar R570
Sample_3_c37235_g1_i2	314	9e-61	SHCRBa_010_E09_R_240	Saccharum hybrid cultivar R570
Sample_3_c322_g1_i1	301	2e-61	SHCRBa_020_D23_R_290	Saccharum hybrid cultivar R570
Sample_3_c40318_g1_i3	1296	3e-69	NA	Saccharum officinarum (Sugarcane)
Sample_3_c34891_g1_i1	2031	0	NA	Saccharum hybrid cultivar ROC22
Sample_3_c38209_g1_i1	1782	0	SHCRBa_011_C22_R_580	Saccharum hybrid cultivar R570
Sample_3_c39353_g1_i4	2190	0	SHCRBa_190_D01_R_130	Saccharum hybrid cultivar R570
Sample_3_c36644_g1_i1	2153	0	SHCRBa_119_B13_F_300	Saccharum hybrid cultivar R570
Sample_3_c28388_g1_i1	1085	0	SHCRBa_119_B13_R_170	Saccharum hybrid cultivar R570
Sample_3_c23023_g1_i1	909	0	SHCRBa_120_L03_F_20	Saccharum hybrid cultivar R570
Sample_3_c26882_g1_i1	503	1e-63	SHCRBa_119_B13_R_170	Saccharum hybrid cultivar R570
Sample_3_c27066_g1_i1	530	4e-109	SHCRBa_261_O20_F_130	Saccharum hybrid cultivar R570
Sample_3_c3343_g1_i1	344	5e-36	SHCRBa_258_H24_R_170	Saccharum hybrid cultivar R570
Sample_3_c40733_g1_i2	557	2e-61	GluD1	Saccharum hybrid cultivar
Sample_3_c41930_g2_i1	1771	0	SHCRBa_168_J15_R_270	Saccharum hybrid cultivar R570
Sample_3_c32866_g1_i1	940	3e-78	SHCRBa_250_M20_F_150	Saccharum hybrid cultivar R570
Sample_3_c37089_g1_i3	2126	0	Sh148J07_10	Saccharum hybrid cultivar R570
Sample_3_c25850_g1_i1	579	1e-114	SHCRBa_196_O13_R_450	Saccharum hybrid cultivar R570
Sample_3_c26988_g1_i1	642	2e-07	SHCRBa_015_D16_F_90	Saccharum hybrid cultivar R570
Sample_3_c32770_g2_i1	390	4e-26	NA	Saccharum hybrid cultivar GT28
Sample_3_c39727_g1_i3	670	6e-58	SHCRBa_074_M02_R_10	Saccharum hybrid cultivar R570
Sample_3_c37062_g1_i2	785	3e-138	SHCRBa_261_M16_F_330	Saccharum hybrid cultivar R570
Sample_3_c28944_g1_i1	861	6e-76	ACS1	Saccharum hybrid cultivar SP80-3280
Sample_3_c40985_g1_i1	2348	0	SHCRBa_022_I19_R_10	Saccharum hybrid cultivar R570
Sample_3_c34545_g1_i1	794	6e-52	SHCRBa_035_H11_F_190	Saccharum hybrid cultivar R570
Sample_3_c40354_g1_i1	2078	0	SHCRBa_082_J13_R_370	Saccharum hybrid cultivar R570
Sample_3_c38237_g1_i1	1542	0	NA	Saccharum hybrid cultivar
Sample_3_c10168_g1_i1	775	4e-100	SHCRBa_010_J05_F_170	Saccharum hybrid cultivar R570
Sample_3_c19673_g1_i1	883	6e-170	pglcat6	Saccharum officinarum (Sugarcane)
Sample_3_c34469_g2_i1	413	2e-09	SHCRBa_267_M24_R_460	Saccharum hybrid cultivar R570
Sample_3_c40848_g1_i2	2162	6e-16	SHCRBa_162_H04_R_70	Saccharum hybrid cultivar R570
Sample_3_c8462_g1_i2	1014	0	SHCRBa_211_I07_R_20	Saccharum hybrid cultivar R570
Sample_3_c32703_g1_i3	446	2e-63	SHCRBa_159_H10_R_40	Saccharum hybrid cultivar R570
Sample_3_c31692_g1_i1	1186	3e-166	SHCRBa_036_F18_R_20	Saccharum hybrid cultivar R570
Sample_3_c41434_g1_i1	2254	0	NA	Saccharum hybrid cultivar GT28
Sample_3_c35345_g2_i1	552	4e-55	SHCRBa_185_C01_F_430	Saccharum hybrid cultivar R570
Sample_3_c39123_g2_i2	601	1e-25	scMYB65	Saccharum hybrid cultivar Co 86032
Sample_3_c32468_g1_i1	1010	3e-175	SAMDC	Saccharum officinarum (Sugarcane)
Sample_3_c2008_g1_i1	538	5e-53	SHCRBa_121_B20_F_50	Saccharum hybrid cultivar R570
Sample_3_c38961_g1_i4	1098	4e-143	SHCRBa_012_P16_F_310	Saccharum hybrid cultivar R570
Sample_3_c41533_g1_i2	1068	0	SHCRBa_185_C01_F_180	Saccharum hybrid cultivar R570
Sample_3_c38972_g2_i1	2095	0	SHCRBa_029_O19_F_170 SHCRBa_029_O19_F_230	Saccharum hybrid cultivar R570
Sample_3_c28307_g1_i2	1770	0	SHCRBa_196_O13_R_500	Saccharum hybrid cultivar R570
Sample_3_c40277_g1_i1	1267	2e-163	SHCRBa_004_I20_R_170	Saccharum hybrid cultivar R570
Sample_3_c40233_g2_i2	2149	0	CAT	Saccharum hybrid cultivar ROC22
Sample_3_c36760_g1_i2	1853	0	CycD4.2	Saccharum hybrid cultivar ROC16
Sample_3_c7344_g1_i1	323	2e-18	SHCRBa_119_B13_F_420	Saccharum hybrid cultivar R570
Sample_3_c35869_g1_i3	1242	1e-15	SHCRBa_162_H04_R_70	Saccharum hybrid cultivar R570
Sample_3_c36453_g1_i3	861	2e-100	SHCRBa_225_M19_R_50	Saccharum hybrid cultivar R570
Sample_3_c39442_g1_i1	1000	7e-106	SHCRBa_166_F02_R_150 SHCRBa_222_J24_F_150 SHCRBa_224_E06_R_390 SHCRBa_254_D06_F_100	Saccharum hybrid cultivar R570
Sample_3_c73997_g1_i1	355	6e-72	SHCRBa_121_B20_F_50	Saccharum hybrid cultivar R570
Sample_3_c37218_g2_i2	1976	0	SHCRBa_218_D02_R_190	Saccharum hybrid cultivar R570
Sample_3_c30309_g1_i2	944	2e-177	SHCRBa_216_L10_F_250	Saccharum hybrid cultivar R570
Sample_3_c32403_g1_i1	1389	4e-164	NA	Saccharum hybrid cultivar GT28
Sample_3_c6736_g1_i1	437	4e-13	SHCRBa_010_J05_R_20	Saccharum hybrid cultivar R570
Sample_3_c11936_g1_i1	347	1e-21	SHCRBa_009_B01_F_200	Saccharum hybrid cultivar R570
Sample_3_c36809_g1_i2	795	4e-65	SHCRBa_261_M16_R_310	Saccharum hybrid cultivar R570
Sample_3_c39219_g1_i1	1480	0	NA	Saccharum hybrid cultivar
Sample_3_c37090_g2_i1	335	3e-30	SHCRBa_005_K10_R_10 SHCRBa_135_C14_R_40	Saccharum hybrid cultivar R570
Sample_3_c34378_g1_i1	1369	4e-168	SHCRBa_168_J15_R_60	Saccharum hybrid cultivar R570
Sample_3_c38483_g1_i2	1996	0	NA	Saccharum hybrid cultivar
Sample_3_c71064_g1_i1	414	4e-70	SHCRBa_028_D11_F_10	Saccharum hybrid cultivar R570
Sample_3_c29739_g1_i1	503	1e-06	SHCRBa_121_P14_F_10	Saccharum hybrid cultivar R570
Sample_3_c30516_g1_i1	1196	2e-141	SHCRBa_002_D08_F_10	Saccharum hybrid cultivar R570
Sample_3_c32138_g1_i3	748	2e-48	SHCRBa_009_B01_R_270	Saccharum hybrid cultivar R570
Sample_3_c23553_g1_i1	358	2e-72	ALDH5F1	Saccharum officinarum (Sugarcane)
Sample_3_c24306_g1_i1	858	1e-152	SHCRBa_022_I19_R_70	Saccharum hybrid cultivar R570
Sample_3_c39846_g1_i1	1202	1e-104	NA	Miscanthus sinensis (Japanese silver grass) (Saccharum japonicum)
Sample_3_c8356_g1_i1	502	1e-87	SHCRBa_011_L19_R_180	Saccharum hybrid cultivar R570
Sample_3_c42063_g1_i1	2048	4e-141	SHCRBa_001_L05_F_160 SHCRBa_029_M13_F_220	Saccharum hybrid cultivar R570
Sample_3_c33781_g1_i3	1684	0	SHCRBa_059_B13_R_100	Saccharum hybrid cultivar R570
Sample_3_c41823_g2_i1	3523	0	NA	Miscanthus sinensis (Japanese silver grass) (Saccharum japonicum)
Sample_3_c28996_g1_i1	378	3e-78	scMYB58	Saccharum hybrid cultivar Co 86032
Sample_3_c41085_g1_i1	2153	0	SHCRBa_102_M12_R_170	Saccharum hybrid cultivar R570
Sample_3_c39709_g2_i3	2010	0	CFBP	Saccharum hybrid (Sugarcane)
Sample_3_c18260_g1_i2	516	6e-09	SHCRBa_230_N09_R_190	Saccharum hybrid cultivar R570
Sample_3_c40114_g1_i2	2149	0	SHCRBa_040_O01_R_250	Saccharum hybrid cultivar R570
Sample_3_c35869_g1_i2	1149	2e-16	SHCRBa_162_H04_R_70	Saccharum hybrid cultivar R570
Sample_3_c9523_g1_i1	349	4e-06	SHCRBa_151_D24_F_90	Saccharum hybrid cultivar R570
Sample_3_c30488_g1_i2	1121	2e-170	SHCRBa_119_B13_R_180	Saccharum hybrid cultivar R570
Sample_3_c30985_g1_i3	1054	0	SHCRBa_040_O01_F_50	Saccharum hybrid cultivar R570
Sample_3_c28806_g1_i2	444	2e-07	SHCRBa_015_O15_F_200	Saccharum hybrid cultivar R570
Sample_3_c19302_g1_i1	1415	0	SHCRBa_033_L20_R_100 SHCRBa_073_J10_R_160	Saccharum hybrid cultivar R570
Sample_3_c38875_g1_i1	1713	0	SHCRBa_020_L15_R_30	Saccharum hybrid cultivar R570
Sample_3_c30151_g1_i1	792	5e-117	SHCRBa_190_D01_R_240	Saccharum hybrid cultivar R570
Sample_3_c26054_g1_i1	844	1e-163	SHCRBa_044_D02_F_100	Saccharum hybrid cultivar R570
Sample_3_c19805_g1_i2	1160	3e-121	ndhF PS038	Saccharum hybrid (Sugarcane)
Sample_3_c37936_g1_i4	416	8e-72	SHCRBa_257_A20_F_50	Saccharum hybrid cultivar R570
Sample_3_c16473_g1_i1	392	4e-45	SHCRBa_029_O19_F_240	Saccharum hybrid cultivar R570
Sample_3_c57018_g1_i1	317	2e-11	scMYB44	Saccharum hybrid cultivar Co 86032
Sample_3_c11201_g1_i1	345	4e-27	SHCRBa_024_H17_F_300	Saccharum hybrid cultivar R570
Sample_3_c37655_g1_i1	1526	0	SHCRBa_127_L16_F_40	Saccharum hybrid cultivar R570
Sample_3_c11894_g1_i2	658	2e-25	SHCRBa_008_B11_F_380	Saccharum hybrid cultivar R570
Sample_3_c37029_g1_i1	1020	3e-98	SOD	Saccharum hybrid cultivar ROC22
Sample_3_c40069_g1_i2	1031	0	SHCRBa_062_I05_R_120	Saccharum hybrid cultivar R570
Sample_3_c37388_g1_i1	1316	0	SHCRBa_225_M19_F_320	Saccharum hybrid cultivar R570
Sample_3_c29846_g2_i1	613	1e-43	SHCRBa_107_F16_F_100	Saccharum hybrid cultivar R570
Sample_3_c30872_g1_i1	953	4e-124	Sh265O22g_80 Sh51L01g_70	Saccharum hybrid cultivar
Sample_3_c41835_g1_i3	1162	8e-57	SHCRBa_198_P02_F_50	Saccharum hybrid cultivar R570
Sample_3_c32348_g1_i1	977	5e-54	SHCRBa_013_F04_R_30 SHCRBa_093_N12_F_20 SHCRBa_172_L15_F_20	Saccharum hybrid cultivar R570
Sample_3_c63472_g1_i1	363	1e-60	SHCRBa_028_K12_F_270	Saccharum hybrid cultivar R570
Sample_3_c41351_g1_i1	2016	0	SHCRBa_008_G08_F_250	Saccharum hybrid cultivar R570
Sample_3_c41818_g4_i10	1065	8e-130	SHCRBa_201_O14_R_250	Saccharum hybrid cultivar R570
Sample_3_c10222_g1_i1	409	5e-32	SHCRBa_121_A07_F_10	Saccharum hybrid cultivar R570
Sample_3_c28902_g1_i1	803	2e-142	SHCRBa_004_I20_F_160	Saccharum hybrid cultivar R570
Sample_3_c30008_g2_i1	580	2e-94	SHCRBa_191_L10_R_30	Saccharum hybrid cultivar R570
Sample_3_c41536_g3_i1	1328	0	putative hypothetical protein	Saccharum hybrid cultivar R570
Sample_3_c34857_g1_i2	767	8e-71	NA	Saccharum officinarum (Sugarcane)
Sample_3_c32486_g1_i1	1418	0	SHCRBa_062_I05_R_90	Saccharum hybrid cultivar R570
Sample_3_c27179_g1_i1	521	8e-69	NA	Miscanthus sinensis (Japanese silver grass) (Saccharum japonicum)
Sample_3_c18604_g2_i1	349	6e-68	SHCRBa_203_M04_R_20	Saccharum hybrid cultivar R570
Sample_3_c38824_g1_i2	1138	3e-172	SHCRBa_185_O22_R_90	Saccharum hybrid cultivar R570
Sample_3_c38405_g1_i1	1451	0	NA	Saccharum hybrid cultivar
Sample_3_c39338_g1_i1	971	3e-148	SHCRBa_014_N06_F_150	Saccharum hybrid cultivar R570
Sample_3_c31342_g2_i1	513	4e-07	dr1	Saccharum hybrid cultivar SP80-3280
Sample_3_c11868_g1_i1	718	6e-163	SHCRBa_002_D08_F_10	Saccharum hybrid cultivar R570

## Sheet: stressed Saccharum
Supplementary File. II: Annotation of Saccharum Spontaneum unigenes- stressed
Transcript_ID (Query)	Transcript_length	E-value	Gene Name	Organism Name
Sample_4_c22816_g1_i1	2572	0	Sh197G04g_060	Saccharum hybrid cultivar
Sample_4_c19393_g1_i2	959	2e-120	SHCRBa_225_M19_R_50	Saccharum hybrid cultivar R570
Sample_4_c21083_g1_i1	1463	0	SHCRBa_201_F17_F_10	Saccharum hybrid cultivar R570
Sample_4_c24218_g1_i1	588	9e-72	SHCRBa_028_K15_F_140	Saccharum hybrid cultivar R570
Sample_4_c32285_g1_i1	957	0	NA	Saccharum hybrid cultivar
Sample_4_c19814_g1_i1	1293	0	NA	Saccharum hybrid cultivar ROC22
Sample_4_c17022_g1_i1	1476	0	SHCRBa_059_B13_F_30	Saccharum hybrid cultivar R570
Sample_4_c24084_g1_i1	1382	0	SHCRBa_009_G16_F_90	Saccharum hybrid cultivar R570
Sample_4_c22831_g2_i3	384	4e-48	SHCRBa_030_E01_R_10	Saccharum hybrid cultivar R570
Sample_4_c24476_g1_i4	1226	1e-93	SHCRBa_024_H17_F_100	Saccharum hybrid cultivar R570
Sample_4_c31381_g1_i1	374	2e-19	SHCRBa_130_G08_R_150	Saccharum hybrid cultivar R570
Sample_4_c44625_g1_i1	354	1e-74	SHCRBa_035_D21_F_420	Saccharum hybrid cultivar R570
Sample_4_c34852_g1_i1	666	1e-159	SHCRBa_045_L22_R_90	Saccharum hybrid cultivar R570
Sample_4_c27488_g1_i1	495	9e-59	SHCRBa_020_L15_R_180	Saccharum hybrid cultivar R570
Sample_4_c13230_g1_i1	387	2e-79	NA	Saccharum hybrid cultivar Q117
Sample_4_c21746_g1_i3	857	7e-35	SHCRBa_020_L15_R_290	Saccharum hybrid cultivar R570
Sample_4_c39491_g1_i1	788	7e-43	ShCIR12E03g_160	Saccharum hybrid cultivar
Sample_4_c21746_g1_i6	419	4e-10	SHCRBa_020_L15_R_290	Saccharum hybrid cultivar R570
Sample_4_c22091_g1_i1	4299	0	SHCRBa_095_E16_F_480	Saccharum hybrid cultivar R570
Sample_4_c11692_g1_i1	830	4e-107	SHCRBa_022_D05_R_20	Saccharum hybrid cultivar R570
Sample_4_c5340_g1_i1	1058	0	SHCRBa_036_F18_R_20	Saccharum hybrid cultivar R570
Sample_4_c27411_g1_i1	998	0	SHCRBa_168_J15_R_60	Saccharum hybrid cultivar R570
Sample_4_c26024_g1_i1	535	9e-70	SHCRBa_127_N06_F_530	Saccharum hybrid cultivar R570
Sample_4_c8458_g1_i1	490	3e-13	SHCRBa_265_N24_F_10	Saccharum hybrid cultivar R570
Sample_4_c24961_g1_i1	2897	0	NA	Saccharum hybrid cultivar Q117
Sample_4_c23553_g1_i1	473	2e-76	NA	Saccharum hybrid cultivar ROC22
Sample_4_c17600_g1_i1	1890	0	SHCRBa_230_N09_F_20	Saccharum hybrid cultivar R570
Sample_4_c18688_g1_i1	980	2e-121	SHCRBa_021_C22_R_80 SHCRBa_045_A10_F_80 SHCRBa_093_A03_F_80 SHCRBa_108_C04_R_50 SHCRBa_145_O03_F_80 SHCRBa_149_E16_R_90	Saccharum hybrid cultivar R570
Sample_4_c18595_g1_i1	730	5e-144	SHCRBa_084_G07_R_80	Saccharum hybrid cultivar R570
Sample_4_c20285_g3_i1	1624	0	SHCRBa_029_O19_F_170 SHCRBa_029_O19_F_230	Saccharum hybrid cultivar R570
Sample_4_c34585_g1_i1	351	3e-22	SHCRBa_168_J15_R_320	Saccharum hybrid cultivar R570
Sample_4_c15538_g1_i1	2464	0	SHCRBa_011_C11_R_120	Saccharum hybrid cultivar R570
Sample_4_c22812_g2_i1	1034	1e-153	SHCRBa_025_L09_F_380	Saccharum hybrid cultivar R570
Sample_4_c24894_g1_i1	3171	0	SHCRBa_218_D04_R_220	Saccharum hybrid cultivar R570
Sample_4_c13088_g1_i1	632	3e-118	SHCRBa_190_D01_R_240	Saccharum hybrid cultivar R570
Sample_4_c7005_g1_i1	543	1e-55	SHCRBa_010_J05_R_210	Saccharum hybrid cultivar R570
Sample_4_c33618_g1_i1	410	3e-50	SHCRBa_008_G08_F_250	Saccharum hybrid cultivar R570
Sample_4_c14238_g2_i1	1069	3e-161	SHCRBa_170_G03_R_920	Saccharum hybrid cultivar R570
Sample_4_c24071_g1_i1	785	8e-136	SHCRBa_046_L16_R_150	Saccharum hybrid cultivar R570
Sample_4_c2771_g1_i1	513	3e-56	SHCRBa_069_M12_R_60	Saccharum hybrid cultivar R570
Sample_4_c18910_g1_i1	1089	9e-52	SHCRBa_044_D02_F_200	Saccharum hybrid cultivar R570
Sample_4_c6706_g1_i1	1229	0	Sh265O22g_50	Saccharum hybrid cultivar
Sample_4_c15682_g1_i1	3439	0	SPSB	Saccharum hybrid cultivar ROC22
Sample_4_c38433_g1_i1	983	0	SHCRBa_035_J13_F_130	Saccharum hybrid cultivar R570
Sample_4_c33341_g1_i1	423	4e-61	SHCRBa_168_J15_F_250	Saccharum hybrid cultivar R570
Sample_4_c14832_g1_i1	548	4e-123	SHCRBa_119_J13_F_20	Saccharum hybrid cultivar R570
Sample_4_c6202_g1_i1	579	1e-09	SHCRBa_162_H04_R_70	Saccharum hybrid cultivar R570
Sample_4_c16451_g1_i1	672	5e-86	SHCRBa_003_N22_F_190	Saccharum hybrid cultivar R570
Sample_4_c22129_g1_i1	1303	0	Sh015N23g_170	Saccharum hybrid cultivar
Sample_4_c23198_g1_i1	1618	0	NA	Saccharum hybrid cultivar
Sample_4_c18688_g1_i2	1012	6e-123	SHCRBa_021_C22_R_80 SHCRBa_045_A10_F_80 SHCRBa_093_A03_F_80 SHCRBa_108_C04_R_50 SHCRBa_145_O03_F_80 SHCRBa_149_E16_R_90	Saccharum hybrid cultivar R570
Sample_4_c23362_g2_i1	464	2e-16	SHCRBa_050_A17_F_80 SHCRBa_050_A17_R_20 SHCRBa_050_A17_R_30	Saccharum hybrid cultivar R570
Sample_4_c8660_g4_i1	513	5e-116	NA	Saccharum officinarum (Sugarcane)
Sample_4_c43354_g1_i1	360	4e-73	NA	Saccharum officinarum (Sugarcane)
Sample_4_c28523_g1_i1	386	5e-54	SHCRBa_028_K15_R_270	Saccharum hybrid cultivar R570
Sample_4_c35716_g1_i1	312	6e-12	SHCRBa_107_F16_F_190	Saccharum hybrid cultivar R570
Sample_4_c18506_g1_i1	1526	0	SHCRBa_127_L16_F_40	Saccharum hybrid cultivar R570
Sample_4_c24748_g5_i2	404	6e-49	pglcat4	Saccharum officinarum (Sugarcane)
Sample_4_c17245_g1_i2	1617	0	SHCRBa_261_O20_R_150	Saccharum hybrid cultivar R570
Sample_4_c43541_g1_i1	480	2e-46	SHCRBa_149_E16_F_20	Saccharum hybrid cultivar R570
Sample_4_c19165_g1_i1	405	1e-26	SHCRBa_011_C11_R_30	Saccharum hybrid cultivar R570
Sample_4_c23989_g2_i2	2624	0	Sh249C12g_20	Saccharum hybrid cultivar R570
Sample_4_c35765_g1_i1	376	5e-65	SHCRBa_017_C06_R_90	Saccharum hybrid cultivar R570
Sample_4_c18949_g1_i3	938	2e-16	SHCRBa_257_A20_F_50	Saccharum hybrid cultivar R570
Sample_4_c23616_g1_i1	1476	0	SHCRBa_107_N16_F_60	Saccharum hybrid cultivar R570
Sample_4_c14335_g1_i1	686	5e-76	SHCRBa_009_B01_F_70 SHCRBa_012_A01_F_110 SHCRBa_022_D05_F_220	Saccharum hybrid cultivar R570
Sample_4_c13708_g1_i1	1140	2e-100	SHCRBa_035_B09_R_250	Saccharum hybrid cultivar R570
Sample_4_c22569_g7_i1	1158	5e-134	SHCRBa_012_P16_F_190	Saccharum hybrid cultivar R570
Sample_4_c17684_g1_i2	979	6e-147	SHCRBa_036_F18_F_180	Saccharum hybrid cultivar R570
Sample_4_c35070_g1_i1	941	0	SHCRBa_140_J14_R_260	Saccharum hybrid cultivar R570
Sample_4_c21910_g1_i1	1279	0	SHCRBa_026_B05_R_210 SHCRBa_026_F17_F_40	Saccharum hybrid cultivar R570
Sample_4_c16334_g1_i1	923	5e-66	NA	Saccharum officinarum (Sugarcane)
Sample_4_c24559_g1_i1	1899	0	SHCRBa_261_O20_R_230	Saccharum hybrid cultivar R570
Sample_4_c22371_g1_i1	1969	0	SHCRBa_230_N09_R_190	Saccharum hybrid cultivar R570
Sample_4_c22689_g2_i1	1048	2e-62	SHCRBa_028_K12_R_180	Saccharum hybrid cultivar R570
Sample_4_c8949_g1_i1	374	6e-51	NA	Saccharum hybrid cultivar
Sample_4_c7457_g1_i1	534	2e-56	SHCRBa_028_C07_R_390	Saccharum hybrid cultivar R570
Sample_4_c31528_g1_i1	689	4e-165	orf251	Saccharum hybrid cultivar NCo 310
Sample_4_c24287_g1_i1	1909	0	NA	Saccharum hybrid cultivar Yacheng05-179
Sample_4_c17245_g1_i1	1335	4e-118	SHCRBa_261_O20_R_150	Saccharum hybrid cultivar R570
Sample_4_c22488_g1_i2	1194	2e-148	SHCRBa_107_M24_R_100	Saccharum hybrid cultivar R570
Sample_4_c24674_g1_i1	3792	0	NA	Miscanthus sinensis (Japanese silver grass) (Saccharum japonicum)
Sample_4_c22730_g1_i2	873	2e-77	SHCRBa_044_D02_R_10	Saccharum hybrid cultivar R570
Sample_4_c98_g1_i1	327	4e-32	SHCRBa_159_M03_R_40	Saccharum hybrid cultivar R570
Sample_4_c10795_g1_i1	845	5e-162	SHCRBa_258_H24_R_460	Saccharum hybrid cultivar R570
Sample_4_c862_g1_i1	808	1e-88	SHCRBa_103_C06_R_170	Saccharum hybrid cultivar R570
Sample_4_c16264_g3_i2	738	1e-136	SHCRBa_029_O19_R_190 SHCRBa_029_O19_R_250	Saccharum hybrid cultivar R570
Sample_4_c23034_g1_i2	902	5e-111	TIL	Saccharum officinarum (Sugarcane)
Sample_4_c15693_g1_i1	936	8e-100	NA	Saccharum hybrid cultivar GT28
Sample_4_c23150_g3_i1	567	7e-07	dr1	Saccharum hybrid cultivar SP80-3280
Sample_4_c17336_g1_i1	2090	0	SHCRBa_165_F05_R_310	Saccharum hybrid cultivar R570
Sample_4_c5379_g1_i1	415	4e-21	SHCRBa_052_I12_F_230	Saccharum hybrid cultivar R570
Sample_4_c23553_g1_i2	1598	0	NA	Saccharum hybrid cultivar ROC22
Sample_4_c16017_g1_i2	1273	8e-109	SHCRBa_079_N11_R_170	Saccharum hybrid cultivar R570
Sample_4_c21796_g1_i1	1885	0	SHCRBa_028_G23_F_100	Saccharum hybrid cultivar R570
Sample_4_c14748_g1_i1	1342	0	SHCRBa_028_E10_R_180	Saccharum hybrid cultivar R570
Sample_4_c18144_g1_i2	990	3e-98	SHCRBa_257_A20_R_80	Saccharum hybrid cultivar R570
Sample_4_c17281_g1_i2	2304	0	SHCRBa_035_J13_R_180	Saccharum hybrid cultivar R570
Sample_4_c17798_g1_i1	1995	0	SHCRBa_168_J15_F_160	Saccharum hybrid cultivar R570
Sample_4_c21530_g1_i1	1695	0	SHCRBa_036_F18_R_170	Saccharum hybrid cultivar R570
Sample_4_c30202_g1_i1	591	3e-37	SHCRBa_014_N06_R_40	Saccharum hybrid cultivar R570
Sample_4_c30432_g1_i1	388	1e-85	SHCRBa_022_D05_R_110	Saccharum hybrid cultivar R570
Sample_4_c18934_g1_i2	969	2e-65	SHCRBa_121_P14_F_10	Saccharum hybrid cultivar R570
Sample_4_c13862_g1_i1	541	2e-102	SHCRBa_257_A20_R_20	Saccharum hybrid cultivar R570
Sample_4_c8145_g1_i1	365	2e-29	SHCRBa_020_L15_F_200	Saccharum hybrid cultivar R570
Sample_4_c5461_g1_i1	455	5e-37	VMS1	Saccharum hybrid cultivar Q117
Sample_4_c18934_g1_i4	694	2e-40	SHCRBa_121_P14_F_10	Saccharum hybrid cultivar R570
Sample_4_c24368_g1_i1	1585	0	SHCRBa_044_D02_F_220	Saccharum hybrid cultivar R570
Sample_4_c23795_g1_i1	1727	0	SHCRBa_022_D13_R_330	Saccharum hybrid cultivar R570
Sample_4_c39102_g1_i1	362	5e-72	SHCRBa_260_G14_R_10	Saccharum hybrid cultivar R570
Sample_4_c24418_g2_i4	1618	0	SHCRBa_225_M19_F_190	Saccharum hybrid cultivar R570
Sample_4_c11373_g1_i1	433	2e-98	SHCRBa_222_J24_F_140	Saccharum hybrid cultivar R570
Sample_4_c35674_g1_i1	608	2e-81	SHCRBa_059_B13_F_20	Saccharum hybrid cultivar R570
Sample_4_c16435_g1_i3	461	7e-98	SHCRBa_035_D21_R_10	Saccharum hybrid cultivar R570
Sample_4_c41522_g1_i1	300	1e-11	SHCRBa_001_L05_R_310	Saccharum hybrid cultivar R570
Sample_4_c9549_g1_i1	1742	7e-29	SHCRBa_218_D02_R_110	Saccharum hybrid cultivar R570
Sample_4_c42568_g1_i1	437	2e-96	SHCRBa_261_D02_R_130	Saccharum hybrid cultivar R570
Sample_4_c18966_g1_i4	868	1e-85	SHCRBa_268_K21_R_160	Saccharum hybrid cultivar R570
Sample_4_c21475_g1_i1	1754	2e-177	NA	Saccharum hybrid cultivar H65-7052
Sample_4_c15323_g1_i1	924	2e-13	MT	Saccharum hybrid cultivar ROC20
Sample_4_c16010_g1_i1	1221	1e-151	NA	Saccharum hybrid cultivar SP80-3280
Sample_4_c25562_g1_i1	505	1e-56	ShCIR12E03g_160	Saccharum hybrid cultivar
Sample_4_c23827_g1_i2	1860	0	SHCRBa_022_B01_R_240	Saccharum hybrid cultivar R570
Sample_4_c18303_g1_i1	2314	0	Sh148J07_10	Saccharum hybrid cultivar R570
Sample_4_c10558_g1_i1	898	0	SHCRBa_008_G08_F_250	Saccharum hybrid cultivar R570
Sample_4_c16471_g1_i1	584	5e-26	SHCRBa_022_B01_R_180	Saccharum hybrid cultivar R570
Sample_4_c17078_g1_i1	1767	0	SHCRBa_005_I10_R_40	Saccharum hybrid cultivar R570
Sample_4_c21389_g1_i2	2289	0	SHCRBa_119_B13_F_300	Saccharum hybrid cultivar R570
Sample_4_c3148_g1_i1	462	2e-38	SHCRBa_027_I16_F_270 SHCRBa_119_J13_R_540	Saccharum hybrid cultivar R570
Sample_4_c23032_g1_i1	620	7e-45	SHCRBa_176_L06_R_120 SHCRBa_256_D11_F_160	Saccharum hybrid cultivar R570
Sample_4_c12600_g1_i1	1105	2e-179	NA	Saccharum hybrid cultivar GT28
Sample_4_c16601_g1_i1	1303	1e-164	NA	Saccharum hybrid cultivar GT28
Sample_4_c15775_g1_i1	1418	0	SHCRBa_230_N09_R_230	Saccharum hybrid cultivar R570
Sample_4_c2970_g1_i1	389	8e-59	NA	Saccharum officinarum (Sugarcane)
Sample_4_c20094_g1_i3	852	4e-15	SHCRBa_001_I10_F_190	Saccharum hybrid cultivar R570
Sample_4_c20565_g1_i1	1755	0	MAPK4	Saccharum hybrid cultivar ROC22
Sample_4_c44452_g1_i1	319	5e-46	SHCRBa_258_I03_F_50	Saccharum hybrid cultivar R570
Sample_4_c23146_g4_i1	1639	7e-125	SHCRBa_170_C07_F_210	Saccharum hybrid cultivar R570
Sample_4_c33299_g1_i1	601	6e-80	NA	Saccharum officinarum (Sugarcane)
Sample_4_c38786_g1_i1	339	3e-07	SHCRBa_028_C07_R_390	Saccharum hybrid cultivar R570
Sample_4_c1974_g2_i1	556	1e-123	SHCRBa_044_M03_F_70	Saccharum hybrid cultivar R570
Sample_4_c15876_g1_i1	966	2e-161	SHCRBa_011_I19_F_140	Saccharum hybrid cultivar R570
Sample_4_c22937_g2_i1	711	2e-36	SHCRBa_033_L16_R_10	Saccharum hybrid cultivar R570
Sample_4_c21151_g2_i3	950	1e-106	SHCRBa_133_K20_R_210	Saccharum hybrid cultivar R570
Sample_4_c4336_g1_i1	651	5e-147	SHCRBa_168_J15_R_60	Saccharum hybrid cultivar R570
Sample_4_c16049_g1_i1	448	5e-21	SHCRBa_019_F13_F_30	Saccharum hybrid cultivar R570
Sample_4_c20121_g1_i2	1259	1e-173	SHCRBa_261_O20_F_50	Saccharum hybrid cultivar R570
Sample_4_c35046_g1_i1	625	3e-131	SHCRBa_107_N16_F_20	Saccharum hybrid cultivar R570
Sample_4_c24414_g1_i3	2447	0	NA	Saccharum hybrid (Sugarcane)
Sample_4_c3633_g1_i1	840	0	SHCRBa_260_G18_F_100	Saccharum hybrid cultivar R570
Sample_4_c24084_g4_i1	475	3e-28	SHCRBa_009_G16_F_90	Saccharum hybrid cultivar R570
Sample_4_c42229_g1_i1	305	5e-49	SHCRBa_186_P21_R_20	Saccharum hybrid cultivar R570
Sample_4_c15110_g1_i1	603	3e-19	SHCRBa_145_O09_F_30	Saccharum hybrid cultivar R570
Sample_4_c10142_g1_i1	646	3e-144	SHCRBa_160_O06_F_30	Saccharum hybrid cultivar R570
Sample_4_c10702_g1_i1	547	1e-57	SHCRBa_230_N09_F_20	Saccharum hybrid cultivar R570
Sample_4_c38229_g1_i1	572	4e-15	SHCRBa_008_G08_F_10	Saccharum hybrid cultivar R570
Sample_4_c22898_g1_i1	858	2e-79	SLHSP	Saccharum hybrid cultivar ROC22
Sample_4_c23034_g1_i3	1150	2e-138	TIL	Saccharum officinarum (Sugarcane)
Sample_4_c23495_g1_i1	1925	0	VPE-1	Saccharum officinarum (Sugarcane)
Sample_4_c242_g1_i1	913	6e-114	SHCRBa_029_L12_R_20 SHCRBa_030_N11_R_80 SHCRBa_035_D21_R_70 SHCRBa_170_F15_F_130 SHCRBa_189_K21_R_170	Saccharum hybrid cultivar R570
Sample_4_c20006_g1_i3	1380	0	SHCRBa_023_A24_F_30	Saccharum hybrid cultivar R570
Sample_4_c35840_g1_i1	692	3e-157	SHCRBa_020_L15_F_160	Saccharum hybrid cultivar R570
Sample_4_c32318_g1_i1	306	1e-62	SHCRBa_044_M03_F_180	Saccharum hybrid cultivar R570
Sample_4_c598_g1_i1	330	2e-06	SHCRBa_010_J05_F_30	Saccharum hybrid cultivar R570
Sample_4_c8809_g2_i1	579	2e-90	SHCRBa_261_H05_R_250	Saccharum hybrid cultivar R570
Sample_4_c22780_g1_i1	2670	0	SHCRBa_230_N09_F_80	Saccharum hybrid cultivar R570
Sample_4_c23222_g1_i1	1768	0	SHCRBa_011_C22_R_580	Saccharum hybrid cultivar R570
Sample_4_c10522_g1_i1	844	2e-70	SHCRBa_027_I16_F_110 SHCRBa_119_J13_R_210	Saccharum hybrid cultivar R570
Sample_4_c19949_g2_i2	379	6e-21	SHCRBa_004_G10_F_360	Saccharum hybrid cultivar R570
Sample_4_c25930_g1_i1	358	2e-07	SHCRBa_140_J14_R_260	Saccharum hybrid cultivar R570
Sample_4_c14795_g1_i2	696	2e-47	SHCRBa_119_B13_F_330	Saccharum hybrid cultivar R570
Sample_4_c9413_g2_i1	371	2e-76	SHCRBa_107_N16_F_20	Saccharum hybrid cultivar R570
Sample_4_c14196_g1_i1	692	5e-88	SHCRBa_011_L19_F_270	Saccharum hybrid cultivar R570
Sample_4_c24837_g1_i1	1984	0	SHCRBa_001_G20_F_10	Saccharum hybrid cultivar R570
Sample_4_c17313_g1_i1	1110	3e-142	SHCRBa_166_F02_F_80	Saccharum hybrid cultivar R570
Sample_4_c25294_g2_i1	324	5e-34	SHCRBa_026_H12_F_40	Saccharum hybrid cultivar R570
Sample_4_c22602_g1_i1	1179	9e-113	SHCRBa_011_L19_F_140	Saccharum hybrid cultivar R570
Sample_4_c28358_g1_i1	492	1e-103	NA	Saccharum hybrid cultivar R570
Sample_4_c3377_g1_i1	1279	0	SHCRBa_029_J02_R_150	Saccharum hybrid cultivar R570
Sample_4_c23892_g3_i1	2044	0	SHCRBa_022_B01_F_270	Saccharum hybrid cultivar R570
Sample_4_c16642_g2_i1	354	6e-27	SHCRBa_004_I20_F_80	Saccharum hybrid cultivar R570
Sample_4_c31895_g1_i1	340	2e-71	SHCRBa_170_G03_F_540	Saccharum hybrid cultivar R570
Sample_4_c17473_g1_i4	1177	2e-120	SHCRBa_198_K24_R_50	Saccharum hybrid cultivar R570
Sample_4_c13157_g1_i1	2985	0	SHCRBa_160_F12_F_10	Saccharum hybrid cultivar R570
Sample_4_c27221_g1_i1	321	8e-51	SHCRBa_191_L10_R_30	Saccharum hybrid cultivar R570
Sample_4_c16159_g1_i1	613	1e-93	SHCRBa_258_H24_R_380	Saccharum hybrid cultivar R570
Sample_4_c16951_g1_i2	641	2e-86	SHCRBa_041_N14_R_160	Saccharum hybrid cultivar R570
Sample_4_c16662_g1_i3	1356	5e-69	SHCRBa_151_D24_F_30	Saccharum hybrid cultivar R570
Sample_4_c39387_g1_i1	310	4e-47	SHCRBa_159_H10_R_40	Saccharum hybrid cultivar R570
Sample_4_c21828_g1_i1	3752	0	ndhB2 ndhB-B PS066	Saccharum hybrid (Sugarcane)
Sample_4_c15128_g1_i1	1573	0	SHCRBa_033_L20_R_100 SHCRBa_073_J10_R_160	Saccharum hybrid cultivar R570
Sample_4_c17612_g1_i1	1454	0	NA	Saccharum officinarum (Sugarcane)
Sample_4_c21805_g1_i2	1287	3e-83	SHCRBa_142_B14_F_520	Saccharum hybrid cultivar R570
Sample_4_c20308_g2_i1	983	0	b5R	Saccharum hybrid cultivar ROC22
Sample_4_c25647_g1_i1	630	4e-37	SHCRBa_121_P14_R_100	Saccharum hybrid cultivar R570
Sample_4_c22692_g1_i3	1980	2e-179	NA	Saccharum officinarum (Sugarcane)
Sample_4_c17491_g1_i1	754	2e-15	SHCRBa_014_K17_R_20	Saccharum hybrid cultivar R570
Sample_4_c22688_g1_i2	1161	8e-105	NA	Miscanthus sinensis (Japanese silver grass) (Saccharum japonicum)
Sample_4_c14816_g1_i1	897	4e-60	SHCRBa_103_C06_F_210	Saccharum hybrid cultivar R570
Sample_4_c16971_g2_i1	572	5e-75	SHCRBa_230_N09_R_40	Saccharum hybrid cultivar R570
Sample_4_c18587_g1_i1	985	5e-54	SHCRBa_013_F04_R_30 SHCRBa_093_N12_F_20 SHCRBa_172_L15_F_20	Saccharum hybrid cultivar R570
Sample_4_c24198_g1_i1	2505	0	SHCRBa_254_D06_R_110	Saccharum hybrid cultivar R570
Sample_4_c22692_g1_i2	1920	1e-179	NA	Saccharum officinarum (Sugarcane)
Sample_4_c37642_g1_i1	329	2e-18	SHCRBa_107_F16_F_220	Saccharum hybrid cultivar R570
Sample_4_c15470_g1_i1	648	2e-26	SHCRBa_028_K12_R_170	Saccharum hybrid cultivar R570
Sample_4_c20185_g1_i1	1879	0	Sh086H20g_10	Saccharum hybrid cultivar R570
Sample_4_c16154_g1_i1	914	2e-62	SHCRBa_250_D06_R_280	Saccharum hybrid cultivar R570
Sample_4_c18432_g1_i1	1504	1e-107	NA	Saccharum officinarum (Sugarcane)
Sample_4_c15296_g1_i1	1987	0	SHCRBa_268_K21_R_240	Saccharum hybrid cultivar R570
Sample_4_c15948_g2_i1	821	2e-75	SHCRBa_015_O15_F_200	Saccharum hybrid cultivar R570
Sample_4_c5131_g1_i1	960	0	SHCRBa_162_H04_F_260	Saccharum hybrid cultivar R570
Sample_4_c17584_g1_i1	1038	1e-156	SHCRBa_009_G16_R_160	Saccharum hybrid cultivar R570
Sample_4_c28390_g1_i1	895	0	SHCRBa_011_L19_R_10	Saccharum hybrid cultivar R570
Sample_4_c9791_g1_i1	904	9e-62	SHCRBa_020_L15_F_160	Saccharum hybrid cultivar R570
Sample_4_c20638_g2_i1	646	3e-63	SHCRBa_203_M05_R_280	Saccharum hybrid cultivar R570
Sample_4_c9896_g1_i1	857	7e-180	SHCRBa_267_H24_F_10	Saccharum hybrid cultivar R570
Sample_4_c23051_g1_i2	2214	0	SHCRBa_022_I19_R_10	Saccharum hybrid cultivar R570
Sample_4_c18531_g2_i2	705	2e-81	ACO	Saccharum officinarum (Sugarcane)
Sample_4_c2773_g2_i1	380	2e-18	SHCRBa_172_K24_R_40	Saccharum hybrid cultivar R570
Sample_4_c15385_g1_i2	327	2e-19	SHCRBa_045_A10_F_60 SHCRBa_093_A03_F_60 SHCRBa_108_C04_R_70 SHCRBa_145_O03_F_60	Saccharum hybrid cultivar R570
Sample_4_c18591_g1_i1	780	1e-39	SHCRBa_035_H11_F_190	Saccharum hybrid cultivar R570
Sample_4_c23960_g3_i2	1985	0	CFBP	Saccharum hybrid (Sugarcane)
Sample_4_c25035_g1_i2	2654	0	SAI4	Saccharum hybrid cultivar GT28
Sample_4_c23929_g2_i1	898	2e-29	SHCRBa_181_K17_R_210	Saccharum hybrid cultivar R570
Sample_4_c38805_g1_i1	381	8e-84	SHCRBa_029_O19_R_80	Saccharum hybrid cultivar R570
Sample_4_c9345_g1_i1	728	2e-168	SHCRBa_069_M12_R_80	Saccharum hybrid cultivar R570
Sample_4_c23612_g1_i4	875	2e-43	NA	Saccharum officinarum (Sugarcane)
Sample_4_c23032_g1_i11	1052	1e-38	SHCRBa_052_I12_R_250	Saccharum hybrid cultivar R570
Sample_4_c38160_g1_i1	1264	9e-161	SHCRBa_168_J15_R_60	Saccharum hybrid cultivar R570
Sample_4_c12627_g1_i1	1367	0	SHCRBa_119_B13_R_170	Saccharum hybrid cultivar R570
Sample_4_c35753_g1_i1	477	6e-28	NA	Saccharum hybrid cultivar R570
Sample_4_c7171_g1_i3	616	3e-51	SHCRBa_014_N06_F_70	Saccharum hybrid cultivar R570
Sample_4_c24894_g2_i1	786	1e-23	SHCRBa_218_D04_R_220	Saccharum hybrid cultivar R570
Sample_4_c31469_g1_i1	445	6e-35	SHCRBa_017_C06_R_90	Saccharum hybrid cultivar R570
Sample_4_c16290_g1_i1	674	1e-49	SHCRBa_225_M19_F_320	Saccharum hybrid cultivar R570
Sample_4_c16946_g1_i1	2293	0	SHCRBa_022_O20_F_160a	Saccharum hybrid cultivar R570
Sample_4_c25343_g1_i2	2574	0	LSG	Saccharum hybrid cultivar
Sample_4_c23752_g3_i1	503	2e-26	dr1	Saccharum hybrid cultivar SP80-3280
Sample_4_c14423_g2_i1	470	1e-39	pepc	Saccharum officinarum (Sugarcane)
Sample_4_c24718_g1_i3	3182	0	SHCRBa_032_N13_F_240	Saccharum hybrid cultivar R570
Sample_4_c15621_g1_i1	1221	0	SHCRBa_040_O01_F_50	Saccharum hybrid cultivar R570
Sample_4_c31033_g1_i1	780	6e-81	SHCRBa_144_K17_R_270	Saccharum hybrid cultivar R570
Sample_4_c20708_g1_i1	1021	2e-83	SHCRBa_145_O09_F_150	Saccharum hybrid cultivar R570
Sample_4_c20785_g1_i1	1733	0	SHCRBa_190_D01_F_230	Saccharum hybrid cultivar R570
Sample_4_c15097_g2_i1	663	5e-153	SHCRBa_040_O01_F_70	Saccharum hybrid cultivar R570
Sample_4_c24289_g1_i1	1612	0	SHCRBa_004_O05_R_10 SHCRBa_220_D19_R_10	Saccharum hybrid cultivar R570
Sample_4_c18966_g1_i2	639	8e-56	SHCRBa_089_D15_R_30	Saccharum hybrid cultivar R570
Sample_4_c21001_g1_i2	1898	0	SHCRBa_160_F12_F_20	Saccharum hybrid cultivar R570
Sample_4_c9124_g1_i1	868	0	SHCRBa_001_J04_R_430	Saccharum hybrid cultivar R570
Sample_4_c35546_g1_i1	447	1e-100	SHCRBa_008_G08_F_10	Saccharum hybrid cultivar R570
Sample_4_c21565_g1_i1	2032	0	SHCRBa_068_L10_F_190	Saccharum hybrid cultivar R570
Sample_4_c23106_g2_i1	1027	2e-165	SHCRBa_044_M03_F_60	Saccharum hybrid cultivar R570
Sample_4_c20765_g1_i1	2191	0	SHCRBa_170_F15_F_210 SHCRBa_189_K21_R_130	Saccharum hybrid cultivar R570
Sample_4_c8238_g1_i1	384	6e-79	SHCRBa_004_O05_F_190	Saccharum hybrid cultivar R570
Sample_4_c23747_g1_i1	837	8e-77	SHCRBa_050_H11_F_310	Saccharum hybrid cultivar R570
Sample_4_c31553_g1_i1	1010	0	SHCRBa_022_C12_R_30	Saccharum hybrid cultivar R570
Sample_4_c6776_g1_i1	954	0	SHCRBa_121_P14_R_150	Saccharum hybrid cultivar R570
Sample_4_c23032_g1_i9	687	4e-50	SHCRBa_083_M12_F_60 SHCRBa_149_L20_R_90	Saccharum hybrid cultivar R570
Sample_4_c15115_g1_i1	831	4e-171	GS1.b	Saccharum officinarum (Sugarcane)
Sample_4_c28371_g1_i1	375	5e-72	SHCRBa_035_D21_F_420	Saccharum hybrid cultivar R570
Sample_4_c18879_g1_i3	1644	0	SHCRBa_050_H11_R_20	Saccharum hybrid cultivar R570
Sample_4_c23497_g1_i2	1974	0	SHCRBa_012_A01_R_150	Saccharum hybrid cultivar R570
Sample_4_c23974_g1_i7	741	7e-128	Cdc2	Saccharum hybrid cultivar ROC16
Sample_4_c16662_g1_i4	1219	3e-80	SHCRBa_151_D24_F_30	Saccharum hybrid cultivar R570
Sample_4_c20_g1_i1	1333	0	SHCRBa_059_B13_F_20	Saccharum hybrid cultivar R570
Sample_4_c4833_g1_i1	329	1e-63	SHCRBa_184_K13_R_70	Saccharum hybrid cultivar R570
Sample_4_c20041_g1_i1	843	2e-99	SHCRBa_121_P14_F_20	Saccharum hybrid cultivar R570
Sample_4_c23553_g1_i3	778	5e-78	NA	Saccharum hybrid cultivar ROC22
Sample_4_c25466_g1_i1	640	5e-102	SHCRBa_073_J10_R_50	Saccharum hybrid cultivar R570
Sample_4_c24469_g1_i2	1837	4e-175	SHCRBa_102_M12_R_90	Saccharum hybrid cultivar R570
Sample_4_c1468_g1_i1	657	1e-135	SHCRBa_103_C06_R_220	Saccharum hybrid cultivar R570
Sample_4_c5481_g1_i1	1045	0	SHCRBa_103_C06_R_220	Saccharum hybrid cultivar R570
Sample_4_c20094_g1_i1	963	1e-07	SHCRBa_001_I10_F_190	Saccharum hybrid cultivar R570
Sample_4_c24923_g1_i1	2722	0	NA	Saccharum hybrid cultivar ROC22
Sample_4_c13748_g2_i3	439	5e-91	SHCRBa_168_J15_F_230	Saccharum hybrid cultivar R570
Sample_4_c23851_g3_i6	920	1e-59	SHCRBa_003_N22_R_120	Saccharum hybrid cultivar R570
Sample_4_c12128_g1_i1	1113	0	NA	Saccharum hybrid cultivar R570
Sample_4_c18910_g1_i3	1018	5e-52	SHCRBa_044_D02_F_200	Saccharum hybrid cultivar R570
Sample_4_c4503_g1_i1	420	6e-69	SHCRBa_008_G08_R_180	Saccharum hybrid cultivar R570
Sample_4_c10169_g1_i1	483	4e-90	SHCRBa_258_H24_R_420	Saccharum hybrid cultivar R570
Sample_4_c4246_g1_i1	851	2e-164	SHCRBa_055_F12_R_30	Saccharum hybrid cultivar R570
Sample_4_c22994_g1_i2	2553	0	SHCRBa_121_B20_F_50	Saccharum hybrid cultivar R570
Sample_4_c23682_g1_i2	2567	0	SHCRBa_224_D04_R_20	Saccharum hybrid cultivar R570
Sample_4_c23242_g1_i1	2541	0	GAI	Saccharum officinarum (Sugarcane)
Sample_4_c16662_g1_i2	1380	2e-68	SHCRBa_151_D24_F_30	Saccharum hybrid cultivar R570
Sample_4_c22965_g1_i3	1630	0	NA	Saccharum hybrid cultivar
Sample_4_c41979_g1_i1	454	3e-100	SHCRBa_018_K13_F_250	Saccharum hybrid cultivar R570
Sample_4_c36534_g1_i1	520	2e-123	SHCRBa_030_N11_R_100	Saccharum hybrid cultivar R570
Sample_4_c21113_g1_i2	1654	0	SHCRBa_261_H05_F_170	Saccharum hybrid cultivar R570
Sample_4_c19765_g2_i2	664	6e-115	P5CS1	Saccharum hybrid cultivar
Sample_4_c25322_g3_i1	1129	7e-173	SHCRBa_119_B13_R_180	Saccharum hybrid cultivar R570
Sample_4_c44905_g1_i1	339	1e-40	SHCRBa_011_I19_F_120	Saccharum hybrid cultivar R570
Sample_4_c17025_g1_i1	2303	0	SHCRBa_261_H05_R_30	Saccharum hybrid cultivar R570
Sample_4_c5452_g1_i1	442	4e-14	SHCRBa_170_C07_F_420	Saccharum hybrid cultivar R570
Sample_4_c22034_g2_i1	3172	0	SHCRBa_261_O20_F_270	Saccharum hybrid cultivar R570
Sample_4_c35469_g1_i1	846	8e-126	Sh015N23g_010	Saccharum hybrid cultivar
Sample_4_c38498_g1_i1	471	2e-84	SHCRBa_116_M17_R_150	Saccharum hybrid cultivar R570
Sample_4_c8872_g1_i1	1296	0	SHCRBa_020_L15_R_260	Saccharum hybrid cultivar R570
Sample_4_c23915_g1_i2	2537	0	NA	Saccharum hybrid cultivar
Sample_4_c11473_g1_i1	1161	2e-127	NA	Saccharum hybrid cultivar GT28
Sample_4_c21225_g1_i1	1570	0	SHCRBa_168_J15_R_140	Saccharum hybrid cultivar R570
Sample_4_c15833_g1_i1	1250	3e-114	MnSOD	Miscanthus sinensis (Japanese silver grass) (Saccharum japonicum)
Sample_4_c20904_g2_i1	320	5e-39	SHCRBa_267_M24_R_160	Saccharum hybrid cultivar R570
Sample_4_c18137_g1_i2	802	1e-35	SHCRBa_159_E04_R_50	Saccharum hybrid cultivar R570
Sample_4_c7171_g1_i2	639	4e-51	SHCRBa_014_N06_F_70	Saccharum hybrid cultivar R570
Sample_4_c17982_g1_i1	770	3e-56	BDS	Saccharum hybrid cultivar
Sample_4_c19669_g3_i1	591	2e-57	samdc	Saccharum arundinaceum
Sample_4_c42553_g1_i1	359	1e-74	NA	Saccharum arundinaceum
Sample_4_c24149_g1_i1	2049	0	SHCRBa_165_F05_R_240	Saccharum hybrid cultivar R570
Sample_4_c24912_g1_i1	595	2e-62	NA	Saccharum officinarum (Sugarcane)
Sample_4_c24375_g1_i2	981	8e-111	SHCRBa_168_J15_R_120	Saccharum hybrid cultivar R570
Sample_4_c8367_g1_i1	466	1e-28	SHCRBa_019_K12_R_90	Saccharum hybrid cultivar R570
Sample_4_c17684_g1_i1	1316	0	SHCRBa_036_F18_F_180	Saccharum hybrid cultivar R570
Sample_4_c18846_g1_i1	916	3e-44	SHCRBa_027_N23_R_290	Saccharum hybrid cultivar R570
Sample_4_c21539_g1_i4	1674	0	SHCRBa_008_G08_F_190	Saccharum hybrid cultivar R570
Sample_4_c21746_g1_i1	1251	7e-34	SHCRBa_020_L15_R_290	Saccharum hybrid cultivar R570
Sample_4_c5638_g1_i1	434	4e-80	SHCRBa_261_O20_R_280	Saccharum hybrid cultivar R570
Sample_4_c18879_g1_i2	383	2e-20	SHCRBa_050_H11_R_20	Saccharum hybrid cultivar R570
Sample_4_c15663_g1_i1	1252	0	SHCRBa_001_L05_F_280	Saccharum hybrid cultivar R570
Sample_4_c16373_g1_i2	1906	0	SHCRBa_008_B11_R_90	Saccharum hybrid cultivar R570
Sample_4_c23032_g1_i6	952	4e-40	SHCRBa_010_E09_R_100 SHCRBa_134_J05_F_340	Saccharum hybrid cultivar R570
Sample_4_c9671_g2_i1	365	4e-09	SHCRBa_015_D16_F_90	Saccharum hybrid cultivar R570
Sample_4_c14256_g1_i1	513	5e-09	SHCRBa_029_J02_F_170	Saccharum hybrid cultivar R570
Sample_4_c3254_g1_i2	391	3e-34	NA	Saccharum officinarum (Sugarcane)
Sample_4_c2286_g1_i1	902	0	SHCRBa_224_D04_F_10	Saccharum hybrid cultivar R570
Sample_4_c21689_g1_i2	2148	0	SHCRBa_010_E09_R_240	Saccharum hybrid cultivar R570
Sample_4_c17408_g1_i1	818	8e-26	SHCRBa_159_H10_F_80	Saccharum hybrid cultivar R570
Sample_4_c15249_g1_i2	1113	1e-58	SHCRBa_151_D24_F_90	Saccharum hybrid cultivar R570
Sample_4_c4416_g1_i1	704	1e-105	SHCRBa_198_K24_F_120	Saccharum hybrid cultivar R570
Sample_4_c42799_g1_i1	435	8e-44	NA	Saccharum officinarum (Sugarcane)
Sample_4_c10918_g1_i1	590	6e-35	NA	Saccharum robustum (Wild New-Guinean cane)
Sample_4_c17201_g1_i1	927	7e-84	SHCRBa_198_K24_F_20	Saccharum hybrid cultivar R570
Sample_4_c16318_g1_i3	1035	9e-69	SCL25	Saccharum hybrid cultivar
Sample_4_c23032_g1_i3	1096	3e-33	SHCRBa_052_I12_R_250	Saccharum hybrid cultivar R570
Sample_4_c23088_g2_i2	1841	0	SHCRBa_008_B11_R_160	Saccharum hybrid cultivar R570
Sample_4_c17349_g1_i2	1514	0	NA	Saccharum hybrid cultivar
Sample_4_c890_g1_i1	514	4e-26	SHCRBa_033_L16_R_10	Saccharum hybrid cultivar R570
Sample_4_c21646_g1_i3	1072	4e-65	NA	Saccharum officinarum (Sugarcane)
Sample_4_c7748_g1_i2	432	5e-13	SHCRBa_018_K13_F_110	Saccharum hybrid cultivar R570
Sample_4_c23032_g1_i7	1072	5e-38	SHCRBa_052_I12_R_250	Saccharum hybrid cultivar R570
Sample_4_c11222_g1_i1	1817	3e-51	SHCRBa_009_C19_R_110	Saccharum hybrid cultivar R570
Sample_4_c14832_g1_i2	627	2e-74	SHCRBa_119_J13_F_20	Saccharum hybrid cultivar R570
Sample_4_c21443_g1_i4	1706	0	NA	Saccharum hybrid cultivar
Sample_4_c23974_g1_i1	1280	0	Sh015N23g_090	Saccharum hybrid cultivar
Sample_4_c23616_g1_i2	1470	0	SHCRBa_107_N16_F_60	Saccharum hybrid cultivar R570
Sample_4_c22620_g1_i2	1537	0	NA	Saccharum hybrid cultivar ROC22
Sample_4_c25343_g1_i6	521	9e-108	LSG	Saccharum hybrid cultivar
Sample_4_c9997_g1_i1	539	2e-40	SHCRBa_007_O13_F_110 SHCRBa_007_O13_F_190 SHCRBa_007_O13_F_80	Saccharum hybrid cultivar R570
Sample_4_c6811_g1_i1	464	9e-102	SHCRBa_014_A20_F_120	Saccharum hybrid cultivar R570
Sample_4_c12730_g1_i2	640	9e-41	SHCRBa_137_O14_F_70	Saccharum hybrid cultivar R570
Sample_4_c20121_g1_i3	1354	3e-173	SHCRBa_261_O20_F_50	Saccharum hybrid cultivar R570
Sample_4_c27172_g1_i1	327	5e-09	SHCRBa_029_O19_R_80	Saccharum hybrid cultivar R570
Sample_4_c24631_g1_i3	2058	0	SHCRBa_014_N06_F_200	Saccharum hybrid cultivar R570
Sample_4_c23285_g2_i4	1471	1e-161	SHCRBa_004_I20_R_170	Saccharum hybrid cultivar R570
Sample_4_c40531_g1_i1	381	2e-83	SHCRBa_265_I24_R_60	Saccharum hybrid cultivar R570
Sample_4_c32106_g1_i1	403	1e-68	SHCRBa_267_H24_F_10	Saccharum hybrid cultivar R570
Sample_4_c21634_g1_i3	2831	0	NA	Saccharum arundinaceum
Sample_4_c25332_g2_i1	1420	0	Cyclin-H1-1	Saccharum hybrid cultivar R570
Sample_4_c24197_g1_i1	1760	0	SHCRBa_119_B13_F_380	Saccharum hybrid cultivar R570
Sample_4_c21953_g1_i1	1600	8e-175	SHCRBa_012_J22_R_240	Saccharum hybrid cultivar R570
Sample_4_c11190_g1_i1	813	5e-65	SHCRBa_008_B11_F_380	Saccharum hybrid cultivar R570
Sample_4_c18566_g1_i1	2466	0	SHCRBa_035_B09_R_200	Saccharum hybrid cultivar R570
Sample_4_c16423_g1_i2	434	4e-50	SHCRBa_225_M19_F_360	Saccharum hybrid cultivar R570
Sample_4_c23571_g1_i1	540	6e-43	Sh265O22g_130	Saccharum hybrid cultivar
Sample_4_c2398_g1_i1	510	2e-72	SHCRBa_152_D05_F_160	Saccharum hybrid cultivar R570
Sample_4_c17509_g1_i1	617	8e-92	CycD4.1	Saccharum hybrid cultivar ROC16
Sample_4_c22488_g1_i1	571	3e-54	SHCRBa_107_M24_R_100	Saccharum hybrid cultivar R570
Sample_4_c17916_g1_i2	886	6e-87	SHCRBa_032_N13_R_250 SHCRBa_040_O01_F_170 SHCRBa_062_F01_R_30	Saccharum hybrid cultivar R570
Sample_4_c6751_g1_i1	449	2e-67	SHCRBa_261_O20_R_280	Saccharum hybrid cultivar R570
Sample_4_c39121_g1_i1	521	8e-38	NA	Saccharum hybrid cultivar R570
Sample_4_c5671_g1_i1	559	1e-59	SHCRBa_012_P16_F_310	Saccharum hybrid cultivar R570
Sample_4_c19949_g1_i2	905	7e-63	SHCRBa_004_G10_F_360	Saccharum hybrid cultivar R570
Sample_4_c889_g1_i1	382	6e-59	SHCRBa_185_O22_F_140	Saccharum hybrid cultivar R570
Sample_4_c24462_g1_i1	1694	0	SHCRBa_179_G22_F_140 SHCRBa_181_K17_F_110	Saccharum hybrid cultivar R570
Sample_4_c23518_g1_i1	2417	0	NA	Saccharum hybrid cultivar ROC20
Sample_4_c13671_g1_i1	1160	0	SHCRBa_033_B15_R_200	Saccharum hybrid cultivar R570
Sample_4_c9998_g1_i1	882	5e-135	SHCRBa_119_B13_R_140	Saccharum hybrid cultivar R570
Sample_4_c20155_g1_i1	1434	0	PRS4	Saccharum hybrid cultivar
Sample_4_c17054_g1_i2	1434	0	SHCRBa_045_L22_F_20	Saccharum hybrid cultivar R570
Sample_4_c16358_g1_i1	499	3e-34	SHCRBa_159_H10_F_80	Saccharum hybrid cultivar R570
Sample_4_c24793_g1_i1	2400	0	a2	Saccharum officinarum (Sugarcane)
Sample_4_c2285_g1_i1	349	2e-46	SHCRBa_089_D15_F_10	Saccharum hybrid cultivar R570
Sample_4_c8774_g1_i2	649	8e-37	SHCRBa_022_O20_R_180 SHCRBa_035_B09_R_210 SHCRBa_053_L01_R_300 SHCRBa_101_B12_R_290 SHCRBa_196_O13_R_510	Saccharum hybrid cultivar R570
Sample_4_c15760_g1_i3	987	2e-84	Rpb4	Saccharum hybrid cultivar SP80-3280
Sample_4_c10493_g1_i2	399	3e-38	SHCRBa_040_O01_F_60	Saccharum hybrid cultivar R570
Sample_4_c42801_g1_i1	402	4e-26	SHCRBa_044_M03_F_80	Saccharum hybrid cultivar R570
Sample_4_c23851_g1_i1	360	5e-09	SHCRBa_003_N22_R_120	Saccharum hybrid cultivar R570
Sample_4_c23851_g3_i1	922	5e-65	SHCRBa_003_N22_R_120	Saccharum hybrid cultivar R570
Sample_4_c14048_g2_i1	594	3e-128	SHCRBa_035_J13_F_130	Saccharum hybrid cultivar R570
Sample_4_c23073_g1_i1	3202	0	SHCRBa_024_H17_F_120	Saccharum hybrid cultivar R570
Sample_4_c25158_g1_i1	2662	0	SHCRBa_019_K12_R_120	Saccharum hybrid cultivar R570
Sample_4_c24275_g1_i1	629	4e-98	SHCRBa_031_P04_R_120	Saccharum hybrid cultivar R570
Sample_4_c19862_g1_i1	680	2e-57	SHCRBa_074_M02_R_10	Saccharum hybrid cultivar R570
Sample_4_c44172_g1_i1	481	5e-109	SHCRBa_051_E13_R_310	Saccharum hybrid cultivar R570
Sample_4_c28482_g1_i1	1001	3e-152	SHCRBa_008_B11_R_10	Saccharum hybrid cultivar R570
Sample_4_c24904_g1_i2	1628	1e-105	SHCRBa_003_N22_F_50	Saccharum hybrid cultivar R570
Sample_4_c31017_g1_i1	768	3e-166	SHCRBa_267_H24_F_10	Saccharum hybrid cultivar R570
Sample_4_c19923_g1_i1	1127	8e-149	NA	Saccharum officinarum (Sugarcane)
Sample_4_c279_g1_i1	2020	0	SoSPS2	Saccharum officinarum (Sugarcane)
Sample_4_c25113_g1_i2	1323	0	NA	Saccharum hybrid cultivar Yacheng05-179
Sample_4_c21622_g1_i1	1678	0	CycD4.2	Saccharum hybrid cultivar ROC16
Sample_4_c18750_g1_i3	846	2e-70	NA	Saccharum officinarum (Sugarcane)
Sample_4_c13869_g1_i1	1374	2e-140	SHCRBa_029_J02_R_160	Saccharum hybrid cultivar R570
Sample_4_c22688_g1_i1	1055	5e-106	NA	Miscanthus sinensis (Japanese silver grass) (Saccharum japonicum)
Sample_4_c23710_g1_i4	1831	0	SHCRBa_119_B13_R_60	Saccharum hybrid cultivar R570
Sample_4_c10108_g1_i1	574	3e-68	NA	Saccharum officinarum (Sugarcane)
Sample_4_c33743_g1_i1	402	2e-44	SHCRBa_001_L05_R_310	Saccharum hybrid cultivar R570
Sample_4_c21981_g1_i1	2736	0	SHCRBa_024_F14_R_340	Saccharum hybrid cultivar R570
Sample_4_c11428_g1_i1	900	9e-95	SHCRBa_260_G18_F_60	Saccharum hybrid cultivar R570
Sample_4_c31456_g1_i1	356	8e-59	SHCRBa_020_L15_R_70	Saccharum hybrid cultivar R570
Sample_4_c31329_g1_i1	503	3e-114	atg9	Saccharum officinarum (Sugarcane)
Sample_4_c8660_g3_i1	405	2e-92	NA	Saccharum officinarum (Sugarcane)
Sample_4_c21446_g1_i1	1596	6e-99	SHCRBa_098_E22_R_280	Saccharum hybrid cultivar R570
Sample_4_c17101_g1_i1	1010	1e-90	SHCRBa_097_O14_R_140	Saccharum hybrid cultivar R570
Sample_4_c22866_g1_i1	1955	0	SHCRBa_011_C11_F_100	Saccharum hybrid cultivar R570
Sample_4_c17916_g1_i1	979	2e-86	SHCRBa_032_N13_R_250 SHCRBa_040_O01_F_170 SHCRBa_062_F01_R_30	Saccharum hybrid cultivar R570
Sample_4_c22301_g1_i2	1900	5e-164	NA	Saccharum arundinaceum
Sample_4_c24012_g1_i2	753	6e-76	SHCRBa_003_N22_F_200	Saccharum hybrid cultivar R570
Sample_4_c19616_g1_i1	1090	8e-73	NA	Miscanthus sinensis (Japanese silver grass) (Saccharum japonicum)
Sample_4_c28348_g1_i1	637	1e-137	SHCRBa_261_O20_R_280	Saccharum hybrid cultivar R570
Sample_4_c31189_g1_i1	668	9e-29	PDEF	Saccharum officinarum (Sugarcane)
Sample_4_c13006_g1_i1	1336	0	SHCRBa_013_P09_F_150	Saccharum hybrid cultivar R570
Sample_4_c23916_g1_i2	2227	0	CAT	Saccharum hybrid cultivar ROC22
Sample_4_c12624_g1_i1	967	1e-108	SHCRBa_028_E10_F_330	Saccharum hybrid cultivar R570
Sample_4_c23856_g1_i1	2759	0	SHCRBa_040_D12_F_350 SHCRBa_044_M03_R_220	Saccharum hybrid cultivar R570
Sample_4_c21236_g1_i1	1483	0	SHCRBa_152_D05_R_340	Saccharum hybrid cultivar R570
Sample_4_c21746_g1_i2	922	1e-34	SHCRBa_020_L15_R_290	Saccharum hybrid cultivar R570
Sample_4_c18510_g1_i1	1567	6e-178	SHCRBa_012_P16_R_200	Saccharum hybrid cultivar R570
Sample_4_c19997_g1_i2	808	8e-27	MT	Saccharum hybrid cultivar ROC20
Sample_4_c20157_g1_i2	1350	9e-138	SES23K06_003	Saccharum spontaneum (Wild sugarcane)
Sample_4_c13377_g1_i1	491	3e-38	SHCRBa_079_N11_R_170	Saccharum hybrid cultivar R570
Sample_4_c23612_g1_i1	1633	3e-64	NA	Saccharum officinarum (Sugarcane)
Sample_4_c4591_g2_i1	871	0	SPSIII	Saccharum officinarum (Sugarcane)
Sample_4_c19792_g1_i1	874	9e-83	SHCRBa_024_F14_R_20	Saccharum hybrid cultivar R570
Sample_4_c8210_g1_i1	802	2e-56	SHCRBa_203_M04_R_20	Saccharum hybrid cultivar R570
Sample_4_c14764_g1_i1	1414	0	NA	Saccharum hybrid cultivar
Sample_4_c23077_g1_i1	1847	0	NA	Saccharum officinarum (Sugarcane)
Sample_4_c7117_g1_i1	453	2e-43	SHCRBa_044_M03_F_60	Saccharum hybrid cultivar R570
Sample_4_c22681_g1_i1	1997	0	SHCRBa_012_P16_R_140	Saccharum hybrid cultivar R570
Sample_4_c12534_g1_i1	1327	0	SHCRBa_102_M12_R_170	Saccharum hybrid cultivar R570
Sample_4_c15493_g1_i1	541	9e-81	SHCRBa_107_M24_R_160	Saccharum hybrid cultivar R570
Sample_4_c36705_g1_i1	326	1e-12	SHCRBa_159_M03_R_40	Saccharum hybrid cultivar R570
Sample_4_c23972_g1_i1	1705	0	SHCRBa_190_D01_R_300	Saccharum hybrid cultivar R570
Sample_4_c10359_g1_i1	498	2e-16	SHCRBa_170_F15_F_350 SHCRBa_189_K21_R_50	Saccharum hybrid cultivar R570
Sample_4_c5162_g1_i1	566	1e-85	SHCRBa_261_H05_R_10	Saccharum hybrid cultivar R570
Sample_4_c18813_g1_i1	1143	3e-132	SHCRBa_261_O20_R_210	Saccharum hybrid cultivar R570
Sample_4_c34573_g1_i1	504	2e-86	SHCRBa_044_M03_F_80	Saccharum hybrid cultivar R570
Sample_4_c24988_g1_i1	575	1e-92	SHCRBa_098_M18_F_30	Saccharum hybrid cultivar R570
Sample_4_c29322_g1_i1	416	8e-44	SHCRBa_145_O09_F_20	Saccharum hybrid cultivar R570
Sample_4_c22240_g1_i4	1324	7e-119	SHCRBa_168_J15_F_350	Saccharum hybrid cultivar R570
Sample_4_c13438_g1_i1	993	2e-118	SHCRBa_008_G08_R_330	Saccharum hybrid cultivar R570
Sample_4_c10195_g1_i2	1580	0	SHCRBa_094_E17_F_120	Saccharum hybrid cultivar R570
Sample_4_c15760_g1_i4	903	8e-85	Rpb4	Saccharum hybrid cultivar SP80-3280
Sample_4_c22812_g3_i1	356	1e-28	SHCRBa_025_L09_F_380	Saccharum hybrid cultivar R570
Sample_4_c21897_g1_i3	407	6e-06	NA	Saccharum hybrid cultivar FN-41
Sample_4_c41515_g1_i1	727	9e-172	SHCRBa_019_G01_F_160	Saccharum hybrid cultivar R570
Sample_4_c24912_g2_i2	1996	0	SHCRBa_017_P09_R_10	Saccharum hybrid cultivar R570
Sample_4_c23871_g2_i2	2508	0	SHCRBa_018_K13_R_100	Saccharum hybrid cultivar R570
Sample_4_c22972_g1_i1	2515	0	SHCRBa_109_M04_F_40	Saccharum hybrid cultivar R570
Sample_4_c19669_g1_i1	1019	3e-175	SAMDC	Saccharum officinarum (Sugarcane)
Sample_4_c44959_g1_i1	324	1e-13	NA	Saccharum officinarum (Sugarcane)
Sample_4_c1688_g1_i1	406	6e-88	SHCRBa_261_D02_R_130	Saccharum hybrid cultivar R570
Sample_4_c16435_g1_i1	2093	0	SHCRBa_030_N11_R_20 SHCRBa_189_K21_R_150	Saccharum hybrid cultivar R570
Sample_4_c24414_g1_i2	2160	0	NA	Saccharum hybrid (Sugarcane)
Sample_4_c20132_g1_i3	909	2e-65	SHCRBa_261_M16_R_310	Saccharum hybrid cultivar R570
Sample_4_c44389_g1_i1	347	3e-08	ShCIR12E03g_160	Saccharum hybrid cultivar
Sample_4_c26290_g1_i1	519	9e-37	SHCRBa_035_J13_F_130	Saccharum hybrid cultivar R570
Sample_4_c25206_g1_i1	2826	0	SHCRBa_029_J02_R_60	Saccharum hybrid cultivar R570
Sample_4_c24045_g1_i1	3442	0	SHCRBa_161_F21_R_50	Saccharum hybrid cultivar R570
Sample_4_c44536_g1_i1	347	2e-37	SHCRBa_120_L03_F_220	Saccharum hybrid cultivar R570
Sample_4_c20094_g1_i2	455	2e-32	SHCRBa_001_I10_F_190	Saccharum hybrid cultivar R570
Sample_4_c15249_g1_i1	426	7e-06	SHCRBa_151_D24_F_90	Saccharum hybrid cultivar R570
Sample_4_c8808_g1_i1	1011	1e-154	rpoC2	Saccharum officinarum (Sugarcane)
Sample_4_c23820_g1_i1	1986	0	SHCRBa_159_J23_F_580	Saccharum hybrid cultivar R570
Sample_4_c15966_g2_i2	632	5e-97	SHCRBa_165_I15_F_170	Saccharum hybrid cultivar R570
Sample_4_c19296_g1_i2	947	6e-16	bZIP18	Saccharum hybrid cultivar CoC 671
Sample_4_c8967_g1_i1	2691	0	SHCRBa_103_C06_R_220	Saccharum hybrid cultivar R570
Sample_4_c23032_g1_i12	910	7e-45	SHCRBa_176_L06_R_120 SHCRBa_256_D11_F_160	Saccharum hybrid cultivar R570
Sample_4_c22723_g1_i3	844	5e-111	NA	Saccharum hybrid cultivar Pindar
Sample_4_c25290_g1_i2	3544	0	SHCRBa_103_C06_R_40	Saccharum hybrid cultivar R570
Sample_4_c35096_g1_i1	506	1e-108	SHCRBa_010_J05_F_30	Saccharum hybrid cultivar R570
Sample_4_c24045_g1_i2	3394	0	SHCRBa_161_F21_R_50	Saccharum hybrid cultivar R570
Sample_4_c41368_g1_i1	312	5e-64	SHCRBa_027_N23_F_70	Saccharum hybrid cultivar R570
Sample_4_c10086_g1_i1	395	4e-26	NA	Saccharum hybrid cultivar GT28
Sample_4_c12432_g1_i1	2028	0	SHCRBa_078_K12_F_230	Saccharum hybrid cultivar R570
Sample_4_c16373_g1_i1	1936	0	SHCRBa_008_B11_R_90	Saccharum hybrid cultivar R570
Sample_4_c20282_g2_i1	437	1e-38	SHCRBa_016_K03_F_390	Saccharum hybrid cultivar R570
Sample_4_c19202_g1_i1	734	1e-75	SHCRBa_159_J23_R_590	Saccharum hybrid cultivar R570
Sample_4_c17461_g1_i1	1559	0	SHCRBa_201_A23_R_220	Saccharum hybrid cultivar R570
Sample_4_c31185_g1_i1	927	3e-155	SHCRBa_008_B11_F_100	Saccharum hybrid cultivar R570
Sample_4_c23847_g4_i2	1479	0	POD	Saccharum arundinaceum
Sample_4_c21059_g2_i2	435	6e-29	Sh265O22g_120	Saccharum hybrid cultivar
Sample_4_c9361_g1_i1	466	4e-91	SHCRBa_104_G22_F_10	Saccharum hybrid cultivar R570
Sample_4_c14794_g2_i1	2638	5e-154	SHCRBa_159_M03_F_110	Saccharum hybrid cultivar R570
Sample_4_c35416_g1_i1	806	1e-124	SHCRBa_015_D16_F_40	Saccharum hybrid cultivar R570
Sample_4_c13250_g1_i1	905	4e-167	SHCRBa_062_I05_R_120	Saccharum hybrid cultivar R570
Sample_4_c21059_g2_i1	2133	2e-137	ABA-responsive protein	Saccharum hybrid cultivar R570
Sample_4_c22030_g2_i1	1283	2e-37	NA	Miscanthus sinensis (Japanese silver grass) (Saccharum japonicum)
Sample_4_c23949_g1_i1	3335	0	pepc	Saccharum spontaneum (Wild sugarcane)
Sample_4_c23747_g5_i2	789	1e-43	SHCRBa_050_H11_F_310	Saccharum hybrid cultivar R570
Sample_4_c6688_g1_i1	4526	0	atpB PS130	Saccharum hybrid (Sugarcane)
Sample_4_c23212_g3_i1	913	1e-134	SHCRBa_024_H17_R_180	Saccharum hybrid cultivar R570
Sample_4_c24473_g1_i1	2099	0	SUT4	Saccharum hybrid cultivar
Sample_4_c29372_g1_i1	328	3e-60	Sh053A11g_120	Saccharum hybrid cultivar
Sample_4_c24565_g1_i3	3031	0	SHCRBa_082_J13_F_70	Saccharum hybrid cultivar R570
Sample_4_c20094_g2_i1	909	8e-148	SHCRBa_102_P01_R_230	Saccharum hybrid cultivar R570
Sample_4_c23032_g1_i8	982	1e-40	SHCRBa_010_E09_R_100 SHCRBa_134_J05_F_340	Saccharum hybrid cultivar R570
Sample_4_c21544_g1_i1	2975	0	SHCRBa_172_K24_R_230	Saccharum hybrid cultivar R570
Sample_4_c21293_g1_i1	2374	0	SHCRBa_009_B01_R_270	Saccharum hybrid cultivar R570
Sample_4_c22243_g1_i1	3041	0	Sh086H20g_30	Saccharum hybrid cultivar R570
Sample_4_c15229_g1_i1	423	7e-97	SHCRBa_261_M16_F_340	Saccharum hybrid cultivar R570
Sample_4_c15362_g1_i1	816	8e-87	SHCRBa_162_H04_F_260	Saccharum hybrid cultivar R570
Sample_4_c6855_g1_i1	502	2e-110	SHCRBa_035_D21_F_420	Saccharum hybrid cultivar R570
Sample_4_c23612_g1_i2	1571	4e-69	NA	Saccharum officinarum (Sugarcane)
Sample_4_c24912_g1_i2	622	2e-62	NA	Saccharum officinarum (Sugarcane)
Sample_4_c11595_g1_i1	350	2e-16	SHCRBa_001_I10_R_120	Saccharum hybrid cultivar R570
Sample_4_c14609_g1_i1	729	2e-63	SHCRBa_121_P14_R_290	Saccharum hybrid cultivar R570
Sample_4_c19165_g2_i1	857	2e-152	SHCRBa_011_C11_R_30	Saccharum hybrid cultivar R570
Sample_4_c7304_g1_i2	1086	1e-162	SHCRBa_165_I15_R_290	Saccharum hybrid cultivar R570
Sample_4_c39915_g1_i1	392	1e-63	SHCRBa_103_C06_R_170	Saccharum hybrid cultivar R570
Sample_4_c22831_g2_i4	1397	0	SHCRBa_030_E01_R_10	Saccharum hybrid cultivar R570
Sample_4_c21197_g1_i4	556	7e-09	SLASR	Saccharum hybrid cultivar ROC22
Sample_4_c23860_g1_i3	2130	0	a4	Saccharum officinarum (Sugarcane)
Sample_4_c16269_g1_i1	1148	4e-176	SHCRBa_020_D23_F_270	Saccharum hybrid cultivar R570
Sample_4_c21257_g1_i1	1770	0	SHCRBa_186_P21_F_30	Saccharum hybrid cultivar R570
Sample_4_c20786_g1_i1	993	2e-79	NA	Saccharum officinarum (Sugarcane)
Sample_4_c15648_g3_i1	757	0	NCED1	Saccharum hybrid cultivar
Sample_4_c18507_g1_i1	884	1e-57	SHCRBa_201_A23_R_100	Saccharum hybrid cultivar R570
Sample_4_c17211_g1_i1	1180	1e-115	SHCRBa_004_G10_F_250 SHCRBa_021_E20_F_190	Saccharum hybrid cultivar R570
Sample_4_c19862_g1_i5	717	3e-51	SHCRBa_074_M02_R_10	Saccharum hybrid cultivar R570
Sample_4_c18421_g1_i1	1329	0	SHCRBa_257_A20_R_40	Saccharum hybrid cultivar R570
Sample_4_c18625_g1_i1	662	2e-46	SHCRBa_168_J15_F_230	Saccharum hybrid cultivar R570
Sample_4_c23469_g1_i3	1607	2e-149	CBL9	Saccharum hybrid cultivar GT28
Sample_4_c18989_g2_i1	354	7e-37	SHCRBa_167_G07_R_10	Saccharum hybrid cultivar R570
Sample_4_c15378_g1_i2	1119	0	SHCRBa_185_O22_F_80	Saccharum hybrid cultivar R570
Sample_4_c12446_g1_i1	506	1e-52	SHCRBa_163_G19_R_90	Saccharum hybrid cultivar R570
Sample_4_c41299_g1_i1	358	8e-35	SHCRBa_256_D11_R_270	Saccharum hybrid cultivar R570
Sample_4_c16828_g1_i1	949	1e-105	NA	Miscanthus sinensis (Japanese silver grass) (Saccharum japonicum)
Sample_4_c21689_g2_i1	2204	0	SHCRBa_010_E09_R_410	Saccharum hybrid cultivar R570
Sample_4_c16373_g1_i3	715	4e-80	SHCRBa_008_B11_R_90	Saccharum hybrid cultivar R570
Sample_4_c30673_g1_i1	341	9e-75	SHCRBa_104_G22_F_10	Saccharum hybrid cultivar R570
Sample_4_c16489_g1_i1	711	9e-32	SHCRBa_027_I16_F_40	Saccharum hybrid cultivar R570
Sample_4_c15015_g1_i2	1919	0	Sh015N23g_160	Saccharum hybrid cultivar
Sample_4_c2335_g1_i1	555	3e-125	SHCRBa_033_L20_F_130 SHCRBa_073_J10_F_190	Saccharum hybrid cultivar R570
Sample_4_c5869_g1_i1	555	5e-79	SHCRBa_190_D01_R_40	Saccharum hybrid cultivar R570
Sample_4_c21446_g1_i2	1617	4e-111	SHCRBa_098_E22_R_280	Saccharum hybrid cultivar R570
Sample_4_c21478_g1_i2	1331	0	SHCRBa_044_D02_F_200	Saccharum hybrid cultivar R570
Sample_4_c12334_g1_i1	588	9e-80	SHCRBa_045_L22_F_40	Saccharum hybrid cultivar R570
Sample_4_c12303_g1_i1	666	4e-84	TRXh2	Saccharum hybrid cultivar Yacheng05-179
Sample_4_c193_g1_i1	301	1e-19	SHCRBa_026_H12_F_90	Saccharum hybrid cultivar R570
Sample_4_c35988_g1_i1	634	9e-101	SHCRBa_230_N09_R_300	Saccharum hybrid cultivar R570
Sample_4_c25139_g1_i2	3416	0	SHCRBa_015_H09_R_100	Saccharum hybrid cultivar R570
Sample_4_c17821_g1_i2	2135	0	SHCRBa_032_N13_F_90	Saccharum hybrid cultivar R570
Sample_4_c31796_g1_i1	429	5e-69	MsiHd1	Miscanthus sinensis (Japanese silver grass) (Saccharum japonicum)
Sample_4_c18280_g1_i1	688	2e-69	NA	Saccharum hybrid cultivar SP80-3280
Sample_4_c17028_g1_i2	702	4e-93	aco	Saccharum officinarum (Sugarcane)
Sample_4_c22292_g1_i1	2251	0	SHCRBa_028_E10_F_140	Saccharum hybrid cultivar R570
Sample_4_c13306_g1_i1	444	6e-49	SHCRBa_006_C11_F_130	Saccharum hybrid cultivar R570
Sample_4_c20733_g4_i1	1449	3e-56	SHCRBa_144_K17_F_320	Saccharum hybrid cultivar R570
Sample_4_c25290_g1_i1	2855	0	SHCRBa_103_C06_R_40	Saccharum hybrid cultivar R570
Sample_4_c20903_g1_i1	1582	0	OEE1	Saccharum hybrid cultivar
Sample_4_c23974_g1_i4	1552	0	Sh015N23g_090	Saccharum hybrid cultivar
Sample_4_c16829_g1_i2	590	6e-29	SHCRBa_041_N14_R_10	Saccharum hybrid cultivar R570
Sample_4_c13481_g1_i1	342	4e-11	NA	Saccharum officinarum (Sugarcane)
Sample_4_c22694_g3_i1	1516	0	SHCRBa_016_K03_R_250	Saccharum hybrid cultivar R570
Sample_4_c15966_g2_i1	1695	0	SHCRBa_165_I15_F_170	Saccharum hybrid cultivar R570
Sample_4_c21389_g1_i1	2336	0	SHCRBa_119_B13_F_300	Saccharum hybrid cultivar R570
Sample_4_c21874_g1_i3	859	4e-106	SHCRBa_166_F02_R_150 SHCRBa_222_J24_F_150 SHCRBa_224_E06_R_390 SHCRBa_254_D06_F_100	Saccharum hybrid cultivar R570
Sample_4_c36719_g1_i1	305	8e-64	SHCRBa_020_L15_F_160	Saccharum hybrid cultivar R570
Sample_4_c21572_g1_i1	2095	0	SHCRBa_031_P04_R_60	Saccharum hybrid cultivar R570
Sample_4_c18558_g2_i1	1495	0	NA	Saccharum officinarum (Sugarcane)
Sample_4_c16792_g1_i1	1202	1e-129	SHCRBa_120_L03_F_150	Saccharum hybrid cultivar R570
Sample_4_c21837_g1_i5	1331	8e-115	SHCRBa_201_O14_R_250	Saccharum hybrid cultivar R570
Sample_4_c20285_g1_i1	754	4e-50	SHCRBa_029_O19_F_170 SHCRBa_029_O19_F_230	Saccharum hybrid cultivar R570
Sample_4_c18618_g1_i1	730	2e-99	SHCRBa_022_I19_R_130	Saccharum hybrid cultivar R570
Sample_4_c14365_g1_i1	2612	0	SHCRBa_098_E22_R_100	Saccharum hybrid cultivar R570
Sample_4_c23006_g1_i1	2067	0	ACS1	Saccharum hybrid cultivar SP80-3280
Sample_4_c12685_g1_i1	561	7e-15	SHCRBa_261_H05_F_170	Saccharum hybrid cultivar R570
Sample_4_c18738_g1_i2	2803	0	SHCRBa_020_D23_R_290	Saccharum hybrid cultivar R570
Sample_4_c10806_g1_i1	548	2e-122	SHCRBa_008_G08_R_180	Saccharum hybrid cultivar R570
Sample_4_c21752_g1_i3	1526	0	SHCRBa_028_H13_R_460	Saccharum hybrid cultivar R570
Sample_4_c19444_g1_i1	380	1e-31	SHCRBa_109_M04_R_50	Saccharum hybrid cultivar R570
Sample_4_c24462_g1_i2	1606	0	SHCRBa_179_G22_F_140 SHCRBa_181_K17_F_110	Saccharum hybrid cultivar R570
Sample_4_c1396_g1_i1	344	1e-16	SHCRBa_028_K12_R_330	Saccharum hybrid cultivar R570
Sample_4_c13749_g1_i1	2484	0	NA	Saccharum hybrid cultivar
Sample_4_c38445_g1_i1	802	7e-172	SHCRBa_119_B13_R_140	Saccharum hybrid cultivar R570
Sample_4_c43570_g1_i1	543	2e-122	SHCRBa_029_J02_R_150	Saccharum hybrid cultivar R570
Sample_4_c23447_g1_i2	2232	0	SHCRBa_133_K20_R_340	Saccharum hybrid cultivar R570
Sample_4_c18649_g1_i1	1008	6e-78	SHCRBa_250_M20_F_150	Saccharum hybrid cultivar R570
Sample_4_c10019_g1_i1	494	1e-92	SHCRBa_152_D05_F_160	Saccharum hybrid cultivar R570
Sample_4_c1648_g1_i1	335	9e-71	NA	Saccharum hybrid cultivar FN-41
Sample_4_c16147_g1_i1	778	1e-38	SHCRBa_010_J05_F_190	Saccharum hybrid cultivar R570
Sample_4_c21357_g1_i1	1838	0	SHCRBa_218_D02_R_190	Saccharum hybrid cultivar R570
Sample_4_c23871_g2_i1	2482	0	SHCRBa_018_K13_R_100	Saccharum hybrid cultivar R570
Sample_4_c36301_g1_i1	556	3e-100	SHCRBa_176_L06_F_50 SHCRBa_176_L06_F_90	Saccharum hybrid cultivar R570
Sample_4_c5348_g1_i1	532	2e-32	SHCRBa_119_B13_R_340	Saccharum hybrid cultivar R570
Sample_4_c20377_g1_i1	3999	0	SHCRBa_027_I07_R_530	Saccharum hybrid cultivar R570
Sample_4_c23746_g1_i1	1589	0	CAD	Saccharum officinarum (Sugarcane)
Sample_4_c32708_g1_i1	424	1e-87	SHCRBa_261_M16_F_40	Saccharum hybrid cultivar R570
Sample_4_c23847_g2_i1	345	6e-30	POD	Saccharum arundinaceum
Sample_4_c22464_g1_i1	517	5e-95	SHCRBa_011_C11_R_50	Saccharum hybrid cultivar R570
Sample_4_c42437_g1_i1	392	9e-36	SHCRBa_059_B13_F_20	Saccharum hybrid cultivar R570
Sample_4_c18718_g1_i1	791	1e-117	SHCRBa_224_E06_R_400	Saccharum hybrid cultivar R570
Sample_4_c31870_g1_i1	535	1e-109	SHCRBa_102_M12_F_10	Saccharum hybrid cultivar R570
Sample_4_c18298_g1_i2	2119	0	SHCRBa_020_L15_R_210	Saccharum hybrid cultivar R570
Sample_4_c22698_g1_i3	1948	0	SHCRBa_008_B11_F_320	Saccharum hybrid cultivar R570
Sample_4_c13060_g1_i1	1442	6e-180	NA	Saccharum hybrid cultivar R570
Sample_4_c28689_g1_i1	402	1e-40	SHCRBa_022_B01_R_170	Saccharum hybrid cultivar R570
Sample_4_c41782_g1_i1	396	6e-40	SERK1	Saccharum hybrid cultivar
Sample_4_c13748_g2_i2	924	9e-155	SHCRBa_168_J15_F_230	Saccharum hybrid cultivar R570
Sample_4_c22942_g1_i1	2247	0	SHCRBa_019_K12_R_90	Saccharum hybrid cultivar R570
Sample_4_c18869_g2_i1	733	2e-47	dr2	Saccharum hybrid cultivar SP80-3280
Sample_4_c22563_g1_i1	1918	0	NA	Saccharum hybrid cultivar
Sample_4_c24058_g1_i1	3334	0	AKT1	Saccharum hybrid cultivar
Sample_4_c31428_g1_i1	458	6e-105	NA	Saccharum arundinaceum
Sample_4_c21889_g1_i2	988	2e-45	SHCRBa_267_M24_R_280	Saccharum hybrid cultivar R570
Sample_4_c28993_g1_i1	391	4e-22	SHCRBa_045_A10_F_60 SHCRBa_093_A03_F_60 SHCRBa_108_C04_R_70 SHCRBa_145_O03_F_60	Saccharum hybrid cultivar R570
Sample_4_c22506_g2_i1	1574	8e-136	SHCRBa_094_E17_F_400	Saccharum hybrid cultivar R570
Sample_4_c14821_g1_i1	4657	0	matK	Saccharum officinarum (Sugarcane)
Sample_4_c20297_g2_i1	1385	0	SHCRBa_062_I05_R_90	Saccharum hybrid cultivar R570
Sample_4_c12944_g1_i1	1303	2e-174	NA	Saccharum hybrid cultivar GT28
Sample_4_c19775_g1_i1	1815	0	SHCRBa_032_N13_F_120 SHCRBa_035_H11_R_180	Saccharum hybrid cultivar R570
Sample_4_c32151_g1_i1	491	7e-112	SHCRBa_190_D01_R_130	Saccharum hybrid cultivar R570
Sample_4_c24998_g1_i3	2399	0	SHCRBa_152_D05_R_320	Saccharum hybrid cultivar R570
Sample_4_c39054_g1_i1	388	1e-85	SHCRBa_026_B05_R_190 SHCRBa_026_F17_F_60	Saccharum hybrid cultivar R570
Sample_4_c33109_g1_i1	406	2e-67	SHCRBa_022_K23_R_30	Saccharum hybrid cultivar R570
Sample_4_c25257_g1_i3	1436	3e-126	SHCRBa_050_H11_R_580	Saccharum hybrid cultivar R570
Sample_4_c3352_g1_i1	518	7e-104	SHCRBa_011_L19_R_10	Saccharum hybrid cultivar R570
Sample_4_c24575_g1_i1	2927	0	GluD1	Saccharum hybrid cultivar
Sample_4_c4793_g1_i1	818	4e-148	SHCRBa_044_D02_F_100	Saccharum hybrid cultivar R570
Sample_4_c2773_g1_i1	342	2e-75	SHCRBa_166_F02_R_60 SHCRBa_224_E06_R_200	Saccharum hybrid cultivar R570
Sample_4_c23355_g4_i1	1145	0	SHCRBa_159_J23_R_590	Saccharum hybrid cultivar R570
Sample_4_c15493_g1_i2	505	1e-81	SHCRBa_107_M24_R_160	Saccharum hybrid cultivar R570
Sample_4_c25769_g1_i1	324	6e-61	SHCRBa_162_H04_F_220	Saccharum hybrid cultivar R570
Sample_4_c20006_g1_i2	1425	0	SHCRBa_023_A24_F_30	Saccharum hybrid cultivar R570
Sample_4_c44781_g1_i1	484	2e-108	SHCRBa_120_L03_R_80	Saccharum hybrid cultivar R570
Sample_4_c20647_g1_i2	2317	0	ERD6	Saccharum hybrid cultivar GT28
Sample_4_c39378_g1_i1	329	2e-69	SHCRBa_022_C12_R_30	Saccharum hybrid cultivar R570
Sample_4_c23032_g1_i2	813	9e-49	SHCRBa_083_M12_F_60 SHCRBa_149_L20_R_90	Saccharum hybrid cultivar R570
Sample_4_c12533_g1_i1	1457	0	BAK1	Saccharum hybrid cultivar Yacheng05-179
Sample_4_c25332_g2_i2	957	8e-76	Cyclin-H1-1	Saccharum hybrid cultivar R570
Sample_4_c12744_g1_i1	670	3e-80	SHCRBa_165_I15_F_490	Saccharum hybrid cultivar R570
Sample_4_c1319_g1_i1	447	5e-43	SHCRBa_026_H12_F_90	Saccharum hybrid cultivar R570
Sample_4_c33444_g1_i1	426	3e-38	SHCRBa_024_F14_R_100	Saccharum hybrid cultivar R570
Sample_4_c24598_g2_i1	2385	0	SHCRBa_160_F12_F_90	Saccharum hybrid cultivar R570
Sample_4_c41680_g1_i1	570	6e-105	SHCRBa_120_L03_F_10	Saccharum hybrid cultivar R570
Sample_4_c30330_g1_i1	488	1e-56	SHCRBa_185_C01_F_430	Saccharum hybrid cultivar R570
Sample_4_c16790_g3_i1	1078	7e-127	SHCRBa_168_J15_R_270	Saccharum hybrid cultivar R570
Sample_4_c24353_g3_i3	1535	0	SHCRBa_218_D04_R_60	Saccharum hybrid cultivar R570
Sample_4_c19620_g1_i1	1698	0	SHCRBa_165_I15_F_320	Saccharum hybrid cultivar R570
Sample_4_c21225_g1_i2	1579	0	SHCRBa_168_J15_R_140	Saccharum hybrid cultivar R570
Sample_4_c22831_g2_i1	929	3e-136	SHCRBa_030_E01_R_10	Saccharum hybrid cultivar R570
Sample_4_c13308_g1_i1	1247	8e-84	SHCRBa_119_B13_F_420	Saccharum hybrid cultivar R570
Sample_4_c25797_g1_i1	406	2e-84	NA	Saccharum hybrid cultivar R570
Sample_4_c25185_g2_i1	7642	0	SHCRBa_036_F20_R_20	Saccharum hybrid cultivar R570
Sample_4_c23123_g1_i2	1577	0	SHCRBa_190_D01_R_360	Saccharum hybrid cultivar R570
Sample_4_c24710_g1_i1	1913	0	SHCRBa_184_K13_R_80	Saccharum hybrid cultivar R570
Sample_4_c24694_g1_i1	2256	0	NIN1	Saccharum hybrid cultivar GT28
Sample_4_c24414_g1_i4	2251	0	NA	Saccharum hybrid (Sugarcane)
Sample_4_c8208_g1_i1	653	2e-155	SHCRBa_161_O13_R_110	Saccharum hybrid cultivar R570
Sample_4_c14821_g1_i2	5494	0	matK	Saccharum officinarum (Sugarcane)
Sample_4_c16159_g1_i2	1501	0	SHCRBa_258_H24_R_380	Saccharum hybrid cultivar R570
Sample_4_c38763_g1_i1	466	6e-103	SHCRBa_225_M19_R_290	Saccharum hybrid cultivar R570
Sample_4_c20132_g1_i1	835	1e-60	SHCRBa_261_M16_R_310	Saccharum hybrid cultivar R570
Sample_4_c15637_g1_i1	785	1e-134	SHCRBa_261_M16_F_330	Saccharum hybrid cultivar R570
Sample_4_c6337_g1_i1	389	2e-84	SHCRBa_190_D01_R_130	Saccharum hybrid cultivar R570
Sample_4_c16550_g2_i1	1211	2e-120	SAP1	Saccharum officinarum (Sugarcane)
Sample_4_c32413_g1_i1	888	7e-163	SHCRBa_265_I24_F_300	Saccharum hybrid cultivar R570
Sample_4_c25144_g1_i2	2102	0	NA	Saccharum hybrid cultivar FN-41
Sample_4_c17028_g1_i1	676	5e-92	aco	Saccharum officinarum (Sugarcane)
Sample_4_c23535_g1_i2	3611	0	SHCRBa_115_J16_R_420	Saccharum hybrid cultivar R570
Sample_4_c21443_g1_i2	1617	0	NA	Saccharum hybrid cultivar
Sample_4_c22065_g1_i2	1874	0	SHCRBa_028_K12_F_270	Saccharum hybrid cultivar R570
Sample_4_c18595_g2_i2	935	2e-106	SHCRBa_001_I10_R_20	Saccharum hybrid cultivar R570
Sample_4_c22501_g2_i2	1862	0	NA	Saccharum hybrid cultivar GT28
Sample_4_c6488_g1_i1	815	3e-144	TPS1	Saccharum spp. complex hybrid
Sample_4_c818_g1_i1	409	3e-48	DREB2	Saccharum arundinaceum
Sample_4_c29455_g1_i1	480	3e-99	SHCRBa_185_O22_R_60	Saccharum hybrid cultivar R570
Sample_4_c15880_g1_i1	461	5e-70	SHCRBa_025_L09_R_240	Saccharum hybrid cultivar R570
Sample_4_c8627_g1_i1	728	2e-168	SHCRBa_152_D05_R_40	Saccharum hybrid cultivar R570
Sample_4_c42485_g1_i1	585	7e-72	SHCRBa_251_A10_F_10	Saccharum hybrid cultivar R570
Sample_4_c25180_g3_i1	2295	0	GID1	Saccharum officinarum (Sugarcane)
Sample_4_c23087_g1_i1	2494	0	SHCRBa_107_F16_R_30	Saccharum hybrid cultivar R570
Sample_4_c24097_g1_i3	1966	0	Sh148J07_20	Saccharum hybrid cultivar R570
Sample_4_c21560_g1_i1	1695	0	COMT	Saccharum officinarum (Sugarcane)
Sample_4_c44204_g1_i1	321	3e-51	SHCRBa_261_D02_F_280	Saccharum hybrid cultivar R570
Sample_4_c17680_g1_i1	1877	0	SHCRBa_257_A20_F_30	Saccharum hybrid cultivar R570
Sample_4_c8672_g1_i1	880	1e-163	NA	Saccharum hybrid (Sugarcane)
Sample_4_c20526_g1_i1	2450	0	NA	Saccharum hybrid cultivar R570
Sample_4_c22831_g2_i2	1567	0	SHCRBa_030_E01_R_10	Saccharum hybrid cultivar R570
Sample_4_c12757_g1_i1	1181	3e-159	SHCRBa_035_B09_R_150	Saccharum hybrid cultivar R570
Sample_4_c23232_g1_i2	2404	0	pglcat8	Saccharum officinarum (Sugarcane)
Sample_4_c11874_g1_i1	1358	0	SHCRBa_102_P01_R_490	Saccharum hybrid cultivar R570
Sample_4_c9413_g1_i1	812	0	SHCRBa_107_N16_F_20	Saccharum hybrid cultivar R570
Sample_4_c18152_g1_i1	905	2e-164	SHCRBa_107_M24_R_160	Saccharum hybrid cultivar R570
Sample_4_c20164_g1_i1	1205	6e-56	SHCRBa_170_C07_R_430	Saccharum hybrid cultivar R570
Sample_4_c16995_g1_i1	1120	2e-169	SHCRBa_185_O22_R_90	Saccharum hybrid cultivar R570
Sample_4_c6811_g2_i1	2535	0	SHCRBa_014_A20_F_120	Saccharum hybrid cultivar R570
Sample_4_c23747_g5_i3	968	8e-54	SHCRBa_050_H11_F_310	Saccharum hybrid cultivar R570
Sample_4_c15281_g1_i1	939	8e-159	NA	Saccharum officinarum (Sugarcane)
Sample_4_c21357_g1_i3	2201	0	SHCRBa_218_D02_R_190	Saccharum hybrid cultivar R570
Sample_4_c23470_g2_i1	2357	0	SHCRBa_165_I15_R_180	Saccharum hybrid cultivar R570
Sample_4_c13230_g2_i2	365	4e-43	NA	Saccharum hybrid cultivar Q117
Sample_4_c2440_g1_i1	636	4e-121	SHCRBa_127_N06_F_30	Saccharum hybrid cultivar R570
Sample_4_c10800_g1_i1	1272	0	SHCRBa_004_I20_F_160	Saccharum hybrid cultivar R570
Sample_4_c12812_g1_i1	1190	0	SHCRBa_098_E22_R_30	Saccharum hybrid cultivar R570
Sample_4_c22602_g1_i3	1129	5e-113	SHCRBa_011_L19_F_140	Saccharum hybrid cultivar R570
Sample_4_c41801_g1_i1	610	1e-118	SHCRBa_261_H05_F_70	Saccharum hybrid cultivar R570
Sample_4_c7299_g1_i2	671	6e-121	SHCRBa_013_P09_R_10	Saccharum hybrid cultivar R570
Sample_4_c5437_g1_i1	1118	5e-169	SHCRBa_022_I19_R_80	Saccharum hybrid cultivar R570
Sample_4_c16435_g1_i2	1013	8e-177	SHCRBa_170_F15_F_200	Saccharum hybrid cultivar R570
Sample_4_c2075_g1_i1	450	4e-32	SHCRBa_238_G09_R_260 SHCRBa_240_C21_R_280	Saccharum hybrid cultivar R570
Sample_4_c19642_g1_i1	1386	0	SHCRBa_159_H10_F_90	Saccharum hybrid cultivar R570
Sample_4_c834_g1_i1	412	6e-96	SHCRBa_116_M17_R_150	Saccharum hybrid cultivar R570
Sample_4_c23974_g1_i6	1359	0	Cdc2	Saccharum hybrid cultivar ROC16
Sample_4_c21957_g1_i1	1717	0	SHCRBa_028_K12_F_320	Saccharum hybrid cultivar R570
Sample_4_c13563_g2_i1	995	6e-153	NA	Saccharum hybrid cultivar R570
Sample_4_c25634_g1_i1	731	4e-140	SHCRBa_203_M04_R_20	Saccharum hybrid cultivar R570
Sample_4_c21586_g1_i1	1795	0	SHCRBa_027_N23_R_80	Saccharum hybrid cultivar R570
Sample_4_c9715_g1_i1	3894	0	petA	Saccharum officinarum (Sugarcane)
Sample_4_c19997_g1_i1	778	5e-17	MT	Saccharum hybrid cultivar ROC20
Sample_4_c3027_g1_i1	515	3e-88	putative hypothetical protein	Saccharum hybrid cultivar R570
Sample_4_c24961_g1_i4	3020	0	NA	Saccharum hybrid cultivar R570
Sample_4_c25343_g1_i5	1304	0	LSG	Saccharum hybrid cultivar
Sample_4_c23638_g1_i1	1063	3e-151	SHCRBa_050_D15_F_60	Saccharum hybrid cultivar R570
Sample_4_c11658_g1_i1	2582	0	SHCRBa_140_J14_R_260	Saccharum hybrid cultivar R570
Sample_4_c16877_g1_i1	1208	1e-148	SHCRBa_028_H13_R_380	Saccharum hybrid cultivar R570
Sample_4_c18934_g1_i1	948	6e-64	SHCRBa_121_P14_F_10	Saccharum hybrid cultivar R570
Sample_4_c19797_g1_i2	1473	0	GS1.a	Saccharum officinarum (Sugarcane)
Sample_4_c19675_g1_i1	1502	0	SHCRBa_269_K20_F_300	Saccharum hybrid cultivar R570
Sample_4_c11607_g1_i1	913	4e-89	SHCRBa_103_C06_R_20	Saccharum hybrid cultivar R570
Sample_4_c21113_g1_i1	1707	0	SHCRBa_261_H05_F_170	Saccharum hybrid cultivar R570
Sample_4_c23123_g1_i1	1253	0	SHCRBa_190_D01_R_360	Saccharum hybrid cultivar R570
Sample_4_c21837_g1_i4	1473	2e-170	SHCRBa_201_O14_R_250	Saccharum hybrid cultivar R570
Sample_4_c15058_g1_i2	1863	0	SHCRBa_073_J10_R_20	Saccharum hybrid cultivar R570
Sample_4_c13591_g1_i1	1722	0	NA	Saccharum officinarum (Sugarcane)
Sample_4_c19814_g2_i1	1471	4e-173	SHCRBa_089_D15_F_130	Saccharum hybrid cultivar R570
Sample_4_c40059_g1_i1	1083	0	SHCRBa_041_J05_F_110 SHCRBa_041_J05_F_210 SHCRBa_041_J05_F_330	Saccharum hybrid cultivar R570
Sample_4_c12762_g1_i1	519	4e-107	CycD4.1	Saccharum hybrid cultivar ROC16
Sample_4_c23006_g1_i2	2042	0	ACS1	Saccharum hybrid cultivar SP80-3280
Sample_4_c16212_g1_i1	1145	0	SHCRBa_165_F05_F_210	Saccharum hybrid cultivar R570
Sample_4_c22227_g2_i1	1644	0	NA	Saccharum officinarum (Sugarcane)
Sample_4_c23986_g1_i1	1740	0	SHCRBa_185_O22_F_100	Saccharum hybrid cultivar R570
Sample_4_c18272_g1_i1	357	1e-63	SHCRBa_012_P16_F_310	Saccharum hybrid cultivar R570
Sample_4_c19103_g1_i1	1010	2e-96	MPS	Saccharum hybrid cultivar
Sample_4_c23612_g1_i3	1511	6e-70	NA	Saccharum officinarum (Sugarcane)
Sample_4_c24961_g1_i7	3133	0	NA	Saccharum hybrid cultivar R570
Sample_4_c22396_g1_i1	1857	0	ALDH5F1	Saccharum officinarum (Sugarcane)
Sample_4_c16395_g1_i1	2321	0	SHCRBa_022_D05_R_180 SHCRBa_022_D05_R_90	Saccharum hybrid cultivar R570
Sample_4_c17196_g1_i1	1907	0	NA	Saccharum hybrid cultivar FN-41
Sample_4_c21165_g1_i1	1242	1e-160	SHCRBa_055_F12_F_220	Saccharum hybrid cultivar R570
Sample_4_c23612_g1_i5	1452	1e-89	NA	Saccharum officinarum (Sugarcane)
Sample_4_c37923_g1_i1	675	7e-68	SHCRBa_151_D24_F_80	Saccharum hybrid cultivar R570
Sample_4_c11259_g1_i1	575	4e-19	SHCRBa_261_M16_F_40	Saccharum hybrid cultivar R570
Sample_4_c21634_g1_i2	2404	0	NA	Saccharum arundinaceum
Sample_4_c29337_g1_i1	336	2e-59	SHCRBa_230_N09_R_300	Saccharum hybrid cultivar R570
Sample_4_c23362_g3_i1	404	3e-22	SHCRBa_050_A17_F_80 SHCRBa_050_A17_R_20 SHCRBa_050_A17_R_30	Saccharum hybrid cultivar R570
Sample_4_c3254_g1_i1	396	3e-34	NA	Saccharum officinarum (Sugarcane)
Sample_4_c20519_g1_i1	1193	9e-106	SHCRBa_009_E01_R_10 SHCRBa_010_J05_R_270	Saccharum hybrid cultivar R570
Sample_4_c25343_g1_i3	2159	8e-176	LSG	Saccharum hybrid cultivar
Sample_4_c21837_g1_i2	1440	4e-158	SHCRBa_201_O14_R_250	Saccharum hybrid cultivar R570
Sample_4_c24763_g1_i1	2247	0	hsp70	Saccharum hybrid cultivar
Sample_4_c174_g1_i1	372	2e-59	SHCRBa_020_A05_R_10	Saccharum hybrid cultivar R570
Sample_4_c14672_g1_i2	2044	0	SHCRBa_120_L03_R_160	Saccharum hybrid cultivar R570
Sample_4_c14609_g1_i2	480	5e-17	SHCRBa_121_P14_R_290	Saccharum hybrid cultivar R570
Sample_4_c24442_g1_i5	1273	2e-145	SHCRBa_027_K08_R_60	Saccharum hybrid cultivar R570
Sample_4_c12670_g1_i1	1571	0	SHCRBa_144_K17_F_300	Saccharum hybrid cultivar R570
Sample_4_c33149_g1_i1	641	1e-75	SHCRBa_121_P14_R_100	Saccharum hybrid cultivar R570
Sample_4_c4787_g1_i1	314	8e-50	SHCRBa_225_M19_R_230	Saccharum hybrid cultivar R570
Sample_4_c30103_g1_i1	347	1e-18	SHCRBa_041_J05_F_110 SHCRBa_041_J05_F_210 SHCRBa_041_J05_F_330	Saccharum hybrid cultivar R570
Sample_4_c8674_g1_i1	605	2e-109	SHCRBa_258_H24_R_110	Saccharum hybrid cultivar R570
Sample_4_c22240_g1_i1	1312	4e-112	SHCRBa_168_J15_F_350	Saccharum hybrid cultivar R570
Sample_4_c42346_g1_i1	548	5e-52	Sh265O22g_170	Saccharum hybrid cultivar
Sample_4_c22866_g2_i2	833	3e-113	SHCRBa_011_C11_F_100	Saccharum hybrid cultivar R570
Sample_4_c24335_g1_i1	4072	0	SPSA	Saccharum hybrid cultivar ROC22
Sample_4_c12986_g1_i1	734	3e-48	SHCRBa_078_K12_R_140	Saccharum hybrid cultivar R570
Sample_4_c16010_g2_i1	1127	0	NA	Saccharum hybrid cultivar SP80-3280
Sample_4_c8774_g1_i1	712	3e-58	SHCRBa_022_O20_R_180 SHCRBa_035_B09_R_210 SHCRBa_053_L01_R_300 SHCRBa_101_B12_R_290 SHCRBa_196_O13_R_510	Saccharum hybrid cultivar R570
Sample_4_c25004_g1_i3	2511	0	SHCRBa_063_N24_R_170	Saccharum hybrid cultivar R570
Sample_4_c21865_g2_i2	1728	0	SHCRBa_059_B13_R_100	Saccharum hybrid cultivar R570
Sample_4_c22692_g1_i1	2023	3e-179	NA	Saccharum officinarum (Sugarcane)
Sample_4_c22544_g1_i1	5684	0	SHCRBa_008_B11_R_180	Saccharum hybrid cultivar R570
Sample_4_c15010_g1_i1	784	4e-104	SHCRBa_024_F14_F_290	Saccharum hybrid cultivar R570
Sample_4_c14048_g1_i1	1561	0	SHCRBa_035_J13_F_130	Saccharum hybrid cultivar R570
Sample_4_c5820_g1_i1	367	3e-74	SHCRBa_018_K13_F_250	Saccharum hybrid cultivar R570
Sample_4_c13748_g1_i1	432	5e-62	SHCRBa_168_J15_F_230	Saccharum hybrid cultivar R570
Sample_4_c16347_g1_i1	1437	0	SHCRBa_160_O06_F_30	Saccharum hybrid cultivar R570
Sample_4_c32347_g1_i1	356	2e-44	NA	Saccharum officinarum (Sugarcane)
Sample_4_c17477_g1_i1	1322	0	SHCRBa_119_B13_R_200	Saccharum hybrid cultivar R570
Sample_4_c21761_g1_i6	1186	3e-106	NA	Saccharum hybrid cultivar GT28
Sample_4_c4197_g1_i1	491	1e-66	SHCRBa_008_G08_R_140	Saccharum hybrid cultivar R570
Sample_4_c5343_g1_i1	483	8e-12	SHCRBa_151_D24_F_80	Saccharum hybrid cultivar R570
Sample_4_c25390_g1_i1	367	3e-50	SHCRBa_014_G09_F_120	Saccharum hybrid cultivar R570
Sample_4_c18707_g1_i1	2076	0	SHCRBa_033_L16_R_90	Saccharum hybrid cultivar R570
Sample_4_c15305_g1_i1	1435	6e-71	SHCRBa_082_J13_F_170	Saccharum hybrid cultivar R570
Sample_4_c40785_g1_i1	328	4e-54	SHCRBa_120_L03_F_10	Saccharum hybrid cultivar R570
Sample_4_c11027_g1_i1	620	3e-110	SHCRBa_115_J16_F_380	Saccharum hybrid cultivar R570
Sample_4_c12192_g1_i1	770	1e-96	NA	Saccharum officinarum (Sugarcane)
Sample_4_c25807_g1_i1	406	4e-68	SHCRBa_261_H05_R_250	Saccharum hybrid cultivar R570
Sample_4_c13731_g1_i1	974	2e-123	Sh265O22g_80 Sh51L01g_70	Saccharum hybrid cultivar
Sample_4_c7521_g2_i1	560	2e-126	SHCRBa_044_M03_F_70	Saccharum hybrid cultivar R570
Sample_4_c16229_g1_i1	1280	1e-135	CBS domain-containing protein	Saccharum hybrid cultivar R570
Sample_4_c22630_g1_i4	679	1e-102	CaM925	Saccharum officinarum (Sugarcane)
Sample_4_c23752_g3_i3	702	1e-25	dr1	Saccharum hybrid cultivar SP80-3280
Sample_4_c20155_g1_i2	1393	0	PRS4	Saccharum hybrid cultivar
Sample_4_c21478_g1_i3	1420	0	SHCRBa_044_D02_F_200	Saccharum hybrid cultivar R570
Sample_4_c15960_g1_i1	559	4e-15	SHCRBa_165_I15_F_470	Saccharum hybrid cultivar R570
Sample_4_c16556_g1_i1	828	2e-127	SHCRBa_029_J02_R_210	Saccharum hybrid cultivar R570
Sample_4_c14598_g1_i1	534	9e-48	R1MYB1	Saccharum hybrid cultivar Q117
Sample_4_c15993_g2_i1	314	5e-70	SHCRBa_230_N09_R_300	Saccharum hybrid cultivar R570
Sample_4_c4409_g1_i1	423	7e-94	SHCRBa_015_H09_F_90	Saccharum hybrid cultivar R570
Sample_4_c29600_g1_i1	616	4e-139	SHCRBa_260_G14_F_100	Saccharum hybrid cultivar R570
Sample_4_c23032_g1_i10	704	7e-51	SHCRBa_083_M12_F_60 SHCRBa_149_L20_R_90	Saccharum hybrid cultivar R570
Sample_4_c34631_g1_i1	399	7e-54	SHCRBa_103_C06_R_170	Saccharum hybrid cultivar R570
Sample_4_c37937_g1_i1	444	5e-39	SHCRBa_152_D05_F_160	Saccharum hybrid cultivar R570
Sample_4_c13455_g2_i1	1206	2e-139	SHCRBa_001_L05_R_30 SHCRBa_029_M13_R_70	Saccharum hybrid cultivar R570
Sample_4_c29691_g1_i1	670	2e-94	SHCRBa_010_J05_F_170	Saccharum hybrid cultivar R570
Sample_4_c27670_g1_i1	871	5e-161	SHCRBa_033_L20_F_60 SHCRBa_073_J10_F_140	Saccharum hybrid cultivar R570
Sample_4_c35354_g1_i1	523	7e-48	NA	Saccharum hybrid cultivar FN-41
Sample_4_c14011_g1_i1	918	3e-168	SHCRBa_008_G08_F_310	Saccharum hybrid cultivar R570
Sample_4_c5096_g1_i1	350	2e-50	SHCRBa_022_D05_F_250	Saccharum hybrid cultivar R570
Sample_4_c22292_g1_i2	2523	0	SHCRBa_028_E10_F_140	Saccharum hybrid cultivar R570
Sample_4_c11404_g1_i1	764	1e-176	SHCRBa_024_F14_F_290	Saccharum hybrid cultivar R570
Sample_4_c18058_g1_i1	1443	0	Sh265O22g_140	Saccharum hybrid cultivar
Sample_4_c6768_g1_i1	2020	0	SHCRBa_030_N11_F_190	Saccharum hybrid cultivar R570
Sample_4_c2637_g1_i1	503	7e-68	SHCRBa_218_D04_R_180	Saccharum hybrid cultivar R570
Sample_4_c7743_g1_i1	821	0	SHCRBa_165_I15_F_280	Saccharum hybrid cultivar R570
Sample_4_c20307_g1_i1	1447	0	SHCRBa_050_H11_F_10	Saccharum hybrid cultivar R570
Sample_4_c34979_g1_i1	721	2e-151	SHCRBa_045_L22_R_100	Saccharum hybrid cultivar R570
Sample_4_c12160_g1_i1	1050	4e-40	SHCRBa_119_B13_F_10	Saccharum hybrid cultivar R570
Sample_4_c22994_g1_i3	789	4e-52	SHCRBa_121_B20_F_50	Saccharum hybrid cultivar R570
Sample_4_c13455_g1_i1	1660	0	SHCRBa_049_K23_R_70	Saccharum hybrid cultivar R570
Sample_4_c29343_g1_i1	478	1e-32	SHCRBa_168_J15_F_300	Saccharum hybrid cultivar R570
Sample_4_c24469_g1_i1	1420	2e-163	SHCRBa_102_M12_R_90	Saccharum hybrid cultivar R570
Sample_4_c22729_g1_i1	2891	0	SHCRBa_010_J05_R_20	Saccharum hybrid cultivar R570
Sample_4_c16423_g1_i1	1588	0	SHCRBa_225_M19_F_360	Saccharum hybrid cultivar R570
Sample_4_c17285_g1_i1	956	4e-63	SHCRBa_170_C07_R_130	Saccharum hybrid cultivar R570
Sample_4_c28950_g1_i1	410	2e-70	SHCRBa_261_O20_F_130	Saccharum hybrid cultivar R570
Sample_4_c20873_g3_i2	1090	1e-34	ERF3	Saccharum officinarum (Sugarcane)
Sample_4_c5912_g1_i1	744	2e-106	SHCRBa_078_K12_F_230	Saccharum hybrid cultivar R570
Sample_4_c17022_g2_i1	467	3e-92	SHCRBa_252_E12_F_50	Saccharum hybrid cultivar R570
Sample_4_c24986_g1_i1	3173	0	SHCRBa_184_K13_F_60	Saccharum hybrid cultivar R570
Sample_4_c21443_g1_i3	1822	0	NA	Saccharum hybrid cultivar
Sample_4_c598_g1_i2	309	3e-34	SHCRBa_010_J05_F_30	Saccharum hybrid cultivar R570
Sample_4_c21_g1_i1	740	9e-148	SHCRBa_035_J13_F_130	Saccharum hybrid cultivar R570
Sample_4_c19286_g2_i1	1428	0	2RMyb1	Saccharum hybrid cultivar
Sample_4_c19797_g1_i1	1637	0	GS1.a	Saccharum officinarum (Sugarcane)
Sample_4_c3982_g1_i2	826	0	SHCRBa_211_I07_R_20	Saccharum hybrid cultivar R570
Sample_4_c22240_g1_i5	1403	1e-111	SHCRBa_168_J15_F_350	Saccharum hybrid cultivar R570
Sample_4_c19765_g1_i1	1936	0	P5CS1	Saccharum hybrid cultivar
Sample_4_c23232_g1_i1	2381	0	pglcat8	Saccharum officinarum (Sugarcane)
Sample_4_c39413_g1_i1	942	0	SHCRBa_134_J05_F_400	Saccharum hybrid cultivar R570
Sample_4_c24221_g1_i1	2394	0	NA	Saccharum hybrid cultivar GT28
Sample_4_c17473_g1_i2	1187	2e-123	SHCRBa_198_K24_R_50	Saccharum hybrid cultivar R570
Sample_4_c22326_g2_i1	2670	0	SHCRBa_185_C01_F_390	Saccharum hybrid cultivar R570
Sample_4_c22737_g1_i4	389	1e-80	SHCRBa_185_O22_F_390	Saccharum hybrid cultivar R570
Sample_4_c19444_g2_i1	1172	1e-157	SHCRBa_109_M04_R_50	Saccharum hybrid cultivar R570
Sample_4_c24071_g1_i4	1850	0	SHCRBa_046_L16_R_20	Saccharum hybrid cultivar R570
Sample_4_c24203_g1_i1	1331	4e-150	SHCRBa_019_O15_R_10	Saccharum hybrid cultivar R570
Sample_4_c15801_g3_i1	1106	6e-155	kn1	Saccharum hybrid cultivar ROC22
Sample_4_c18847_g1_i1	2969	0	SHCRBa_170_C07_F_420	Saccharum hybrid cultivar R570
Sample_4_c23929_g1_i2	430	1e-07	SHCRBa_181_K17_R_210	Saccharum hybrid cultivar R570
Sample_4_c13842_g1_i1	460	3e-93	SHCRBa_225_M19_F_320	Saccharum hybrid cultivar R570
Sample_4_c23851_g3_i2	949	4e-66	SHCRBa_003_N22_R_120	Saccharum hybrid cultivar R570
Sample_4_c30193_g1_i1	414	4e-30	SHCRBa_184_K13_R_70	Saccharum hybrid cultivar R570
Sample_4_c23230_g1_i1	866	1e-135	SHCRBa_082_J13_R_420	Saccharum hybrid cultivar R570
Sample_4_c7485_g2_i1	512	3e-96	SHCRBa_121_P14_R_100	Saccharum hybrid cultivar R570
Sample_4_c31250_g1_i1	524	5e-116	SHCRBa_107_M24_F_290	Saccharum hybrid cultivar R570
Sample_4_c9059_g1_i1	1092	0	SHCRBa_119_B13_F_130	Saccharum hybrid cultivar R570
Sample_4_c36058_g1_i1	532	2e-88	SHCRBa_097_O14_F_50	Saccharum hybrid cultivar R570
Sample_4_c28230_g1_i1	352	5e-78	Sh015N23g_030	Saccharum hybrid cultivar
Sample_4_c29857_g1_i1	580	2e-101	SHCRBa_261_H05_F_70	Saccharum hybrid cultivar R570
Sample_4_c13364_g2_i1	433	8e-33	SHCRBa_121_P14_R_250	Saccharum hybrid cultivar R570
Sample_4_c40215_g1_i1	392	5e-20	SHCRBa_107_F16_F_230	Saccharum hybrid cultivar R570
Sample_4_c22888_g1_i2	757	3e-58	SHCRBa_119_B13_F_450	Saccharum hybrid cultivar R570
Sample_4_c23710_g1_i1	2185	0	SHCRBa_119_B13_R_60	Saccharum hybrid cultivar R570
Sample_4_c29763_g1_i1	368	6e-78	SHCRBa_184_K13_R_70	Saccharum hybrid cultivar R570
Sample_4_c39863_g1_i1	437	3e-21	SHCRBa_190_D01_R_410	Saccharum hybrid cultivar R570
Sample_4_c24442_g1_i3	1221	9e-146	SHCRBa_027_K08_R_60	Saccharum hybrid cultivar R570
Sample_4_c39985_g1_i1	363	1e-61	SHCRBa_011_K15_R_40	Saccharum hybrid cultivar R570
Sample_4_c11692_g1_i2	1066	0	SHCRBa_022_D05_R_20	Saccharum hybrid cultivar R570
Sample_4_c7748_g1_i1	587	3e-13	SHCRBa_018_K13_F_110	Saccharum hybrid cultivar R570
Sample_4_c19029_g1_i2	1466	0	SHCRBa_120_L03_F_90	Saccharum hybrid cultivar R570
Sample_4_c23682_g1_i1	2575	0	SHCRBa_224_D04_R_20	Saccharum hybrid cultivar R570
Sample_4_c12881_g1_i1	2016	0	SHCRBa_006_C11_F_20	Saccharum hybrid cultivar R570
Sample_4_c8562_g1_i1	768	1e-153	SERK1	Saccharum hybrid cultivar
Sample_4_c15805_g1_i1	851	6e-104	NA	Saccharum hybrid cultivar FN-1702
Sample_4_c17468_g2_i1	2202	0	NA	Saccharum hybrid (Sugarcane)
Sample_4_c22723_g1_i2	872	7e-113	NA	Saccharum hybrid cultivar Q117
Sample_4_c15583_g1_i1	835	7e-103	SLNDK	Saccharum hybrid cultivar ROC22
Sample_4_c19276_g1_i1	801	4e-09	SHCRBa_146_G08_F_160	Saccharum hybrid cultivar R570
Sample_4_c8145_g2_i1	879	0	SHCRBa_020_L15_F_200	Saccharum hybrid cultivar R570
Sample_4_c41101_g1_i1	377	1e-41	SHCRBa_024_F14_F_240	Saccharum hybrid cultivar R570
Sample_4_c23915_g1_i4	2504	0	NA	Saccharum hybrid cultivar
Sample_4_c34824_g1_i1	530	4e-84	NA	Saccharum officinarum (Sugarcane)
Sample_4_c16373_g1_i4	588	1e-120	SHCRBa_008_B11_R_90	Saccharum hybrid cultivar R570
Sample_4_c39232_g1_i1	511	2e-79	SHCRBa_029_J02_R_160	Saccharum hybrid cultivar R570
Sample_4_c18851_g1_i1	1041	5e-98	SOD	Saccharum hybrid cultivar ROC22
Sample_4_c6751_g2_i1	589	1e-136	SHCRBa_261_O20_R_280	Saccharum hybrid cultivar R570
Sample_4_c36858_g1_i1	464	2e-74	SHCRBa_261_O20_R_280	Saccharum hybrid cultivar R570
Sample_4_c15928_g1_i1	898	1e-129	NA	Saccharum officinarum (Sugarcane)
Sample_4_c20632_g1_i1	2030	0	CWI	Saccharum hybrid cultivar GT28
Sample_4_c24758_g3_i1	3921	0	SHCRBa_119_B13_R_160	Saccharum hybrid cultivar R570
Sample_4_c15966_g1_i1	1126	0	SHCRBa_165_I15_F_40	Saccharum hybrid cultivar R570
Sample_4_c37814_g1_i1	419	7e-12	SHCRBa_257_A20_F_120	Saccharum hybrid cultivar R570
Sample_4_c21828_g1_i3	3344	0	ndhB2 ndhB-B PS066	Saccharum hybrid (Sugarcane)
Sample_4_c17211_g1_i2	1134	3e-115	SHCRBa_004_G10_F_250 SHCRBa_021_E20_F_190	Saccharum hybrid cultivar R570
Sample_4_c16010_g1_i2	1236	3e-155	NA	Saccharum hybrid cultivar SP80-3280
Sample_4_c7052_g1_i1	837	4e-115	SHCRBa_011_L19_R_180	Saccharum hybrid cultivar R570
Sample_4_c3518_g1_i1	896	1e-56	SHCRBa_258_H24_F_410	Saccharum hybrid cultivar R570
Sample_4_c20924_g1_i1	2004	0	SHCRBa_225_M08_F_80	Saccharum hybrid cultivar R570
Sample_4_c21939_g2_i1	1719	0	Kinase PfkB	Saccharum hybrid cultivar R570
Sample_4_c22842_g1_i1	1044	9e-101	SHCRBa_055_F12_F_210	Saccharum hybrid cultivar R570
Sample_4_c44607_g1_i1	301	1e-18	SHCRBa_001_L05_R_310	Saccharum hybrid cultivar R570
Sample_4_c16414_g1_i1	1425	0	SHCRBa_218_D04_F_240	Saccharum hybrid cultivar R570
Sample_4_c3296_g1_i1	721	4e-168	SHCRBa_168_J15_R_60	Saccharum hybrid cultivar R570
Sample_4_c5343_g2_i1	329	1e-20	SHCRBa_151_D24_F_80	Saccharum hybrid cultivar R570
Sample_4_c12744_g1_i2	612	7e-78	SHCRBa_165_I15_F_490	Saccharum hybrid cultivar R570
Sample_4_c3400_g1_i1	444	3e-10	SHCRBa_004_O05_F_250	Saccharum hybrid cultivar R570
Sample_4_c21761_g1_i3	1201	5e-106	NA	Saccharum hybrid cultivar GT28
Sample_4_c21717_g1_i1	1993	0	SHCRBa_027_N23_F_10	Saccharum hybrid cultivar R570
Sample_4_c24034_g2_i2	1673	0	SHCRBa_015_H09_F_20	Saccharum hybrid cultivar R570
Sample_4_c1932_g1_i1	482	7e-102	SHCRBa_028_C07_R_390	Saccharum hybrid cultivar R570
Sample_4_c18966_g1_i1	856	9e-96	SHCRBa_089_D15_R_30	Saccharum hybrid cultivar R570
Sample_4_c38476_g1_i1	445	4e-13	SHCRBa_062_I05_F_390	Saccharum hybrid cultivar R570
Sample_4_c17600_g1_i2	1956	0	SHCRBa_230_N09_F_20	Saccharum hybrid cultivar R570
Sample_4_c24113_g1_i4	698	1e-23	SHCRBa_012_A01_F_230	Saccharum hybrid cultivar R570
Sample_4_c21865_g2_i3	1680	0	SHCRBa_059_B13_R_100	Saccharum hybrid cultivar R570
Sample_4_c22689_g2_i2	1024	3e-60	SHCRBa_028_K12_R_180	Saccharum hybrid cultivar R570
Sample_4_c20708_g1_i3	1050	3e-84	SHCRBa_145_O09_F_150	Saccharum hybrid cultivar R570
Sample_4_c18934_g1_i3	999	3e-65	SHCRBa_121_P14_F_10	Saccharum hybrid cultivar R570
Sample_4_c8245_g1_i1	569	1e-134	SHCRBa_216_L10_F_250	Saccharum hybrid cultivar R570
Sample_4_c19378_g1_i3	1448	5e-163	SHCRBa_078_K12_F_40	Saccharum hybrid cultivar R570
Sample_4_c24410_g1_i3	402	1e-08	SHCRBa_015_O15_F_200	Saccharum hybrid cultivar R570
Sample_4_c5242_g1_i1	540	1e-113	SHCRBa_008_B11_R_90	Saccharum hybrid cultivar R570
Sample_4_c24583_g1_i1	2007	0	SHCRBa_161_F21_F_40	Saccharum hybrid cultivar R570
Sample_4_c18595_g2_i1	939	2e-106	SHCRBa_001_I10_R_20	Saccharum hybrid cultivar R570
Sample_4_c23362_g3_i2	445	3e-21	SHCRBa_050_A17_F_80 SHCRBa_050_A17_R_20 SHCRBa_050_A17_R_30	Saccharum hybrid cultivar R570
Sample_4_c19652_g1_i1	880	3e-67	SHCRBa_225_M08_R_20	Saccharum hybrid cultivar R570
Sample_4_c18462_g1_i1	2672	0	Endoglucanase 10	Saccharum hybrid cultivar R570
Sample_4_c24904_g1_i4	1342	2e-108	SHCRBa_003_N22_F_50	Saccharum hybrid cultivar R570
Sample_4_c501_g1_i1	351	5e-47	SHCRBa_151_D24_F_90	Saccharum hybrid cultivar R570
Sample_4_c18137_g1_i1	793	2e-73	SHCRBa_159_E04_R_50	Saccharum hybrid cultivar R570
Sample_4_c24171_g1_i1	1667	0	SHCRBa_102_P01_F_210	Saccharum hybrid cultivar R570
Sample_4_c20257_g1_i1	1649	0	SHCRBa_116_M17_R_220	Saccharum hybrid cultivar R570
Sample_4_c22501_g2_i3	636	2e-24	NA	Saccharum hybrid cultivar GT28
Sample_4_c21607_g1_i1	1019	2e-116	SHCRBa_063_N24_R_210	Saccharum hybrid cultivar R570
Sample_4_c24604_g4_i1	2243	0	SHCRBa_016_K03_R_240	Saccharum hybrid cultivar R570
Sample_4_c14091_g1_i1	870	2e-112	elF5A	Saccharum hybrid cultivar ROC22
Sample_4_c19623_g1_i1	1330	0	SHCRBa_040_D12_R_20	Saccharum hybrid cultivar R570
Sample_4_c22084_g1_i1	1094	1e-177	SHCRBa_260_N14_R_160	Saccharum hybrid cultivar R570
Sample_4_c21108_g1_i1	1137	0	SHCRBa_218_D04_R_90	Saccharum hybrid cultivar R570
Sample_4_c12884_g1_i1	829	1e-138	SHCRBa_051_E13_R_190	Saccharum hybrid cultivar R570
Sample_4_c24418_g2_i2	1365	0	SHCRBa_225_M19_F_190	Saccharum hybrid cultivar R570
Sample_4_c24084_g2_i1	2201	0	SHCRBa_009_G16_R_160	Saccharum hybrid cultivar R570
Sample_4_c37728_g1_i1	480	3e-56	SHCRBa_012_A01_R_20	Saccharum hybrid cultivar R570
Sample_4_c24857_g1_i1	1862	0	SHCRBa_027_M20_F_60	Saccharum hybrid cultivar R570
Sample_4_c21504_g1_i4	2319	0	SUT1	Saccharum hybrid cultivar Q117
Sample_4_c23974_g1_i2	1572	0	Sh015N23g_090	Saccharum hybrid cultivar
Sample_4_c12804_g1_i1	1755	0	ACS2	Saccharum hybrid cultivar SP80-3280
Sample_4_c35240_g1_i1	555	1e-38	SHCRBa_137_O14_F_210	Saccharum hybrid cultivar R570
Sample_4_c18440_g1_i1	2308	0	SHCRBa_201_O14_R_270	Saccharum hybrid cultivar R570
Sample_4_c23245_g1_i1	1808	4e-100	SHCRBa_261_H05_F_190	Saccharum hybrid cultivar R570
Sample_4_c20157_g1_i1	1377	6e-157	Sh015N23g_020	Saccharum hybrid cultivar
Sample_4_c13086_g1_i1	1084	3e-38	SHCRBa_218_D02_R_110	Saccharum hybrid cultivar R570
Sample_4_c18163_g1_i1	452	3e-18	SHCRBa_267_M24_R_460	Saccharum hybrid cultivar R570
Sample_4_c23034_g1_i4	835	2e-111	TIL	Saccharum officinarum (Sugarcane)
Sample_4_c44923_g1_i1	306	4e-56	SHCRBa_008_B11_R_10	Saccharum hybrid cultivar R570
Sample_4_c36784_g1_i1	393	3e-16	SHCRBa_258_H24_R_420	Saccharum hybrid cultivar R570
Sample_4_c18306_g1_i2	943	4e-47	SHCRBa_011_C13_R_40	Saccharum hybrid cultivar R570
Sample_4_c26755_g1_i1	301	2e-58	SHCRBa_004_O05_R_120	Saccharum hybrid cultivar R570
Sample_4_c23948_g1_i1	1068	2e-114	SHCRBa_257_A20_F_120	Saccharum hybrid cultivar R570
Sample_4_c19015_g1_i1	1540	0	SHCRBa_013_F04_R_50	Saccharum hybrid cultivar R570
Sample_4_c17590_g1_i2	1584	0	SHCRBa_083_M12_F_30 SHCRBa_149_L20_R_110	Saccharum hybrid cultivar R570
Sample_4_c25065_g2_i2	3600	0	SHCRBa_258_H24_R_170	Saccharum hybrid cultivar R570
Sample_4_c35478_g1_i1	427	1e-31	SHCRBa_028_D11_F_80	Saccharum hybrid cultivar R570
Sample_4_c21151_g2_i1	992	1e-112	SHCRBa_133_K20_R_210	Saccharum hybrid cultivar R570
Sample_4_c23559_g1_i1	1403	2e-179	SHCRBa_160_F01_R_310	Saccharum hybrid cultivar R570
Sample_4_c24097_g1_i1	2150	0	Sh148J07_20	Saccharum hybrid cultivar R570
Sample_4_c41829_g1_i1	352	4e-61	SHCRBa_017_C06_R_90	Saccharum hybrid cultivar R570
Sample_4_c21784_g1_i1	1324	1e-144	SHCRBa_269_K20_R_240	Saccharum hybrid cultivar R570
Sample_4_c21890_g1_i2	511	1e-89	MYB42	Saccharum hybrid cultivar Co 86032
Sample_4_c22730_g1_i1	1028	7e-76	SHCRBa_044_D02_R_10	Saccharum hybrid cultivar R570
Sample_4_c24414_g1_i1	2099	0	NA	Saccharum hybrid (Sugarcane)
Sample_4_c12820_g1_i3	1077	2e-90	SHCRBa_020_D23_F_160	Saccharum hybrid cultivar R570
Sample_4_c12613_g1_i2	378	4e-39	CAD	Miscanthus sinensis (Japanese silver grass) (Saccharum japonicum)
Sample_4_c24375_g1_i5	696	3e-109	SHCRBa_168_J15_R_120	Saccharum hybrid cultivar R570
Sample_4_c34580_g1_i1	582	3e-102	SHCRBa_107_F16_R_90	Saccharum hybrid cultivar R570
Sample_4_c11016_g1_i1	451	2e-07	SHCRBa_011_C11_R_40	Saccharum hybrid cultivar R570
Sample_4_c38703_g1_i1	1161	5e-166	SHCRBa_078_K12_F_230	Saccharum hybrid cultivar R570
Sample_4_c24998_g1_i2	2428	0	SHCRBa_152_D05_R_320	Saccharum hybrid cultivar R570
Sample_4_c40032_g1_i1	650	7e-73	SHCRBa_120_L03_F_220	Saccharum hybrid cultivar R570
Sample_4_c29504_g1_i1	446	6e-56	SHCRBa_014_N06_F_70	Saccharum hybrid cultivar R570
Sample_4_c1468_g2_i1	1339	0	SHCRBa_103_C06_R_220	Saccharum hybrid cultivar R570
Sample_4_c14414_g1_i1	417	4e-17	NA	Saccharum officinarum (Sugarcane)
Sample_4_c25257_g1_i1	1192	2e-128	SHCRBa_050_H11_R_580	Saccharum hybrid cultivar R570
Sample_4_c3633_g1_i2	338	1e-17	SHCRBa_260_G18_F_100	Saccharum hybrid cultivar R570
Sample_4_c13047_g2_i1	435	4e-100	CBL3	Saccharum hybrid cultivar GT28
Sample_4_c16317_g1_i1	1063	4e-103	UBc E2	Saccharum hybrid cultivar ROC22
Sample_4_c22737_g1_i5	1003	0	SHCRBa_145_O09_R_60	Saccharum hybrid cultivar R570
Sample_4_c16645_g1_i1	467	1e-41	SHCRBa_011_C11_R_40	Saccharum hybrid cultivar R570
Sample_4_c20315_g1_i1	2219	0	SHCRBa_261_D02_R_50	Saccharum hybrid cultivar R570
Sample_4_c25733_g1_i1	381	3e-63	SHCRBa_035_J13_F_130	Saccharum hybrid cultivar R570
Sample_4_c20081_g1_i1	1196	2e-137	Sh265O22g_110	Saccharum hybrid cultivar
Sample_4_c16645_g1_i3	541	7e-63	SHCRBa_011_C11_R_40	Saccharum hybrid cultivar R570
Sample_4_c14196_g2_i1	416	6e-37	SHCRBa_011_L19_F_270	Saccharum hybrid cultivar R570
Sample_4_c1858_g1_i1	458	6e-07	SHCRBa_045_L22_F_40	Saccharum hybrid cultivar R570
Sample_4_c16414_g1_i2	1329	0	SHCRBa_218_D04_F_240	Saccharum hybrid cultivar R570
Sample_4_c20905_g1_i1	1159	1e-130	SHCRBa_044_D02_R_210	Saccharum hybrid cultivar R570
Sample_4_c31837_g1_i1	615	7e-60	SHCRBa_044_D02_F_100	Saccharum hybrid cultivar R570
Sample_4_c19765_g2_i1	635	4e-115	P5CS1	Saccharum hybrid cultivar
Sample_4_c1487_g1_i1	519	4e-104	RGA731	Saccharum hybrid cultivar N11
Sample_4_c21752_g1_i4	2112	1e-179	SHCRBa_028_H13_R_460	Saccharum hybrid cultivar R570
Sample_4_c2617_g1_i1	1056	2e-175	VMS1	Saccharum hybrid cultivar Q117
Sample_4_c24442_g1_i4	1057	2e-138	SHCRBa_027_K08_R_60	Saccharum hybrid cultivar R570
Sample_4_c11699_g1_i1	775	5e-136	SHCRBa_023_A24_F_70	Saccharum hybrid cultivar R570
Sample_4_c41349_g1_i1	520	6e-35	SHCRBa_260_G14_F_100	Saccharum hybrid cultivar R570
Sample_4_c19486_g1_i2	596	2e-08	SHCRBa_051_E13_R_30	Saccharum hybrid cultivar R570
Sample_4_c9356_g2_i1	619	6e-100	NA	Saccharum hybrid cultivar Q117
Sample_4_c8809_g1_i1	303	9e-06	SHCRBa_261_H05_R_250	Saccharum hybrid cultivar R570
Sample_4_c42573_g1_i1	310	1e-60	SHCRBa_026_P08_R_240 SHCRBa_176_L06_F_10	Saccharum hybrid cultivar R570
Sample_4_c9820_g1_i1	617	2e-40	SHCRBa_165_I15_F_280	Saccharum hybrid cultivar R570
Sample_4_c9294_g1_i1	382	2e-83	NA	Saccharum hybrid cultivar R570
Sample_4_c24394_g1_i1	2232	0	SHCRBa_026_K06_F_10	Saccharum hybrid cultivar R570
Sample_4_c4499_g1_i1	1130	0	SHCRBa_027_N23_F_70	Saccharum hybrid cultivar R570
Sample_4_c40232_g1_i1	341	7e-57	SHCRBa_006_C11_R_120	Saccharum hybrid cultivar R570
Sample_4_c14706_g1_i1	667	2e-114	SHCRBa_018_K13_R_210	Saccharum hybrid cultivar R570
Sample_4_c9584_g1_i1	303	5e-61	acs3	Saccharum officinarum (Sugarcane)
Sample_4_c18849_g1_i1	3009	0	SHCRBa_002_D08_F_10	Saccharum hybrid cultivar R570
Sample_4_c24410_g1_i4	1906	0	SHCRBa_015_O15_F_200	Saccharum hybrid cultivar R570
Sample_4_c12613_g1_i1	365	5e-43	CAD	Miscanthus sinensis (Japanese silver grass) (Saccharum japonicum)
Sample_4_c22091_g1_i2	993	2e-114	SHCRBa_095_E16_F_480	Saccharum hybrid cultivar R570
Sample_4_c4260_g1_i1	1066	4e-113	SHCRBa_022_B01_F_250	Saccharum hybrid cultivar R570
Sample_4_c9133_g1_i1	549	2e-23	NA	Saccharum hybrid cultivar R570
Sample_4_c7485_g1_i1	517	1e-57	SHCRBa_121_P14_R_100	Saccharum hybrid cultivar R570
Sample_4_c24012_g1_i1	811	7e-77	SHCRBa_003_N22_F_200	Saccharum hybrid cultivar R570
Sample_4_c22994_g1_i1	2653	0	SHCRBa_121_B20_F_50	Saccharum hybrid cultivar R570
Sample_4_c23698_g1_i1	2441	0	NA	Saccharum hybrid cultivar FN-41
Sample_4_c21874_g1_i4	1120	9e-109	SHCRBa_166_F02_R_150 SHCRBa_222_J24_F_150 SHCRBa_224_E06_R_390 SHCRBa_254_D06_F_100	Saccharum hybrid cultivar R570
Sample_4_c5627_g1_i1	353	9e-72	SHCRBa_185_O22_F_80	Saccharum hybrid cultivar R570
Sample_4_c15330_g1_i1	1860	0	SHCRBa_103_C06_F_190	Saccharum hybrid cultivar R570
Sample_4_c23393_g1_i2	1676	0	SHCRBa_055_F12_R_40	Saccharum hybrid cultivar R570
Sample_4_c13481_g1_i2	367	9e-18	NA	Saccharum officinarum (Sugarcane)
Sample_4_c38806_g1_i1	471	2e-106	SHCRBa_258_H24_R_420	Saccharum hybrid cultivar R570
Sample_4_c11595_g1_i2	729	3e-65	SHCRBa_001_I10_R_120	Saccharum hybrid cultivar R570
Sample_4_c24197_g1_i3	1695	0	SHCRBa_119_B13_F_380	Saccharum hybrid cultivar R570
Sample_4_c22872_g3_i4	1972	0	SHCRBa_014_N06_F_150	Saccharum hybrid cultivar R570
Sample_4_c38780_g1_i1	520	1e-105	SHCRBa_008_G08_F_10	Saccharum hybrid cultivar R570
Sample_4_c9661_g1_i1	2328	2e-43	SHCRBa_159_M03_R_100	Saccharum hybrid cultivar R570
Sample_4_c17575_g1_i2	1139	0	SHCRBa_006_C11_R_30	Saccharum hybrid cultivar R570
Sample_4_c21689_g1_i1	1975	0	SHCRBa_010_E09_R_240	Saccharum hybrid cultivar R570
Sample_4_c34832_g1_i1	1008	2e-73	SHCRBa_140_J14_R_260	Saccharum hybrid cultivar R570
Sample_4_c12015_g1_i2	1193	0	SHCRBa_109_M04_R_120	Saccharum hybrid cultivar R570
Sample_4_c848_g1_i1	431	5e-42	SHCRBa_216_L10_R_390	Saccharum hybrid cultivar R570
Sample_4_c1431_g1_i1	2070	0	SHCRBa_027_I16_F_270 SHCRBa_119_J13_R_540	Saccharum hybrid cultivar R570
Sample_4_c11658_g2_i1	533	2e-115	SHCRBa_140_J14_R_260	Saccharum hybrid cultivar R570
Sample_4_c17548_g1_i2	912	4e-127	SHCRBa_261_M16_F_340	Saccharum hybrid cultivar R570
Sample_4_c18163_g2_i1	694	5e-30	SHCRBa_267_M24_R_460	Saccharum hybrid cultivar R570
Sample_4_c22872_g3_i3	2046	0	SHCRBa_014_N06_F_150	Saccharum hybrid cultivar R570
Sample_4_c9651_g1_i1	836	1e-101	SHCRBa_185_O22_F_80	Saccharum hybrid cultivar R570
Sample_4_c19452_g1_i1	1766	0	Sh265O22g_20	Saccharum hybrid cultivar
Sample_4_c11016_g1_i2	395	5e-06	SHCRBa_011_C11_R_40	Saccharum hybrid cultivar R570
Sample_4_c23616_g1_i5	1430	0	SHCRBa_107_N16_F_60	Saccharum hybrid cultivar R570
Sample_4_c20116_g1_i1	1192	0	SHCRBa_030_N11_R_200 SHCRBa_035_D21_R_190	Saccharum hybrid cultivar R570
Sample_4_c23820_g1_i2	2033	0	SHCRBa_159_J23_F_580	Saccharum hybrid cultivar R570
Sample_4_c25144_g1_i3	1458	9e-54	NA	Saccharum hybrid cultivar FN-41
Sample_4_c20132_g1_i4	854	1e-63	SHCRBa_261_M16_R_310	Saccharum hybrid cultivar R570
Sample_4_c7575_g1_i1	641	6e-130	SHCRBa_035_J13_F_130	Saccharum hybrid cultivar R570
Sample_4_c18869_g2_i3	680	1e-47	dr2	Saccharum hybrid cultivar SP80-3280
Sample_4_c23447_g1_i3	2281	0	SHCRBa_133_K20_R_340	Saccharum hybrid cultivar R570
Sample_4_c23497_g1_i1	2160	0	SHCRBa_012_A01_R_150	Saccharum hybrid cultivar R570
Sample_4_c32187_g1_i1	462	3e-32	SHCRBa_024_F14_F_290	Saccharum hybrid cultivar R570
Sample_4_c10493_g1_i1	389	1e-25	SHCRBa_040_O01_F_70	Saccharum hybrid cultivar R570
Sample_4_c34560_g1_i1	492	5e-48	SHCRBa_063_F06_R_170	Saccharum hybrid cultivar R570
Sample_4_c7299_g1_i1	740	4e-129	SHCRBa_013_P09_R_10	Saccharum hybrid cultivar R570
Sample_4_c29539_g1_i1	368	1e-41	NA	Saccharum officinarum (Sugarcane)
Sample_4_c18280_g1_i2	688	9e-72	NA	Saccharum hybrid cultivar SP80-3280
Sample_4_c1569_g1_i1	447	7e-82	NA	Saccharum hybrid cultivar Pindar
Sample_4_c44709_g1_i1	323	1e-63	SHCRBa_261_O20_F_130	Saccharum hybrid cultivar R570
Sample_4_c18194_g1_i1	1421	0	SHCRBa_107_N16_F_30	Saccharum hybrid cultivar R570
Sample_4_c23559_g1_i2	1538	0	SHCRBa_160_F01_R_310	Saccharum hybrid cultivar R570
Sample_4_c21234_g2_i1	712	7e-42	SHCRBa_260_N14_R_20	Saccharum hybrid cultivar R570
Sample_4_c35995_g1_i1	466	2e-29	SHCRBa_004_J16_R_100	Saccharum hybrid cultivar R570
Sample_4_c16632_g1_i1	1237	1e-142	SHCRBa_029_L12_R_270	Saccharum hybrid cultivar R570
Sample_4_c35788_g1_i1	426	5e-22	Sh053A11g_120	Saccharum hybrid cultivar
Sample_4_c19321_g1_i1	1529	0	NA	Saccharum hybrid cultivar
Sample_4_c22304_g1_i1	1360	0	ADH1 Sh51L01g_20	Saccharum hybrid cultivar
Sample_4_c22620_g1_i3	1210	4e-157	NA	Saccharum hybrid cultivar ROC22
Sample_4_c15284_g1_i1	1873	0	putative hypothetical protein	Saccharum hybrid cultivar R570
Sample_4_c23285_g2_i3	974	1e-154	SHCRBa_004_I20_R_170	Saccharum hybrid cultivar R570
Sample_4_c17590_g1_i1	1404	0	SHCRBa_083_M12_F_30 SHCRBa_149_L20_R_110	Saccharum hybrid cultivar R570
Sample_4_c13821_g1_i1	1326	5e-144	SHCRBa_029_L12_R_240 SHCRBa_030_N11_R_210 SHCRBa_035_D21_R_210	Saccharum hybrid cultivar R570
Sample_4_c35784_g1_i1	481	1e-43	NA	Saccharum officinarum (Sugarcane)
Sample_4_c31373_g1_i1	356	1e-18	SHCRBa_162_H04_R_70	Saccharum hybrid cultivar R570
Sample_4_c20667_g1_i1	1611	2e-147	SHCRBa_001_L05_F_160 SHCRBa_029_M13_F_220	Saccharum hybrid cultivar R570
Sample_4_c23869_g2_i8	1505	1e-158	SHCRBa_008_B11_R_60	Saccharum hybrid cultivar R570
Sample_4_c21957_g1_i2	1628	0	SHCRBa_028_K12_F_320	Saccharum hybrid cultivar R570
Sample_4_c28259_g1_i1	902	0	SHCRBa_083_M12_F_100 SHCRBa_149_L20_R_50	Saccharum hybrid cultivar R570
Sample_4_c14238_g1_i1	675	2e-159	SHCRBa_170_G03_R_920	Saccharum hybrid cultivar R570
Sample_4_c6622_g1_i1	518	5e-60	LA146H19_001	Saccharum officinarum (Sugarcane)
Sample_4_c16347_g1_i2	1402	0	SHCRBa_160_O06_F_30	Saccharum hybrid cultivar R570
Sample_4_c15420_g1_i1	1427	0	NA	Saccharum hybrid cultivar CP72-1210
Sample_4_c16396_g1_i1	1314	0	SHCRBa_063_F06_F_210	Saccharum hybrid cultivar R570
Sample_4_c19115_g2_i1	844	4e-112	SHCRBa_185_C01_F_160	Saccharum hybrid cultivar R570
Sample_4_c19717_g3_i1	1348	2e-152	SHCRBa_121_P14_R_290	Saccharum hybrid cultivar R570
Sample_4_c15553_g1_i1	1701	0	SHCRBa_020_L15_R_30	Saccharum hybrid cultivar R570
Sample_4_c2799_g1_i1	834	1e-138	SHCRBa_224_D04_F_260	Saccharum hybrid cultivar R570
Sample_4_c16489_g2_i1	406	3e-32	SHCRBa_119_J13_R_300	Saccharum hybrid cultivar R570
Sample_4_c9317_g2_i1	935	2e-64	ndhF	Saccharum officinarum (Sugarcane)
Sample_4_c16847_g1_i1	631	3e-52	SHCRBa_230_N09_R_160	Saccharum hybrid cultivar R570
Sample_4_c13842_g1_i2	1349	0	SHCRBa_225_M19_F_320	Saccharum hybrid cultivar R570
Sample_4_c24548_g1_i2	1037	0	SHCRBa_185_C01_F_180	Saccharum hybrid cultivar R570
Sample_4_c24013_g2_i1	1570	0	SHCRBa_224_E06_R_400	Saccharum hybrid cultivar R570
Sample_4_c18194_g1_i2	1442	0	SHCRBa_107_N16_F_30	Saccharum hybrid cultivar R570
Sample_4_c26812_g1_i1	386	9e-35	SHCRBa_048_E15_R_240	Saccharum hybrid cultivar R570
Sample_4_c15683_g2_i1	3537	0	SHCRBa_121_A07_F_10	Saccharum hybrid cultivar R570
Sample_4_c39050_g1_i1	520	2e-93	SHCRBa_011_L19_R_200	Saccharum hybrid cultivar R570
Sample_4_c12672_g1_i1	789	6e-118	SHCRBa_035_H11_R_230 SHCRBa_035_H11_R_340	Saccharum hybrid cultivar R570
Sample_4_c23469_g1_i2	1756	1e-148	CBL9	Saccharum hybrid cultivar GT28
Sample_4_c5695_g1_i1	877	0	NA	Saccharum hybrid cultivar FN-41
Sample_4_c4138_g1_i1	411	9e-14	SHCRBa_167_G07_R_10	Saccharum hybrid cultivar R570
Sample_4_c24186_g1_i1	2372	0	ccr	Saccharum officinarum (Sugarcane)
Sample_4_c20541_g1_i1	2062	0	SHCRBa_144_K17_R_240	Saccharum hybrid cultivar R570
Sample_4_c39974_g1_i1	315	2e-53	SHCRBa_010_E09_R_470	Saccharum hybrid cultivar R570
Sample_4_c20581_g1_i1	1773	0	SHCRBa_045_L22_F_80	Saccharum hybrid cultivar R570
Sample_4_c24476_g1_i3	1236	1e-102	SHCRBa_024_H17_F_100	Saccharum hybrid cultivar R570
Sample_4_c23159_g1_i2	1378	2e-95	SHCRBa_041_N14_R_40	Saccharum hybrid cultivar R570
Sample_4_c19652_g2_i1	696	2e-23	SHCRBa_225_M08_R_20	Saccharum hybrid cultivar R570
Sample_4_c28474_g1_i1	405	7e-27	SHCRBa_011_L19_F_140	Saccharum hybrid cultivar R570
Sample_4_c5986_g1_i1	382	4e-13	SHCRBa_265_I24_R_60	Saccharum hybrid cultivar R570
Sample_4_c29280_g1_i1	459	4e-84	SHCRBa_119_B13_R_340	Saccharum hybrid cultivar R570
Sample_4_c35076_g1_i1	1246	0	SHCRBa_159_H10_R_40	Saccharum hybrid cultivar R570
Sample_4_c25113_g1_i1	1623	0	NA	Saccharum hybrid cultivar Yacheng05-179
Sample_4_c24441_g1_i1	2606	0	SHCRBa_185_C01_R_10	Saccharum hybrid cultivar R570
Sample_4_c19732_g1_i1	2373	0	SHCRBa_083_K20_F_130	Saccharum hybrid cultivar R570
Sample_4_c11774_g1_i1	1921	0	SHCRBa_010_E09_F_450	Saccharum hybrid cultivar R570
Sample_4_c36134_g1_i1	350	2e-59	SHCRBa_160_F01_R_10	Saccharum hybrid cultivar R570
Sample_4_c4318_g1_i1	566	6e-125	SHCRBa_022_C12_R_30	Saccharum hybrid cultivar R570

## Sheet: control Co 86032
Supplementary File. II: Annotation of Cultivated variety unigenes - control
Transcript_ID (Query)	Transcript_length	E-value	Gene Name	Organism Name
Sample_5_c34692_g1_i1	1842	0	SHCRBa_190_D01_R_300	Saccharum hybrid cultivar R570
Sample_5_c34283_g1_i2	2330	0	SHCRBa_268_K21_R_240	Saccharum hybrid cultivar R570
Sample_5_c18125_g1_i1	961	4e-119	SHCRBa_029_J02_R_160	Saccharum hybrid cultivar R570
Sample_5_c13813_g1_i1	478	3e-108	SHCRBa_261_D02_R_130	Saccharum hybrid cultivar R570
Sample_5_c43909_g1_i1	329	3e-65	SHCRBa_035_J13_F_130	Saccharum hybrid cultivar R570
Sample_5_c23880_g1_i1	953	5e-39	SHCRBa_010_J05_F_190	Saccharum hybrid cultivar R570
Sample_5_c23858_g1_i3	804	5e-105	SHCRBa_198_K24_F_120	Saccharum hybrid cultivar R570
Sample_5_c27429_g1_i1	1820	0	GS1.a	Saccharum officinarum (Sugarcane)
Sample_5_c30081_g1_i4	681	1e-47	SHCRBa_119_B13_F_330	Saccharum hybrid cultivar R570
Sample_5_c26631_g1_i1	795	8e-136	SHCRBa_260_G14_F_100	Saccharum hybrid cultivar R570
Sample_5_c22660_g3_i1	1148	0	SHCRBa_027_N23_F_320	Saccharum hybrid cultivar R570
Sample_5_c27473_g1_i1	410	6e-92	SHCRBa_222_J24_F_140	Saccharum hybrid cultivar R570
Sample_5_c38835_g1_i1	387	4e-11	SHCRBa_022_B01_F_230	Saccharum hybrid cultivar R570
Sample_5_c31167_g1_i1	1393	0	SHCRBa_258_H24_R_480	Saccharum hybrid cultivar R570
Sample_5_c40183_g1_i1	779	3e-58	SHCRBa_238_G09_R_260 SHCRBa_240_C21_R_280	Saccharum hybrid cultivar R570
Sample_5_c44442_g1_i1	313	1e-11	SHCRBa_159_M03_R_100	Saccharum hybrid cultivar R570
Sample_5_c30658_g2_i3	2699	7e-19	SHCRBa_162_H04_R_70	Saccharum hybrid cultivar R570
Sample_5_c31708_g1_i1	929	1e-67	SHCRBa_003_N22_R_120	Saccharum hybrid cultivar R570
Sample_5_c14705_g1_i1	408	2e-89	SHCRBa_258_H24_R_420	Saccharum hybrid cultivar R570
Sample_5_c25913_g1_i2	2299	0	SHCRBa_008_B11_R_10	Saccharum hybrid cultivar R570
Sample_5_c30296_g1_i1	1721	6e-143	SHCRBa_001_L05_F_160 SHCRBa_029_M13_F_220	Saccharum hybrid cultivar R570
Sample_5_c17733_g1_i1	434	1e-54	SHCRBa_012_A01_F_130	Saccharum hybrid cultivar R570
Sample_5_c33959_g2_i2	2202	0	NA	Saccharum hybrid cultivar
Sample_5_c32194_g3_i2	1920	0	SHCRBa_119_B13_R_60	Saccharum hybrid cultivar R570
Sample_5_c13057_g1_i1	1004	0	NA	Saccharum hybrid cultivar SP70-1143
Sample_5_c33081_g1_i3	1559	0	SHCRBa_107_N16_F_60	Saccharum hybrid cultivar R570
Sample_5_c30290_g1_i1	2480	0	SHCRBa_196_O13_R_500	Saccharum hybrid cultivar R570
Sample_5_c35136_g1_i6	1418	9e-157	NA	Saccharum hybrid cultivar ROC22
Sample_5_c8179_g1_i1	1010	0	SHCRBa_261_H05_F_70	Saccharum hybrid cultivar R570
Sample_5_c25860_g2_i1	1279	0	SHCRBa_069_I18_F_10	Saccharum hybrid cultivar R570
Sample_5_c23253_g1_i1	966	3e-70	SHCRBa_170_C07_R_130	Saccharum hybrid cultivar R570
Sample_5_c28181_g1_i4	1088	1e-64	SHCRBa_028_H13_R_460	Saccharum hybrid cultivar R570
Sample_5_c47534_g1_i1	928	7e-153	TPS1	Saccharum spp. complex hybrid
Sample_5_c32154_g2_i1	848	7e-112	SHCRBa_261_M16_F_340	Saccharum hybrid cultivar R570
Sample_5_c33281_g1_i1	1901	0	SHCRBa_201_A23_R_220	Saccharum hybrid cultivar R570
Sample_5_c27383_g1_i1	1102	7e-109	NA	Saccharum hybrid cultivar GT28
Sample_5_c31345_g1_i1	1211	8e-60	SHCRBa_267_M24_R_460	Saccharum hybrid cultivar R570
Sample_5_c27868_g1_i4	1981	0	SHCRBa_230_N09_R_190	Saccharum hybrid cultivar R570
Sample_5_c22224_g1_i1	850	1e-86	SHCRBa_032_N13_R_250 SHCRBa_040_O01_F_170 SHCRBa_062_F01_R_30	Saccharum hybrid cultivar R570
Sample_5_c19536_g1_i1	487	3e-60	putative hypothetical protein	Saccharum hybrid cultivar R570
Sample_5_c43767_g1_i1	421	4e-68	SHCRBa_035_J13_F_130	Saccharum hybrid cultivar R570
Sample_5_c18946_g1_i1	447	2e-43	SHCRBa_044_M03_F_60	Saccharum hybrid cultivar R570
Sample_5_c22498_g1_i2	1202	4e-166	SHCRBa_008_B11_F_100	Saccharum hybrid cultivar R570
Sample_5_c15828_g1_i1	608	3e-97	putative hypothetical protein	Saccharum hybrid cultivar R570
Sample_5_c31990_g2_i1	2649	0	SHCRBa_161_F21_R_50	Saccharum hybrid cultivar R570
Sample_5_c34341_g1_i2	1695	7e-161	SHCRBa_055_F12_F_220	Saccharum hybrid cultivar R570
Sample_5_c27759_g1_i2	951	8e-104	SHCRBa_015_H09_R_30	Saccharum hybrid cultivar R570
Sample_5_c23661_g1_i1	1018	1e-146	SHCRBa_045_A10_F_20 SHCRBa_093_A03_F_20 SHCRBa_108_C04_R_120 SHCRBa_145_O03_F_20	Saccharum hybrid cultivar R570
Sample_5_c34655_g2_i2	1161	0	scinvh3'2	Saccharum officinarum (Sugarcane)
Sample_5_c34494_g1_i2	2728	0	SHCRBa_172_K24_R_40	Saccharum hybrid cultivar R570
Sample_5_c34100_g1_i1	1165	0	SHCRBa_152_D05_R_340	Saccharum hybrid cultivar R570
Sample_5_c31990_g2_i3	2626	0	SHCRBa_161_F21_R_50	Saccharum hybrid cultivar R570
Sample_5_c26079_g1_i1	1227	0	SHCRBa_001_L05_F_280	Saccharum hybrid cultivar R570
Sample_5_c56110_g1_i1	401	9e-25	SHCRBa_267_M24_R_420	Saccharum hybrid cultivar R570
Sample_5_c21627_g1_i2	1044	2e-91	SHCRBa_198_K24_F_20	Saccharum hybrid cultivar R570
Sample_5_c32799_g1_i1	1683	1e-119	scMYB1	Saccharum hybrid cultivar Co 86032
Sample_5_c22693_g1_i2	449	3e-47	ChiB2	Saccharum hybrid cultivar Co 93009
Sample_5_c26764_g2_i1	2157	0	SHCRBa_008_B11_F_150	Saccharum hybrid cultivar R570
Sample_5_c28012_g1_i3	487	6e-36	SHCRBa_121_A07_F_160	Saccharum hybrid cultivar R570
Sample_5_c22210_g1_i2	1225	6e-75	SHCRBa_151_D24_F_90	Saccharum hybrid cultivar R570
Sample_5_c28089_g1_i1	2490	0	SHCRBa_261_H05_R_30	Saccharum hybrid cultivar R570
Sample_5_c24038_g1_i1	871	3e-164	SHCRBa_165_I15_F_280	Saccharum hybrid cultivar R570
Sample_5_c801_g1_i2	541	4e-34	SHCRBa_028_C07_R_390	Saccharum hybrid cultivar R570
Sample_5_c44497_g1_i1	301	2e-38	SHCRBa_009_E01_R_20	Saccharum hybrid cultivar R570
Sample_5_c31378_g1_i2	1888	0	SHCRBa_185_O22_F_100	Saccharum hybrid cultivar R570
Sample_5_c19955_g2_i1	444	1e-96	SHCRBa_020_L15_F_160	Saccharum hybrid cultivar R570
Sample_5_c24938_g2_i1	371	5e-74	SHCRBa_079_N11_R_170	Saccharum hybrid cultivar R570
Sample_5_c34135_g1_i1	1932	0	SHCRBa_001_G20_F_10	Saccharum hybrid cultivar R570
Sample_5_c30915_g1_i2	1059	2e-113	SHCRBa_030_N11_R_220 SHCRBa_035_D21_R_220	Saccharum hybrid cultivar R570
Sample_5_c23536_g1_i1	865	8e-100	SHCRBa_121_P14_F_20	Saccharum hybrid cultivar R570
Sample_5_c29627_g1_i1	3622	0	SHCRBa_121_A07_F_10	Saccharum hybrid cultivar R570
Sample_5_c25478_g1_i1	1155	0	SHCRBa_030_N11_R_200 SHCRBa_035_D21_R_190	Saccharum hybrid cultivar R570
Sample_5_c43164_g1_i1	318	1e-63	SHCRBa_134_J05_F_400	Saccharum hybrid cultivar R570
Sample_5_c17868_g1_i1	591	7e-123	NA	Saccharum officinarum (Sugarcane)
Sample_5_c31990_g2_i2	2601	0	SHCRBa_161_F21_R_50	Saccharum hybrid cultivar R570
Sample_5_c20578_g1_i1	1055	3e-56	SHCRBa_121_P14_F_130	Saccharum hybrid cultivar R570
Sample_5_c34463_g1_i2	3646	0	SHCRBa_119_B13_R_160	Saccharum hybrid cultivar R570
Sample_5_c17744_g1_i1	1663	0	SHCRBa_190_D01_R_40	Saccharum hybrid cultivar R570
Sample_5_c29305_g1_i1	1848	0	Sh265O22g_20	Saccharum hybrid cultivar
Sample_5_c29751_g1_i1	2174	0	SHCRBa_261_O20_F_270	Saccharum hybrid cultivar R570
Sample_5_c34990_g1_i3	2576	0	SHCRBa_133_K20_R_340	Saccharum hybrid cultivar R570
Sample_5_c9039_g1_i1	352	6e-76	SHCRBa_261_D02_F_280	Saccharum hybrid cultivar R570
Sample_5_c27578_g1_i1	887	5e-140	SHCRBa_006_C11_F_40	Saccharum hybrid cultivar R570
Sample_5_c23613_g2_i2	2434	2e-175	rpoA	Saccharum officinarum (Sugarcane)
Sample_5_c28942_g1_i1	1509	0	OEE1	Saccharum hybrid cultivar
Sample_5_c34805_g1_i4	611	6e-32	SHCRBa_257_A20_R_60	Saccharum hybrid cultivar R570
Sample_5_c27899_g2_i1	892	8e-127	SHCRBa_230_N09_R_40	Saccharum hybrid cultivar R570
Sample_5_c34539_g1_i2	1393	0	SHCRBa_031_P04_R_120	Saccharum hybrid cultivar R570
Sample_5_c20066_g1_i2	1167	2e-179	SHCRBa_062_F01_F_210	Saccharum hybrid cultivar R570
Sample_5_c34766_g1_i2	2467	0	SUT1	Saccharum hybrid cultivar Q117
Sample_5_c32210_g1_i4	1039	0	aco	Saccharum officinarum (Sugarcane)
Sample_5_c34430_g1_i1	3527	0	SHCRBa_103_C06_R_40	Saccharum hybrid cultivar R570
Sample_5_c34159_g1_i3	1174	3e-48	SHCRBa_201_O14_R_250	Saccharum hybrid cultivar R570
Sample_5_c34567_g1_i3	1544	0	SHCRBa_004_O05_R_10 SHCRBa_220_D19_R_10	Saccharum hybrid cultivar R570
Sample_5_c27923_g1_i1	451	5e-17	NA	Saccharum officinarum (Sugarcane)
Sample_5_c29004_g2_i2	1419	0	POD	Saccharum hybrid cultivar ROC22
Sample_5_c33933_g2_i3	819	3e-73	SHCRBa_041_N14_R_40	Saccharum hybrid cultivar R570
Sample_5_c25366_g1_i1	793	1e-47	dr2	Saccharum hybrid cultivar SP80-3280
Sample_5_c20340_g1_i1	549	8e-33	SHCRBa_115_J16_F_180	Saccharum hybrid cultivar R570
Sample_5_c11240_g1_i1	534	2e-87	SHCRBa_044_M03_F_180	Saccharum hybrid cultivar R570
Sample_5_c33578_g1_i2	2361	0	SHCRBa_165_I15_R_180	Saccharum hybrid cultivar R570
Sample_5_c35310_g2_i2	928	1e-174	SHCRBa_046_L16_R_150	Saccharum hybrid cultivar R570
Sample_5_c44993_g1_i1	593	6e-112	SHCRBa_008_B11_R_180	Saccharum hybrid cultivar R570
Sample_5_c34375_g2_i2	688	8e-06	SHCRBa_181_K17_R_210	Saccharum hybrid cultivar R570
Sample_5_c32999_g1_i5	777	2e-133	SHCRBa_024_H17_R_180	Saccharum hybrid cultivar R570
Sample_5_c28571_g1_i1	1332	0	SHCRBa_162_H04_F_260	Saccharum hybrid cultivar R570
Sample_5_c23248_g1_i2	1931	0	SHCRBa_008_B11_F_320	Saccharum hybrid cultivar R570
Sample_5_c38255_g1_i1	341	1e-59	SHCRBa_145_O09_R_170	Saccharum hybrid cultivar R570
Sample_5_c36645_g1_i1	521	3e-51	SHCRBa_159_M03_F_110	Saccharum hybrid cultivar R570
Sample_5_c32750_g1_i1	925	3e-163	SHCRBa_265_I24_F_300	Saccharum hybrid cultivar R570
Sample_5_c30014_g2_i1	855	8e-131	SHCRBa_012_P16_F_310	Saccharum hybrid cultivar R570
Sample_5_c19799_g1_i1	1141	4e-165	SHCRBa_035_J13_F_130	Saccharum hybrid cultivar R570
Sample_5_c24088_g1_i1	375	2e-12	SHCRBa_107_F16_F_230	Saccharum hybrid cultivar R570
Sample_5_c35334_g1_i1	3134	0	SHCRBa_014_N06_F_150	Saccharum hybrid cultivar R570
Sample_5_c33132_g1_i4	2847	0	SHCRBa_166_F02_R_170	Saccharum hybrid cultivar R570
Sample_5_c28407_g1_i1	1207	2e-95	MPS	Saccharum hybrid cultivar
Sample_5_c8772_g1_i1	1080	3e-155	SHCRBa_103_C06_R_220	Saccharum hybrid cultivar R570
Sample_5_c2759_g1_i2	524	1e-10	NA	Saccharum hybrid cultivar R570
Sample_5_c28673_g2_i2	1457	0	NA	Saccharum hybrid cultivar ROC22
Sample_5_c26560_g1_i3	1778	0	SHCRBa_258_H24_R_380	Saccharum hybrid cultivar R570
Sample_5_c11392_g1_i1	687	1e-141	SHCRBa_024_F14_R_310	Saccharum hybrid cultivar R570
Sample_5_c31055_g1_i4	918	2e-101	SHCRBa_050_D15_F_60	Saccharum hybrid cultivar R570
Sample_5_c25366_g1_i2	768	1e-47	dr2	Saccharum hybrid cultivar SP80-3280
Sample_5_c32071_g1_i3	2617	0	SHCRBa_011_C22_R_580	Saccharum hybrid cultivar R570
Sample_5_c2769_g1_i1	549	7e-91	SHCRBa_027_N23_F_70	Saccharum hybrid cultivar R570
Sample_5_c23817_g2_i3	341	5e-22	SHCRBa_018_K13_R_210	Saccharum hybrid cultivar R570
Sample_5_c29351_g2_i2	2825	0	SHCRBa_020_A05_R_10	Saccharum hybrid cultivar R570
Sample_5_c38708_g1_i1	1195	0	SHCRBa_026_B05_R_190 SHCRBa_026_F17_F_60	Saccharum hybrid cultivar R570
Sample_5_c29663_g1_i1	848	2e-133	SHCRBa_225_M19_F_360	Saccharum hybrid cultivar R570
Sample_5_c34463_g1_i1	3779	0	SHCRBa_119_B13_R_160	Saccharum hybrid cultivar R570
Sample_5_c30215_g1_i1	829	6e-93	SHCRBa_103_C06_R_20	Saccharum hybrid cultivar R570
Sample_5_c32799_g1_i9	1299	9e-124	scMYB1	Saccharum hybrid cultivar Co 86032
Sample_5_c55373_g1_i1	449	9e-91	SHCRBa_009_B01_R_20 SHCRBa_012_A01_R_60	Saccharum hybrid cultivar R570
Sample_5_c26371_g1_i2	1288	0	SHCRBa_165_F05_F_210	Saccharum hybrid cultivar R570
Sample_5_c32330_g2_i3	1274	0	SHCRBa_028_E10_R_180	Saccharum hybrid cultivar R570
Sample_5_c59247_g1_i1	324	5e-58	SHCRBa_184_K13_R_70	Saccharum hybrid cultivar R570
Sample_5_c35136_g1_i2	1006	0	NA	Saccharum hybrid cultivar ROC22
Sample_5_c45379_g1_i1	331	1e-41	SHCRBa_232_H22_R_200	Saccharum hybrid cultivar R570
Sample_5_c31558_g1_i2	853	9e-10	SHCRBa_146_G08_F_160	Saccharum hybrid cultivar R570
Sample_5_c32999_g1_i6	600	8e-83	SHCRBa_024_H17_R_180	Saccharum hybrid cultivar R570
Sample_5_c27963_g1_i3	884	6e-113	SHCRBa_185_C01_F_160	Saccharum hybrid cultivar R570
Sample_5_c34282_g1_i3	2591	0	SHCRBa_024_F14_R_340	Saccharum hybrid cultivar R570
Sample_5_c3183_g1_i1	509	1e-73	SHCRBa_261_H05_R_250	Saccharum hybrid cultivar R570
Sample_5_c32840_g2_i1	1269	0	SHCRBa_017_H02_R_80	Saccharum hybrid cultivar R570
Sample_5_c18246_g1_i1	1291	2e-169	SHCRBa_119_B13_F_420	Saccharum hybrid cultivar R570
Sample_5_c29663_g1_i3	944	3e-173	SHCRBa_225_M19_F_360	Saccharum hybrid cultivar R570
Sample_5_c36736_g1_i1	352	4e-40	SHCRBa_029_O19_F_240	Saccharum hybrid cultivar R570
Sample_5_c28655_g3_i6	2152	0	ERD6	Saccharum hybrid cultivar GT28
Sample_5_c33154_g1_i1	2115	0	CWI	Saccharum hybrid cultivar GT28
Sample_5_c34046_g1_i5	702	5e-83	SHCRBa_027_K08_R_60	Saccharum hybrid cultivar R570
Sample_5_c24283_g1_i1	405	9e-29	scMYB25	Saccharum hybrid cultivar Co 86032
Sample_5_c18008_g1_i1	1416	0	SHCRBa_233_B18_F_20	Saccharum hybrid cultivar R570
Sample_5_c31846_g1_i1	657	2e-09	SHCRBa_014_L10_F_210	Saccharum hybrid cultivar R570
Sample_5_c30669_g1_i1	1093	0	SHCRBa_013_P09_R_280	Saccharum hybrid cultivar R570
Sample_5_c30621_g1_i2	410	2e-52	SHCRBa_168_J15_F_160	Saccharum hybrid cultivar R570
Sample_5_c25013_g1_i2	824	2e-57	SHCRBa_201_A23_R_100	Saccharum hybrid cultivar R570
Sample_5_c29670_g1_i3	868	6e-131	SHCRBa_008_G08_F_310	Saccharum hybrid cultivar R570
Sample_5_c30619_g2_i2	1197	2e-119	SHCRBa_041_N14_R_160	Saccharum hybrid cultivar R570
Sample_5_c30235_g1_i3	432	2e-89	SHCRBa_011_C11_R_50	Saccharum hybrid cultivar R570
Sample_5_c54491_g1_i1	309	5e-35	SHCRBa_119_J13_F_10	Saccharum hybrid cultivar R570
Sample_5_c28045_g1_i2	2439	0	SHCRBa_011_C11_R_120	Saccharum hybrid cultivar R570
Sample_5_c20459_g1_i1	759	7e-88	SHCRBa_033_B15_R_230	Saccharum hybrid cultivar R570
Sample_5_c31138_g2_i1	1723	0	SHCRBa_260_G14_R_160	Saccharum hybrid cultivar R570
Sample_5_c32747_g1_i1	2009	0	SHCRBa_218_D02_R_190	Saccharum hybrid cultivar R570
Sample_5_c51670_g1_i1	417	2e-61	SHCRBa_258_I03_R_140	Saccharum hybrid cultivar R570
Sample_5_c33411_g2_i1	1755	1e-125	SHCRBa_149_E16_F_10	Saccharum hybrid cultivar R570
Sample_5_c27192_g1_i1	2027	0	SHCRBa_225_M08_F_80	Saccharum hybrid cultivar R570
Sample_5_c46521_g1_i1	313	1e-40	SHCRBa_024_H17_R_20	Saccharum hybrid cultivar R570
Sample_5_c49030_g1_i1	444	4e-44	SHCRBa_267_H24_R_210	Saccharum hybrid cultivar R570
Sample_5_c26373_g1_i1	1575	0	SHCRBa_093_N12_F_10 SHCRBa_172_L15_F_10	Saccharum hybrid cultivar R570
Sample_5_c56800_g1_i1	353	4e-42	SHCRBa_159_M03_F_110	Saccharum hybrid cultivar R570
Sample_5_c34159_g1_i1	1533	3e-169	SHCRBa_201_O14_R_250	Saccharum hybrid cultivar R570
Sample_5_c33962_g1_i2	1402	0	SHCRBa_078_K12_R_320	Saccharum hybrid cultivar R570
Sample_5_c14705_g3_i1	350	1e-77	SHCRBa_258_H24_R_420	Saccharum hybrid cultivar R570
Sample_5_c3828_g1_i1	452	3e-81	SHCRBa_078_K12_F_230	Saccharum hybrid cultivar R570
Sample_5_c19321_g1_i1	993	0	SHCRBa_161_O13_R_110	Saccharum hybrid cultivar R570
Sample_5_c33346_g1_i1	1313	1e-100	SHCRBa_024_H17_F_100	Saccharum hybrid cultivar R570
Sample_5_c25292_g1_i1	1112	5e-90	SHCRBa_097_O14_R_140	Saccharum hybrid cultivar R570
Sample_5_c5137_g2_i1	463	1e-104	NA	Saccharum hybrid cultivar Q117
Sample_5_c29053_g1_i2	590	3e-29	SHCRBa_041_N14_R_10	Saccharum hybrid cultivar R570
Sample_5_c34467_g1_i1	1527	0	SHCRBa_120_L03_F_90	Saccharum hybrid cultivar R570
Sample_5_c34387_g1_i2	3764	0	SHCRBa_257_A20_F_30	Saccharum hybrid cultivar R570
Sample_5_c33682_g1_i2	451	1e-62	SHCRBa_029_J02_R_60	Saccharum hybrid cultivar R570
Sample_5_c24509_g1_i1	438	5e-14	NA	Saccharum hybrid cultivar Yacheng05-179
Sample_5_c31026_g1_i2	1451	0	SHCRBa_225_M19_R_260	Saccharum hybrid cultivar R570
Sample_5_c27156_g1_i1	1181	0	SHCRBa_261_O20_F_50	Saccharum hybrid cultivar R570
Sample_5_c33665_g1_i1	813	6e-26	SHCRBa_225_M19_F_190	Saccharum hybrid cultivar R570
Sample_5_c27796_g1_i1	1168	2e-67	SHCRBa_170_C07_R_430	Saccharum hybrid cultivar R570
Sample_5_c35464_g2_i2	1730	0	NA	Saccharum hybrid (Sugarcane)
Sample_5_c29582_g1_i2	624	6e-52	SHCRBa_145_O09_F_190	Saccharum hybrid cultivar R570
Sample_5_c33910_g1_i1	2762	0	SHCRBa_032_N13_F_240	Saccharum hybrid cultivar R570
Sample_5_c32716_g3_i1	620	6e-94	CycD4.1	Saccharum hybrid cultivar ROC16
Sample_5_c41931_g1_i1	326	6e-62	SHCRBa_022_K23_R_30	Saccharum hybrid cultivar R570
Sample_5_c20883_g1_i2	1900	0	SHCRBa_185_O22_F_80	Saccharum hybrid cultivar R570
Sample_5_c33970_g1_i3	1380	2e-155	NA	Saccharum officinarum (Sugarcane)
Sample_5_c33081_g1_i4	1606	0	SHCRBa_107_N16_F_60	Saccharum hybrid cultivar R570
Sample_5_c32727_g2_i2	1068	1e-127	SHCRBa_120_L03_F_150	Saccharum hybrid cultivar R570
Sample_5_c34411_g1_i1	2224	0	SHCRBa_224_E06_F_260	Saccharum hybrid cultivar R570
Sample_5_c28655_g3_i4	1768	0	ERD6	Saccharum hybrid cultivar GT28
Sample_5_c32938_g1_i1	1695	0	SHCRBa_028_K12_F_320	Saccharum hybrid cultivar R570
Sample_5_c29537_g1_i1	1762	0	SHCRBa_020_L15_R_30	Saccharum hybrid cultivar R570
Sample_5_c28655_g3_i5	2657	0	ERD6	Saccharum hybrid cultivar GT28
Sample_5_c26806_g1_i2	841	3e-100	NA	Saccharum hybrid cultivar GT28
Sample_5_c26420_g1_i2	1543	0	SHCRBa_083_M12_F_30 SHCRBa_149_L20_R_110	Saccharum hybrid cultivar R570
Sample_5_c5949_g1_i1	875	0	SHCRBa_004_I20_R_310	Saccharum hybrid cultivar R570
Sample_5_c29689_g1_i1	1451	0	SHCRBa_012_P16_R_200	Saccharum hybrid cultivar R570
Sample_5_c34375_g1_i1	961	3e-29	SHCRBa_181_K17_R_210	Saccharum hybrid cultivar R570
Sample_5_c31255_g1_i1	1395	7e-139	Sh053A11g_100	Saccharum hybrid cultivar
Sample_5_c13914_g1_i1	445	7e-35	SHCRBa_020_A05_F_120	Saccharum hybrid cultivar R570
Sample_5_c34543_g2_i2	1842	0	NA	Saccharum hybrid cultivar Q117
Sample_5_c2803_g1_i1	515	4e-25	scMYB9	Saccharum hybrid cultivar Co 86032
Sample_5_c24895_g2_i1	661	5e-45	SHCRBa_001_I10_F_190	Saccharum hybrid cultivar R570
Sample_5_c33963_g1_i1	1372	7e-117	SHCRBa_008_G08_R_330	Saccharum hybrid cultivar R570
Sample_5_c23895_g1_i1	1044	4e-84	Rpb4	Saccharum hybrid cultivar SP80-3280
Sample_5_c13560_g1_i1	747	3e-145	SHCRBa_027_I07_R_530	Saccharum hybrid cultivar R570
Sample_5_c15586_g1_i1	536	5e-108	SHCRBa_017_C06_R_90	Saccharum hybrid cultivar R570
Sample_5_c19594_g1_i1	924	3e-50	SHCRBa_162_H04_F_260	Saccharum hybrid cultivar R570
Sample_5_c26472_g1_i1	1434	2e-176	NA	Saccharum hybrid cultivar SP80-3280
Sample_5_c31639_g1_i2	1207	8e-176	SHCRBa_020_D23_F_270	Saccharum hybrid cultivar R570
Sample_5_c30478_g1_i1	1554	0	SHCRBa_009_G16_F_90	Saccharum hybrid cultivar R570
Sample_5_c21574_g1_i1	1757	0	SHCRBa_261_O20_R_280	Saccharum hybrid cultivar R570
Sample_5_c30155_g1_i2	947	2e-62	SHCRBa_261_M16_R_310	Saccharum hybrid cultivar R570
Sample_5_c6152_g1_i2	331	1e-74	SHCRBa_119_J13_F_20	Saccharum hybrid cultivar R570
Sample_5_c33635_g1_i2	1882	0	SHCRBa_179_G22_F_140 SHCRBa_181_K17_F_110	Saccharum hybrid cultivar R570
Sample_5_c16517_g1_i1	371	1e-26	SHCRBa_033_L16_R_10	Saccharum hybrid cultivar R570
Sample_5_c33557_g1_i1	1575	0	SHCRBa_190_D01_F_230	Saccharum hybrid cultivar R570
Sample_5_c31747_g1_i2	1038	9e-101	SHCRBa_055_F12_F_210	Saccharum hybrid cultivar R570
Sample_5_c16103_g1_i1	480	6e-99	SHCRBa_067_E24_F_40	Saccharum hybrid cultivar R570
Sample_5_c24893_g2_i2	1538	1e-86	NA	Saccharum hybrid cultivar R570
Sample_5_c24053_g1_i1	347	3e-18	ACO	Saccharum officinarum (Sugarcane)
Sample_5_c33879_g1_i2	2104	0	SHCRBa_102_M12_R_170	Saccharum hybrid cultivar R570
Sample_5_c11353_g1_i1	958	2e-154	SHCRBa_033_L20_F_60 SHCRBa_073_J10_F_140	Saccharum hybrid cultivar R570
Sample_5_c31708_g1_i3	1022	4e-63	SHCRBa_003_N22_R_120	Saccharum hybrid cultivar R570
Sample_5_c27085_g1_i2	624	9e-84	SHCRBa_087_K22_F_200	Saccharum hybrid cultivar R570
Sample_5_c34802_g1_i3	1157	6e-115	SHCRBa_098_E22_R_280	Saccharum hybrid cultivar R570
Sample_5_c58466_g1_i1	326	6e-35	SHCRBa_186_P21_F_70	Saccharum hybrid cultivar R570
Sample_5_c14658_g1_i1	362	2e-75	SHCRBa_022_K23_R_30	Saccharum hybrid cultivar R570
Sample_5_c58286_g1_i1	391	7e-10	SHCRBa_018_K13_F_250	Saccharum hybrid cultivar R570
Sample_5_c23340_g1_i1	554	6e-58	SHCRBa_261_O20_F_270	Saccharum hybrid cultivar R570
Sample_5_c18933_g1_i1	492	3e-37	SHCRBa_009_G16_R_160	Saccharum hybrid cultivar R570
Sample_5_c10263_g1_i1	377	2e-35	SHCRBa_137_O14_F_210	Saccharum hybrid cultivar R570
Sample_5_c18660_g1_i1	589	8e-48	SHCRBa_104_G22_F_260	Saccharum hybrid cultivar R570
Sample_5_c13304_g1_i2	371	1e-14	SHCRBa_107_N16_F_30	Saccharum hybrid cultivar R570
Sample_5_c35411_g2_i4	1155	8e-102	SHCRBa_095_E16_F_480	Saccharum hybrid cultivar R570
Sample_5_c30180_g1_i1	786	5e-27	SHCRBa_028_K12_R_170	Saccharum hybrid cultivar R570
Sample_5_c30920_g1_i1	1673	0	SHCRBa_102_P01_F_210	Saccharum hybrid cultivar R570
Sample_5_c25792_g1_i1	1490	3e-133	SHCRBa_258_H24_R_170	Saccharum hybrid cultivar R570
Sample_5_c11044_g1_i1	345	1e-57	SHCRBa_020_L15_R_70	Saccharum hybrid cultivar R570
Sample_5_c18826_g1_i1	679	1e-51	SHCRBa_203_M04_R_20	Saccharum hybrid cultivar R570
Sample_5_c33702_g1_i2	1284	9e-169	SHCRBa_004_I20_R_170	Saccharum hybrid cultivar R570
Sample_5_c48748_g1_i1	392	8e-85	AKT1	Saccharum hybrid cultivar
Sample_5_c34595_g3_i2	487	7e-81	scMYB30	Saccharum hybrid cultivar Co 86032
Sample_5_c34918_g2_i1	2712	0	SHCRBa_185_C01_F_430	Saccharum hybrid cultivar R570
Sample_5_c28246_g1_i1	642	2e-136	SHCRBa_025_L09_F_380	Saccharum hybrid cultivar R570
Sample_5_c30732_g1_i1	758	2e-98	SHCRBa_022_I19_R_130	Saccharum hybrid cultivar R570
Sample_5_c30007_g1_i2	1631	0	SHCRBa_201_F17_F_10	Saccharum hybrid cultivar R570
Sample_5_c35273_g1_i3	844	3e-15	SHCRBa_014_K17_R_20	Saccharum hybrid cultivar R570
Sample_5_c48374_g1_i1	328	5e-71	SHCRBa_006_C11_F_20	Saccharum hybrid cultivar R570
Sample_5_c35672_g4_i5	1166	3e-77	SHCRBa_250_M20_F_150	Saccharum hybrid cultivar R570
Sample_5_c28571_g1_i3	303	4e-32	SHCRBa_162_H04_F_260	Saccharum hybrid cultivar R570
Sample_5_c29996_g1_i1	2256	0	SHCRBa_201_O14_R_270	Saccharum hybrid cultivar R570
Sample_5_c33573_g1_i2	1844	0	SHCRBa_168_J15_R_140	Saccharum hybrid cultivar R570
Sample_5_c33671_g3_i1	2066	0	NA	Saccharum hybrid cultivar GT28
Sample_5_c32339_g1_i2	1693	9e-84	SHCRBa_198_P02_F_50	Saccharum hybrid cultivar R570
Sample_5_c34062_g1_i1	574	1e-88	NA	Saccharum arundinaceum
Sample_5_c28330_g1_i1	486	4e-18	SHCRBa_218_D04_R_60	Saccharum hybrid cultivar R570
Sample_5_c27963_g1_i1	828	3e-113	SHCRBa_185_C01_F_160	Saccharum hybrid cultivar R570
Sample_5_c41198_g1_i1	533	1e-33	SHCRBa_162_H04_R_10	Saccharum hybrid cultivar R570
Sample_5_c25310_g1_i1	1985	0	SHCRBa_184_K13_R_80	Saccharum hybrid cultivar R570
Sample_5_c25026_g1_i1	489	5e-37	NA	Saccharum officinarum (Sugarcane)
Sample_5_c26503_g1_i1	1185	1e-179	NA	Saccharum hybrid cultivar GT28
Sample_5_c32492_g2_i2	1637	0	SHCRBa_015_H09_F_20	Saccharum hybrid cultivar R570
Sample_5_c21058_g1_i1	1243	0	atg9	Saccharum officinarum (Sugarcane)
Sample_5_c34312_g1_i3	2616	0	SHCRBa_008_B11_R_160	Saccharum hybrid cultivar R570
Sample_5_c33894_g3_i1	757	3e-76	NA	Saccharum officinarum (Sugarcane)
Sample_5_c34163_g2_i2	1116	1e-36	NA	Miscanthus sinensis (Japanese silver grass) (Saccharum japonicum)
Sample_5_c26614_g1_i1	1289	1e-67	SHCRBa_027_I16_F_110 SHCRBa_119_J13_R_210	Saccharum hybrid cultivar R570
Sample_5_c23521_g1_i1	885	0	SHCRBa_224_D04_F_10	Saccharum hybrid cultivar R570
Sample_5_c32268_g1_i2	1023	5e-76	SHCRBa_121_P14_F_10	Saccharum hybrid cultivar R570
Sample_5_c31001_g1_i1	1352	0	SHCRBa_063_F06_F_210	Saccharum hybrid cultivar R570
Sample_5_c26317_g1_i1	759	1e-69	NA	Saccharum hybrid cultivar SP80-3280
Sample_5_c569_g1_i1	1047	3e-113	SHCRBa_152_D05_F_160	Saccharum hybrid cultivar R570
Sample_5_c34365_g1_i1	2383	0	SHCRBa_119_B13_F_300	Saccharum hybrid cultivar R570
Sample_5_c31684_g1_i1	950	9e-170	NA	Saccharum officinarum (Sugarcane)
Sample_5_c35273_g1_i2	1300	4e-15	SHCRBa_014_K17_R_20	Saccharum hybrid cultivar R570
Sample_5_c32268_g1_i1	1052	3e-68	SHCRBa_121_P14_F_10	Saccharum hybrid cultivar R570
Sample_5_c26191_g2_i1	998	2e-133	SHCRBa_011_L19_F_270	Saccharum hybrid cultivar R570
Sample_5_c34713_g2_i2	1584	0	SHCRBa_055_F12_R_40	Saccharum hybrid cultivar R570
Sample_5_c32679_g1_i1	2446	0	NA	Saccharum hybrid cultivar FN-41
Sample_5_c5889_g1_i1	371	9e-77	SHCRBa_025_L09_R_260	Saccharum hybrid cultivar R570
Sample_5_c32375_g2_i2	744	2e-10	SHCRBa_121_P14_R_250	Saccharum hybrid cultivar R570
Sample_5_c55289_g1_i1	301	1e-50	SHCRBa_261_H05_F_70	Saccharum hybrid cultivar R570
Sample_5_c28983_g1_i1	877	4e-95	SHCRBa_089_D15_R_30	Saccharum hybrid cultivar R570
Sample_5_c32426_g1_i1	963	1e-150	SHCRBa_250_M20_R_30	Saccharum hybrid cultivar R570
Sample_5_c24348_g2_i1	1270	6e-106	WRKY37	Saccharum hybrid cultivar CoC 671
Sample_5_c11921_g2_i1	1358	0	BAK1	Saccharum hybrid cultivar Yacheng05-179
Sample_5_c31055_g1_i2	1364	8e-156	SHCRBa_050_D15_F_60	Saccharum hybrid cultivar R570
Sample_5_c57729_g1_i1	867	8e-68	SHCRBa_023_I14_F_100	Saccharum hybrid cultivar R570
Sample_5_c40219_g1_i1	315	5e-13	SHCRBa_028_C07_R_390	Saccharum hybrid cultivar R570
Sample_5_c23367_g1_i3	451	8e-06	SHCRBa_011_C11_R_40	Saccharum hybrid cultivar R570
Sample_5_c34100_g1_i2	1467	0	SHCRBa_152_D05_R_340	Saccharum hybrid cultivar R570
Sample_5_c33855_g1_i4	833	1e-30	SHCRBa_267_M24_R_280	Saccharum hybrid cultivar R570
Sample_5_c11235_g1_i1	713	5e-156	SHCRBa_261_H05_R_250	Saccharum hybrid cultivar R570
Sample_5_c23895_g1_i3	1034	3e-84	Rpb4	Saccharum hybrid cultivar SP80-3280
Sample_5_c18663_g1_i1	815	2e-161	SHCRBa_028_K15_R_250	Saccharum hybrid cultivar R570
Sample_5_c30872_g1_i2	1428	1e-104	SHCRBa_009_E01_R_10 SHCRBa_010_J05_R_270	Saccharum hybrid cultivar R570
Sample_5_c31177_g1_i1	3437	0	SPSB	Saccharum hybrid cultivar ROC22
Sample_5_c29140_g1_i1	634	8e-72	SHCRBa_028_E10_R_90	Saccharum hybrid cultivar R570
Sample_5_c34310_g2_i2	739	9e-111	SHCRBa_159_J23_R_590	Saccharum hybrid cultivar R570
Sample_5_c24478_g1_i1	1400	0	SHCRBa_040_O01_F_50	Saccharum hybrid cultivar R570
Sample_5_c30996_g2_i2	487	7e-79	ShCIR9O20g_180	Saccharum hybrid cultivar
Sample_5_c12716_g1_i1	425	2e-52	SHCRBa_203_M04_R_20	Saccharum hybrid cultivar R570
Sample_5_c24226_g1_i1	1031	4e-148	SHCRBa_012_J22_R_240	Saccharum hybrid cultivar R570
Sample_5_c19211_g1_i1	893	0	SHCRBa_077_E22_F_10	Saccharum hybrid cultivar R570
Sample_5_c16370_g1_i1	554	1e-127	SHCRBa_265_I24_R_60	Saccharum hybrid cultivar R570
Sample_5_c52422_g1_i1	419	3e-45	SHCRBa_001_J04_R_430	Saccharum hybrid cultivar R570
Sample_5_c58681_g1_i1	415	6e-89	SHCRBa_035_J13_F_130	Saccharum hybrid cultivar R570
Sample_5_c34468_g1_i1	537	3e-55	mdh	Saccharum officinarum (Sugarcane)
Sample_5_c23895_g1_i2	948	1e-84	Rpb4	Saccharum hybrid cultivar SP80-3280
Sample_5_c24925_g1_i1	2489	0	NA	Saccharum hybrid cultivar
Sample_5_c34802_g1_i6	1178	6e-102	SHCRBa_098_E22_R_280	Saccharum hybrid cultivar R570
Sample_5_c21397_g1_i2	317	2e-20	SHCRBa_160_F12_F_10	Saccharum hybrid cultivar R570
Sample_5_c47113_g1_i1	529	5e-104	SHCRBa_078_K12_F_230	Saccharum hybrid cultivar R570
Sample_5_c40391_g1_i1	302	6e-42	NA	Saccharum hybrid cultivar Q117
Sample_5_c36187_g1_i1	393	2e-24	SHCRBa_035_D21_F_420	Saccharum hybrid cultivar R570
Sample_5_c28374_g2_i1	880	9e-35	SHCRBa_020_L15_R_290	Saccharum hybrid cultivar R570
Sample_5_c30546_g1_i3	2116	0	SHCRBa_144_K17_F_300	Saccharum hybrid cultivar R570
Sample_5_c25299_g2_i1	1704	0	SHCRBa_165_F05_R_310	Saccharum hybrid cultivar R570
Sample_5_c20497_g1_i1	1322	0	SHCRBa_014_G09_R_10	Saccharum hybrid cultivar R570
Sample_5_c33333_g1_i2	2063	0	SHCRBa_121_B20_F_50	Saccharum hybrid cultivar R570
Sample_5_c23248_g2_i1	638	3e-36	SHCRBa_008_B11_F_320	Saccharum hybrid cultivar R570
Sample_5_c29351_g2_i1	3299	0	SHCRBa_020_A05_R_10	Saccharum hybrid cultivar R570
Sample_5_c35646_g1_i5	719	3e-32	SHCRBa_014_N06_F_200	Saccharum hybrid cultivar R570
Sample_5_c23746_g2_i1	591	3e-57	NA	Saccharum officinarum (Sugarcane)
Sample_5_c16510_g1_i1	1355	0	NA	Saccharum hybrid cultivar ROC22
Sample_5_c32840_g2_i2	1353	0	SHCRBa_017_H02_R_80	Saccharum hybrid cultivar R570
Sample_5_c31345_g1_i2	1236	1e-59	SHCRBa_267_M24_R_460	Saccharum hybrid cultivar R570
Sample_5_c27062_g1_i1	1010	4e-54	SHCRBa_013_F04_R_30 SHCRBa_093_N12_F_20 SHCRBa_172_L15_F_20	Saccharum hybrid cultivar R570
Sample_5_c10542_g1_i1	565	3e-68	NA	Saccharum officinarum (Sugarcane)
Sample_5_c33428_g1_i2	1477	0	Sh265O22g_140	Saccharum hybrid cultivar
Sample_5_c35438_g4_i1	457	1e-99	SHCRBa_102_P01_R_230	Saccharum hybrid cultivar R570
Sample_5_c34124_g1_i3	1470	0	SHCRBa_185_C01_F_390	Saccharum hybrid cultivar R570
Sample_5_c22238_g1_i1	1257	0	SHCRBa_160_O06_F_30	Saccharum hybrid cultivar R570
Sample_5_c34918_g2_i2	2272	0	SHCRBa_185_C01_F_430	Saccharum hybrid cultivar R570
Sample_5_c35411_g1_i1	1173	2e-113	SHCRBa_095_E16_F_480	Saccharum hybrid cultivar R570
Sample_5_c34802_g1_i8	1247	5e-84	SHCRBa_098_E22_R_280	Saccharum hybrid cultivar R570
Sample_5_c32135_g2_i2	2280	0	P5CS	Saccharum officinarum (Sugarcane)
Sample_5_c26334_g2_i1	996	5e-97	SHCRBa_010_J05_R_20	Saccharum hybrid cultivar R570
Sample_5_c16264_g1_i1	620	9e-148	SHCRBa_083_M12_F_100 SHCRBa_149_L20_R_50	Saccharum hybrid cultivar R570
Sample_5_c34124_g1_i2	2652	0	SHCRBa_185_C01_F_390	Saccharum hybrid cultivar R570
Sample_5_c31354_g1_i2	1752	0	a4	Saccharum officinarum (Sugarcane)
Sample_5_c33309_g1_i2	646	9e-41	TLP98	Saccharum hybrid cultivar CoC 671
Sample_5_c23038_g2_i1	351	7e-41	SHCRBa_258_I03_R_20	Saccharum hybrid cultivar R570
Sample_5_c55437_g1_i1	816	9e-32	SHCRBa_185_O22_F_140	Saccharum hybrid cultivar R570
Sample_5_c33537_g1_i1	1796	0	SHCRBa_258_F08_F_20	Saccharum hybrid cultivar R570
Sample_5_c27085_g1_i1	661	6e-84	SHCRBa_087_K22_F_200	Saccharum hybrid cultivar R570
Sample_5_c31899_g1_i3	1278	4e-100	SHCRBa_014_N06_F_70	Saccharum hybrid cultivar R570
Sample_5_c32497_g1_i3	1582	0	SHCRBa_008_G08_F_190	Saccharum hybrid cultivar R570
Sample_5_c29602_g1_i1	2567	0	Endoglucanase 10	Saccharum hybrid cultivar R570
Sample_5_c19787_g1_i1	1836	0	SHCRBa_008_B11_R_90	Saccharum hybrid cultivar R570
Sample_5_c28100_g2_i1	630	8e-97	SHCRBa_098_M18_F_30	Saccharum hybrid cultivar R570
Sample_5_c20179_g1_i1	1376	2e-173	SHCRBa_040_O01_F_70	Saccharum hybrid cultivar R570
Sample_5_c33963_g1_i2	1337	5e-117	SHCRBa_008_G08_R_330	Saccharum hybrid cultivar R570
Sample_5_c35085_g1_i1	3765	0	NA	Miscanthus sinensis (Japanese silver grass) (Saccharum japonicum)
Sample_5_c21146_g1_i1	1290	2e-114	SHCRBa_004_G10_F_250 SHCRBa_021_E20_F_190	Saccharum hybrid cultivar R570
Sample_5_c31281_g1_i7	2432	0	SHCRBa_261_D02_R_50	Saccharum hybrid cultivar R570
Sample_5_c41375_g1_i1	402	4e-89	SHCRBa_261_H05_R_250	Saccharum hybrid cultivar R570
Sample_5_c2581_g1_i1	1456	0	SHCRBa_140_J14_R_260	Saccharum hybrid cultivar R570
Sample_5_c25132_g1_i3	340	9e-52	ALDH5F1	Saccharum officinarum (Sugarcane)
Sample_5_c25906_g2_i1	670	5e-94	SHCRBa_083_K20_F_50	Saccharum hybrid cultivar R570
Sample_5_c35602_g1_i1	2339	0	a2	Saccharum officinarum (Sugarcane)
Sample_5_c20970_g1_i1	423	3e-73	SHCRBa_098_M18_F_30	Saccharum hybrid cultivar R570
Sample_5_c32750_g1_i4	757	1e-31	SHCRBa_218_D02_R_110	Saccharum hybrid cultivar R570
Sample_5_c30482_g1_i4	1605	0	SHCRBa_062_I05_R_90	Saccharum hybrid cultivar R570
Sample_5_c7159_g2_i1	546	1e-84	NA	Saccharum hybrid cultivar
Sample_5_c34929_g1_i1	1390	0	Sh135P16g_070	Saccharum hybrid cultivar
Sample_5_c33618_g2_i1	410	2e-15	SHCRBa_011_L19_F_40	Saccharum hybrid cultivar R570
Sample_5_c807_g1_i1	434	9e-27	SHCRBa_001_L05_R_310	Saccharum hybrid cultivar R570
Sample_5_c22739_g1_i1	525	8e-104	SHCRBa_028_H13_R_460	Saccharum hybrid cultivar R570
Sample_5_c38918_g1_i1	366	4e-08	SHCRBa_130_G08_R_150	Saccharum hybrid cultivar R570
Sample_5_c34571_g1_i2	1896	0	NA	Saccharum officinarum (Sugarcane)
Sample_5_c31823_g1_i2	798	7e-88	SHCRBa_203_M05_R_250	Saccharum hybrid cultivar R570
Sample_5_c23858_g1_i2	860	7e-105	SHCRBa_198_K24_F_120	Saccharum hybrid cultivar R570
Sample_5_c38741_g1_i1	332	2e-38	ShCIR12E03g_160	Saccharum hybrid cultivar
Sample_5_c20305_g1_i1	1033	8e-98	SHCRBa_168_J15_R_60	Saccharum hybrid cultivar R570
Sample_5_c34248_g1_i1	1876	0	CycD4.2	Saccharum hybrid cultivar ROC16
Sample_5_c25577_g1_i1	1068	0	SHCRBa_191_L10_R_30	Saccharum hybrid cultivar R570
Sample_5_c23722_g1_i1	2964	0	SHCRBa_027_I16_F_270 SHCRBa_119_J13_R_540	Saccharum hybrid cultivar R570
Sample_5_c24893_g2_i4	1820	0	NA	Saccharum hybrid cultivar R570
Sample_5_c30215_g1_i2	856	8e-93	SHCRBa_103_C06_R_20	Saccharum hybrid cultivar R570
Sample_5_c24306_g1_i1	1087	5e-117	SHCRBa_028_E10_F_330	Saccharum hybrid cultivar R570
Sample_5_c31657_g1_i1	1006	4e-61	SHCRBa_028_K12_R_180	Saccharum hybrid cultivar R570
Sample_5_c33137_g1_i5	1984	1e-174	SHCRBa_133_K20_F_300	Saccharum hybrid cultivar R570
Sample_5_c13609_g1_i1	352	3e-74	SHCRBa_159_M03_F_110	Saccharum hybrid cultivar R570
Sample_5_c28207_g1_i2	1847	0	SHCRBa_120_L03_R_160	Saccharum hybrid cultivar R570
Sample_5_c38119_g1_i1	322	4e-31	SHCRBa_014_A20_F_120	Saccharum hybrid cultivar R570
Sample_5_c25013_g1_i1	993	5e-57	SHCRBa_201_A23_R_100	Saccharum hybrid cultivar R570
Sample_5_c33970_g1_i1	1440	0	NA	Saccharum officinarum (Sugarcane)
Sample_5_c33894_g3_i3	1093	4e-121	NA	Saccharum officinarum (Sugarcane)
Sample_5_c30812_g1_i1	1452	0	NA	Saccharum hybrid cultivar
Sample_5_c26829_g1_i2	2004	0	SHCRBa_008_G08_F_250	Saccharum hybrid cultivar R570
Sample_5_c26606_g1_i1	757	1e-100	SHCRBa_011_C11_F_100	Saccharum hybrid cultivar R570
Sample_5_c32325_g2_i1	761	4e-40	SHCRBa_050_H11_R_20	Saccharum hybrid cultivar R570
Sample_5_c23976_g1_i1	1035	2e-113	SHCRBa_011_L19_R_180	Saccharum hybrid cultivar R570
Sample_5_c27069_g1_i4	769	1e-19	MT2	Saccharum hybrid cultivar FN-1702
Sample_5_c25881_g1_i2	683	5e-45	SHCRBa_084_G07_R_140	Saccharum hybrid cultivar R570
Sample_5_c15776_g1_i1	381	3e-53	SHCRBa_069_M12_R_80	Saccharum hybrid cultivar R570
Sample_5_c26451_g1_i1	1427	0	SHCRBa_230_N09_R_230	Saccharum hybrid cultivar R570
Sample_5_c31899_g1_i1	1308	2e-114	SHCRBa_014_N06_F_70	Saccharum hybrid cultivar R570
Sample_5_c28103_g1_i1	1915	0	Sh086H20g_10	Saccharum hybrid cultivar R570
Sample_5_c8977_g1_i1	615	2e-77	AKT1	Saccharum hybrid cultivar
Sample_5_c29650_g1_i1	854	9e-65	SHCRBa_170_C07_F_210	Saccharum hybrid cultivar R570
Sample_5_c25577_g2_i1	1321	0	SHCRBa_012_J22_R_130	Saccharum hybrid cultivar R570
Sample_5_c23207_g1_i1	1174	0	SHCRBa_121_P14_R_150	Saccharum hybrid cultivar R570
Sample_5_c31235_g1_i1	2448	0	NA	Saccharum hybrid cultivar R570
Sample_5_c19065_g2_i1	2330	0	petA	Saccharum officinarum (Sugarcane)
Sample_5_c32999_g1_i4	710	4e-95	SHCRBa_024_H17_R_180	Saccharum hybrid cultivar R570
Sample_5_c28529_g1_i1	1671	0	SHCRBa_067_E24_F_100	Saccharum hybrid cultivar R570
Sample_5_c25587_g1_i4	962	9e-101	CaM925	Saccharum officinarum (Sugarcane)
Sample_5_c32999_g1_i1	1050	5e-132	SHCRBa_024_H17_R_180	Saccharum hybrid cultivar R570
Sample_5_c18666_g2_i1	1115	2e-134	SHCRBa_144_K17_R_270	Saccharum hybrid cultivar R570
Sample_5_c29281_g1_i1	1461	0	PRS4	Saccharum hybrid cultivar
Sample_5_c2903_g1_i1	496	3e-105	SHCRBa_170_F15_R_10	Saccharum hybrid cultivar R570
Sample_5_c28587_g1_i1	1584	6e-113	SHCRBa_225_M08_R_20	Saccharum hybrid cultivar R570
Sample_5_c28134_g1_i1	1081	4e-77	SHCRBa_044_D02_R_10	Saccharum hybrid cultivar R570
Sample_5_c33433_g1_i1	1368	0	SHCRBa_107_M24_R_160	Saccharum hybrid cultivar R570
Sample_5_c433_g2_i1	546	4e-124	SHCRBa_035_D21_F_420	Saccharum hybrid cultivar R570
Sample_5_c33728_g1_i2	2193	0	pglcat4	Saccharum officinarum (Sugarcane)
Sample_5_c32338_g3_i1	2330	0	SHCRBa_083_K20_F_130	Saccharum hybrid cultivar R570
Sample_5_c41911_g1_i1	362	1e-73	SHCRBa_225_M19_R_230	Saccharum hybrid cultivar R570
Sample_5_c19250_g1_i1	1124	1e-146	SHCRBa_020_L15_F_160	Saccharum hybrid cultivar R570
Sample_5_c57227_g1_i1	309	1e-21	SHCRBa_011_P05_R_100	Saccharum hybrid cultivar R570
Sample_5_c24061_g1_i1	898	3e-43	SHCRBa_024_F14_R_100	Saccharum hybrid cultivar R570
Sample_5_c34496_g1_i2	1587	0	pglcat8	Saccharum officinarum (Sugarcane)
Sample_5_c26897_g4_i1	604	3e-94	SHCRBa_024_F14_F_290	Saccharum hybrid cultivar R570
Sample_5_c33671_g3_i3	1741	0	NA	Saccharum hybrid cultivar GT28
Sample_5_c35464_g2_i4	2442	0	NA	Saccharum hybrid (Sugarcane)
Sample_5_c33025_g1_i1	486	2e-18	SHCRBa_098_E22_R_100	Saccharum hybrid cultivar R570
Sample_5_c33655_g2_i2	441	2e-33	SHCRBa_008_B11_F_380	Saccharum hybrid cultivar R570
Sample_5_c35034_g1_i1	2447	0	SHCRBa_019_K12_R_120	Saccharum hybrid cultivar R570
Sample_5_c21652_g1_i2	444	8e-59	SHCRBa_137_O14_R_90	Saccharum hybrid cultivar R570
Sample_5_c19373_g1_i1	935	2e-141	SHCRBa_028_C07_F_410	Saccharum hybrid cultivar R570
Sample_5_c20829_g1_i2	1331	0	SHCRBa_119_B13_R_340	Saccharum hybrid cultivar R570
Sample_5_c46867_g1_i1	396	6e-85	SHCRBa_265_N24_F_10	Saccharum hybrid cultivar R570
Sample_5_c16965_g1_i3	776	2e-108	BAK1	Saccharum hybrid cultivar Yacheng05-179
Sample_5_c24622_g1_i1	1720	0	SHCRBa_011_C11_F_100	Saccharum hybrid cultivar R570
Sample_5_c22280_g1_i1	942	0	SHCRBa_225_M19_F_220	Saccharum hybrid cultivar R570
Sample_5_c9748_g1_i1	332	1e-68	SHCRBa_035_J13_F_130	Saccharum hybrid cultivar R570
Sample_5_c33894_g3_i2	916	5e-69	NA	Saccharum officinarum (Sugarcane)
Sample_5_c35384_g2_i1	1965	2e-107	SHCRBa_003_N22_F_50	Saccharum hybrid cultivar R570
Sample_5_c19209_g1_i1	1150	0	SHCRBa_013_P09_F_150	Saccharum hybrid cultivar R570
Sample_5_c27935_g1_i2	999	5e-63	NA	Saccharum officinarum (Sugarcane)
Sample_5_c33407_g1_i1	2045	0	SHCRBa_017_P09_R_10	Saccharum hybrid cultivar R570
Sample_5_c23825_g1_i2	716	1e-116	SHCRBa_095_E16_F_300	Saccharum hybrid cultivar R570
Sample_5_c24943_g2_i1	536	3e-75	SHCRBa_257_A20_R_20	Saccharum hybrid cultivar R570
Sample_5_c10914_g1_i1	501	3e-61	SHCRBa_218_D04_F_160	Saccharum hybrid cultivar R570
Sample_5_c28193_g1_i1	1568	0	SHCRBa_045_L22_F_80	Saccharum hybrid cultivar R570
Sample_5_c12261_g1_i1	2837	0	SHCRBa_002_D08_F_10	Saccharum hybrid cultivar R570
Sample_5_c24088_g2_i3	1080	7e-164	SHCRBa_107_F16_F_230	Saccharum hybrid cultivar R570
Sample_5_c31881_g1_i1	1815	0	ccr	Saccharum officinarum (Sugarcane)
Sample_5_c13304_g1_i1	350	2e-13	SHCRBa_107_N16_F_30	Saccharum hybrid cultivar R570
Sample_5_c35310_g2_i4	1248	0	SHCRBa_046_L16_R_20	Saccharum hybrid cultivar R570
Sample_5_c29466_g1_i2	901	2e-13	MT	Saccharum hybrid cultivar ROC20
Sample_5_c31330_g1_i1	1149	4e-115	SHCRBa_063_N24_R_210	Saccharum hybrid cultivar R570
Sample_5_c24719_g2_i1	1036	0	SHCRBa_165_I15_F_40	Saccharum hybrid cultivar R570
Sample_5_c31657_g1_i3	745	4e-60	SHCRBa_028_K12_R_180	Saccharum hybrid cultivar R570
Sample_5_c30619_g2_i1	1484	5e-118	SHCRBa_041_N14_R_160	Saccharum hybrid cultivar R570
Sample_5_c31656_g1_i1	2963	0	SHCRBa_172_K24_R_230	Saccharum hybrid cultivar R570
Sample_5_c26327_g1_i1	1006	3e-175	SHCRBa_009_G16_R_160	Saccharum hybrid cultivar R570
Sample_5_c2682_g1_i1	557	3e-27	SHCRBa_159_M03_F_110	Saccharum hybrid cultivar R570
Sample_5_c31243_g1_i1	1115	5e-84	SHCRBa_145_O09_F_150	Saccharum hybrid cultivar R570
Sample_5_c15822_g1_i3	357	3e-73	SHCRBa_032_C06_F_100	Saccharum hybrid cultivar R570
Sample_5_c24222_g1_i2	1931	0	SHCRBa_015_O15_F_200	Saccharum hybrid cultivar R570
Sample_5_c32750_g1_i5	450	2e-27	SHCRBa_218_D02_R_110	Saccharum hybrid cultivar R570
Sample_5_c26480_g1_i1	602	5e-33	SHCRBa_022_B01_R_180	Saccharum hybrid cultivar R570
Sample_5_c34026_g1_i1	2989	0	SHCRBa_040_O01_R_250	Saccharum hybrid cultivar R570
Sample_5_c29087_g1_i1	1173	0	SHCRBa_006_C11_R_30	Saccharum hybrid cultivar R570
Sample_5_c33234_g1_i1	2677	0	SHCRBa_107_F16_R_30	Saccharum hybrid cultivar R570
Sample_5_c25235_g1_i1	491	1e-77	SHCRBa_025_L09_R_190	Saccharum hybrid cultivar R570
Sample_5_c23332_g1_i1	1521	0	SHCRBa_004_I20_F_160	Saccharum hybrid cultivar R570
Sample_5_c16833_g1_i1	674	6e-22	ShCIR12E03g_160	Saccharum hybrid cultivar
Sample_5_c17885_g1_i2	960	1e-142	SHCRBa_145_O09_F_30	Saccharum hybrid cultivar R570
Sample_5_c136_g1_i1	482	3e-55	Cyclin-H1-1	Saccharum hybrid cultivar R570
Sample_5_c20128_g1_i1	903	2e-151	SHCRBa_176_L06_F_40 SHCRBa_176_L06_F_80	Saccharum hybrid cultivar R570
Sample_5_c17520_g1_i1	1207	9e-160	SHCRBa_109_M04_F_40	Saccharum hybrid cultivar R570
Sample_5_c30531_g2_i2	1359	0	SHCRBa_179_G22_R_30 SHCRBa_181_K17_R_10	Saccharum hybrid cultivar R570
Sample_5_c25913_g1_i1	2193	0	SHCRBa_008_B11_R_10	Saccharum hybrid cultivar R570
Sample_5_c49939_g1_i1	510	2e-19	SHCRBa_190_D01_R_240	Saccharum hybrid cultivar R570
Sample_5_c5040_g1_i1	329	3e-51	SHCRBa_004_G10_R_40	Saccharum hybrid cultivar R570
Sample_5_c30533_g1_i2	1440	0	Cdc2	Saccharum hybrid cultivar ROC16
Sample_5_c22275_g3_i1	1865	0	SHCRBa_008_B11_R_180	Saccharum hybrid cultivar R570
Sample_5_c25784_g1_i1	744	2e-56	SHCRBa_001_I10_R_120	Saccharum hybrid cultivar R570
Sample_5_c27092_g1_i1	1193	2e-154	SHCRBa_165_I15_R_290	Saccharum hybrid cultivar R570
Sample_5_c27151_g1_i1	2700	0	SHCRBa_230_N09_F_80	Saccharum hybrid cultivar R570
Sample_5_c26472_g2_i1	1291	4e-154	NA	Saccharum hybrid cultivar SP80-3280
Sample_5_c10272_g1_i1	422	3e-93	SHCRBa_184_K13_R_70	Saccharum hybrid cultivar R570
Sample_5_c35539_g2_i5	848	7e-64	SHCRBa_121_B20_R_100	Saccharum hybrid cultivar R570
Sample_5_c45066_g1_i1	362	3e-75	SHCRBa_120_L03_F_220	Saccharum hybrid cultivar R570
Sample_5_c28704_g4_i1	1628	0	SHCRBa_023_A24_F_30	Saccharum hybrid cultivar R570
Sample_5_c30341_g1_i3	3342	0	SPSA	Saccharum hybrid cultivar ROC22
Sample_5_c31410_g1_i2	526	2e-112	SHCRBa_137_O14_F_260	Saccharum hybrid cultivar R570
Sample_5_c34539_g1_i4	1895	0	SHCRBa_031_P04_R_120	Saccharum hybrid cultivar R570
Sample_5_c33934_g1_i1	2177	0	SHCRBa_009_B01_R_270	Saccharum hybrid cultivar R570
Sample_5_c35097_g1_i2	2252	0	SHCRBa_027_N23_F_10	Saccharum hybrid cultivar R570
Sample_5_c25132_g1_i1	1845	0	ALDH5F1	Saccharum officinarum (Sugarcane)
Sample_5_c8661_g1_i1	599	1e-65	SHCRBa_120_L03_F_20	Saccharum hybrid cultivar R570
Sample_5_c5075_g1_i1	543	7e-73	SHCRBa_008_G08_F_10	Saccharum hybrid cultivar R570
Sample_5_c33419_g1_i1	1525	1e-110	SHCRBa_048_E15_F_160	Saccharum hybrid cultivar R570
Sample_5_c844_g1_i1	795	0	SHCRBa_055_F12_R_170	Saccharum hybrid cultivar R570
Sample_5_c35593_g1_i1	1181	1e-173	SHCRBa_098_M18_R_260	Saccharum hybrid cultivar R570
Sample_5_c35345_g1_i3	1717	0	NA	Saccharum hybrid cultivar
Sample_5_c52038_g1_i1	341	4e-38	ShCIR12E03g_160	Saccharum hybrid cultivar
Sample_5_c50834_g1_i1	615	7e-37	SHCRBa_217_F09_R_240	Saccharum hybrid cultivar R570
Sample_5_c19087_g1_i1	467	9e-37	SHCRBa_168_J15_F_300	Saccharum hybrid cultivar R570
Sample_5_c32497_g1_i6	1122	1e-176	SHCRBa_008_G08_F_190	Saccharum hybrid cultivar R570
Sample_5_c21199_g1_i1	530	4e-109	SHCRBa_261_O20_F_130	Saccharum hybrid cultivar R570
Sample_5_c25885_g1_i2	1566	0	CAD	Saccharum officinarum (Sugarcane)
Sample_5_c32089_g1_i1	1149	1e-173	SHCRBa_119_B13_R_180	Saccharum hybrid cultivar R570
Sample_5_c38663_g1_i1	438	1e-82	SHCRBa_035_J13_F_130	Saccharum hybrid cultivar R570
Sample_5_c26606_g1_i2	903	3e-113	SHCRBa_011_C11_F_100	Saccharum hybrid cultivar R570
Sample_5_c34638_g1_i1	2089	0	SHCRBa_144_K17_R_240	Saccharum hybrid cultivar R570
Sample_5_c43439_g1_i1	853	0	SHCRBa_168_J15_R_60	Saccharum hybrid cultivar R570
Sample_5_c27443_g1_i2	1321	3e-159	SHCRBa_083_K20_R_140	Saccharum hybrid cultivar R570
Sample_5_c32909_g1_i2	1794	0	SHCRBa_010_E09_R_240	Saccharum hybrid cultivar R570
Sample_5_c26981_g1_i3	2407	0	SHCRBa_022_C12_R_30	Saccharum hybrid cultivar R570
Sample_5_c32414_g1_i1	1454	6e-137	SHCRBa_121_P14_R_100	Saccharum hybrid cultivar R570
Sample_5_c32864_g1_i1	1550	6e-177	NA	Saccharum officinarum (Sugarcane)
Sample_5_c32479_g1_i1	2453	0	NA	Saccharum hybrid cultivar ROC20
Sample_5_c17747_g2_i1	579	9e-100	SHCRBa_261_D02_R_130	Saccharum hybrid cultivar R570
Sample_5_c21643_g1_i1	1460	0	SHCRBa_028_K12_F_270	Saccharum hybrid cultivar R570
Sample_5_c30745_g1_i1	1211	2e-120	SAP1	Saccharum officinarum (Sugarcane)
Sample_5_c27127_g1_i1	1866	0	putative hypothetical protein	Saccharum hybrid cultivar R570
Sample_5_c26065_g1_i1	501	2e-35	NA	Saccharum officinarum (Sugarcane)
Sample_5_c33991_g1_i1	1835	0	SHCRBa_041_J05_F_110 SHCRBa_041_J05_F_210 SHCRBa_041_J05_F_330	Saccharum hybrid cultivar R570
Sample_5_c25784_g1_i2	772	7e-57	SHCRBa_001_I10_R_120	Saccharum hybrid cultivar R570
Sample_5_c25453_g1_i1	1772	1e-144	SHCRBa_159_H10_F_30	Saccharum hybrid cultivar R570
Sample_5_c25059_g1_i1	1075	3e-137	SHCRBa_224_D04_F_260	Saccharum hybrid cultivar R570
Sample_5_c34735_g1_i4	446	5e-06	NA	Saccharum hybrid cultivar FN-41
Sample_5_c32586_g1_i4	965	6e-74	NA	Saccharum hybrid cultivar FN-41
Sample_5_c38816_g1_i1	362	3e-64	SHCRBa_160_F01_R_360	Saccharum hybrid cultivar R570
Sample_5_c21385_g1_i1	404	3e-17	SHCRBa_260_G18_F_60	Saccharum hybrid cultivar R570
Sample_5_c31839_g1_i1	1457	0	SHCRBa_121_P14_R_100	Saccharum hybrid cultivar R570
Sample_5_c29762_g1_i1	972	0	b5R	Saccharum hybrid cultivar ROC22
Sample_5_c34163_g2_i1	859	9e-34	NA	Miscanthus sinensis (Japanese silver grass) (Saccharum japonicum)
Sample_5_c24088_g2_i1	1287	3e-111	SHCRBa_107_F16_F_230	Saccharum hybrid cultivar R570
Sample_5_c26422_g1_i1	1149	0	SHCRBa_033_B15_R_200	Saccharum hybrid cultivar R570
Sample_5_c2135_g1_i1	508	2e-27	SHCRBa_120_L03_F_220	Saccharum hybrid cultivar R570
Sample_5_c29464_g1_i1	1384	0	Kinase PfkB	Saccharum hybrid cultivar R570
Sample_5_c31930_g1_i2	2302	0	SHCRBa_009_B01_R_10	Saccharum hybrid cultivar R570
Sample_5_c34407_g1_i1	2695	0	SHCRBa_160_F12_F_90	Saccharum hybrid cultivar R570
Sample_5_c488_g1_i1	1325	0	SHCRBa_094_E17_F_120	Saccharum hybrid cultivar R570
Sample_5_c45386_g1_i1	384	8e-59	SHCRBa_267_H24_F_10	Saccharum hybrid cultivar R570
Sample_5_c8319_g1_i1	1163	0	SHCRBa_225_M19_R_290	Saccharum hybrid cultivar R570
Sample_5_c31004_g1_i1	1098	2e-151	SHCRBa_167_G07_R_210	Saccharum hybrid cultivar R570
Sample_5_c30614_g3_i1	853	5e-95	SHCRBa_165_I15_F_280	Saccharum hybrid cultivar R570
Sample_5_c34459_g1_i2	2355	0	SHCRBa_029_O19_R_190 SHCRBa_029_O19_R_250	Saccharum hybrid cultivar R570
Sample_5_c31281_g1_i4	2332	0	SHCRBa_261_D02_R_50	Saccharum hybrid cultivar R570
Sample_5_c23367_g1_i1	548	8e-07	SHCRBa_011_C11_R_40	Saccharum hybrid cultivar R570
Sample_5_c15822_g1_i2	515	8e-65	SHCRBa_032_C06_F_100	Saccharum hybrid cultivar R570
Sample_5_c36467_g1_i1	312	5e-61	SHCRBa_140_J14_R_260	Saccharum hybrid cultivar R570
Sample_5_c34335_g1_i3	2330	0	SHCRBa_160_F01_F_350	Saccharum hybrid cultivar R570
Sample_5_c34510_g1_i1	1236	1e-71	SHCRBa_144_K17_F_190	Saccharum hybrid cultivar R570
Sample_5_c32210_g1_i7	1214	0	aco	Saccharum officinarum (Sugarcane)
Sample_5_c25489_g1_i1	2360	2e-42	SHCRBa_218_D02_R_110	Saccharum hybrid cultivar R570
Sample_5_c21222_g1_i1	822	7e-103	SLNDK	Saccharum hybrid cultivar ROC22
Sample_5_c27891_g1_i1	1500	0	SHCRBa_159_H10_R_40	Saccharum hybrid cultivar R570
Sample_5_c32319_g4_i2	1227	0	SHCRBa_044_D02_F_100	Saccharum hybrid cultivar R570
Sample_5_c43470_g1_i1	437	2e-81	SHCRBa_010_E09_R_470	Saccharum hybrid cultivar R570
Sample_5_c34396_g3_i1	1639	0	MAPK4	Saccharum hybrid cultivar ROC22
Sample_5_c32586_g1_i3	2161	0	NA	Saccharum hybrid cultivar FN-41
Sample_5_c11726_g1_i1	652	4e-116	ACS2	Saccharum hybrid cultivar SP80-3280
Sample_5_c24419_g1_i1	1105	3e-136	CBS domain-containing protein	Saccharum hybrid cultivar R570
Sample_5_c29769_g2_i1	983	1e-178	GluA1	Saccharum hybrid cultivar
Sample_5_c34011_g1_i3	562	3e-09	SHCRBa_074_M02_R_10	Saccharum hybrid cultivar R570
Sample_5_c35410_g1_i1	819	1e-138	SHCRBa_050_H11_R_580	Saccharum hybrid cultivar R570
Sample_5_c34766_g1_i4	2365	0	SUT1	Saccharum hybrid cultivar Q117
Sample_5_c30692_g1_i1	2127	0	SHCRBa_026_K06_F_10	Saccharum hybrid cultivar R570
Sample_5_c33618_g1_i8	1881	5e-176	SHCRBa_022_D13_R_300	Saccharum hybrid cultivar R570
Sample_5_c11642_g1_i1	457	8e-91	SHCRBa_102_M12_F_10	Saccharum hybrid cultivar R570
Sample_5_c44640_g1_i1	365	3e-80	orf251	Saccharum hybrid cultivar NCo 310
Sample_5_c30915_g1_i1	1156	1e-142	SHCRBa_030_N11_R_220 SHCRBa_035_D21_R_220	Saccharum hybrid cultivar R570
Sample_5_c31828_g1_i2	2335	0	SHCRBa_082_J13_R_370	Saccharum hybrid cultivar R570
Sample_5_c7000_g1_i1	1208	0	SHCRBa_160_O06_F_30	Saccharum hybrid cultivar R570
Sample_5_c52334_g1_i1	338	3e-23	Sh135P16g_170 Sh135P16g_250	Saccharum hybrid cultivar
Sample_5_c32319_g5_i1	749	3e-87	SHCRBa_044_D02_F_100	Saccharum hybrid cultivar R570
Sample_5_c34318_g1_i1	2002	5e-100	SHCRBa_168_J15_F_350	Saccharum hybrid cultivar R570
Sample_5_c7199_g1_i1	459	5e-107	SHCRBa_104_G22_F_10	Saccharum hybrid cultivar R570
Sample_5_c15434_g1_i1	380	3e-42	SHCRBa_011_L19_R_200	Saccharum hybrid cultivar R570
Sample_5_c57085_g1_i1	314	3e-62	NA	Saccharum hybrid cultivar R570
Sample_5_c15822_g1_i1	347	8e-64	SHCRBa_027_I07_F_120	Saccharum hybrid cultivar R570
Sample_5_c35263_g1_i1	885	4e-133	SHCRBa_225_M19_F_320	Saccharum hybrid cultivar R570
Sample_5_c20404_g1_i1	550	4e-68	SHCRBa_261_O20_F_130	Saccharum hybrid cultivar R570
Sample_5_c29032_g2_i1	583	9e-36	SHCRBa_218_D02_F_200	Saccharum hybrid cultivar R570
Sample_5_c35038_g1_i2	2549	0	SHCRBa_185_C01_R_10	Saccharum hybrid cultivar R570
Sample_5_c12030_g1_i1	517	2e-70	SHCRBa_258_H24_R_110	Saccharum hybrid cultivar R570
Sample_5_c41058_g1_i1	383	1e-54	rpoC2	Saccharum officinarum (Sugarcane)
Sample_5_c13403_g2_i1	866	3e-42	SHCRBa_218_D02_R_110	Saccharum hybrid cultivar R570
Sample_5_c4955_g1_i1	357	1e-53	SHCRBa_196_O13_R_450	Saccharum hybrid cultivar R570
Sample_5_c33081_g1_i2	1565	0	SHCRBa_107_N16_F_60	Saccharum hybrid cultivar R570
Sample_5_c23463_g1_i3	1291	3e-123	SHCRBa_267_H24_F_10	Saccharum hybrid cultivar R570
Sample_5_c55100_g1_i1	934	1e-24	SHCRBa_014_L10_F_30	Saccharum hybrid cultivar R570
Sample_5_c24791_g1_i1	917	3e-101	SHCRBa_163_G19_R_90	Saccharum hybrid cultivar R570
Sample_5_c53869_g1_i1	346	2e-45	SHCRBa_149_L06_R_280	Saccharum hybrid cultivar R570
Sample_5_c34802_g1_i1	1218	6e-101	SHCRBa_098_E22_R_280	Saccharum hybrid cultivar R570
Sample_5_c31304_g1_i1	1871	0	SHCRBa_029_O19_F_170 SHCRBa_029_O19_F_230	Saccharum hybrid cultivar R570
Sample_5_c14658_g2_i1	1049	2e-161	SHCRBa_022_K23_R_30	Saccharum hybrid cultivar R570
Sample_5_c45671_g1_i1	334	3e-41	SHCRBa_026_H12_F_90	Saccharum hybrid cultivar R570
Sample_5_c28704_g4_i2	1645	0	SHCRBa_023_A24_F_30	Saccharum hybrid cultivar R570
Sample_5_c51633_g1_i1	362	9e-79	NA	Saccharum hybrid cultivar R570
Sample_5_c26529_g1_i1	1792	0	SHCRBa_119_J13_F_380	Saccharum hybrid cultivar R570
Sample_5_c32007_g1_i2	648	2e-43	SES23K06_002	Saccharum spontaneum (Wild sugarcane)
Sample_5_c27935_g1_i1	1023	7e-63	NA	Saccharum officinarum (Sugarcane)
Sample_5_c14682_g2_i1	905	5e-70	ndhF PS038	Saccharum hybrid (Sugarcane)
Sample_5_c31785_g1_i2	1537	0	NA	Saccharum hybrid cultivar
Sample_5_c28059_g1_i1	1308	1e-177	NA	Saccharum officinarum (Sugarcane)
Sample_5_c22930_g2_i1	651	3e-71	SHCRBa_170_C07_R_370	Saccharum hybrid cultivar R570
Sample_5_c25019_g1_i1	1172	1e-104	NA	Miscanthus sinensis (Japanese silver grass) (Saccharum japonicum)
Sample_5_c25000_g1_i1	1228	6e-84	SHCRBa_082_J13_F_170	Saccharum hybrid cultivar R570
Sample_5_c32194_g1_i2	2124	3e-07	SHCRBa_119_B13_R_60	Saccharum hybrid cultivar R570
Sample_5_c31846_g1_i5	887	1e-08	SHCRBa_014_L10_F_210	Saccharum hybrid cultivar R570
Sample_5_c26472_g2_i3	1261	4e-157	NA	Saccharum hybrid cultivar SP80-3280
Sample_5_c29470_g1_i2	1316	0	NA	Saccharum hybrid cultivar
Sample_5_c29974_g1_i1	626	3e-43	2RMyb1	Saccharum hybrid cultivar
Sample_5_c33785_g2_i2	1041	6e-159	SHCRBa_011_I19_F_140	Saccharum hybrid cultivar R570
Sample_5_c33939_g2_i1	1656	0	SHCRBa_018_K13_R_100	Saccharum hybrid cultivar R570
Sample_5_c18394_g1_i1	1032	0	SHCRBa_029_J02_R_150	Saccharum hybrid cultivar R570
Sample_5_c22041_g1_i1	881	8e-78	SHCRBa_010_J05_F_170	Saccharum hybrid cultivar R570
Sample_5_c22857_g1_i1	1981	0	SHCRBa_261_O20_R_230	Saccharum hybrid cultivar R570
Sample_5_c21405_g1_i1	534	2e-93	SHCRBa_011_L19_R_200	Saccharum hybrid cultivar R570
Sample_5_c10499_g1_i1	612	3e-88	SHCRBa_029_J02_R_160	Saccharum hybrid cultivar R570
Sample_5_c25299_g1_i1	615	5e-80	SHCRBa_165_F05_R_310	Saccharum hybrid cultivar R570
Sample_5_c33314_g2_i1	1647	7e-127	scMYB42	Saccharum hybrid cultivar Co 86032
Sample_5_c30197_g1_i3	2237	0	SHCRBa_261_H05_F_170	Saccharum hybrid cultivar R570
Sample_5_c52643_g1_i1	644	6e-23	NA	Saccharum officinarum (Sugarcane)
Sample_5_c30158_g1_i2	1332	2e-180	SHCRBa_119_B13_R_200	Saccharum hybrid cultivar R570
Sample_5_c29053_g1_i1	668	6e-29	SHCRBa_041_N14_R_10	Saccharum hybrid cultivar R570
Sample_5_c11464_g1_i1	561	2e-110	SHCRBa_006_C11_F_20	Saccharum hybrid cultivar R570
Sample_5_c20930_g1_i3	929	9e-69	NA	Saccharum officinarum (Sugarcane)
Sample_5_c26922_g1_i1	1245	0	SHCRBa_152_D05_R_40	Saccharum hybrid cultivar R570
Sample_5_c23181_g1_i1	763	4e-118	SHCRBa_190_D01_R_240	Saccharum hybrid cultivar R570
Sample_5_c17797_g1_i1	457	1e-06	Sh253G12g_380	Saccharum hybrid cultivar
Sample_5_c33682_g1_i1	2486	0	SHCRBa_029_J02_R_60	Saccharum hybrid cultivar R570
Sample_5_c34539_g1_i3	1754	0	SHCRBa_031_P04_R_120	Saccharum hybrid cultivar R570
Sample_5_c19955_g1_i1	565	1e-125	SHCRBa_020_L15_F_160	Saccharum hybrid cultivar R570
Sample_5_c47955_g1_i1	356	5e-61	SHCRBa_159_M03_R_40	Saccharum hybrid cultivar R570
Sample_5_c31708_g1_i2	845	2e-65	SHCRBa_003_N22_R_120	Saccharum hybrid cultivar R570
Sample_5_c33884_g1_i1	2355	0	SHCRBa_022_I19_R_10	Saccharum hybrid cultivar R570
Sample_5_c31736_g3_i6	780	7e-50	SHCRBa_028_C07_R_390	Saccharum hybrid cultivar R570
Sample_5_c32330_g2_i1	1198	6e-178	SHCRBa_028_E10_R_180	Saccharum hybrid cultivar R570
Sample_5_c56895_g1_i1	330	2e-60	SHCRBa_201_F17_F_350	Saccharum hybrid cultivar R570
Sample_5_c5279_g1_i1	334	1e-45	SHCRBa_149_E16_F_20	Saccharum hybrid cultivar R570
Sample_5_c35646_g1_i6	2063	0	SHCRBa_014_N06_F_200	Saccharum hybrid cultivar R570
Sample_5_c6152_g1_i1	608	2e-105	SHCRBa_119_J13_F_20	Saccharum hybrid cultivar R570
Sample_5_c25641_g2_i1	1470	2e-59	SHCRBa_230_N09_R_160	Saccharum hybrid cultivar R570
Sample_5_c24893_g2_i1	1195	2e-86	NA	Saccharum hybrid cultivar R570
Sample_5_c19956_g1_i1	382	7e-25	SHCRBa_089_D15_F_130	Saccharum hybrid cultivar R570
Sample_5_c34289_g1_i3	1989	0	SHCRBa_040_D12_F_250	Saccharum hybrid cultivar R570
Sample_5_c48330_g1_i1	1053	0	SHCRBa_055_F12_R_30	Saccharum hybrid cultivar R570
Sample_5_c11464_g2_i1	405	2e-84	SHCRBa_006_C11_F_20	Saccharum hybrid cultivar R570
Sample_5_c31439_g1_i1	1328	0	SHCRBa_159_J23_R_590	Saccharum hybrid cultivar R570
Sample_5_c8067_g1_i1	359	3e-17	SHCRBa_022_C12_F_50	Saccharum hybrid cultivar R570
Sample_5_c33037_g1_i6	1248	0	SHCRBa_022_D13_R_330	Saccharum hybrid cultivar R570
Sample_5_c16276_g1_i2	1082	0	NA	Saccharum hybrid cultivar R570
Sample_5_c5816_g1_i1	559	3e-115	NA	Saccharum hybrid cultivar R570
Sample_5_c30482_g1_i3	743	6e-40	SHCRBa_062_I05_R_90	Saccharum hybrid cultivar R570
Sample_5_c33842_g1_i3	1750	0	SHCRBa_030_E01_R_10	Saccharum hybrid cultivar R570
Sample_5_c46579_g1_i1	436	2e-91	SHCRBa_190_D01_R_150	Saccharum hybrid cultivar R570
Sample_5_c34115_g1_i1	3348	0	hsp101	Saccharum hybrid cultivar SP80-3280
Sample_5_c24141_g1_i2	461	4e-60	SHCRBa_257_A20_R_100	Saccharum hybrid cultivar R570
Sample_5_c23463_g1_i2	875	4e-171	NA	Saccharum officinarum (Sugarcane)
Sample_5_c27949_g1_i2	395	8e-17	SHCRBa_045_A10_F_60 SHCRBa_093_A03_F_60 SHCRBa_108_C04_R_70 SHCRBa_145_O03_F_60	Saccharum hybrid cultivar R570
Sample_5_c28719_g1_i2	690	6e-86	SHCRBa_003_N22_F_190	Saccharum hybrid cultivar R570
Sample_5_c55314_g1_i1	417	5e-65	SHCRBa_104_G22_F_10	Saccharum hybrid cultivar R570
Sample_5_c22290_g2_i1	1070	1e-99	SHCRBa_016_K03_F_150	Saccharum hybrid cultivar R570
Sample_5_c31899_g1_i2	1331	3e-114	SHCRBa_014_N06_F_70	Saccharum hybrid cultivar R570
Sample_5_c23047_g1_i1	1072	9e-82	SHCRBa_024_F14_R_20	Saccharum hybrid cultivar R570
Sample_5_c13396_g1_i1	314	7e-64	SHCRBa_069_I18_F_10	Saccharum hybrid cultivar R570
Sample_5_c23521_g1_i2	354	6e-46	SHCRBa_224_D04_F_10	Saccharum hybrid cultivar R570
Sample_5_c34360_g1_i1	827	2e-76	SHCRBa_003_N22_F_200	Saccharum hybrid cultivar R570
Sample_5_c26589_g1_i2	1370	2e-146	R1MYB1	Saccharum hybrid cultivar Q117
Sample_5_c32468_g1_i1	1898	0	NA	Saccharum hybrid cultivar Yacheng05-179
Sample_5_c7734_g1_i2	719	1e-119	SHCRBa_008_G08_R_180	Saccharum hybrid cultivar R570
Sample_5_c30010_g3_i1	1091	1e-39	SHCRBa_010_E09_R_100 SHCRBa_134_J05_F_340	Saccharum hybrid cultivar R570
Sample_5_c27949_g1_i1	1040	1e-38	SHCRBa_021_C22_R_100	Saccharum hybrid cultivar R570
Sample_5_c6966_g1_i1	615	6e-85	SHCRBa_008_B11_R_90	Saccharum hybrid cultivar R570
Sample_5_c28255_g2_i1	374	1e-31	SHCRBa_109_M04_R_50	Saccharum hybrid cultivar R570
Sample_5_c32909_g1_i1	2349	0	SHCRBa_010_E09_R_240	Saccharum hybrid cultivar R570
Sample_5_c30081_g1_i3	648	4e-31	SHCRBa_119_B13_F_330	Saccharum hybrid cultivar R570
Sample_5_c29905_g1_i1	2003	0	SHCRBa_022_B01_F_270	Saccharum hybrid cultivar R570
Sample_5_c41935_g1_i1	470	2e-79	SHCRBa_011_C13_F_290	Saccharum hybrid cultivar R570
Sample_5_c30533_g2_i1	1558	0	Sh053A11g_170 Sh253G12g_190 ShCIR9O20g_150	Saccharum hybrid cultivar
Sample_5_c2205_g1_i1	368	1e-81	SERK1	Saccharum hybrid cultivar
Sample_5_c28038_g1_i1	1003	2e-105	NA	Miscanthus sinensis (Japanese silver grass) (Saccharum japonicum)
Sample_5_c28419_g1_i1	1527	1e-122	SHCRBa_029_L12_R_240 SHCRBa_030_N11_R_210 SHCRBa_035_D21_R_210	Saccharum hybrid cultivar R570
Sample_5_c29464_g1_i2	1420	0	Kinase PfkB	Saccharum hybrid cultivar R570
Sample_5_c34139_g3_i2	1109	6e-44	SHCRBa_078_K12_F_120	Saccharum hybrid cultivar R570
Sample_5_c28983_g1_i2	850	4e-85	SHCRBa_089_D15_R_30	Saccharum hybrid cultivar R570
Sample_5_c19053_g1_i1	972	2e-132	atg6	Saccharum officinarum (Sugarcane)
Sample_5_c1848_g1_i1	611	1e-35	scMYB21	Saccharum hybrid cultivar Co 86032
Sample_5_c34739_g1_i1	3348	0	PEPC	Saccharum officinarum (Sugarcane)
Sample_5_c54035_g1_i1	308	3e-38	SHCRBa_078_K12_F_230	Saccharum hybrid cultivar R570
Sample_5_c29597_g1_i2	1156	1e-176	SHCRBa_185_O22_R_90	Saccharum hybrid cultivar R570
Sample_5_c32007_g1_i4	1450	0	SES23K06_002	Saccharum spontaneum (Wild sugarcane)
Sample_5_c27635_g2_i1	1832	0	CFBP	Saccharum hybrid (Sugarcane)
Sample_5_c27797_g2_i3	969	2e-159	NA	Saccharum hybrid cultivar H65-7052
Sample_5_c24844_g1_i2	1252	1e-89	SHCRBa_020_D23_F_160	Saccharum hybrid cultivar R570
Sample_5_c13346_g1_i2	458	1e-66	SHCRBa_055_F12_R_170	Saccharum hybrid cultivar R570
Sample_5_c24533_g1_i2	1192	3e-98	SOD	Saccharum hybrid cultivar ROC22
Sample_5_c5925_g1_i1	1086	7e-82	SHCRBa_003_N22_F_30	Saccharum hybrid cultivar R570
Sample_5_c33861_g1_i2	654	1e-22	SHCRBa_014_N06_R_40	Saccharum hybrid cultivar R570
Sample_5_c35464_g2_i1	2373	0	NA	Saccharum hybrid (Sugarcane)
Sample_5_c54093_g1_i1	308	1e-61	SHCRBa_010_E09_R_470	Saccharum hybrid cultivar R570
Sample_5_c26631_g1_i2	1783	0	SHCRBa_260_G14_F_100	Saccharum hybrid cultivar R570
Sample_5_c23466_g1_i1	717	8e-12	MT	Saccharum hybrid cultivar ROC20
Sample_5_c24938_g1_i1	892	2e-74	SHCRBa_079_N11_R_170	Saccharum hybrid cultivar R570
Sample_5_c34046_g1_i3	1231	9e-147	SHCRBa_027_K08_R_60	Saccharum hybrid cultivar R570
Sample_5_c48751_g1_i1	662	3e-20	SHCRBa_052_I12_F_230	Saccharum hybrid cultivar R570
Sample_5_c32750_g1_i6	3298	1e-152	SHCRBa_265_I24_F_300	Saccharum hybrid cultivar R570
Sample_5_c24324_g1_i1	700	5e-16	SHCRBa_142_B14_F_520	Saccharum hybrid cultivar R570
Sample_5_c32586_g1_i1	1366	0	NA	Saccharum hybrid cultivar FN-41
Sample_5_c18784_g1_i1	631	6e-46	SHCRBa_103_C06_R_220	Saccharum hybrid cultivar R570
Sample_5_c33081_g1_i1	1582	0	SHCRBa_107_N16_F_60	Saccharum hybrid cultivar R570
Sample_5_c31646_g1_i2	405	3e-28	scMYB23	Saccharum hybrid cultivar Co 86032
Sample_5_c31634_g1_i1	1489	0	SHCRBa_160_F01_R_310	Saccharum hybrid cultivar R570
Sample_5_c22229_g1_i1	1403	0	SHCRBa_045_L22_R_90	Saccharum hybrid cultivar R570
Sample_5_c44572_g1_i1	329	8e-40	SHCRBa_008_G08_R_140	Saccharum hybrid cultivar R570
Sample_5_c30605_g1_i1	763	5e-58	SHCRBa_166_F02_R_150 SHCRBa_222_J24_F_150 SHCRBa_224_E06_R_390 SHCRBa_254_D06_F_100	Saccharum hybrid cultivar R570
Sample_5_c24062_g1_i1	943	3e-92	SHCRBa_121_A07_R_30	Saccharum hybrid cultivar R570
Sample_5_c30044_g2_i1	1329	0	SHCRBa_225_M19_F_190	Saccharum hybrid cultivar R570
Sample_5_c44374_g1_i1	920	1e-79	SHCRBa_015_D16_F_40	Saccharum hybrid cultivar R570
Sample_5_c18784_g1_i2	403	5e-09	SHCRBa_103_C06_R_220	Saccharum hybrid cultivar R570
Sample_5_c28972_g1_i2	1442	5e-143	SHCRBa_127_N06_F_530	Saccharum hybrid cultivar R570
Sample_5_c5647_g1_i1	366	7e-63	SHCRBa_149_E16_F_20	Saccharum hybrid cultivar R570
Sample_5_c32802_g2_i1	878	0	SHCRBa_120_L03_F_20	Saccharum hybrid cultivar R570
Sample_5_c17747_g3_i1	465	2e-100	SHCRBa_261_D02_R_130	Saccharum hybrid cultivar R570
Sample_5_c24719_g1_i1	1534	0	SHCRBa_165_I15_F_170	Saccharum hybrid cultivar R570
Sample_5_c25839_g3_i1	1220	0	NA	Saccharum hybrid (Sugarcane)
Sample_5_c32712_g2_i2	983	3e-106	SHCRBa_001_I10_R_20	Saccharum hybrid cultivar R570
Sample_5_c6018_g1_i1	967	0	SHCRBa_160_F12_F_10	Saccharum hybrid cultivar R570
Sample_5_c29797_g1_i1	1428	0	NA	Saccharum officinarum (Sugarcane)
Sample_5_c25906_g1_i1	1293	0	SHCRBa_083_K20_F_50	Saccharum hybrid cultivar R570
Sample_5_c33028_g7_i2	1276	0	SHCRBa_258_I03_F_10	Saccharum hybrid cultivar R570
Sample_5_c10576_g1_i1	480	2e-105	AKT1	Saccharum hybrid cultivar
Sample_5_c24243_g1_i2	831	3e-86	NA	Saccharum hybrid cultivar
Sample_5_c32135_g1_i1	2641	0	P5CS1	Saccharum hybrid cultivar
Sample_5_c34306_g2_i1	1119	9e-85	rps18	Saccharum officinarum (Sugarcane)
Sample_5_c40709_g1_i1	774	2e-151	SHCRBa_260_G18_F_100	Saccharum hybrid cultivar R570
Sample_5_c28543_g2_i1	926	5e-56	SHCRBa_050_A17_F_80 SHCRBa_050_A17_R_20 SHCRBa_050_A17_R_30	Saccharum hybrid cultivar R570
Sample_5_c33635_g1_i1	1691	0	SHCRBa_179_G22_F_140 SHCRBa_181_K17_F_110	Saccharum hybrid cultivar R570
Sample_5_c27816_g1_i1	624	2e-63	SHCRBa_203_M05_R_280	Saccharum hybrid cultivar R570
Sample_5_c24719_g2_i2	713	3e-163	SHCRBa_165_I15_F_40	Saccharum hybrid cultivar R570
Sample_5_c33516_g1_i1	2478	0	SHCRBa_020_D23_R_290	Saccharum hybrid cultivar R570
Sample_5_c12358_g1_i1	725	7e-49	SHCRBa_010_J05_R_20	Saccharum hybrid cultivar R570
Sample_5_c26250_g1_i1	994	4e-124	Sh265O22g_80 Sh51L01g_70	Saccharum hybrid cultivar
Sample_5_c50696_g1_i1	653	2e-92	SHCRBa_026_H12_R_50	Saccharum hybrid cultivar R570
Sample_5_c2275_g1_i1	349	4e-11	scMYB33	Saccharum hybrid cultivar Co 86032
Sample_5_c33671_g3_i2	1907	0	NA	Saccharum hybrid cultivar GT28
Sample_5_c33422_g1_i1	2416	0	SHCRBa_230_N09_F_20	Saccharum hybrid cultivar R570
Sample_5_c33855_g1_i3	714	3e-22	SHCRBa_267_M24_R_280	Saccharum hybrid cultivar R570
Sample_5_c24090_g1_i2	901	3e-57	SHCRBa_022_O20_R_180 SHCRBa_035_B09_R_210 SHCRBa_053_L01_R_300 SHCRBa_101_B12_R_290 SHCRBa_196_O13_R_510	Saccharum hybrid cultivar R570
Sample_5_c33037_g1_i7	1713	0	SHCRBa_022_D13_R_330	Saccharum hybrid cultivar R570
Sample_5_c25784_g1_i3	812	2e-42	SHCRBa_001_I10_R_120	Saccharum hybrid cultivar R570
Sample_5_c35503_g1_i1	1972	0	SHCRBa_168_J15_R_120	Saccharum hybrid cultivar R570
Sample_5_c18348_g1_i1	321	1e-14	SHCRBa_025_L09_F_380	Saccharum hybrid cultivar R570
Sample_5_c25438_g1_i2	1918	0	SHCRBa_032_N13_F_120 SHCRBa_035_H11_R_180	Saccharum hybrid cultivar R570
Sample_5_c32903_g1_i1	2130	0	SHCRBa_012_A01_R_150	Saccharum hybrid cultivar R570
Sample_5_c34543_g1_i4	3165	0	NA	Saccharum hybrid cultivar R570
Sample_5_c30007_g1_i3	762	6e-131	SHCRBa_201_F17_F_10	Saccharum hybrid cultivar R570
Sample_5_c35013_g3_i3	1930	0	NA	Miscanthus sinensis (Japanese silver grass) (Saccharum japonicum)
Sample_5_c24175_g1_i2	1742	2e-29	SHCRBa_218_D02_R_110	Saccharum hybrid cultivar R570
Sample_5_c21104_g1_i1	913	2e-64	SHCRBa_103_C06_F_210	Saccharum hybrid cultivar R570
Sample_5_c801_g1_i1	734	1e-39	SHCRBa_028_C07_R_390	Saccharum hybrid cultivar R570
Sample_5_c9198_g1_i1	937	0	SHCRBa_019_K12_F_240	Saccharum hybrid cultivar R570
Sample_5_c34834_g1_i1	1472	1e-134	SHCRBa_102_M12_R_90	Saccharum hybrid cultivar R570
Sample_5_c33349_g1_i2	1384	6e-158	SHCRBa_261_O20_R_10	Saccharum hybrid cultivar R570
Sample_5_c31281_g1_i6	2240	0	SHCRBa_261_D02_R_50	Saccharum hybrid cultivar R570
Sample_5_c32325_g1_i3	1093	0	SHCRBa_050_H11_R_20	Saccharum hybrid cultivar R570
Sample_5_c32245_g1_i2	1500	2e-146	SHCRBa_107_M24_R_100	Saccharum hybrid cultivar R570
Sample_5_c29941_g1_i1	1599	0	SHCRBa_027_I16_R_250	Saccharum hybrid cultivar R570
Sample_5_c28592_g1_i1	3372	0	SHCRBa_016_K03_R_250	Saccharum hybrid cultivar R570
Sample_5_c34139_g3_i1	1081	7e-42	SHCRBa_078_K12_F_120	Saccharum hybrid cultivar R570
Sample_5_c31221_g1_i1	1508	0	SHCRBa_020_L15_R_260	Saccharum hybrid cultivar R570
Sample_5_c32133_g1_i1	1699	1e-105	SHCRBa_261_H05_F_190	Saccharum hybrid cultivar R570
Sample_5_c19933_g1_i1	846	9e-75	NA	Miscanthus sinensis (Japanese silver grass) (Saccharum japonicum)
Sample_5_c31304_g2_i1	735	4e-50	SHCRBa_029_O19_F_170 SHCRBa_029_O19_F_230	Saccharum hybrid cultivar R570
Sample_5_c1901_g1_i1	526	3e-94	SHCRBa_258_H24_R_420	Saccharum hybrid cultivar R570
Sample_5_c29344_g1_i3	3423	0	SHCRBa_011_L19_R_10	Saccharum hybrid cultivar R570
Sample_5_c26519_g1_i2	1357	0	SHCRBa_160_F12_F_20	Saccharum hybrid cultivar R570
Sample_5_c31846_g1_i7	331	5e-09	SHCRBa_014_L10_F_210	Saccharum hybrid cultivar R570
Sample_5_c27042_g1_i1	936	2e-110	elF5A	Saccharum hybrid cultivar ROC22
Sample_5_c18660_g1_i2	592	4e-42	SHCRBa_104_G22_F_260	Saccharum hybrid cultivar R570
Sample_5_c34028_g1_i1	1224	0	SHCRBa_028_K15_F_140	Saccharum hybrid cultivar R570
Sample_5_c24348_g2_i2	1232	7e-127	WRKY37	Saccharum hybrid cultivar CoC 671
Sample_5_c35365_g1_i2	2087	0	Sh095F04g_20	Saccharum hybrid cultivar R570
Sample_5_c46694_g1_i1	301	3e-06	SHCRBa_055_F12_R_170	Saccharum hybrid cultivar R570
Sample_5_c4866_g1_i1	435	3e-93	SHCRBa_008_G08_F_10	Saccharum hybrid cultivar R570
Sample_5_c55815_g1_i1	375	7e-79	SHCRBa_035_J13_F_130	Saccharum hybrid cultivar R570
Sample_5_c34571_g1_i1	1748	0	NA	Saccharum officinarum (Sugarcane)
Sample_5_c2704_g2_i1	369	3e-17	SHCRBa_014_N06_R_40	Saccharum hybrid cultivar R570
Sample_5_c21237_g1_i1	983	8e-174	SHCRBa_102_P01_R_490	Saccharum hybrid cultivar R570
Sample_5_c28906_g1_i1	1149	7e-169	SHCRBa_022_I19_R_80	Saccharum hybrid cultivar R570
Sample_5_c35549_g2_i1	643	1e-18	SHCRBa_041_N14_R_40	Saccharum hybrid cultivar R570
Sample_5_c35395_g2_i1	1217	6e-155	NA	Saccharum officinarum (Sugarcane)
Sample_5_c33446_g1_i1	1232	0	SHCRBa_170_C07_R_370	Saccharum hybrid cultivar R570
Sample_5_c16975_g1_i2	1145	0	VMS1	Saccharum hybrid cultivar Q117
Sample_5_c23951_g1_i1	1030	3e-22	SHCRBa_029_J02_F_170	Saccharum hybrid cultivar R570
Sample_5_c50348_g1_i1	8530	0	matK	Saccharum officinarum (Sugarcane)
Sample_5_c33931_g1_i1	1047	2e-149	SHCRBa_063_N24_R_170	Saccharum hybrid cultivar R570
Sample_5_c19462_g1_i2	448	1e-20	SHCRBa_168_J15_R_320	Saccharum hybrid cultivar R570
Sample_5_c18065_g1_i1	860	1e-56	SHCRBa_258_H24_F_410	Saccharum hybrid cultivar R570
Sample_5_c20672_g1_i1	502	2e-68	SHCRBa_025_L09_R_240	Saccharum hybrid cultivar R570
Sample_5_c30482_g1_i1	803	3e-55	SHCRBa_062_I05_R_90	Saccharum hybrid cultivar R570
Sample_5_c31948_g1_i1	1109	1e-146	NA	Saccharum officinarum (Sugarcane)
Sample_5_c486_g1_i1	904	0	NA	Saccharum officinarum (Sugarcane)
Sample_5_c32607_g1_i1	2052	0	SHCRBa_012_P16_R_140	Saccharum hybrid cultivar R570
Sample_5_c31837_g1_i3	1370	0	SHCRBa_036_F18_F_180	Saccharum hybrid cultivar R570
Sample_5_c30268_g1_i1	474	1e-84	NA	Saccharum hybrid cultivar ROC22
Sample_5_c30197_g1_i2	2204	0	SHCRBa_261_H05_F_170	Saccharum hybrid cultivar R570
Sample_5_c8095_g1_i1	965	2e-92	SHCRBa_089_D15_F_10	Saccharum hybrid cultivar R570
Sample_5_c25132_g1_i4	1925	0	ALDH5F1	Saccharum officinarum (Sugarcane)
Sample_5_c34124_g1_i4	2629	0	SHCRBa_185_C01_F_390	Saccharum hybrid cultivar R570
Sample_5_c29670_g1_i1	891	1e-174	SHCRBa_008_G08_F_310	Saccharum hybrid cultivar R570
Sample_5_c10953_g1_i1	368	2e-80	SHCRBa_251_A10_F_10	Saccharum hybrid cultivar R570
Sample_5_c49027_g1_i1	389	2e-48	SHCRBa_196_O13_R_450	Saccharum hybrid cultivar R570
Sample_5_c30093_g1_i1	2608	0	Sh249C12g_20	Saccharum hybrid cultivar R570
Sample_5_c26191_g1_i1	582	8e-103	SHCRBa_011_L19_F_140	Saccharum hybrid cultivar R570
Sample_5_c27759_g1_i1	564	3e-92	SHCRBa_015_H09_R_30	Saccharum hybrid cultivar R570
Sample_5_c32864_g1_i2	1879	5e-180	NA	Saccharum officinarum (Sugarcane)
Sample_5_c14313_g1_i1	620	3e-40	SHCRBa_023_A24_F_70	Saccharum hybrid cultivar R570
Sample_5_c17053_g1_i1	972	2e-142	SHCRBa_084_G07_F_180	Saccharum hybrid cultivar R570
Sample_5_c15391_g1_i1	414	2e-35	SHCRBa_218_D02_R_110	Saccharum hybrid cultivar R570
Sample_5_c23123_g1_i3	1044	4e-103	NA	Saccharum hybrid cultivar FN-1702
Sample_5_c33137_g1_i1	1974	2e-173	SHCRBa_133_K20_F_300	Saccharum hybrid cultivar R570
Sample_5_c4508_g1_i1	544	1e-32	SHCRBa_261_H05_F_70	Saccharum hybrid cultivar R570
Sample_5_c34517_g1_i2	3027	0	SHCRBa_082_J13_F_70	Saccharum hybrid cultivar R570
Sample_5_c49578_g1_i1	316	1e-54	SHCRBa_028_H13_F_280	Saccharum hybrid cultivar R570
Sample_5_c9727_g1_i1	467	3e-91	SHCRBa_013_P09_R_10	Saccharum hybrid cultivar R570
Sample_5_c33750_g2_i2	1308	2e-173	SHCRBa_258_H24_R_460	Saccharum hybrid cultivar R570
Sample_5_c41_g1_i1	353	2e-58	SHCRBa_017_C06_R_90	Saccharum hybrid cultivar R570
Sample_5_c32365_g1_i2	1142	6e-73	SHCRBa_250_D06_R_280	Saccharum hybrid cultivar R570
Sample_5_c24141_g1_i1	904	2e-81	SHCRBa_257_A20_R_100	Saccharum hybrid cultivar R570
Sample_5_c26215_g2_i2	668	2e-104	SHCRBa_044_M03_F_80	Saccharum hybrid cultivar R570
Sample_5_c23834_g2_i1	1042	5e-176	SHCRBa_196_O13_F_490	Saccharum hybrid cultivar R570
Sample_5_c34537_g1_i2	3009	0	Sh053A11g_210	Saccharum hybrid cultivar
Sample_5_c5162_g1_i1	556	4e-41	SHCRBa_029_O19_F_30	Saccharum hybrid cultivar R570
Sample_5_c20763_g1_i1	912	1e-133	SHCRBa_119_B13_R_140	Saccharum hybrid cultivar R570
Sample_5_c20952_g1_i1	582	1e-17	SHCRBa_050_A17_F_50	Saccharum hybrid cultivar R570
Sample_5_c28076_g1_i1	1295	3e-159	CBL3	Saccharum hybrid cultivar GT28
Sample_5_c21593_g1_i1	854	2e-159	SHCRBa_051_E13_R_190	Saccharum hybrid cultivar R570
Sample_5_c22712_g1_i1	609	6e-34	VMS1	Saccharum hybrid cultivar Q117
Sample_5_c33192_g1_i1	405	6e-73	SHCRBa_009_G16_R_160	Saccharum hybrid cultivar R570
Sample_5_c28529_g1_i2	2136	0	SHCRBa_067_E24_F_100	Saccharum hybrid cultivar R570
Sample_5_c34619_g1_i1	2534	0	GAI	Saccharum officinarum (Sugarcane)
Sample_5_c14458_g1_i1	743	4e-107	SHCRBa_162_H04_F_220	Saccharum hybrid cultivar R570
Sample_5_c33101_g2_i1	4976	0	SHCRBa_170_C07_F_420	Saccharum hybrid cultivar R570
Sample_5_c23389_g1_i1	540	3e-59	SHCRBa_011_C11_R_40	Saccharum hybrid cultivar R570
Sample_5_c7734_g1_i1	371	1e-79	SHCRBa_008_G08_R_180	Saccharum hybrid cultivar R570
Sample_5_c34494_g1_i1	2664	0	SHCRBa_172_K24_R_40	Saccharum hybrid cultivar R570
Sample_5_c20930_g1_i2	766	2e-71	NA	Saccharum officinarum (Sugarcane)
Sample_5_c35153_g2_i2	4488	0	SHCRBa_036_F20_R_20	Saccharum hybrid cultivar R570
Sample_5_c9583_g2_i1	418	9e-72	SHCRBa_160_F01_F_40	Saccharum hybrid cultivar R570
Sample_5_c26831_g1_i2	1625	0	SHCRBa_012_A01_R_20	Saccharum hybrid cultivar R570
Sample_5_c46486_g1_i1	440	5e-96	SHCRBa_051_E13_R_310	Saccharum hybrid cultivar R570
Sample_5_c24879_g1_i2	735	4e-15	SHCRBa_084_G07_F_20	Saccharum hybrid cultivar R570
Sample_5_c21174_g1_i1	325	4e-42	SHCRBa_267_M24_R_160	Saccharum hybrid cultivar R570
Sample_5_c31948_g1_i4	1036	5e-151	NA	Saccharum officinarum (Sugarcane)
Sample_5_c34360_g1_i2	411	8e-20	SHCRBa_003_N22_F_200	Saccharum hybrid cultivar R570
Sample_5_c33350_g1_i2	3103	0	SHCRBa_218_D04_R_220	Saccharum hybrid cultivar R570
Sample_5_c22834_g1_i1	861	1e-161	SHCRBa_127_N06_F_30	Saccharum hybrid cultivar R570
Sample_5_c28374_g2_i3	851	3e-35	SHCRBa_020_L15_R_290	Saccharum hybrid cultivar R570
Sample_5_c30572_g1_i1	1035	2e-178	SAMDC	Saccharum officinarum (Sugarcane)
Sample_5_c29974_g2_i1	1428	0	2RMyb1	Saccharum hybrid cultivar
Sample_5_c9543_g1_i1	1588	4e-18	SHCRBa_049_K23_R_70	Saccharum hybrid cultivar R570
Sample_5_c5279_g1_i2	957	5e-137	SHCRBa_149_E16_F_20	Saccharum hybrid cultivar R570
Sample_5_c27277_g1_i1	1040	2e-49	SHCRBa_011_C13_R_40	Saccharum hybrid cultivar R570
Sample_5_c27742_g1_i1	1345	0	SHCRBa_218_D04_R_90	Saccharum hybrid cultivar R570
Sample_5_c34805_g1_i7	651	4e-29	SHCRBa_257_A20_R_60	Saccharum hybrid cultivar R570
Sample_5_c9004_g1_i1	1040	0	SHCRBa_107_M24_F_290	Saccharum hybrid cultivar R570
Sample_5_c14644_g1_i1	1408	2e-162	SHCRBa_024_F14_F_240	Saccharum hybrid cultivar R570
Sample_5_c35276_g2_i1	2248	0	hsp70	Saccharum hybrid cultivar
Sample_5_c21942_g1_i1	551	8e-123	SHCRBa_019_F13_F_30	Saccharum hybrid cultivar R570
Sample_5_c23367_g1_i2	510	3e-07	SHCRBa_011_C11_R_40	Saccharum hybrid cultivar R570
Sample_5_c33137_g1_i10	2283	3e-171	SHCRBa_133_K20_F_300	Saccharum hybrid cultivar R570
Sample_5_c8818_g1_i1	991	0	SHCRBa_014_A20_F_120	Saccharum hybrid cultivar R570
Sample_5_c7073_g1_i1	427	3e-77	SHCRBa_115_J16_F_380	Saccharum hybrid cultivar R570
Sample_5_c35126_g2_i4	1343	9e-135	SHCRBa_225_M19_R_50	Saccharum hybrid cultivar R570
Sample_5_c26828_g1_i1	453	2e-34	SHCRBa_027_I16_F_40	Saccharum hybrid cultivar R570
Sample_5_c30947_g1_i2	1636	0	NA	Saccharum officinarum (Sugarcane)
Sample_5_c29723_g1_i1	2138	0	SHCRBa_067_E24_F_110	Saccharum hybrid cultivar R570
Sample_5_c28246_g2_i1	365	1e-33	SHCRBa_025_L09_F_380	Saccharum hybrid cultivar R570
Sample_5_c12403_g2_i1	556	4e-59	SHCRBa_170_F15_R_10	Saccharum hybrid cultivar R570
Sample_5_c27868_g1_i3	1834	3e-156	SHCRBa_230_N09_R_190	Saccharum hybrid cultivar R570
Sample_5_c45452_g1_i1	300	2e-23	SHCRBa_028_C07_R_390	Saccharum hybrid cultivar R570
Sample_5_c30996_g2_i3	861	4e-121	Sh142J21g_180	Saccharum hybrid cultivar
Sample_5_c21385_g1_i2	940	3e-90	SHCRBa_260_G18_F_60	Saccharum hybrid cultivar R570
Sample_5_c56205_g1_i1	437	1e-36	SHCRBa_249_C12_F_70	Saccharum hybrid cultivar R570
Sample_5_c28983_g1_i3	763	2e-80	SHCRBa_089_D15_R_30	Saccharum hybrid cultivar R570
Sample_5_c33037_g1_i4	1737	0	SHCRBa_022_D13_R_330	Saccharum hybrid cultivar R570
Sample_5_c32194_g1_i3	2375	4e-07	SHCRBa_119_B13_R_60	Saccharum hybrid cultivar R570
Sample_5_c31281_g1_i5	2697	2e-165	SHCRBa_261_D02_R_50	Saccharum hybrid cultivar R570
Sample_5_c34046_g1_i2	1288	3e-147	SHCRBa_027_K08_R_60	Saccharum hybrid cultivar R570
Sample_5_c32712_g3_i1	730	1e-150	SHCRBa_084_G07_R_80	Saccharum hybrid cultivar R570
Sample_5_c26540_g2_i1	2030	0	SHCRBa_165_F05_R_240	Saccharum hybrid cultivar R570
Sample_5_c26351_g1_i1	2185	0	SHCRBa_033_L16_R_90	Saccharum hybrid cultivar R570
Sample_5_c22189_g2_i1	436	4e-07	SHCRBa_051_E13_R_30	Saccharum hybrid cultivar R570
Sample_5_c33262_g1_i1	1583	0	SHCRBa_044_D02_F_220	Saccharum hybrid cultivar R570
Sample_5_c34758_g1_i1	3250	0	Sh086H20g_30	Saccharum hybrid cultivar R570
Sample_5_c26805_g1_i2	2133	0	NA	Saccharum hybrid cultivar FN-41
Sample_5_c35503_g1_i5	1941	0	SHCRBa_168_J15_R_120	Saccharum hybrid cultivar R570
Sample_5_c30675_g1_i4	1516	0	SHCRBa_190_D01_R_360	Saccharum hybrid cultivar R570
Sample_5_c35552_g2_i1	442	1e-20	SHCRBa_026_H12_F_40	Saccharum hybrid cultivar R570
Sample_5_c28924_g1_i1	1462	0	SHCRBa_045_L22_F_20	Saccharum hybrid cultivar R570
Sample_5_c30879_g1_i1	1575	2e-179	NA	Saccharum hybrid cultivar R570
Sample_5_c48955_g1_i1	445	2e-89	SHCRBa_107_N16_F_20	Saccharum hybrid cultivar R570
Sample_5_c30648_g1_i1	1778	0	SHCRBa_159_J23_F_580	Saccharum hybrid cultivar R570
Sample_5_c26624_g1_i1	1211	1e-150	SHCRBa_019_O15_R_10	Saccharum hybrid cultivar R570
Sample_5_c23233_g1_i2	1563	0	SHCRBa_261_O20_R_150	Saccharum hybrid cultivar R570
Sample_5_c29788_g1_i1	1240	4e-145	SHCRBa_269_K20_R_240	Saccharum hybrid cultivar R570
Sample_5_c32492_g2_i1	1601	0	SHCRBa_015_H09_F_20	Saccharum hybrid cultivar R570
Sample_5_c32421_g1_i1	2139	0	CAT	Saccharum hybrid cultivar ROC22
Sample_5_c26334_g3_i1	968	8e-141	SHCRBa_010_J05_R_20	Saccharum hybrid cultivar R570
Sample_5_c31055_g1_i5	1338	1e-138	SHCRBa_050_D15_F_60	Saccharum hybrid cultivar R570
Sample_5_c23589_g1_i1	1551	0	NA	Saccharum hybrid cultivar
Sample_5_c30738_g1_i2	921	2e-124	SHCRBa_261_M16_F_330	Saccharum hybrid cultivar R570
Sample_5_c56392_g1_i1	557	1e-128	SHCRBa_109_M04_R_120	Saccharum hybrid cultivar R570
Sample_5_c14892_g1_i1	440	6e-92	SHCRBa_267_H24_F_10	Saccharum hybrid cultivar R570
Sample_5_c31899_g1_i4	995	1e-42	SHCRBa_014_N06_F_70	Saccharum hybrid cultivar R570
Sample_5_c7516_g1_i1	1504	0	SHCRBa_170_G03_R_920	Saccharum hybrid cultivar R570
Sample_5_c25466_g1_i1	340	2e-40	SHCRBa_261_M16_F_340	Saccharum hybrid cultivar R570
Sample_5_c34045_g1_i1	2216	0	GID1	Saccharum officinarum (Sugarcane)
Sample_5_c4994_g1_i1	897	1e-48	SHCRBa_062_I05_F_390	Saccharum hybrid cultivar R570
Sample_5_c26383_g1_i3	1427	3e-108	NA	Saccharum officinarum (Sugarcane)
Sample_5_c12341_g1_i1	390	4e-45	SHCRBa_186_P21_F_70	Saccharum hybrid cultivar R570
Sample_5_c15596_g1_i1	747	6e-73	SHCRBa_063_F06_R_170	Saccharum hybrid cultivar R570
Sample_5_c22406_g1_i1	718	4e-136	SHCRBa_216_L10_F_250	Saccharum hybrid cultivar R570
Sample_5_c48706_g1_i1	521	3e-116	SHCRBa_225_M19_R_230	Saccharum hybrid cultivar R570
Sample_5_c33001_g1_i1	2264	0	GluD1	Saccharum hybrid cultivar
Sample_5_c30445_g1_i2	2086	0	ACS1	Saccharum hybrid cultivar SP80-3280
Sample_5_c35238_g2_i1	1424	3e-166	TPS2	Saccharum spp. complex hybrid
Sample_5_c35153_g1_i2	2966	0	SHCRBa_028_N13_R_220	Saccharum hybrid cultivar R570
Sample_5_c12719_g1_i1	1567	0	SHCRBa_103_C06_R_170	Saccharum hybrid cultivar R570
Sample_5_c31180_g1_i1	1187	0	SHCRBa_098_E22_R_30	Saccharum hybrid cultivar R570
Sample_5_c29344_g1_i1	552	4e-92	SHCRBa_011_L19_R_10	Saccharum hybrid cultivar R570
Sample_5_c23021_g2_i1	1651	0	NA	Saccharum hybrid cultivar R570
Sample_5_c14863_g1_i1	864	0	SHCRBa_119_B13_R_140	Saccharum hybrid cultivar R570
Sample_5_c6760_g1_i1	652	4e-111	SHCRBa_120_L03_F_10	Saccharum hybrid cultivar R570
Sample_5_c15118_g1_i1	330	1e-13	NA	Saccharum officinarum (Sugarcane)
Sample_5_c29479_g1_i1	1500	0	SHCRBa_050_H11_F_10	Saccharum hybrid cultivar R570
Sample_5_c27797_g2_i1	649	8e-110	NA	Saccharum hybrid cultivar H65-7052
Sample_5_c18056_g1_i1	655	2e-92	SHCRBa_104_G22_F_10	Saccharum hybrid cultivar R570
Sample_5_c35361_g1_i1	2359	0	SHCRBa_152_D05_R_320	Saccharum hybrid cultivar R570
Sample_5_c35040_g1_i3	1540	0	SHCRBa_185_C01_F_180	Saccharum hybrid cultivar R570
Sample_5_c33807_g1_i1	3298	0	SHCRBa_015_H09_R_100	Saccharum hybrid cultivar R570
Sample_5_c32773_g1_i2	2946	0	SHCRBa_040_D12_F_350 SHCRBa_044_M03_R_220	Saccharum hybrid cultivar R570
Sample_5_c34387_g1_i9	1052	2e-118	SHCRBa_257_A20_F_50	Saccharum hybrid cultivar R570
Sample_5_c35503_g1_i4	2037	0	SHCRBa_168_J15_R_120	Saccharum hybrid cultivar R570
Sample_5_c35384_g2_i3	1666	7e-92	SHCRBa_003_N22_F_50	Saccharum hybrid cultivar R570
Sample_5_c33939_g2_i2	1630	0	SHCRBa_018_K13_R_100	Saccharum hybrid cultivar R570
Sample_5_c35599_g2_i2	1661	4e-146	SHCRBa_159_M03_R_100	Saccharum hybrid cultivar R570
Sample_5_c11762_g1_i1	711	4e-98	SHCRBa_151_D24_F_80	Saccharum hybrid cultivar R570
Sample_5_c15757_g2_i1	3470	0	SHCRBa_004_O05_R_120	Saccharum hybrid cultivar R570
Sample_5_c32926_g2_i2	3175	0	SHCRBa_184_K13_F_60	Saccharum hybrid cultivar R570
Sample_5_c28215_g1_i3	1367	0	NA	Saccharum hybrid cultivar CP72-1210
Sample_5_c33855_g2_i1	426	7e-14	SHCRBa_267_M24_R_280	Saccharum hybrid cultivar R570
Sample_5_c28255_g1_i2	1164	2e-176	SHCRBa_109_M04_R_50	Saccharum hybrid cultivar R570
Sample_5_c26383_g1_i2	1460	2e-107	NA	Saccharum officinarum (Sugarcane)
Sample_5_c32577_g3_i1	560	5e-17	SHCRBa_033_L16_R_10	Saccharum hybrid cultivar R570
Sample_5_c490_g1_i1	651	3e-13	SHCRBa_004_I20_F_300	Saccharum hybrid cultivar R570
Sample_5_c22230_g1_i2	1303	0	SHCRBa_027_I16_R_20 SHCRBa_119_J13_F_320	Saccharum hybrid cultivar R570
Sample_5_c27727_g2_i1	2161	0	SHCRBa_257_A20_F_120	Saccharum hybrid cultivar R570
Sample_5_c39944_g1_i1	490	1e-07	SHCRBa_019_K12_F_240	Saccharum hybrid cultivar R570
Sample_5_c27500_g1_i1	1068	3e-41	SHCRBa_052_I12_R_250	Saccharum hybrid cultivar R570
Sample_5_c13567_g1_i1	446	2e-54	SHCRBa_216_L10_F_250	Saccharum hybrid cultivar R570
Sample_5_c34713_g2_i1	1423	0	SHCRBa_055_F12_R_40	Saccharum hybrid cultivar R570
Sample_5_c7542_g1_i1	376	3e-76	SHCRBa_107_M24_F_290	Saccharum hybrid cultivar R570
Sample_5_c28996_g2_i2	963	1e-108	SHCRBa_198_K24_R_50	Saccharum hybrid cultivar R570
Sample_5_c29026_g1_i1	936	6e-126	SHCRBa_029_J02_R_210	Saccharum hybrid cultivar R570
Sample_5_c17061_g1_i1	1012	2e-38	SHCRBa_218_D02_R_110	Saccharum hybrid cultivar R570
Sample_5_c22210_g1_i1	1127	1e-71	SHCRBa_151_D24_F_90	Saccharum hybrid cultivar R570
Sample_5_c31839_g1_i2	1571	0	SHCRBa_121_P14_R_100	Saccharum hybrid cultivar R570
Sample_5_c23496_g1_i1	1580	0	COMT	Saccharum hybrid cultivar
Sample_5_c36841_g1_i1	488	7e-100	SHCRBa_051_E13_R_310	Saccharum hybrid cultivar R570
Sample_5_c28013_g1_i1	1151	8e-138	TIL	Saccharum officinarum (Sugarcane)
Sample_5_c17917_g1_i1	568	8e-34	SHCRBa_019_F13_F_30	Saccharum hybrid cultivar R570
Sample_5_c49381_g1_i1	436	2e-95	SHCRBa_019_G01_F_160	Saccharum hybrid cultivar R570
Sample_5_c32600_g1_i1	1654	0	NA	Saccharum hybrid cultivar ROC22
Sample_5_c20323_g1_i1	1708	0	SHCRBa_107_N16_F_20	Saccharum hybrid cultivar R570
Sample_5_c29004_g2_i1	1434	0	POD	Saccharum hybrid cultivar ROC22
Sample_5_c33137_g1_i3	2259	3e-171	SHCRBa_133_K20_F_300	Saccharum hybrid cultivar R570
Sample_5_c34535_g2_i3	510	2e-33	ERF3	Saccharum officinarum (Sugarcane)
Sample_5_c18666_g1_i1	556	1e-34	SHCRBa_144_K17_R_270	Saccharum hybrid cultivar R570
Sample_5_c35676_g7_i1	404	3e-21	SHCRBa_004_G10_F_360	Saccharum hybrid cultivar R570
Sample_5_c20847_g1_i2	366	2e-19	SHCRBa_267_M24_R_150	Saccharum hybrid cultivar R570
Sample_5_c35593_g1_i2	1820	0	SHCRBa_098_M18_R_260	Saccharum hybrid cultivar R570
Sample_5_c33309_g1_i1	677	1e-40	TLP98	Saccharum hybrid cultivar CoC 671
Sample_5_c35154_g1_i1	1656	0	SHCRBa_119_B13_F_380	Saccharum hybrid cultivar R570
Sample_5_c19909_g1_i2	871	2e-146	Cyclin-H1-1	Saccharum hybrid cultivar R570
Sample_5_c30106_g1_i1	1212	0	SHCRBa_012_P16_F_110	Saccharum hybrid cultivar R570
Sample_5_c28815_g4_i2	555	2e-15	SHCRBa_008_B11_R_60	Saccharum hybrid cultivar R570
Sample_5_c34548_g1_i1	1361	0	SHCRBa_224_D04_R_20	Saccharum hybrid cultivar R570
Sample_5_c37024_g1_i1	961	0	SHCRBa_160_F12_F_10	Saccharum hybrid cultivar R570
Sample_5_c19473_g2_i1	588	1e-79	SHCRBa_045_L22_F_40	Saccharum hybrid cultivar R570
Sample_5_c31309_g1_i1	1473	3e-136	SHCRBa_094_E17_F_400	Saccharum hybrid cultivar R570
Sample_5_c26529_g1_i2	1935	0	SHCRBa_073_J10_R_20	Saccharum hybrid cultivar R570
Sample_5_c40948_g1_i1	378	1e-76	SHCRBa_035_J13_F_130	Saccharum hybrid cultivar R570
Sample_5_c28602_g1_i1	2447	0	SHCRBa_028_E10_F_140	Saccharum hybrid cultivar R570
Sample_5_c28655_g3_i3	1223	1e-156	SHCRBa_015_D16_F_40	Saccharum hybrid cultivar R570
Sample_5_c30159_g1_i2	2237	0	SHCRBa_016_K03_R_240	Saccharum hybrid cultivar R570
Sample_5_c28999_g1_i1	1435	0	NA	Saccharum hybrid cultivar
Sample_5_c32577_g3_i2	721	1e-30	SHCRBa_033_L16_R_10	Saccharum hybrid cultivar R570
Sample_5_c29769_g1_i1	334	6e-15	GluA1	Saccharum hybrid cultivar
Sample_5_c35210_g1_i2	2797	0	SHCRBa_161_F21_F_40	Saccharum hybrid cultivar R570
Sample_5_c31671_g2_i1	1271	4e-151	CBL9	Saccharum hybrid cultivar GT28
Sample_5_c45642_g1_i1	606	2e-127	SHCRBa_062_L04_R_290	Saccharum hybrid cultivar R570
Sample_5_c16835_g2_i1	416	1e-93	NA	Saccharum hybrid cultivar R570
Sample_5_c30062_g1_i1	1329	4e-148	SHCRBa_028_H13_R_380	Saccharum hybrid cultivar R570
Sample_5_c43238_g1_i1	300	1e-37	ShCIR12E03g_160	Saccharum hybrid cultivar
Sample_5_c23123_g1_i1	1073	2e-102	NA	Saccharum hybrid cultivar FN-1702
Sample_5_c24043_g1_i1	1079	0	ccsA PS041	Saccharum hybrid (Sugarcane)
Sample_5_c2749_g1_i1	418	4e-92	SHCRBa_004_G10_R_370	Saccharum hybrid cultivar R570
Sample_5_c27363_g1_i1	2005	0	SHCRBa_035_J13_R_180	Saccharum hybrid cultivar R570
Sample_5_c23613_g2_i1	2621	1e-174	rpoA	Saccharum officinarum (Sugarcane)
Sample_5_c34387_g1_i3	973	3e-72	SHCRBa_257_A20_F_50	Saccharum hybrid cultivar R570
Sample_5_c57773_g1_i1	343	4e-16	MsiHd1	Miscanthus sinensis (Japanese silver grass) (Saccharum japonicum)
Sample_5_c33994_g1_i1	1191	0	NA	Saccharum officinarum (Sugarcane)
Sample_5_c30123_g2_i3	1261	0	SHCRBa_145_O09_R_60	Saccharum hybrid cultivar R570
Sample_5_c36284_g1_i1	374	3e-81	SHCRBa_008_B11_R_30	Saccharum hybrid cultivar R570
Sample_5_c35468_g1_i2	1318	0	SHCRBa_022_K23_R_30	Saccharum hybrid cultivar R570
Sample_5_c29344_g1_i2	406	9e-42	SHCRBa_011_L19_R_10	Saccharum hybrid cultivar R570
Sample_5_c16937_g1_i1	342	6e-77	NCED1	Saccharum hybrid cultivar
Sample_5_c30621_g1_i1	1932	0	SHCRBa_168_J15_F_160	Saccharum hybrid cultivar R570
Sample_5_c30812_g1_i2	452	2e-30	NA	Saccharum hybrid cultivar
Sample_5_c26091_g1_i1	569	7e-41	SHCRBa_216_L10_R_390	Saccharum hybrid cultivar R570
Sample_5_c57361_g1_i1	329	2e-47	SHCRBa_020_L15_F_240	Saccharum hybrid cultivar R570
Sample_5_c33025_g1_i2	849	2e-17	SHCRBa_098_E22_R_100	Saccharum hybrid cultivar R570
Sample_5_c34680_g1_i1	2676	0	NA	Saccharum hybrid cultivar ROC22
Sample_5_c23794_g1_i1	1191	3e-180	SHCRBa_022_I19_R_70	Saccharum hybrid cultivar R570
Sample_5_c28815_g4_i4	1575	3e-115	SHCRBa_008_B11_R_60	Saccharum hybrid cultivar R570
Sample_5_c33428_g1_i1	1499	0	Sh265O22g_140	Saccharum hybrid cultivar
Sample_5_c32727_g2_i1	1050	3e-130	SHCRBa_120_L03_F_150	Saccharum hybrid cultivar R570
Sample_5_c34159_g1_i4	879	3e-51	SHCRBa_201_O14_R_250	Saccharum hybrid cultivar R570
Sample_5_c33542_g1_i1	996	7e-151	SHCRBa_010_E09_F_450	Saccharum hybrid cultivar R570
Sample_5_c33333_g1_i1	1971	0	SHCRBa_121_B20_F_50	Saccharum hybrid cultivar R570
Sample_5_c30546_g1_i2	1821	0	SHCRBa_144_K17_F_300	Saccharum hybrid cultivar R570
Sample_5_c52676_g1_i1	677	2e-150	NA	Saccharum hybrid (Sugarcane)
Sample_5_c28673_g2_i1	1412	0	NA	Saccharum hybrid cultivar ROC22
Sample_5_c32219_g1_i4	908	3e-15	SHCRBa_006_C11_F_90	Saccharum hybrid cultivar R570
Sample_5_c32400_g1_i6	693	5e-55	SLHSP	Saccharum hybrid cultivar ROC22
Sample_5_c28741_g2_i1	364	9e-52	putative hypothetical protein	Saccharum hybrid cultivar R570
Sample_5_c33728_g1_i1	2118	0	pglcat4	Saccharum officinarum (Sugarcane)
Sample_5_c34405_g1_i1	2305	0	Sh148J07_10	Saccharum hybrid cultivar R570
Sample_5_c27473_g2_i2	847	3e-129	SHCRBa_172_K24_R_340	Saccharum hybrid cultivar R570
Sample_5_c19528_g2_i2	1800	0	SHCRBa_190_D01_R_130	Saccharum hybrid cultivar R570
Sample_5_c33433_g2_i1	605	1e-80	SHCRBa_107_M24_R_160	Saccharum hybrid cultivar R570
Sample_5_c33590_g1_i1	742	1e-77	scMYB15	Saccharum hybrid cultivar Co 86032
Sample_5_c35126_g2_i10	1651	3e-134	SHCRBa_225_M19_R_50	Saccharum hybrid cultivar R570
Sample_5_c14184_g1_i1	568	2e-122	SHCRBa_103_C06_R_220	Saccharum hybrid cultivar R570
Sample_5_c55138_g1_i1	693	1e-128	SHCRBa_218_D04_F_240	Saccharum hybrid cultivar R570
Sample_5_c38145_g1_i1	1092	0	SHCRBa_119_B13_F_130	Saccharum hybrid cultivar R570
Sample_5_c30872_g1_i1	1133	1e-86	SHCRBa_009_E01_R_10 SHCRBa_010_J05_R_270	Saccharum hybrid cultivar R570
Sample_5_c32767_g1_i1	1378	0	SHCRBa_159_H10_F_90	Saccharum hybrid cultivar R570
Sample_5_c33174_g1_i1	2714	4e-146	ABA-responsive protein	Saccharum hybrid cultivar R570
Sample_5_c24772_g1_i1	384	3e-30	NA	Saccharum hybrid cultivar GT28
Sample_5_c31140_g1_i1	2243	0	NA	Saccharum hybrid cultivar GT28
Sample_5_c38365_g1_i1	360	2e-72	SHCRBa_010_E09_R_470	Saccharum hybrid cultivar R570
Sample_5_c15776_g2_i1	975	3e-179	SHCRBa_069_M12_R_80	Saccharum hybrid cultivar R570
Sample_5_c17462_g1_i1	687	1e-76	SHCRBa_001_L05_R_210 SHCRBa_029_M13_R_270	Saccharum hybrid cultivar R570
Sample_5_c17266_g1_i1	383	3e-77	SHCRBa_165_I15_F_300	Saccharum hybrid cultivar R570
Sample_5_c32884_g1_i1	2271	0	SHCRBa_019_K12_R_90	Saccharum hybrid cultivar R570
Sample_5_c34062_g1_i2	1666	8e-166	NA	Saccharum arundinaceum
Sample_5_c34312_g1_i2	2635	0	SHCRBa_008_B11_R_160	Saccharum hybrid cultivar R570
Sample_5_c32497_g1_i4	1491	0	SHCRBa_008_G08_F_190	Saccharum hybrid cultivar R570
Sample_5_c4910_g1_i1	330	8e-64	SHCRBa_035_J13_F_130	Saccharum hybrid cultivar R570
[truncated: 231 more rows]

## Sheet: stressed Co 86032
Supplementary File. II: Annotation of Cultivated variety unigenes - Stressed
[truncated: 1,204 more rows]
