# Supplementary material for: Comparative physiological and transcriptome analysis in cultivated and wild sugarcane species in response to hydrogen peroxide-induced oxidative stress
Source: BMC Genomics. 2023 Mar 27;24:155. doi: 10.1186/s12864-023-09218-3 (PMC10045617; doi:10.1186/s12864-023-09218-3)
Supplement: Supplementary file 3 — Additional file 3. Supplementary file. III: GO terms for DEGs of Erianthus arundinaceus, Saccharum spontaneum and cultivated variety. [file 12864_2023_9218_MOESM3_ESM.xls]

## Sheet: Description
1	Erianthus arundinaceus - Control
2	Erianthus arundinaceus - Stressed
3	Saccharum spontaneum - Control
4	Saccharum spontaneum - Stressed
5	Cultivated variety- Control
6	Cultivated variety- stressed

## Sheet: Biological Process - UP
Supplementary File. III: Biological process for Up-regulated unigenes in Erianthus arundinaceus, Saccharum spontaneum and cultivated variety
Unigene_ID	1 Expression	2 Expression	log2FoldChange	P Value	E-value	Gene Name	Organism Name	GO_BP
Sample_2_c36880_g1_i1	17.4356	234.004	3.74643	0.00422794	0	LOC100286258	Zea mays (Maize)	GO:0006568~tryptophan metabolic process
Sample_2_c29776_g1_i1	64.5117	435.89	2.75633	0.0172403	0	Sb04g034160 SORBIDRAFT_04g034160	Sorghum bicolor (Sorghum) (Sorghum vulgare)	GO:0019344~cysteine biosynthetic process;GO:0015706~nitrate transport
Sample_2_c29354_g1_i2	622.451	3063.85	2.29931	0.0326207	0	LOC100283626	Zea mays (Maize)	GO:0006886~intracellular protein transport;GO:0061025~membrane fusion;GO:0006979~response to oxidative stress;GO:0016192~vesicle-mediated transport
Sample_1_c23837_g1_i1	441.121	2134.71	2.2748	0.0330441	0	Sh265O22g_140	Saccharum hybrid cultivar	GO:0006886~intracellular protein transport;GO:0061025~membrane fusion;GO:0016192~vesicle-mediated transport
Sample_1_c28026_g1_i3	514.35	2466.22	2.26148	0.0343869	0	Sb09g027360 SORBIDRAFT_09g027360	Sorghum bicolor (Sorghum) (Sorghum vulgare)	GO:0006656~phosphatidylcholine biosynthetic process
Sample_1_c19871_g1_i1	248.457	1183.79	2.25234	0.0353662	0	SHCRBa_029_J02_R_60	Saccharum hybrid cultivar R570	GO:0031408~oxylipin biosynthetic process
Sample_2_c20849_g1_i1	994.701	4803.97	2.27189	0.038272	0	Zm.137324	Zea mays (Maize)	GO:0045490~pectin catabolic process
Sample_2_c16133_g1_i1	7.84602	73.413	3.226	0.0403899	0	Sb03g008030 SORBIDRAFT_03g008030	Sorghum bicolor (Sorghum) (Sorghum vulgare)	GO:0006659~phosphatidylserine biosynthetic process
Sample_1_c21205_g1_i1	1161.21	5508.27	2.24597	0.0420327	0	Zm.137324	Zea mays (Maize)	GO:0045490~pectin catabolic process
Sample_1_c29546_g1_i1	335.635	1428.11	2.08914	0.0488659	0	LOC100285202	Zea mays (Maize)	GO:0005975~carbohydrate metabolic process
Sample_2_c14802_g1_i2	1.74356	42.4419	4.60538	0.0304206	7e-140	Sb01g019000 SORBIDRAFT_01g019000	Sorghum bicolor (Sorghum) (Sorghum vulgare)	GO:0009690~cytokinin metabolic process
Sample_2_c1679_g1_i1	195.279	1586.41	3.02216	0.00593992	3e-139	NA	Triticum aestivum (Wheat)	GO:0009058~biosynthetic process
Sample_2_c28174_g1_i1	36.6148	250.063	2.7718	0.0239071	1e-130	Sb04g025930 SORBIDRAFT_04g025930	Sorghum bicolor (Sorghum) (Sorghum vulgare)	GO:0006168~adenine salvage;GO:0009116~nucleoside metabolic process
Sample_2_c18879_g1_i1	3.48712	64.2364	4.20328	0.0173629	5e-19	LOC100281856	Zea mays (Maize)	GO:0042545~cell wall modification;GO:0045490~pectin catabolic process
Unigene_ID	3 Expression	4 Expression	log2FoldChange	P Value	E-value	Gene Name	Organism Name	GO_BP
Sample_4_c23770_g5_i1	12.4083	1356.35	6.77228	0.000727897	7e-176	NA	Zea mays (Maize)	GO:0071555~cell wall organization;GO:0030244~cellulose biosynthetic process
Sample_4_c24158_g1_i2	95.9577	2884.36	4.90971	0.00694478	0	LOC100280232	Zea mays (Maize)	GO:0071555~cell wall organization;GO:0030244~cellulose biosynthetic process
Sample_4_c23770_g6_i1	68.6594	2041.78	4.89422	0.00713922	0	Zm.67746	Zea mays (Maize)	GO:0071555~cell wall organization;GO:0030244~cellulose biosynthetic process
Sample_4_c24158_g1_i1	239.894	6940.1	4.85449	0.00890243	0	cesa7	Zea mays (Maize)	GO:0071555~cell wall organization;GO:0030244~cellulose biosynthetic process
Sample_4_c24394_g1_i1	107.539	2375.42	4.46526	0.0122775	0	SHCRBa_026_K06_F_10	Saccharum hybrid cultivar R570	GO:0005978~glycogen biosynthetic process;GO:0019252~starch biosynthetic process
Sample_4_c24200_g2_i1	558.374	14733.7	4.72174	0.0143051	0	Si028770m.g	Setaria italica (Foxtail millet) (Panicum italicum)	GO:0071555~cell wall organization;GO:0030244~cellulose biosynthetic process
Sample_4_c20232_g1_i1	19.8533	495.635	4.64183	0.0152284	0	Sb10g008060 SORBIDRAFT_10g008060	Sorghum bicolor (Sorghum) (Sorghum vulgare)	GO:0071555~cell wall organization;GO:0045489~pectin biosynthetic process
Sample_4_c23503_g1_i1	44.6699	867.966	4.28026	0.0183354	0	Sb02g039230 SORBIDRAFT_02g039230	Sorghum bicolor (Sorghum) (Sorghum vulgare)	GO:0006633~fatty acid biosynthetic process
Sample_3_c40304_g1_i1	321.789	5612.77	4.12453	0.0208135	0	Sb01g002050 SORBIDRAFT_01g002050	Sorghum bicolor (Sorghum) (Sorghum vulgare)	GO:0071555~cell wall organization;GO:0030244~cellulose biosynthetic process
Sample_4_c22382_g1_i6	134.01	2154.2	4.00674	0.0219627	0	Sb02g034590 SORBIDRAFT_02g034590	Sorghum bicolor (Sorghum) (Sorghum vulgare)	GO:0009060~aerobic respiration;GO:0006101~citrate metabolic process;GO:0007010~cytoskeleton organization;GO:0006094~gluconeogenesis;GO:0006096~glycolytic process;GO:0006102~isocitrate metabolic process;GO:0015706~nitrate transport;GO:0010498~proteasomal protein catabolic process;GO:0006487~protein N-linked glycosylation;GO:0010167~response to nitrate;GO:0006979~response to oxidative stress
Sample_4_c20868_g1_i4	97.6121	1552.18	3.9911	0.0229894	0	Sb01g019520 SORBIDRAFT_01g019520	Sorghum bicolor (Sorghum) (Sorghum vulgare)	GO:0006633~fatty acid biosynthetic process
Sample_4_c22382_g1_i5	122.429	1845.94	3.91434	0.0248434	0	Sb02g034590 SORBIDRAFT_02g034590	Sorghum bicolor (Sorghum) (Sorghum vulgare)	GO:0009060~aerobic respiration;GO:0006101~citrate metabolic process;GO:0007010~cytoskeleton organization;GO:0006094~gluconeogenesis;GO:0006096~glycolytic process;GO:0006102~isocitrate metabolic process;GO:0015706~nitrate transport;GO:0010498~proteasomal protein catabolic process;GO:0006487~protein N-linked glycosylation;GO:0010167~response to nitrate;GO:0006979~response to oxidative stress
Sample_3_c40304_g2_i1	266.365	3888.92	3.86789	0.0268091	0	Sb09g005280 SORBIDRAFT_09g005280	Sorghum bicolor (Sorghum) (Sorghum vulgare)	GO:0071555~cell wall organization;GO:0030244~cellulose biosynthetic process
Sample_4_c25087_g1_i2	104.23	1500.2	3.84732	0.0275348	0	Sb07g022750 SORBIDRAFT_07g022750	Sorghum bicolor (Sorghum) (Sorghum vulgare)	GO:0042128~nitrate assimilation;GO:0006809~nitric oxide biosynthetic process
Sample_4_c21351_g1_i1	537.694	8109.08	3.91468	0.0296032	0	cl1052_1	Zea mays (Maize)	GO:0005975~carbohydrate metabolic process
Sample_4_c23123_g1_i1	96.7849	1318.87	3.76838	0.0308395	0	SHCRBa_190_D01_R_360	Saccharum hybrid cultivar R570	GO:0006284~base-excision repair
Sample_4_c25206_g1_i1	103.403	1392.61	3.75145	0.0312323	0	SHCRBa_029_J02_R_60	Saccharum hybrid cultivar R570	GO:0031408~oxylipin biosynthetic process
Sample_4_c9341_g1_i1	9.92665	204.298	4.36323	0.0354843	4e-110	NA	Hordeum vulgare var. distichum (Domesticated barley)	GO:0071555~cell wall organization;GO:0030244~cellulose biosynthetic process
Sample_4_c18462_g1_i1	1225.94	18646.8	3.92696	0.0388516	0	Endoglucanase 10	Saccharum hybrid cultivar R570	GO:0030245~cellulose catabolic process
Sample_4_c22056_g1_i3	43.0155	569.376	3.72645	0.0397158	0	Sb06g022500 SORBIDRAFT_06g022500	Sorghum bicolor (Sorghum) (Sorghum vulgare)	GO:0005975~carbohydrate metabolic process
Sample_4_c24565_g1_i3	210.114	2357.29	3.48788	0.0414934	0	SHCRBa_082_J13_F_70	Saccharum hybrid cultivar R570	GO:0005978~glycogen biosynthetic process
Sample_4_c24442_g1_i6	160.481	1795.17	3.48364	0.0420677	5e-138	NA	Zea mays (Maize)	GO:0015976~carbon utilization
Sample_3_c40304_g1_i3	797.441	9575.43	3.58589	0.045565	0	Sb01g002050 SORBIDRAFT_01g002050	Sorghum bicolor (Sorghum) (Sorghum vulgare)	GO:0071555~cell wall organization;GO:0030244~cellulose biosynthetic process
Sample_4_c23668_g1_i1	209.287	2197.72	3.39245	0.046568	0	Si034107m.g	Setaria italica (Foxtail millet) (Panicum italicum)	GO:0006754~ATP biosynthetic process
Sample_4_c24991_g1_i1	646.06	7207.26	3.47971	0.0479503	0	Sb08g003440 SORBIDRAFT_08g003440	Sorghum bicolor (Sorghum) (Sorghum vulgare)	GO:0006546~glycine catabolic process
Sample_4_c25219_g1_i1	228.313	2293.22	3.32829	0.0502574	0	Sb07g018840 SORBIDRAFT_07g018840	Sorghum bicolor (Sorghum) (Sorghum vulgare)	GO:0006012~galactose metabolic process
Unigene_ID	5 Expression	6 Expression	log2FoldChange	P Value	E-value	Gene Name	Organism Name	GO_BP
Sample_6_c6017_g1_i1	40.0687	447.731	3.48209	0.000453047	0	cox1	Closterium baillyanum	GO:0009060~aerobic respiration;GO:0022900~electron transport chain;GO:0006119~oxidative phosphorylation
Sample_6_c30806_g1_i1	162.33	848.742	2.3864	0.0066647	0	Si034955m.g	Setaria italica (Foxtail millet) (Panicum italicum)	GO:0071555~cell wall organization;GO:0045489~pectin biosynthetic process
Sample_6_c12962_g1_i1	4.10961	64.2397	3.96639	0.00834141	0	Sb03g047310 SORBIDRAFT_03g047310	Sorghum bicolor (Sorghum) (Sorghum vulgare)	GO:0005975~carbohydrate metabolic process;GO:0046168~glycerol-3-phosphate catabolic process
Sample_6_c16653_g1_i1	2.0548	44.7731	4.44556	0.0132317	0	NA	Saccharum hybrid cultivar FN-41	GO:0005975~carbohydrate metabolic process
Sample_6_c32687_g1_i1	14.3836	110.959	2.94753	0.0136871	4e-129	TIDP3457	Zea mays (Maize)	GO:0022900~electron transport chain;GO:0006099~tricarboxylic acid cycle
Sample_6_c467_g1_i1	5.13701	60.3464	3.55427	0.0161173	0	Sb02g006800 SORBIDRAFT_02g006800	Sorghum bicolor (Sorghum) (Sorghum vulgare)	GO:0005975~carbohydrate metabolic process;GO:0046168~glycerol-3-phosphate catabolic process
Sample_6_c21266_g1_i1	8.21922	70.0797	3.09192	0.0225261	0	Sb07g002550 SORBIDRAFT_07g002550	Sorghum bicolor (Sorghum) (Sorghum vulgare)	GO:0042372~phylloquinone biosynthetic process
Sample_6_c33112_g1_i1	86.3018	361.105	2.06496	0.0279466	0	Sb06g022410 SORBIDRAFT_06g022410	Sorghum bicolor (Sorghum) (Sorghum vulgare)	GO:0005975~carbohydrate metabolic process
Sample_6_c27937_g1_i1	69.8634	280.319	2.00446	0.0375983	0	Sb01g015000 SORBIDRAFT_01g015000	Sorghum bicolor (Sorghum) (Sorghum vulgare)	GO:0006629~lipid metabolic process
Sample_6_c43031_g1_i1	2.0548	33.0932	4.00946	0.0397832	3e-42	NA	Hordeum vulgare var. distichum (Domesticated barley)	GO:0006633~fatty acid biosynthetic process
Sample_6_c18154_g1_i1	16.4384	91.4929	2.47659	0.0399259	0	Sb01g002760 SORBIDRAFT_01g002760	Sorghum bicolor (Sorghum) (Sorghum vulgare)	GO:0000162~tryptophan biosynthetic process
Sample_6_c47449_g1_i1	22.6029	107.066	2.24393	0.050143	0	Sb03g010230 SORBIDRAFT_03g010230	Sorghum bicolor (Sorghum) (Sorghum vulgare)	GO:0042744~hydrogen peroxide catabolic process;GO:0006979~response to oxidative stress

## Sheet: Biological Process - Down
Supplementary File. III: Biological process for Down-regulated unigenes in Erianthus arundinaceus, Saccharum spontaneum and cultivated variety
Unigene_ID	1 Expression	2 Expression	log2FoldChange	P Value	E-value	Gene Name	Organism Name	GO_BP
Sample_1_c25966_g1_i1	16594.3	9.17663	-10.8204	3.60493e-10	0	Si013704m.g	Setaria italica (Foxtail millet) (Panicum italicum)	GO:0005975~carbohydrate metabolic process
Sample_1_c24438_g1_i1	24209.3	121.59	-7.63739	1.07731e-06	6e-128	Sb01g041180 SORBIDRAFT_01g041180	Sorghum bicolor (Sorghum) (Sorghum vulgare)	GO:0010286~heat acclimation;GO:0006457~protein folding
Sample_1_c28039_g1_i1	631.169	6.88247	-6.51895	3.21297e-06	0	THI1-2 Sb02g040060	Sorghum bicolor (Sorghum) (Sorghum vulgare)	GO:0006950~response to stress;GO:0009228~thiamine biosynthetic process
Sample_1_c27507_g1_i4	727.064	9.17663	-6.30797	3.58591e-06	0	LIP	Zea mays (Maize)	GO:0006097~glyoxylate cycle;GO:0006099~tricarboxylic acid cycle
Sample_1_c27353_g2_i1	505.632	6.88247	-6.19902	1.01456e-05	0	SHCRBa_020_A05_R_10	Saccharum hybrid cultivar R570	GO:0006090~pyruvate metabolic process
Sample_1_c24302_g1_i1	3287.48	110.12	-4.89984	4.60132e-05	4e-153	NA	Zea mays (Maize)	GO:0006535~cysteine biosynthetic process from serine
Sample_1_c28039_g1_i2	484.71	11.4708	-5.40108	5.44812e-05	0	SHCRBa_045_A10_F_50 SHCRBa_093_A03_F_50 SHCRBa_108_C04_R_80 SHCRBa_145_O03_F_50	Saccharum hybrid cultivar R570	GO:0006950~response to stress;GO:0009228~thiamine biosynthetic process
Sample_1_c25005_g1_i2	280.713	4.58831	-5.93499	7.23211e-05	9e-37	Si019495m.g	Setaria italica (Foxtail millet) (Panicum italicum)	GO:0006825~copper ion transport
Sample_1_c27507_g1_i2	1473.31	59.6481	-4.62644	9.86925e-05	0	Sb06g020720 SORBIDRAFT_06g020720	Sorghum bicolor (Sorghum) (Sorghum vulgare)	GO:0006097~glyoxylate cycle;GO:0006099~tricarboxylic acid cycle
Sample_1_c29156_g2_i2	5782.52	223.68	-4.69219	0.000116159	0	NA	Zea mays (Maize)	GO:0042744~hydrogen peroxide catabolic process;GO:0006979~response to oxidative stress
Sample_1_c27479_g1_i2	4672.74	214.504	-4.44519	0.000190074	0	Sb04g036230 SORBIDRAFT_04g036230	Sorghum bicolor (Sorghum) (Sorghum vulgare)	GO:0015992~proton transport
Sample_1_c29829_g1_i2	391.429	12.6179	-4.95521	0.00020015	0	Zm.29571	Zea mays (Maize)	GO:0007030~Golgi organization;GO:0009072~aromatic amino acid family metabolic process;GO:0006816~calcium ion transport;GO:0016117~carotenoid biosynthetic process;GO:0008652~cellular amino acid biosynthetic process;GO:0030003~cellular cation homeostasis;GO:0015995~chlorophyll biosynthetic process;GO:0009108~coenzyme biosynthetic process;GO:0006546~glycine catabolic process;GO:0019288~isopentenyl d…
Sample_1_c20761_g1_i3	180.458	3.44124	-5.7126	0.000341845	0	Sb04g036880 SORBIDRAFT_04g036880	Sorghum bicolor (Sorghum) (Sorghum vulgare)	GO:0006633~fatty acid biosynthetic process
Sample_1_c24282_g1_i2	8974.97	466.861	-4.26484	0.000522966	0	Sb04g004560 SORBIDRAFT_04g004560	Sorghum bicolor (Sorghum) (Sorghum vulgare)	GO:0009072~aromatic amino acid family metabolic process
Sample_1_c25013_g1_i1	987.727	65.3835	-3.91711	0.000757819	0	Sb01g039780 SORBIDRAFT_01g039780	Sorghum bicolor (Sorghum) (Sorghum vulgare)	GO:0007623~circadian rhythm
Sample_1_c29829_g1_i1	387.942	20.6474	-4.23181	0.000902158	0	Zm.29571	Zea mays (Maize)	GO:0007030~Golgi organization;GO:0009072~aromatic amino acid family metabolic process;GO:0006816~calcium ion transport;GO:0016117~carotenoid biosynthetic process;GO:0008652~cellular amino acid biosynthetic process;GO:0030003~cellular cation homeostasis;GO:0015995~chlorophyll biosynthetic process;GO:0009108~coenzyme biosynthetic process;GO:0006546~glycine catabolic process;GO:0019288~isopentenyl d…
Sample_1_c29300_g1_i2	2996.31	222.533	-3.75109	0.000979749	0	NA	Zea mays (Maize)	GO:0042744~hydrogen peroxide catabolic process;GO:0006979~response to oxidative stress
Sample_1_c31076_g1_i1	2903.03	227.122	-3.67602	0.0011823	0	Sb07g020270 SORBIDRAFT_07g020270	Sorghum bicolor (Sorghum) (Sorghum vulgare)	GO:0005992~trehalose biosynthetic process
Sample_1_c12816_g1_i1	153.433	4.58831	-5.0635	0.00119783	1e-117	Si030771m.g	Setaria italica (Foxtail millet) (Panicum italicum)	GO:0006629~lipid metabolic process
Sample_1_c28985_g1_i1	10753.4	695.13	-3.95137	0.00132825	0	Sb09g026150 PFK SORBIDRAFT_09g026150	Sorghum bicolor (Sorghum) (Sorghum vulgare)	GO:0006002~fructose 6-phosphate metabolic process
Sample_1_c19003_g1_i1	147.331	4.58831	-5.00495	0.00141866	0	ACS2	Saccharum hybrid cultivar SP80-3280	GO:0009058~biosynthetic process
Sample_1_c31105_g2_i2	934.548	75.7072	-3.62577	0.00160539	0	Sb06g028760 SORBIDRAFT_06g028760	Sorghum bicolor (Sorghum) (Sorghum vulgare)	GO:0052544~defense response by callose deposition in cell wall;GO:0042742~defense response to bacterium;GO:0016045~detection of bacterium;GO:0006898~receptor-mediated endocytosis;GO:0010359~regulation of anion channel activity
Sample_1_c26448_g1_i1	3472.3	305.123	-3.50843	0.00191184	0	Si034404m.g	Setaria italica (Foxtail millet) (Panicum italicum)	GO:0006094~gluconeogenesis
Sample_1_c14166_g2_i1	133.382	4.58831	-4.86146	0.00212744	2e-44	Sb07g027760 SORBIDRAFT_07g027760	Sorghum bicolor (Sorghum) (Sorghum vulgare)	GO:0007030~Golgi organization;GO:0009072~aromatic amino acid family metabolic process;GO:0006816~calcium ion transport;GO:0016117~carotenoid biosynthetic process;GO:0008652~cellular amino acid biosynthetic process;GO:0030003~cellular cation homeostasis;GO:0015995~chlorophyll biosynthetic process;GO:0009108~coenzyme biosynthetic process;GO:0006546~glycine catabolic process;GO:0019288~isopentenyl d…
Sample_1_c28823_g1_i1	2795.8	273.005	-3.35626	0.00266185	0	NA	Oryza barthii	GO:0009113~purine nucleobase biosynthetic process
Sample_1_c29300_g1_i1	3152.36	314.3	-3.32622	0.00294821	0	NA	Zea mays (Maize)	GO:0042744~hydrogen peroxide catabolic process;GO:0006979~response to oxidative stress
Sample_2_c31035_g1_i2	4205.47	409.507	-3.36031	0.00297927	0	Sb09g026150 PFK SORBIDRAFT_09g026150	Sorghum bicolor (Sorghum) (Sorghum vulgare)	GO:0006002~fructose 6-phosphate metabolic process
Sample_1_c17688_g1_i1	1549.15	165.179	-3.22937	0.003613	0	Sb03g030100 SORBIDRAFT_03g030100	Sorghum bicolor (Sorghum) (Sorghum vulgare)	GO:0005975~carbohydrate metabolic process
Sample_1_c29267_g1_i2	2593.54	283.328	-3.19438	0.00394449	0	Sb01g035380 SORBIDRAFT_01g035380	Sorghum bicolor (Sorghum) (Sorghum vulgare)	GO:0006012~galactose metabolic process
Sample_2_c19678_g2_i1	581.477	56.2069	-3.3709	0.00394936	2e-154	NA	Arundo donax (Giant reed) (Donax arundinaceus)	GO:0022904~respiratory electron transport chain
Sample_1_c26863_g1_i2	417.583	39.0007	-3.42049	0.0046037	0	LOC100281255	Zea mays (Maize)	GO:0009081~branched-chain amino acid metabolic process
Sample_1_c16872_g1_i3	2740	316.594	-3.11347	0.00485927	0	psaA	Oryza sativa subsp. japonica (Rice)	GO:0015979~photosynthesis;GO:0018298~protein-chromophore linkage
Sample_1_c30702_g3_i2	1685.15	199.592	-3.07775	0.00519251	4e-70	Zm.43625	Zea mays (Maize)	GO:0006457~protein folding;GO:0009644~response to high light intensity;GO:0042542~response to hydrogen peroxide
Sample_1_c25550_g1_i1	9213.84	938.31	-3.29567	0.00540961	0	Si035074m.g	Setaria italica (Foxtail millet) (Panicum italicum)	GO:0009058~biosynthetic process
Sample_1_c25512_g1_i1	1576.18	192.709	-3.03193	0.00584034	0	Sb02g033430 SORBIDRAFT_02g033430	Sorghum bicolor (Sorghum) (Sorghum vulgare)	GO:0006212~uracil catabolic process
Sample_1_c28343_g1_i1	4652.69	542.568	-3.10019	0.00586628	0	psbB	Sorghum timorense	GO:0009772~photosynthetic electron transport in photosystem II;GO:0018298~protein-chromophore linkage
Sample_1_c6198_g1_i1	76.7166	2.29416	-5.0635	0.00625371	0	Zm.139913	Zea mays (Maize)	GO:0015936~coenzyme A metabolic process;GO:0008299~isoprenoid biosynthetic process
Sample_1_c16872_g1_i2	2744.36	355.594	-2.94817	0.00726945	0	psaA	Oryza sativa subsp. japonica (Rice)	GO:0015979~photosynthesis;GO:0018298~protein-chromophore linkage
Sample_1_c16872_g1_i4	2969.28	387.713	-2.93705	0.00757237	0	psaA	Oryza sativa subsp. japonica (Rice)	GO:0015979~photosynthesis;GO:0018298~protein-chromophore linkage
Sample_1_c29983_g2_i1	507.376	58.501	-3.11652	0.00757457	1e-149	ndhK PVIK_g25 PVIS_g025	Panicum virgatum (Switchgrass)	GO:0019684~photosynthesis, light reaction;GO:0006810~transport
Sample_1_c31002_g2_i8	374.865	43.589	-3.10434	0.00963251	0	cl35695_1 ZEAMMB73_434998	Zea mays (Maize)	GO:0015937~coenzyme A biosynthetic process
Sample_1_c29829_g2_i2	155.177	12.6179	-3.62037	0.00977949	3e-112	Sb07g027760 SORBIDRAFT_07g027760	Sorghum bicolor (Sorghum) (Sorghum vulgare)	GO:0007030~Golgi organization;GO:0009072~aromatic amino acid family metabolic process;GO:0006816~calcium ion transport;GO:0016117~carotenoid biosynthetic process;GO:0008652~cellular amino acid biosynthetic process;GO:0030003~cellular cation homeostasis;GO:0015995~chlorophyll biosynthetic process;GO:0009108~coenzyme biosynthetic process;GO:0006546~glycine catabolic process;GO:0019288~isopentenyl d…
Sample_1_c31038_g1_i1	5563.7	754.778	-2.88192	0.0105761	0	Sb03g025720 SORBIDRAFT_03g025720	Sorghum bicolor (Sorghum) (Sorghum vulgare)	GO:0006342~chromatin silencing;GO:0007010~cytoskeleton organization;GO:0006094~gluconeogenesis;GO:0051567~histone H3-K9 methylation;GO:0006807~nitrogen compound metabolic process;GO:0010498~proteasomal protein catabolic process
Sample_1_c18350_g1_i1	1556.13	227.122	-2.77642	0.0107348	0	atpA	Oryza australiensis	GO:0015991~ATP hydrolysis coupled proton transport;GO:0015986~ATP synthesis coupled proton transport
Sample_2_c12112_g1_i1	429.787	55.0598	-2.96455	0.0116162	0	LOC100281255	Zea mays (Maize)	GO:0009081~branched-chain amino acid metabolic process
Sample_2_c19678_g1_i2	599.784	84.8838	-2.82088	0.0129277	1e-107	petD D176_074	Najas flexilis	GO:0009767~photosynthetic electron transport chain
Sample_1_c12566_g1_i1	2206.47	344.124	-2.68074	0.013364	0	Sb07g020640 SORBIDRAFT_07g020640	Sorghum bicolor (Sorghum) (Sorghum vulgare)	GO:0010050~vegetative phase change;GO:0009616~virus induced gene silencing
Sample_1_c30702_g3_i1	2151.55	342.977	-2.6492	0.0143552	3e-69	Zm.43625	Zea mays (Maize)	GO:0006457~protein folding;GO:0009644~response to high light intensity;GO:0042542~response to hydrogen peroxide
Sample_1_c27880_g2_i1	1208.29	195.003	-2.63139	0.0154921	0	LOC100382596	Zea mays (Maize)	GO:0005975~carbohydrate metabolic process
Sample_1_c26973_g1_i1	814.242	127.326	-2.67693	0.0155075	0	CKX10	Zea mays (Maize)	GO:0009823~cytokinin catabolic process
Sample_1_c15720_g2_i1	146.459	14.912	-3.29595	0.0173102	3e-17	Sb10g009410 SORBIDRAFT_10g009410	Sorghum bicolor (Sorghum) (Sorghum vulgare)	GO:0006633~fatty acid biosynthetic process
Sample_1_c20936_g1_i1	4543.72	734.13	-2.62976	0.0173491	0	Sb01g013600 SORBIDRAFT_01g013600	Sorghum bicolor (Sorghum) (Sorghum vulgare)	GO:0019544~arginine catabolic process to glutamate;GO:0006635~fatty acid beta-oxidation;GO:0042538~hyperosmotic salinity response;GO:0010260~organ senescence;GO:0006593~ornithine catabolic process;GO:0007031~peroxisome organization;GO:0009626~plant-type hypersensitive response;GO:0006561~proline biosynthetic process
Sample_1_c18350_g1_i2	1600.59	270.711	-2.56378	0.0174688	0	atpA	Oryza australiensis	GO:0015991~ATP hydrolysis coupled proton transport;GO:0015986~ATP synthesis coupled proton transport
Sample_1_c24122_g1_i1	205.74	25.2357	-3.02728	0.0186564	0	Sb02g030500 SORBIDRAFT_02g030500	Sorghum bicolor (Sorghum) (Sorghum vulgare)	GO:0006012~galactose metabolic process
Sample_1_c26337_g1_i1	348.712	50.4715	-2.7885	0.018888	3e-125	Sb02g004440 SORBIDRAFT_02g004440	Sorghum bicolor (Sorghum) (Sorghum vulgare)	GO:0009058~biosynthetic process
Sample_1_c21414_g1_i1	169.125	19.5003	-3.11652	0.0196281	3e-47	Si006329m.g	Setaria italica (Foxtail millet) (Panicum italicum)	GO:0006633~fatty acid biosynthetic process
Sample_1_c14903_g2_i1	100.255	9.17663	-3.44956	0.0220857	0	Si034973m.g	Setaria italica (Foxtail millet) (Panicum italicum)	GO:0045454~cell redox homeostasis
Sample_1_c30812_g1_i1	252.816	36.7065	-2.78398	0.0238781	0	Sb08g020810 SORBIDRAFT_08g020810	Sorghum bicolor (Sorghum) (Sorghum vulgare)	GO:0009750~response to fructose;GO:0009744~response to sucrose
Sample_1_c23342_g1_i1	82.8191	6.88247	-3.58896	0.0243399	1e-158	Sb01g036330 SORBIDRAFT_01g036330	Sorghum bicolor (Sorghum) (Sorghum vulgare)	GO:0006412~translation
Sample_1_c24688_g1_i2	1441.05	270.711	-2.4123	0.024663	0	Sb09g002260 SORBIDRAFT_09g002260	Sorghum bicolor (Sorghum) (Sorghum vulgare)	GO:0009083~branched-chain amino acid catabolic process;GO:0009750~response to fructose;GO:0009744~response to sucrose
Sample_1_c15074_g1_i1	1165.57	220.239	-2.40389	0.0257591	0	petA	Sorghum timorense	GO:0055114~oxidation-reduction process;GO:0015979~photosynthesis
Sample_1_c26091_g1_i1	1334.69	254.651	-2.38991	0.0260871	0	Sb10g000360 SORBIDRAFT_10g000360	Sorghum bicolor (Sorghum) (Sorghum vulgare)	GO:0006559~L-phenylalanine catabolic process;GO:0015996~chlorophyll catabolic process;GO:0006635~fatty acid beta-oxidation;GO:1902000~homogentisate catabolic process;GO:0016558~protein import into peroxisome matrix;GO:0009750~response to fructose;GO:0009744~response to sucrose;GO:0006570~tyrosine metabolic process
Sample_2_c17607_g2_i1	885.728	169.768	-2.3833	0.0284325	6e-26	psbM	Potamophila parviflora	GO:0019684~photosynthesis, light reaction
Sample_1_c15432_g1_i1	112.46	12.6179	-3.15587	0.0284665	2e-53	LOC100281019	Zea mays (Maize)	GO:0009408~response to heat;GO:0009644~response to high light intensity;GO:0042542~response to hydrogen peroxide
Sample_1_c30480_g1_i1	2690.31	534.539	-2.33141	0.0298992	0	Si028990m.g	Setaria italica (Foxtail millet) (Panicum italicum)	GO:0006457~protein folding;GO:0006950~response to stress
Sample_1_c25344_g1_i2	212.714	32.1182	-2.72745	0.0301177	4e-124	Si018062m.g	Setaria italica (Foxtail millet) (Panicum italicum)	GO:0042823~pyridoxal phosphate biosynthetic process;GO:0042819~vitamin B6 biosynthetic process
Sample_1_c24415_g1_i1	673.014	130.767	-2.36364	0.0320344	0	LOC100193424 ZEAMMB73_974899	Zea mays (Maize)	GO:0009058~biosynthetic process;GO:0006520~cellular amino acid metabolic process
Sample_1_c27441_g1_i1	900.549	183.533	-2.29477	0.0340818	0	Sb03g037550 SORBIDRAFT_03g037550	Sorghum bicolor (Sorghum) (Sorghum vulgare)	GO:0006635~fatty acid beta-oxidation;GO:0016558~protein import into peroxisome matrix;GO:0006212~uracil catabolic process
Sample_1_c28953_g1_i1	9362.91	1732.09	-2.43444	0.0348748	0	Sb09g005840 SORBIDRAFT_09g005840	Sorghum bicolor (Sorghum) (Sorghum vulgare)	GO:0001678~cellular glucose homeostasis;GO:0006096~glycolytic process
Sample_1_c21256_g2_i1	4731.15	953.222	-2.31131	0.0351032	0	NA	Zea mays (Maize)	GO:0005975~carbohydrate metabolic process
Sample_1_c27887_g1_i4	145.587	20.6474	-2.81785	0.0359797	0	Sb10g028700 SORBIDRAFT_10g028700	Sorghum bicolor (Sorghum) (Sorghum vulgare)	GO:0019439~aromatic compound catabolic process
Sample_1_c25231_g1_i1	242.355	41.2948	-2.55309	0.0368614	0	cl27369_1	Zea mays (Maize)	GO:0017183~peptidyl-diphthamide biosynthetic process from peptidyl-histidine;GO:0015824~proline transport
Sample_1_c23450_g1_i1	8025.6	1564.62	-2.3588	0.0380919	0	LOC100217128	Zea mays (Maize)	GO:0006102~isocitrate metabolic process;GO:0006099~tricarboxylic acid cycle
Sample_1_c29758_g2_i3	141.228	20.6474	-2.774	0.0394364	0	Sb03g037780 SORBIDRAFT_03g037780	Sorghum bicolor (Sorghum) (Sorghum vulgare)	GO:0005975~carbohydrate metabolic process
Sample_1_c24122_g1_i2	151.69	22.9416	-2.72509	0.0399665	0	Sb02g030500 SORBIDRAFT_02g030500	Sorghum bicolor (Sorghum) (Sorghum vulgare)	GO:0006012~galactose metabolic process
Sample_1_c20761_g3_i1	132.511	19.5003	-2.76454	0.0422245	2e-29	Zm.40333	Zea mays (Maize)	GO:0006633~fatty acid biosynthetic process
Sample_1_c25168_g1_i2	4693.66	1011.72	-2.2139	0.0428989	0	NA	Zea mays (Maize)	GO:0006094~gluconeogenesis;GO:0006096~glycolytic process
Sample_1_c27737_g1_i1	594.554	126.179	-2.23634	0.0430041	0	Zm.73210 ZEAMMB73_601161	Zea mays (Maize)	GO:0009073~aromatic amino acid family biosynthetic process;GO:0006534~cysteine metabolic process;GO:0018283~iron incorporation into metallo-sulfur cluster;GO:0055072~iron ion homeostasis;GO:0010039~response to iron ion;GO:0000302~response to reactive oxygen species;GO:0010269~response to selenium ion;GO:0001887~selenium compound metabolic process
Sample_1_c27036_g1_i1	1215.26	273.005	-2.15427	0.0434315	0	Sb02g043940 SORBIDRAFT_02g043940	Sorghum bicolor (Sorghum) (Sorghum vulgare)	GO:0032264~IMP salvage
Sample_1_c26666_g1_i1	1163.83	268.416	-2.11633	0.0471755	4e-82	rps18	Sorghum timorense	GO:0006412~translation
Sample_1_c15717_g1_i1	7022.19	1511.85	-2.21561	0.0483022	2e-180	Si017389m.g	Setaria italica (Foxtail millet) (Panicum italicum)	GO:0006633~fatty acid biosynthetic process
Sample_1_c19339_g1_i1	343.481	71.1189	-2.27193	0.0498785	0	Sb08g021810 SORBIDRAFT_08g021810	Sorghum bicolor (Sorghum) (Sorghum vulgare)	GO:0044237~cellular metabolic process
Sample_2_c31625_g1_i2	3633.58	844.25	-2.10565	0.0505332	0	Si001642m.g	Setaria italica (Foxtail millet) (Panicum italicum)	GO:0006102~isocitrate metabolic process;GO:0006099~tricarboxylic acid cycle
Unigene_ID	3 Expression	4 Expression	log2FoldChange	P Value	E-value	Gene Name	Organism Name	GO_BP	Unigene_ID	3 Expression	4 Expression	FoldChange	log2FoldChange	P Value	Adjusted P Value	Regulation	Protein ID(Subject ID)	Protein_Length	% Identity	Alignment length (aa)	Query_coverage	Subject_coverage	Mismatches	Gaps	Q. start	Q. end	S. start	S. end	E-value	Protein Names	Gene Name	Organism Name	Pathway	Gene Ontology (GO)	Gene Ontology IDs	GO_BP	Unigene_ID	3 Expression	4 Expression	FoldChange	log2FoldChange	P Value	Adjusted P Value	Regulation	Protein ID(Subject ID)	Protein_Length	% Identity	Alignment length (aa)	Query_coverage
Sample_3_c37544_g4_i1	10600.8	2.41773	-12.0982	2.9791e-06	0	Si013704m.g	Setaria italica (Foxtail millet) (Panicum italicum)	GO:0005975~carbohydrate metabolic process	Sample_3_c37544_g4_i1	10600.8	2.41773	0.00022807	-12.0982	2.9791e-06	0.0162156	DOWN	tr|K3YHR9|K3YHR9_SETIT	432	90.62	437	67.27	100	35	2	1515	205	1	431	0	E3.2.1.1; alpha-amylase [EC:3.2.1.1]	Si013704m.g	Setaria italica (Foxtail millet) (Panicum italicum)	Starch and sucrose metabolism [00500]	alpha-amylase activity [GO:0004556]; calcium ion binding [GO:0005509]; carbohydrate metabolic process [GO:0005975]	GO:0004556; GO:0005509; GO:0005975	GO:0005975~carbohydrate metabolic process	Sample_3_c37544_g4_i1	10600.8	2.41773	0.00022807	-12.0982	2.9791e-06	0.0162156	DOWN	tr|K3YHR9|K3YHR9_SETIT	432	90.62	437	67.27
Sample_3_c39622_g1_i3	2119.34	4.83547	-8.77574	6.62559e-05	6e-68	Si018569m.g	Setaria italica (Foxtail millet) (Panicum italicum)	GO:0009733~response to auxin	Sample_3_c39622_g1_i3	2119.34	4.83547	0.00228159	-8.77574	6.62559e-05	0.0907871	DOWN	tr|K3YWC3|K3YWC3_SETIT	156	78.52	149	29.8	95.51	25	2	635	1066	10	156	6e-68	SAUR; SAUR family protein	Si018569m.g	Setaria italica (Foxtail millet) (Panicum italicum)	Plant hormone signal transduction [04075]	response to auxin [GO:0009733]	GO:0009733	GO:0009733~response to auxin	Sample_3_c39622_g1_i3	2119.34	4.83547	0.00228159	-8.77574	6.62559e-05	0.0907871	DOWN	tr|K3YWC3|K3YWC3_SETIT	156	78.52	149	29.8
Sample_3_c39622_g1_i1	1919.98	4.83547	-8.63322	8.15955e-05	5e-68	Si018569m.g	Setaria italica (Foxtail millet) (Panicum italicum)	GO:0009733~response to auxin	Sample_3_c39622_g1_i1	1919.98	4.83547	0.0025185	-8.63322	8.15955e-05	0.105708	DOWN	tr|K3YWC3|K3YWC3_SETIT	156	78.52	149	30.35	95.51	25	2	694	1125	10	156	5e-68	SAUR; SAUR family protein	Si018569m.g	Setaria italica (Foxtail millet) (Panicum italicum)	Plant hormone signal transduction [04075]	response to auxin [GO:0009733]	GO:0009733	GO:0009733~response to auxin	Sample_3_c39622_g1_i1	1919.98	4.83547	0.0025185	-8.63322	8.15955e-05	0.105708	DOWN	tr|K3YWC3|K3YWC3_SETIT	156	78.52	149	30.35
Sample_3_c40299_g2_i3	2277.34	9.67093	-7.87948	0.000169509	0	SHCRBa_020_A05_R_10	Saccharum hybrid cultivar R570	GO:0006090~pyruvate metabolic process	Sample_3_c40299_g2_i3	2277.34	9.67093	0.00424659	-7.87948	0.000169509	0.170113	DOWN	tr|A0A059PYV6|A0A059PYV6_9POAL	779	96.78	777	85.64	99.74	7	1	2722	392	10	768	0	ppdK; pyruvate, orthophosphate dikinase [EC:2.7.9.1]	SHCRBa_020_A05_R_10	Saccharum hybrid cultivar R570	Carbon fixation in photosynthetic organisms [00710]; Carbon metabolism [01200]; Pyruvate metabolism [00620]	ATP binding [GO:0005524]; kinase activity [GO:0016301]; metal ion binding [GO:0046872]; pyruvate, phosphate dikinase activity [GO:0050242]; pyruvate metabolic process [GO:0006090]	GO:0005524; GO:0016301; GO:0046872; GO:0006090; GO:0050242	GO:0006090~pyruvate metabolic process	Sample_3_c40299_g2_i3	2277.34	9.67093	0.00424659	-7.87948	0.000169509	0.170113	DOWN	tr|A0A059PYV6|A0A059PYV6_9POAL	779	96.78	777	85.64
Sample_3_c41344_g1_i1	2985.44	19.3419	-7.27007	0.000335717	0	mas1	Zea mays (Maize)	GO:0006097~glyoxylate cycle;GO:0006099~tricarboxylic acid cycle	Sample_3_c41344_g1_i1	2985.44	19.3419	0.00647873	-7.27007	0.000335717	0.246606	DOWN	tr|A0A096RLJ7|A0A096RLJ7_MAIZE	559	96.44	562	73.27	100	17	1	261	1946	1	559	0	E2.3.3.9; malate synthase [EC:2.3.3.9]	mas1	Zea mays (Maize)	PATHWAY: Carbohydrate metabolism; glyoxylate cycle; (S)-malate from isocitrate: step 2/2. {ECO:0000256|RuleBase:RU000555}.; Glyoxylate and dicarboxylate metabolism [00630]; Carbon metabolism [01200]; Pyruvate metabolism [00620]	malate synthase activity [GO:0004474]; glyoxylate cycle [GO:0006097]; tricarboxylic acid cycle [GO:0006099]	GO:0006097; GO:0004474; GO:0006099	GO:0006097~glyoxylate cycle;GO:0006099~tricarboxylic acid cycle	Sample_3_c41344_g1_i1	2985.44	19.3419	0.00647873	-7.27007	0.000335717	0.246606	DOWN	tr|A0A096RLJ7|A0A096RLJ7_MAIZE	559	96.44	562	73.27
Sample_3_c41344_g1_i2	2211.16	14.5064	-7.25197	0.000360275	0	mas1	Zea mays (Maize)	GO:0006097~glyoxylate cycle;GO:0006099~tricarboxylic acid cycle	Sample_3_c41344_g1_i2	2211.16	14.5064	0.00656053	-7.25197	0.000360275	0.257096	DOWN	tr|A0A096RLJ8|A0A096RLJ8_MAIZE	563	96.29	566	76.9	100	18	1	261	1958	1	563	0	E2.3.3.9; malate synthase [EC:2.3.3.9]	mas1	Zea mays (Maize)	PATHWAY: Carbohydrate metabolism; glyoxylate cycle; (S)-malate from isocitrate: step 2/2. {ECO:0000256|RuleBase:RU000555}.; Glyoxylate and dicarboxylate metabolism [00630]; Carbon metabolism [01200]; Pyruvate metabolism [00620]	malate synthase activity [GO:0004474]; glyoxylate cycle [GO:0006097]; tricarboxylic acid cycle [GO:0006099]	GO:0006097; GO:0004474; GO:0006099	GO:0006097~glyoxylate cycle;GO:0006099~tricarboxylic acid cycle	Sample_3_c41344_g1_i2	2211.16	14.5064	0.00656053	-7.25197	0.000360275	0.257096	DOWN	tr|A0A096RLJ8|A0A096RLJ8_MAIZE	563	96.29	566	76.9
Sample_3_c29899_g1_i1	3408.15	24.1773	-7.13919	0.000395932	1e-66	Sb02g002830 SORBIDRAFT_02g002830	Sorghum bicolor (Sorghum) (Sorghum vulgare)	GO:0019344~cysteine biosynthetic process;GO:0015979~photosynthesis;GO:0010155~regulation of proton transport;GO:0009637~response to blue light;GO:0010218~response to far red light;GO:0009644~response to high light intensity;GO:0010114~response to red light;GO:0009744~response to sucrose	Sample_3_c29899_g1_i1	3408.15	24.1773	0.00709397	-7.13919	0.000395932	0.266588	DOWN	tr|C5X9H4|C5X9H4_SORBI	137	95.87	121	42.56	88.32	5	0	197	559	12	132	1e-66	psbR; photosystem II 10kDa protein	Sb02g002830 SORBIDRAFT_02g002830	Sorghum bicolor (Sorghum) (Sorghum vulgare)	Photosynthesis [00195]	chloroplast thylakoid [GO:0009534]; integral component of membrane [GO:0016021]; photosystem II oxygen evolving complex [GO:0009654]; cysteine biosynthetic process [GO:0019344]; photosynthesis [GO:0015979]; regulation of proton transport [GO:0010155]; response to blue light [GO:0009637]; response to far red light [GO:0010218]; response to high light intensity [GO:0009644]; response to red light […	GO:0009534; GO:0019344; GO:0016021; GO:0015979; GO:0009654; GO:0010155; GO:0009637; GO:0010218; GO:0009644; GO:0010114; GO:0009744	GO:0019344~cysteine biosynthetic process;GO:0015979~photosynthesis;GO:0010155~regulation of proton transport;GO:0009637~response to blue light;GO:0010218~response to far red light;GO:0009644~response to high light intensity;GO:0010114~response to red light;GO:0009744~response to sucrose	Sample_3_c29899_g1_i1	3408.15	24.1773	0.00709397	-7.13919	0.000395932	0.266588	DOWN	tr|C5X9H4|C5X9H4_SORBI	137	95.87	121	42.56
Sample_3_c42123_g1_i1	1479.07	12.0887	-6.93489	0.000616309	0	Sb09g017920 SORBIDRAFT_09g017920	Sorghum bicolor (Sorghum) (Sorghum vulgare)	GO:0042545~cell wall modification;GO:0045490~pectin catabolic process	Sample_3_c42123_g1_i1	1479.07	12.0887	0.00817314	-6.93489	0.000616309	0.345778	DOWN	tr|C5YWT6|C5YWT6_SORBI	573	94.18	550	74.29	95.99	29	1	1962	322	24	573	0	E3.1.1.11; pectinesterase [EC:3.1.1.11]	Sb09g017920 SORBIDRAFT_09g017920	Sorghum bicolor (Sorghum) (Sorghum vulgare)	PATHWAY: Glycan metabolism; pectin degradation; 2-dehydro-3-deoxy-D-gluconate from pectin: step 1/5. {ECO:0000256|RuleBase:RU000589}.; Pentose and glucuronate interconversions [00040]; Starch and sucrose metabolism [00500]	cell wall [GO:0005618]; aspartyl esterase activity [GO:0045330]; enzyme inhibitor activity [GO:0004857]; pectinesterase activity [GO:0030599]; cell wall modification [GO:0042545]; pectin catabolic process [GO:0045490]	GO:0045330; GO:0005618; GO:0042545; GO:0004857; GO:0045490; GO:0030599	GO:0042545~cell wall modification;GO:0045490~pectin catabolic process	Sample_3_c42123_g1_i1	1479.07	12.0887	0.00817314	-6.93489	0.000616309	0.345778	DOWN	tr|C5YWT6|C5YWT6_SORBI	573	94.18	550	74.29
Sample_3_c35018_g1_i1	4639.06	45.9369	-6.65803	0.00077172	0	LOC100281255	Zea mays (Maize)	GO:0009081~branched-chain amino acid metabolic process	Sample_3_c35018_g1_i1	4639.06	45.9369	0.00990221	-6.65803	0.00077172	0.371805	DOWN	tr|B6STR2|B6STR2_MAIZE	412	89.83	413	69.65	100	35	6	1498	278	1	412	0	E2.6.1.42; branched-chain amino acid aminotransferase [EC:2.6.1.42]	LOC100281255	Zea mays (Maize)	2-Oxocarboxylic acid metabolism [01210]; Valine, leucine and isoleucine degradation [00280]; Pantothenate and CoA biosynthesis [00770]; Valine, leucine and isoleucine biosynthesis [00290]; Cysteine and methionine metabolism [00270]; Biosynthesis of amino acids [01230]; Glucosinolate biosynthesis [00966]	L-isoleucine transaminase activity [GO:0052656]; L-leucine transaminase activity [GO:0052654]; L-valine transaminase activity [GO:0052655]; branched-chain amino acid metabolic process [GO:0009081]	GO:0052656; GO:0052654; GO:0052655; GO:0009081	GO:0009081~branched-chain amino acid metabolic process	Sample_3_c35018_g1_i1	4639.06	45.9369	0.00990221	-6.65803	0.00077172	0.371805	DOWN	tr|B6STR2|B6STR2_MAIZE	412	89.83	413	69.65
Sample_3_c42524_g1_i1	725.473	4.83547	-7.22912	0.00078492	0	Sb01g021520 SORBIDRAFT_01g021520	Sorghum bicolor (Sorghum) (Sorghum vulgare)	GO:0015996~chlorophyll catabolic process	Sample_3_c42524_g1_i1	725.473	4.83547	0.00666526	-7.22912	0.00078492	0.371805	DOWN	tr|C5X1F6|C5X1F6_SORBI	375	90.03	371	69.96	98.93	29	5	1329	241	1	371	0	E3.1.1.14; chlorophyllase [EC:3.1.1.14]	Sb01g021520 SORBIDRAFT_01g021520	Sorghum bicolor (Sorghum) (Sorghum vulgare)	Porphyrin and chlorophyll metabolism [00860]	chlorophyllase activity [GO:0047746]; chlorophyll catabolic process [GO:0015996]	GO:0015996; GO:0047746	GO:0015996~chlorophyll catabolic process	Sample_3_c42524_g1_i1	725.473	4.83547	0.00666526	-7.22912	0.00078492	0.371805	DOWN	tr|C5X1F6|C5X1F6_SORBI	375	90.03	371	69.96
Sample_3_c42524_g1_i2	465.726	2.41773	-7.58968	0.00101066	0	Sb01g021520 SORBIDRAFT_01g021520	Sorghum bicolor (Sorghum) (Sorghum vulgare)	GO:0015996~chlorophyll catabolic process	Sample_3_c42524_g1_i2	465.726	2.41773	0.00519133	-7.58968	0.00101066	0.411547	DOWN	tr|C5X1F6|C5X1F6_SORBI	375	90.64	374	74.01	99.73	25	5	1427	327	1	371	0	E3.1.1.14; chlorophyllase [EC:3.1.1.14]	Sb01g021520 SORBIDRAFT_01g021520	Sorghum bicolor (Sorghum) (Sorghum vulgare)	Porphyrin and chlorophyll metabolism [00860]	chlorophyllase activity [GO:0047746]; chlorophyll catabolic process [GO:0015996]	GO:0015996; GO:0047746	GO:0015996~chlorophyll catabolic process	Sample_3_c42524_g1_i2	465.726	2.41773	0.00519133	-7.58968	0.00101066	0.411547	DOWN	tr|C5X1F6|C5X1F6_SORBI	375	90.64	374	74.01
Sample_3_c39814_g2_i1	416.919	2.41773	-7.42997	0.0013347	0	Sb01g020830 SORBIDRAFT_01g020830	Sorghum bicolor (Sorghum) (Sorghum vulgare)	GO:0042744~hydrogen peroxide catabolic process;GO:0006979~response to oxidative stress	Sample_3_c39814_g2_i1	416.919	2.41773	0.00579904	-7.42997	0.0013347	0.461656	DOWN	tr|C5X0F5|C5X0F5_SORBI	326	90.8	326	71.86	100	24	1	54	1013	1	326	0	E1.11.1.7; peroxidase [EC:1.11.1.7]	Sb01g020830 SORBIDRAFT_01g020830	Sorghum bicolor (Sorghum) (Sorghum vulgare)	Phenylpropanoid biosynthesis [00940]	extracellular region [GO:0005576]; heme binding [GO:0020037]; metal ion binding [GO:0046872]; peroxidase activity [GO:0004601]; hydrogen peroxide catabolic process [GO:0042744]; response to oxidative stress [GO:0006979]	GO:0005576; GO:0020037; GO:0042744; GO:0046872; GO:0004601; GO:0006979	GO:0042744~hydrogen peroxide catabolic process;GO:0006979~response to oxidative stress	Sample_3_c39814_g2_i1	416.919	2.41773	0.00579904	-7.42997	0.0013347	0.461656	DOWN	tr|C5X0F5|C5X0F5_SORBI	326	90.8	326	71.86
Sample_3_c39814_g2_i2	494.678	4.83547	-6.67669	0.00198834	0	Sb01g020830 SORBIDRAFT_01g020830	Sorghum bicolor (Sorghum) (Sorghum vulgare)	GO:0042744~hydrogen peroxide catabolic process;GO:0006979~response to oxidative stress	Sample_3_c39814_g2_i2	494.678	4.83547	0.00977497	-6.67669	0.00198834	0.550794	DOWN	tr|C5X0F5|C5X0F5_SORBI	326	90.8	326	74.66	100	24	1	54	1013	1	326	0	E1.11.1.7; peroxidase [EC:1.11.1.7]	Sb01g020830 SORBIDRAFT_01g020830	Sorghum bicolor (Sorghum) (Sorghum vulgare)	Phenylpropanoid biosynthesis [00940]	extracellular region [GO:0005576]; heme binding [GO:0020037]; metal ion binding [GO:0046872]; peroxidase activity [GO:0004601]; hydrogen peroxide catabolic process [GO:0042744]; response to oxidative stress [GO:0006979]	GO:0005576; GO:0020037; GO:0042744; GO:0046872; GO:0004601; GO:0006979	GO:0042744~hydrogen peroxide catabolic process;GO:0006979~response to oxidative stress	Sample_3_c39814_g2_i2	494.678	4.83547	0.00977497	-6.67669	0.00198834	0.550794	DOWN	tr|C5X0F5|C5X0F5_SORBI	326	90.8	326	74.66
Sample_3_c39833_g1_i1	3346.11	65.2788	-5.67973	0.0025948	0	Sb09g002260 SORBIDRAFT_09g002260	Sorghum bicolor (Sorghum) (Sorghum vulgare)	GO:0009083~branched-chain amino acid catabolic process;GO:0009750~response to fructose;GO:0009744~response to sucrose	Sample_3_c39833_g1_i1	3346.11	65.2788	0.0195089	-5.67973	0.0025948	0.615242	DOWN	tr|C5YZ44|C5YZ44_SORBI	410	100	386	60.34	94.15	0	0	422	1579	25	410	0	IVD; isovaleryl-CoA dehydrogenase [EC:1.3.8.4]	Sb09g002260 SORBIDRAFT_09g002260	Sorghum bicolor (Sorghum) (Sorghum vulgare)	Valine, leucine and isoleucine degradation [00280]	mitochondrial matrix [GO:0005759]; ATP binding [GO:0005524]; flavin adenine dinucleotide binding [GO:0050660]; isovaleryl-CoA dehydrogenase activity [GO:0008470]; branched-chain amino acid catabolic process [GO:0009083]; response to fructose [GO:0009750]; response to sucrose [GO:0009744]	GO:0005524; GO:0009083; GO:0050660; GO:0008470; GO:0005759; GO:0009750; GO:0009744	GO:0009083~branched-chain amino acid catabolic process;GO:0009750~response to fructose;GO:0009744~response to sucrose	Sample_3_c39833_g1_i1	3346.11	65.2788	0.0195089	-5.67973	0.0025948	0.615242	DOWN	tr|C5YZ44|C5YZ44_SORBI	410	100	386	60.34
Sample_4_c12802_g1_i1	3590.97	80.9941	-5.47041	0.00343195	6e-40	Sb03g023131 SORBIDRAFT_03g023131	Sorghum bicolor (Sorghum) (Sorghum vulgare)	GO:0006633~fatty acid biosynthetic process	Sample_4_c12802_g1_i1	3590.97	80.9941	0.0225549	-5.47041	0.00343195	0.679268	DOWN	tr|C5XM86|C5XM86_SORBI	490	100	67	37.78	13.67	0	0	531	331	424	490	6e-40	3-ketoacyl-CoA synthase (EC 2.3.1.-)	Sb03g023131 SORBIDRAFT_03g023131	Sorghum bicolor (Sorghum) (Sorghum vulgare)	PATHWAY: Lipid metabolism; fatty acid biosynthesis. {ECO:0000256|PIRNR:PIRNR036417}.	integral component of membrane [GO:0016021]; transferase activity, transferring acyl groups other than amino-acyl groups [GO:0016747]; fatty acid biosynthetic process [GO:0006633]	GO:0006633; GO:0016021; GO:0016747	GO:0006633~fatty acid biosynthetic process	Sample_4_c12802_g1_i1	3590.97	80.9941	0.0225549	-5.47041	0.00343195	0.679268	DOWN	tr|C5XM86|C5XM86_SORBI	490	100	67	37.78
Sample_3_c42422_g1_i7	776.761	14.5064	-5.74271	0.00355949	0	Zm.29571	Zea mays (Maize)	GO:0007030~Golgi organization;GO:0009072~aromatic amino acid family metabolic process;GO:0006816~calcium ion transport;GO:0016117~carotenoid biosynthetic process;GO:0008652~cellular amino acid biosynthetic process;GO:0030003~cellular cation homeostasis;GO:0015995~chlorophyll biosynthetic process;GO:0009108~coenzyme biosynthetic process;GO:0006546~glycine catabolic process;GO:0019288~isopentenyl d…	Sample_3_c42422_g1_i7	776.761	14.5064	0.0186755	-5.74271	0.00355949	0.694727	DOWN	tr|A0A096U8K3|A0A096U8K3_MAIZE	859	92.37	852	80.15	99.19	62	2	2708	153	11	859	0	LOX2S; lipoxygenase [EC:1.13.11.12]	Zm.29571	Zea mays (Maize)	PATHWAY: Lipid metabolism; oxylipin biosynthesis. {ECO:0000256|RuleBase:RU003975}.; alpha-Linolenic acid metabolism [00592]; Linoleic acid metabolism [00591]	chloroplast envelope [GO:0009941]; chloroplast stroma [GO:0009570]; chloroplast thylakoid membrane [GO:0009535]; metal ion binding [GO:0046872]; oxidoreductase activity, acting on single donors with incorporation of molecular oxygen, incorporation of two atoms of oxygen [GO:0016702]; aromatic amino acid family metabolic process [GO:0009072]; calcium ion transport [GO:0006816]; carotenoid biosynth…	GO:0007030; GO:0009072; GO:0006816; GO:0016117; GO:0008652; GO:0030003; GO:0015995; GO:0009941; GO:0009570; GO:0009535; GO:0009108; GO:0006546; GO:0019288; GO:0009695; GO:0034440; GO:0009106; GO:0000023; GO:0046872; GO:0009117; GO:0016702; GO:0006733; GO:0031408; GO:0019216; GO:0009737; GO:0009409; GO:0009269; GO:0009416; GO:0009651; GO:0019748; GO:0019252; GO:0000096; GO:0044272; GO:0006636; GO:…	GO:0007030~Golgi organization;GO:0009072~aromatic amino acid family metabolic process;GO:0006816~calcium ion transport;GO:0016117~carotenoid biosynthetic process;GO:0008652~cellular amino acid biosynthetic process;GO:0030003~cellular cation homeostasis;GO:0015995~chlorophyll biosynthetic process;GO:0009108~coenzyme biosynthetic process;GO:0006546~glycine catabolic process;GO:0019288~isopentenyl d…	Sample_3_c42422_g1_i7	776.761	14.5064	0.0186755	-5.74271	0.00355949	0.694727	DOWN	tr|A0A096U8K3|A0A096U8K3_MAIZE	859	92.37	852	80.15
Sample_4_c15501_g1_i1	3356.04	79.7852	-5.39449	0.0037606	0	Sb09g005840 SORBIDRAFT_09g005840	Sorghum bicolor (Sorghum) (Sorghum vulgare)	GO:0001678~cellular glucose homeostasis;GO:0006096~glycolytic process	Sample_4_c15501_g1_i1	3356.04	79.7852	0.0237736	-5.39449	0.0037606	0.708314	DOWN	tr|C5YUA1|C5YUA1_SORBI	459	96.9	420	71.23	91.5	12	1	1449	193	25	444	0	HK; hexokinase [EC:2.7.1.1]	Sb09g005840 SORBIDRAFT_09g005840	Sorghum bicolor (Sorghum) (Sorghum vulgare)	Amino sugar and nucleotide sugar metabolism [00520]; Galactose metabolism [00052]; Fructose and mannose metabolism [00051]; Glycolysis / Gluconeogenesis [00010]; Carbon metabolism [01200]; Starch and sucrose metabolism [00500]; Butirosin and neomycin biosynthesis[00524]	cell [GO:0005623]; ATP binding [GO:0005524]; glucose binding [GO:0005536]; hexokinase activity [GO:0004396]; cellular glucose homeostasis [GO:0001678]; glycolytic process [GO:0006096]	GO:0005524; GO:0005623; GO:0001678; GO:0005536; GO:0006096; GO:0004396	GO:0001678~cellular glucose homeostasis;GO:0006096~glycolytic process	Sample_4_c15501_g1_i1	3356.04	79.7852	0.0237736	-5.39449	0.0037606	0.708314	DOWN	tr|C5YUA1|C5YUA1_SORBI	459	96.9	420	71.23
Sample_3_c39635_g1_i1	1037.34	24.1773	-5.42308	0.0044426	0	Sb06g019840 SORBIDRAFT_06g019840	Sorghum bicolor (Sorghum) (Sorghum vulgare)	GO:0005975~carbohydrate metabolic process	Sample_3_c39635_g1_i1	1037.34	24.1773	0.0233072	-5.42308	0.0044426	0.754344	DOWN	tr|C5YAD5|C5YAD5_SORBI	512	88.98	481	77.5	93.95	53	0	206	1648	32	512	0	E3.2.1.21; beta-glucosidase [EC:3.2.1.21]	Sb06g019840 SORBIDRAFT_06g019840	Sorghum bicolor (Sorghum) (Sorghum vulgare)	Phenylpropanoid biosynthesis [00940]; Cyanoamino acid metabolism [00460]; Starch and sucrose metabolism [00500]	hydrolase activity, hydrolyzing O-glycosyl compounds [GO:0004553]; carbohydrate metabolic process [GO:0005975]	GO:0005975; GO:0004553	GO:0005975~carbohydrate metabolic process	Sample_3_c39635_g1_i1	1037.34	24.1773	0.0233072	-5.42308	0.0044426	0.754344	DOWN	tr|C5YAD5|C5YAD5_SORBI	512	88.98	481	77.5
Sample_3_c39102_g1_i1	507.914	9.67093	-5.71478	0.00496514	2e-108	Si030771m.g	Setaria italica (Foxtail millet) (Panicum italicum)	GO:0006629~lipid metabolic process	Sample_3_c39102_g1_i1	507.914	9.67093	0.0190405	-5.71478	0.00496514	0.78618	DOWN	tr|K3ZVZ0|K3ZVZ0_SETIT	274	76.36	275	68.92	100	62	2	978	154	3	274	2e-108	TER; very-long-chain enoyl-CoA reductase [EC:1.3.1.93]	Si030771m.g	Setaria italica (Foxtail millet) (Panicum italicum)	Fatty acid metabolism [01212]; Fatty acid elongation [00062]; Biosynthesis of unsaturated fatty acids [01040]	cytoplasm [GO:0005737]; integral component of membrane [GO:0016021]; oxidoreductase activity, acting on the CH-CH group of donors [GO:0016627]; lipid metabolic process [GO:0006629]	GO:0005737; GO:0016021; GO:0006629; GO:0016627	GO:0006629~lipid metabolic process	Sample_3_c39102_g1_i1	507.914	9.67093	0.0190405	-5.71478	0.00496514	0.78618	DOWN	tr|K3ZVZ0|K3ZVZ0_SETIT	274	76.36	275	68.92
Sample_3_c39814_g3_i2	416.919	7.2532	-5.84501	0.0051738	3e-168	Sb01g041760 SORBIDRAFT_01g041760	Sorghum bicolor (Sorghum) (Sorghum vulgare)	GO:0042744~hydrogen peroxide catabolic process;GO:0006979~response to oxidative stress	Sample_3_c39814_g3_i2	416.919	7.2532	0.0173971	-5.84501	0.0051738	0.811524	DOWN	tr|C5WRN4|C5WRN4_SORBI	332	93.05	259	72.48	78.01	13	1	2	763	74	332	3e-168	E1.11.1.7; peroxidase [EC:1.11.1.7]	Sb01g041760 SORBIDRAFT_01g041760	Sorghum bicolor (Sorghum) (Sorghum vulgare)	Phenylpropanoid biosynthesis [00940]	extracellular region [GO:0005576]; heme binding [GO:0020037]; metal ion binding [GO:0046872]; peroxidase activity [GO:0004601]; hydrogen peroxide catabolic process [GO:0042744]; response to oxidative stress [GO:0006979]	GO:0005576; GO:0020037; GO:0042744; GO:0046872; GO:0004601; GO:0006979	GO:0042744~hydrogen peroxide catabolic process;GO:0006979~response to oxidative stress	Sample_3_c39814_g3_i2	416.919	7.2532	0.0173971	-5.84501	0.0051738	0.811524	DOWN	tr|C5WRN4|C5WRN4_SORBI	332	93.05	259	72.48
Sample_3_c40065_g1_i2	419.401	8.46207	-5.63118	0.0063398	0	Sb07g024090 SORBIDRAFT_07g024090	Sorghum bicolor (Sorghum) (Sorghum vulgare)	GO:0015996~chlorophyll catabolic process	Sample_3_c40065_g1_i2	419.401	8.46207	0.0201765	-5.63118	0.0063398	0.883612	DOWN	tr|C5YN66|C5YN66_SORBI	338	85.15	330	76.04	97.63	35	4	1243	257	1	317	0	E3.1.1.14; chlorophyllase [EC:3.1.1.14]	Sb07g024090 SORBIDRAFT_07g024090	Sorghum bicolor (Sorghum) (Sorghum vulgare)	Porphyrin and chlorophyll metabolism [00860]	chlorophyllase activity [GO:0047746]; chlorophyll catabolic process [GO:0015996]	GO:0015996; GO:0047746	GO:0015996~chlorophyll catabolic process	Sample_3_c40065_g1_i2	419.401	8.46207	0.0201765	-5.63118	0.0063398	0.883612	DOWN	tr|C5YN66|C5YN66_SORBI	338	85.15	330	76.04
Sample_3_c39518_g1_i1	1151.49	38.6837	-4.89563	0.00810923	3e-63	Sb03g023131 SORBIDRAFT_03g023131	Sorghum bicolor (Sorghum) (Sorghum vulgare)	GO:0006633~fatty acid biosynthetic process	Sample_3_c39518_g1_i1	1151.49	38.6837	0.0335944	-4.89563	0.00810923	0.982044	DOWN	tr|C5XM86|C5XM86_SORBI	490	87.27	110	99.1	22.45	14	0	2	331	380	489	3e-63	3-ketoacyl-CoA synthase (EC 2.3.1.-)	Sb03g023131 SORBIDRAFT_03g023131	Sorghum bicolor (Sorghum) (Sorghum vulgare)	PATHWAY: Lipid metabolism; fatty acid biosynthesis. {ECO:0000256|PIRNR:PIRNR036417}.	integral component of membrane [GO:0016021]; transferase activity, transferring acyl groups other than amino-acyl groups [GO:0016747]; fatty acid biosynthetic process [GO:0006633]	GO:0006633; GO:0016021; GO:0016747	GO:0006633~fatty acid biosynthetic process	Sample_3_c39518_g1_i1	1151.49	38.6837	0.0335944	-4.89563	0.00810923	0.982044	DOWN	tr|C5XM86|C5XM86_SORBI	490	87.27	110	99.1
Sample_3_c36377_g1_i2	3798.6	171.659	-4.46785	0.0125888	0	Sb01g035380 SORBIDRAFT_01g035380	Sorghum bicolor (Sorghum) (Sorghum vulgare)	GO:0006012~galactose metabolic process	Sample_3_c36377_g1_i2	3798.6	171.659	0.0451901	-4.46785	0.0125888	0.998212	DOWN	tr|C5WZT3|C5WZT3_SORBI	355	99.44	355	63.39	100	2	0	195	1259	1	355	0	galE; UDP-glucose 4-epimerase [EC:5.1.3.2]	Sb01g035380 SORBIDRAFT_01g035380	Sorghum bicolor (Sorghum) (Sorghum vulgare)	Amino sugar and nucleotide sugar metabolism [00520]; Galactose metabolism [00052]	UDP-glucose 4-epimerase activity [GO:0003978]; galactose metabolic process [GO:0006012]	GO:0003978; GO:0006012	GO:0006012~galactose metabolic process	Sample_3_c36377_g1_i2	3798.6	171.659	0.0451901	-4.46785	0.0125888	0.998212	DOWN	tr|C5WZT3|C5WZT3_SORBI	355	99.44	355	63.39
Sample_4_c12893_g1_i1	1779.35	84.6207	-4.3942	0.0137819	0	Sb09g002260 SORBIDRAFT_09g002260	Sorghum bicolor (Sorghum) (Sorghum vulgare)	GO:0009083~branched-chain amino acid catabolic process;GO:0009750~response to fructose;GO:0009744~response to sucrose	Sample_4_c12893_g1_i1	1779.35	84.6207	0.047557	-4.3942	0.0137819	0.998212	DOWN	tr|C5YZ44|C5YZ44_SORBI	410	99.51	410	82.27	100	1	1	1471	245	1	410	0	IVD; isovaleryl-CoA dehydrogenase [EC:1.3.8.4]	Sb09g002260 SORBIDRAFT_09g002260	Sorghum bicolor (Sorghum) (Sorghum vulgare)	Valine, leucine and isoleucine degradation [00280]	mitochondrial matrix [GO:0005759]; ATP binding [GO:0005524]; flavin adenine dinucleotide binding [GO:0050660]; isovaleryl-CoA dehydrogenase activity [GO:0008470]; branched-chain amino acid catabolic process [GO:0009083]; response to fructose [GO:0009750]; response to sucrose [GO:0009744]	GO:0005524; GO:0009083; GO:0050660; GO:0008470; GO:0005759; GO:0009750; GO:0009744	GO:0009083~branched-chain amino acid catabolic process;GO:0009750~response to fructose;GO:0009744~response to sucrose	Sample_4_c12893_g1_i1	1779.35	84.6207	0.047557	-4.3942	0.0137819	0.998212	DOWN	tr|C5YZ44|C5YZ44_SORBI	410	99.51	410	82.27
Sample_3_c39190_g1_i2	4305.69	206.716	-4.38052	0.0143255	0	NA	Zea mays (Maize)	GO:0042744~hydrogen peroxide catabolic process;GO:0006979~response to oxidative stress	Sample_3_c39190_g1_i2	4305.69	206.716	0.04801	-4.38052	0.0143255	0.998212	DOWN	tr|B6SMR2|B6SMR2_MAIZE	318	91.19	318	62.6	100	28	0	234	1187	1	318	0	E1.11.1.7; peroxidase [EC:1.11.1.7]	NA	Zea mays (Maize)	Phenylpropanoid biosynthesis [00940]	extracellular region [GO:0005576]; heme binding [GO:0020037]; metal ion binding [GO:0046872]; peroxidase activity [GO:0004601]; hydrogen peroxide catabolic process [GO:0042744]; response to oxidative stress [GO:0006979]	GO:0005576; GO:0020037; GO:0042744; GO:0046872; GO:0004601; GO:0006979	GO:0042744~hydrogen peroxide catabolic process;GO:0006979~response to oxidative stress	Sample_3_c39190_g1_i2	4305.69	206.716	0.04801	-4.38052	0.0143255	0.998212	DOWN	tr|B6SMR2|B6SMR2_MAIZE	318	91.19	318	62.6
Sample_3_c40772_g1_i1	11979	502.888	-4.57412	0.0154793	0	Sb04g004560 SORBIDRAFT_04g004560	Sorghum bicolor (Sorghum) (Sorghum vulgare)	GO:0009072~aromatic amino acid family metabolic process	Sample_3_c40772_g1_i1	11979	502.888	0.0419809	-4.57412	0.0154793	0.998212	DOWN	tr|C5XVJ3|C5XVJ3_SORBI	440	97.31	409	74.64	92.95	11	0	1505	279	25	433	0	HPD; 4-hydroxyphenylpyruvate dioxygenase [EC:1.13.11.27]	Sb04g004560 SORBIDRAFT_04g004560	Sorghum bicolor (Sorghum) (Sorghum vulgare)	Ubiquinone and other terpenoid-quinone biosynthesis [00130]; Phenylalanine metabolism [00360]; Tyrosine metabolism [00350]	4-hydroxyphenylpyruvate dioxygenase activity [GO:0003868]; metal ion binding [GO:0046872]; aromatic amino acid family metabolic process [GO:0009072]	GO:0003868; GO:0009072; GO:0046872	GO:0009072~aromatic amino acid family metabolic process	Sample_3_c40772_g1_i1	11979	502.888	0.0419809	-4.57412	0.0154793	0.998212	DOWN	tr|C5XVJ3|C5XVJ3_SORBI	440	97.31	409	74.64
Sample_3_c40737_g1_i2	1355.82	70.1143	-4.27331	0.016716	0	Sb01g029660 SORBIDRAFT_01g029660	Sorghum bicolor (Sorghum) (Sorghum vulgare)	GO:0006562~proline catabolic process	Sample_3_c40737_g1_i2	1355.82	70.1143	0.0517137	-4.27331	0.016716	0.998212	DOWN	tr|C5WSJ9|C5WSJ9_SORBI	499	94.55	495	80.93	99.2	21	2	62	1528	1	495	0	PRODH; proline dehydrogenase [EC:1.5.-.-]	Sb01g029660 SORBIDRAFT_01g029660	Sorghum bicolor (Sorghum) (Sorghum vulgare)	Arginine and proline metabolism [00330]	proline dehydrogenase activity [GO:0004657]; proline catabolic process [GO:0006562]	GO:0006562; GO:0004657	GO:0006562~proline catabolic process	Sample_3_c40737_g1_i2	1355.82	70.1143	0.0517137	-4.27331	0.016716	0.998212	DOWN	tr|C5WSJ9|C5WSJ9_SORBI	499	94.55	495	80.93
Sample_3_c40929_g2_i2	28876.6	1038.42	-4.79745	0.0188287	0	Sb09g004650 SORBIDRAFT_09g004650	Sorghum bicolor (Sorghum) (Sorghum vulgare)	GO:0042744~hydrogen peroxide catabolic process;GO:0006979~response to oxidative stress	Sample_3_c40929_g2_i2	28876.6	1038.42	0.0359604	-4.79745	0.0188287	0.998212	DOWN	tr|C5Z0N8|C5Z0N8_SORBI	357	89.08	357	68.09	100	38	1	198	1265	1	357	0	E1.11.1.7; peroxidase [EC:1.11.1.7]	Sb09g004650 SORBIDRAFT_09g004650	Sorghum bicolor (Sorghum) (Sorghum vulgare)	Phenylpropanoid biosynthesis [00940]	extracellular region [GO:0005576]; heme binding [GO:0020037]; metal ion binding [GO:0046872]; peroxidase activity [GO:0004601]; hydrogen peroxide catabolic process [GO:0042744]; response to oxidative stress [GO:0006979]	GO:0005576; GO:0020037; GO:0042744; GO:0046872; GO:0004601; GO:0006979	GO:0042744~hydrogen peroxide catabolic process;GO:0006979~response to oxidative stress	Sample_3_c40929_g2_i2	28876.6	1038.42	0.0359604	-4.79745	0.0188287	0.998212	DOWN	tr|C5Z0N8|C5Z0N8_SORBI	357	89.08	357	68.09
Sample_3_c42058_g1_i1	729.609	38.6837	-4.23732	0.020794	0	Sb02g031650 SORBIDRAFT_02g031650	Sorghum bicolor (Sorghum) (Sorghum vulgare)	GO:0006596~polyamine biosynthetic process	Sample_3_c42058_g1_i1	729.609	38.6837	0.0530198	-4.23732	0.020794	0.998212	DOWN	tr|C5X700|C5X700_SORBI	426	72.77	415	83	97.42	102	8	1386	166	9	420	0	E4.1.1.17; ornithine decarboxylase [EC:4.1.1.17]	Sb02g031650 SORBIDRAFT_02g031650	Sorghum bicolor (Sorghum) (Sorghum vulgare)	Glutathione metabolism [00480]; Arginine and proline metabolism [00330]	catalytic activity [GO:0003824]; polyamine biosynthetic process [GO:0006596]	GO:0003824; GO:0006596	GO:0006596~polyamine biosynthetic process	Sample_3_c42058_g1_i1	729.609	38.6837	0.0530198	-4.23732	0.020794	0.998212	DOWN	tr|C5X700|C5X700_SORBI	426	72.77	415	83
Sample_4_c24211_g1_i1	3718.36	242.982	-3.93574	0.0245335	0	Sb01g035380 SORBIDRAFT_01g035380	Sorghum bicolor (Sorghum) (Sorghum vulgare)	GO:0006012~galactose metabolic process	Sample_4_c24211_g1_i1	3718.36	242.982	0.0653466	-3.93574	0.0245335	0.998212	DOWN	tr|C5WZT3|C5WZT3_SORBI	355	99.44	355	62.06	100	2	0	1486	422	1	355	0	galE; UDP-glucose 4-epimerase [EC:5.1.3.2]	Sb01g035380 SORBIDRAFT_01g035380	Sorghum bicolor (Sorghum) (Sorghum vulgare)	Amino sugar and nucleotide sugar metabolism [00520]; Galactose metabolism [00052]	UDP-glucose 4-epimerase activity [GO:0003978]; galactose metabolic process [GO:0006012]	GO:0003978; GO:0006012	GO:0006012~galactose metabolic process	Sample_4_c24211_g1_i1	3718.36	242.982	0.0653466	-3.93574	0.0245335	0.998212	DOWN	tr|C5WZT3|C5WZT3_SORBI	355	99.44	355	62.06
Sample_3_c39190_g1_i1	5654.06	375.957	-3.91064	0.0271047	0	NA	Zea mays (Maize)	GO:0042744~hydrogen peroxide catabolic process;GO:0006979~response to oxidative stress	Sample_3_c39190_g1_i1	5654.06	375.957	0.0664934	-3.91064	0.0271047	0.998212	DOWN	tr|B6SMR2|B6SMR2_MAIZE	318	91.51	318	63.68	100	27	0	234	1187	1	318	0	E1.11.1.7; peroxidase [EC:1.11.1.7]	NA	Zea mays (Maize)	Phenylpropanoid biosynthesis [00940]	extracellular region [GO:0005576]; heme binding [GO:0020037]; metal ion binding [GO:0046872]; peroxidase activity [GO:0004601]; hydrogen peroxide catabolic process [GO:0042744]; response to oxidative stress [GO:0006979]	GO:0005576; GO:0020037; GO:0042744; GO:0046872; GO:0004601; GO:0006979	GO:0042744~hydrogen peroxide catabolic process;GO:0006979~response to oxidative stress	Sample_3_c39190_g1_i1	5654.06	375.957	0.0664934	-3.91064	0.0271047	0.998212	DOWN	tr|B6SMR2|B6SMR2_MAIZE	318	91.51	318	63.68
Sample_3_c42389_g1_i1	2791.87	200.672	-3.79832	0.0285137	0	Sb07g020270 SORBIDRAFT_07g020270	Sorghum bicolor (Sorghum) (Sorghum vulgare)	GO:0005992~trehalose biosynthetic process	Sample_3_c42389_g1_i1	2791.87	200.672	0.0718772	-3.79832	0.0285137	0.998212	DOWN	tr|C5YKV9|C5YKV9_SORBI	865	98.03	865	73.08	100	17	0	399	2993	1	865	0	TPS; trehalose 6-phosphate synthase/phosphatase [EC:2.4.1.15 3.1.3.12]	Sb07g020270 SORBIDRAFT_07g020270	Sorghum bicolor (Sorghum) (Sorghum vulgare)	Starch and sucrose metabolism [00500]	catalytic activity [GO:0003824]; trehalose biosynthetic process [GO:0005992]	GO:0003824; GO:0005992	GO:0005992~trehalose biosynthetic process	Sample_3_c42389_g1_i1	2791.87	200.672	0.0718772	-3.79832	0.0285137	0.998212	DOWN	tr|C5YKV9|C5YKV9_SORBI	865	98.03	865	73.08
Sample_3_c40737_g1_i4	1110.13	77.3675	-3.84286	0.0292986	0	Sb01g029660 SORBIDRAFT_01g029660	Sorghum bicolor (Sorghum) (Sorghum vulgare)	GO:0006562~proline catabolic process	Sample_3_c40737_g1_i4	1110.13	77.3675	0.0696922	-3.84286	0.0292986	0.998212	DOWN	tr|C5WSJ9|C5WSJ9_SORBI	499	93.94	495	80.88	99.2	24	2	316	1782	1	495	0	PRODH; proline dehydrogenase [EC:1.5.-.-]	Sb01g029660 SORBIDRAFT_01g029660	Sorghum bicolor (Sorghum) (Sorghum vulgare)	Arginine and proline metabolism [00330]	proline dehydrogenase activity [GO:0004657]; proline catabolic process [GO:0006562]	GO:0006562; GO:0004657	GO:0006562~proline catabolic process	Sample_3_c40737_g1_i4	1110.13	77.3675	0.0696922	-3.84286	0.0292986	0.998212	DOWN	tr|C5WSJ9|C5WSJ9_SORBI	499	93.94	495	80.88
Sample_4_c10319_g1_i1	815.64	55.6079	-3.87457	0.0304672	3e-18	Zm.139771 ZEAMMB73_048321	Zea mays (Maize)	GO:0006633~fatty acid biosynthetic process	Sample_4_c10319_g1_i1	815.64	55.6079	0.068177	-3.87457	0.0304672	0.998212	DOWN	tr|K7VSC9|K7VSC9_MAIZE	486	74.7	83	75.45	17.08	19	1	80	328	1	81	3e-18	3-ketoacyl-CoA synthase (EC 2.3.1.-)	Zm.139771 ZEAMMB73_048321	Zea mays (Maize)	PATHWAY: Lipid metabolism; fatty acid biosynthesis. {ECO:0000256|PIRNR:PIRNR036417}.	integral component of membrane [GO:0016021]; transferase activity, transferring acyl groups other than amino-acyl groups [GO:0016747]; fatty acid biosynthetic process [GO:0006633]	GO:0006633; GO:0016021; GO:0016747	GO:0006633~fatty acid biosynthetic process	Sample_4_c10319_g1_i1	815.64	55.6079	0.068177	-3.87457	0.0304672	0.998212	DOWN	tr|K7VSC9|K7VSC9_MAIZE	486	74.7	83	75.45
Sample_4_c23700_g1_i1	6248	461.787	-3.7581	0.0333507	4e-134	Sb01g041180 SORBIDRAFT_01g041180	Sorghum bicolor (Sorghum) (Sorghum vulgare)	GO:0010286~heat acclimation;GO:0006457~protein folding	Sample_4_c23700_g1_i1	6248	461.787	0.0739096	-3.7581	0.0333507	0.998212	DOWN	tr|C5WQZ1|C5WQZ1_SORBI	244	91.5	247	72.15	100	15	3	1002	271	1	244	4e-134	HSP20; HSP20 family protein	Sb01g041180 SORBIDRAFT_01g041180	Sorghum bicolor (Sorghum) (Sorghum vulgare)	Protein processing in endoplasmic reticulum [04141]	heat acclimation [GO:0010286]; protein folding [GO:0006457]	GO:0010286; GO:0006457	GO:0010286~heat acclimation;GO:0006457~protein folding	Sample_4_c23700_g1_i1	6248	461.787	0.0739096	-3.7581	0.0333507	0.998212	DOWN	tr|C5WQZ1|C5WQZ1_SORBI	244	91.5	247	72.15
Sample_3_c42343_g1_i1	1722.27	135.393	-3.66909	0.0338634	0	SHCRBa_268_K21_R_240	Saccharum hybrid cultivar R570	GO:0042752~regulation of circadian rhythm	Sample_3_c42343_g1_i1	1722.27	135.393	0.0786129	-3.66909	0.0338634	0.998212	DOWN	tr|A0A059Q3A1|A0A059Q3A1_9POAL	613	99.64	554	80.17	90.38	2	0	137	1798	60	613	0	FKF1; flavin-binding kelch repeat F-box protein 1	SHCRBa_268_K21_R_240	Saccharum hybrid cultivar R570	Circadian rhythm - plant [04712]	regulation of circadian rhythm [GO:0042752]	GO:0042752	GO:0042752~regulation of circadian rhythm	Sample_3_c42343_g1_i1	1722.27	135.393	0.0786129	-3.66909	0.0338634	0.998212	DOWN	tr|A0A059Q3A1|A0A059Q3A1_9POAL	613	99.64	554	80.17
Sample_3_c36902_g1_i2	928.969	68.9054	-3.75294	0.0338983	2e-136	Sb03g033120 SORBIDRAFT_03g033120	Sorghum bicolor (Sorghum) (Sorghum vulgare)	GO:0006535~cysteine biosynthetic process from serine	Sample_3_c36902_g1_i2	928.969	68.9054	0.074174	-3.75294	0.0338983	0.998212	DOWN	tr|C5XID2|C5XID2_SORBI	315	94.6	315	74.53	100	13	1	72	1004	1	315	2e-136	cysE; serine O-acetyltransferase [EC:2.3.1.30]	Sb03g033120 SORBIDRAFT_03g033120	Sorghum bicolor (Sorghum) (Sorghum vulgare)	Sulfur metabolism [00920]; Carbon metabolism [01200]; Cysteine and methionine metabolism [00270]; Biosynthesis of amino acids [01230]	cytoplasm [GO:0005737]; serine O-acetyltransferase activity [GO:0009001]; cysteine biosynthetic process from serine [GO:0006535]	GO:0006535; GO:0005737; GO:0009001	GO:0006535~cysteine biosynthetic process from serine	Sample_3_c36902_g1_i2	928.969	68.9054	0.074174	-3.75294	0.0338983	0.998212	DOWN	tr|C5XID2|C5XID2_SORBI	315	94.6	315	74.53
Sample_4_c24211_g1_i3	2887.83	240.564	-3.58549	0.0370705	0	Sb01g035380 SORBIDRAFT_01g035380	Sorghum bicolor (Sorghum) (Sorghum vulgare)	GO:0006012~galactose metabolic process	Sample_4_c24211_g1_i3	2887.83	240.564	0.0833029	-3.58549	0.0370705	0.998212	DOWN	tr|C5WZT3|C5WZT3_SORBI	355	99.44	355	60.55	100	2	0	1720	656	1	355	0	galE; UDP-glucose 4-epimerase [EC:5.1.3.2]	Sb01g035380 SORBIDRAFT_01g035380	Sorghum bicolor (Sorghum) (Sorghum vulgare)	Amino sugar and nucleotide sugar metabolism [00520]; Galactose metabolism [00052]	UDP-glucose 4-epimerase activity [GO:0003978]; galactose metabolic process [GO:0006012]	GO:0003978; GO:0006012	GO:0006012~galactose metabolic process	Sample_4_c24211_g1_i3	2887.83	240.564	0.0833029	-3.58549	0.0370705	0.998212	DOWN	tr|C5WZT3|C5WZT3_SORBI	355	99.44	355	60.55
Sample_3_c37275_g1_i1	288.7	16.9241	-4.09242	0.0377817	2e-163	Sb04g030380 SORBIDRAFT_04g030380	Sorghum bicolor (Sorghum) (Sorghum vulgare)	GO:0044211~CTP salvage;GO:0044206~UMP salvage	Sample_3_c37275_g1_i1	288.7	16.9241	0.0586218	-4.09242	0.0377817	0.998212	DOWN	tr|C5Y0A1|C5Y0A1_SORBI	652	95.14	247	64.16	37.88	12	0	1	741	406	652	2e-163	Uridine kinase (EC 2.7.1.48)	Sb04g030380 SORBIDRAFT_04g030380	Sorghum bicolor (Sorghum) (Sorghum vulgare)	PATHWAY: Pyrimidine metabolism; CTP biosynthesis via salvage pathway; CTP from cytidine: step 1/3. {ECO:0000256|RuleBase:RU003825}.; PATHWAY: Pyrimidine metabolism; UMP biosynthesis via salvage pathway; UMP from uridine: step 1/1. {ECO:0000256|RuleBase:RU003825}.	ATP binding [GO:0005524]; uridine kinase activity [GO:0004849]; CTP salvage [GO:0044211]; UMP salvage [GO:0044206]	GO:0005524; GO:0044211; GO:0044206; GO:0004849	GO:0044211~CTP salvage;GO:0044206~UMP salvage	Sample_3_c37275_g1_i1	288.7	16.9241	0.0586218	-4.09242	0.0377817	0.998212	DOWN	tr|C5Y0A1|C5Y0A1_SORBI	652	95.14	247	64.16
Sample_3_c40620_g1_i2	21508.6	1367.23	-3.97559	0.0390389	6e-127	Sb01g041180 SORBIDRAFT_01g041180	Sorghum bicolor (Sorghum) (Sorghum vulgare)	GO:0010286~heat acclimation;GO:0006457~protein folding	Sample_3_c40620_g1_i2	21508.6	1367.23	0.0635666	-3.97559	0.0390389	0.998212	DOWN	tr|C5WQZ1|C5WQZ1_SORBI	244	91.5	247	46.63	100	15	3	207	938	1	244	6e-127	HSP20; HSP20 family protein	Sb01g041180 SORBIDRAFT_01g041180	Sorghum bicolor (Sorghum) (Sorghum vulgare)	Protein processing in endoplasmic reticulum [04141]	heat acclimation [GO:0010286]; protein folding [GO:0006457]	GO:0010286; GO:0006457	GO:0010286~heat acclimation;GO:0006457~protein folding	Sample_3_c40620_g1_i2	21508.6	1367.23	0.0635666	-3.97559	0.0390389	0.998212	DOWN	tr|C5WQZ1|C5WQZ1_SORBI	244	91.5	247	46.63
Sample_3_c41855_g2_i1	2294.71	199.463	-3.52412	0.0398105	0	Sb09g026150 PFK SORBIDRAFT_09g026150	Sorghum bicolor (Sorghum) (Sorghum vulgare)	GO:0006002~fructose 6-phosphate metabolic process	Sample_3_c41855_g2_i1	2294.71	199.463	0.0869229	-3.52412	0.0398105	0.998212	DOWN	tr|C5Z1E3|C5Z1E3_SORBI	573	98.92	461	69.95	80.45	5	0	1650	268	113	573	0	ATP-dependent 6-phosphofructokinase (ATP-PFK) (Phosphofructokinase) (EC 2.7.1.11) (Phosphohexokinase)	Sb09g026150 PFK SORBIDRAFT_09g026150	Sorghum bicolor (Sorghum) (Sorghum vulgare)	PATHWAY: Carbohydrate degradation; glycolysis; D-glyceraldehyde 3-phosphate and glycerone phosphate from D-glucose: step 3/4. {ECO:0000256|HAMAP-Rule:MF_03186}.	cytoplasm [GO:0005737]; 6-phosphofructokinase activity [GO:0003872]; ATP binding [GO:0005524]; metal ion binding [GO:0046872]; fructose 6-phosphate metabolic process [GO:0006002]	GO:0003872; GO:0005524; GO:0005737; GO:0006002; GO:0046872	GO:0006002~fructose 6-phosphate metabolic process	Sample_3_c41855_g2_i1	2294.71	199.463	0.0869229	-3.52412	0.0398105	0.998212	DOWN	tr|C5Z1E3|C5Z1E3_SORBI	573	98.92	461	69.95
Sample_3_c33990_g1_i1	1134.95	95.5005	-3.57097	0.0402246	1e-69	Sb02g034760 SORBIDRAFT_02g034760	Sorghum bicolor (Sorghum) (Sorghum vulgare)	GO:0009408~response to heat;GO:0009644~response to high light intensity;GO:0042542~response to hydrogen peroxide	Sample_3_c33990_g1_i1	1134.95	95.5005	0.0841453	-3.57097	0.0402246	0.998212	DOWN	tr|C5XA16|C5XA16_SORBI	211	69.59	217	80.37	100	54	8	7	639	1	211	1e-69	HSP20; HSP20 family protein	Sb02g034760 SORBIDRAFT_02g034760	Sorghum bicolor (Sorghum) (Sorghum vulgare)	Protein processing in endoplasmic reticulum [04141]	response to heat [GO:0009408]; response to high light intensity [GO:0009644]; response to hydrogen peroxide [GO:0042542]	GO:0009408; GO:0009644; GO:0042542	GO:0009408~response to heat;GO:0009644~response to high light intensity;GO:0042542~response to hydrogen peroxide	Sample_3_c33990_g1_i1	1134.95	95.5005	0.0841453	-3.57097	0.0402246	0.998212	DOWN	tr|C5XA16|C5XA16_SORBI	211	69.59	217	80.37
Sample_3_c39409_g1_i3	164.617	7.2532	-4.50435	0.0402664	6e-159	Sb07g026360 SORBIDRAFT_07g026360	Sorghum bicolor (Sorghum) (Sorghum vulgare)	GO:0051603~proteolysis involved in cellular protein catabolic process	Sample_3_c39409_g1_i3	164.617	7.2532	0.0440611	-4.50435	0.0402664	0.998212	DOWN	tr|C5YI35|C5YI35_SORBI	219	100	219	61.06	100	0	0	189	845	1	219	6e-159	PSMB1; 20S proteasome subunit beta 6 [EC:3.4.25.1]	Sb07g026360 SORBIDRAFT_07g026360	Sorghum bicolor (Sorghum) (Sorghum vulgare)	Proteasome [03050]	cytoplasm [GO:0005737]; nucleus [GO:0005634]; proteasome core complex [GO:0005839]; threonine-type endopeptidase activity [GO:0004298]; proteolysis involved in cellular protein catabolic process [GO:0051603]	GO:0005737; GO:0005634; GO:0005839; GO:0051603; GO:0004298	GO:0051603~proteolysis involved in cellular protein catabolic process	Sample_3_c39409_g1_i3	164.617	7.2532	0.0440611	-4.50435	0.0402664	0.998212	DOWN	tr|C5YI35|C5YI35_SORBI	219	100	219	61.06
Sample_4_c17268_g1_i2	1141.57	96.7093	-3.56121	0.0406464	0	Sb01g029660 SORBIDRAFT_01g029660	Sorghum bicolor (Sorghum) (Sorghum vulgare)	GO:0006562~proline catabolic process	Sample_4_c17268_g1_i2	1141.57	96.7093	0.0847164	-3.56121	0.0406464	0.998212	DOWN	tr|C5WSJ9|C5WSJ9_SORBI	499	94.75	362	80.74	72.55	16	1	70	1146	124	485	0	PRODH; proline dehydrogenase [EC:1.5.-.-]	Sb01g029660 SORBIDRAFT_01g029660	Sorghum bicolor (Sorghum) (Sorghum vulgare)	Arginine and proline metabolism [00330]	proline dehydrogenase activity [GO:0004657]; proline catabolic process [GO:0006562]	GO:0006562; GO:0004657	GO:0006562~proline catabolic process	Sample_4_c17268_g1_i2	1141.57	96.7093	0.0847164	-3.56121	0.0406464	0.998212	DOWN	tr|C5WSJ9|C5WSJ9_SORBI	499	94.75	362	80.74
Sample_3_c40413_g2_i1	4948.44	446.072	-3.47163	0.0449375	0	Sb09g005840 SORBIDRAFT_09g005840	Sorghum bicolor (Sorghum) (Sorghum vulgare)	GO:0001678~cellular glucose homeostasis;GO:0006096~glycolytic process	Sample_3_c40413_g2_i1	4948.44	446.072	0.090144	-3.47163	0.0449375	0.998212	DOWN	tr|C5YUA1|C5YUA1_SORBI	459	97.05	407	67.16	88.67	11	1	402	1619	38	444	0	HK; hexokinase [EC:2.7.1.1]	Sb09g005840 SORBIDRAFT_09g005840	Sorghum bicolor (Sorghum) (Sorghum vulgare)	Amino sugar and nucleotide sugar metabolism [00520]; Galactose metabolism [00052]; Fructose and mannose metabolism [00051]; Glycolysis / Gluconeogenesis [00010]; Carbon metabolism [01200]; Starch and sucrose metabolism [00500]; Butirosin and neomycin biosynthesis[00524]	cell [GO:0005623]; ATP binding [GO:0005524]; glucose binding [GO:0005536]; hexokinase activity [GO:0004396]; cellular glucose homeostasis [GO:0001678]; glycolytic process [GO:0006096]	GO:0005524; GO:0005623; GO:0001678; GO:0005536; GO:0006096; GO:0004396	GO:0001678~cellular glucose homeostasis;GO:0006096~glycolytic process	Sample_3_c40413_g2_i1	4948.44	446.072	0.090144	-3.47163	0.0449375	0.998212	DOWN	tr|C5YUA1|C5YUA1_SORBI	459	97.05	407	67.16
Sample_3_c41397_g1_i1	2642.14	258.697	-3.35237	0.0489895	2e-55	Sb10g009090 SORBIDRAFT_10g009090	Sorghum bicolor (Sorghum) (Sorghum vulgare)	GO:0006457~protein folding;GO:0009644~response to high light intensity;GO:0042542~response to hydrogen peroxide	Sample_3_c41397_g1_i1	2642.14	258.697	0.0979119	-3.35237	0.0489895	0.998212	DOWN	tr|C5Z7Y8|C5Z7Y8_SORBI	148	81.46	151	48.5	100	24	2	176	625	1	148	2e-55	HSP20; HSP20 family protein	Sb10g009090 SORBIDRAFT_10g009090	Sorghum bicolor (Sorghum) (Sorghum vulgare)	Protein processing in endoplasmic reticulum [04141]	peroxisomal matrix [GO:0005782]; protein folding [GO:0006457]; response to high light intensity [GO:0009644]; response to hydrogen peroxide [GO:0042542]	GO:0005782; GO:0006457; GO:0009644; GO:0042542	GO:0006457~protein folding;GO:0009644~response to high light intensity;GO:0042542~response to hydrogen peroxide	Sample_3_c41397_g1_i1	2642.14	258.697	0.0979119	-3.35237	0.0489895	0.998212	DOWN	tr|C5Z7Y8|C5Z7Y8_SORBI	148	81.46	151	48.5
Sample_3_c41067_g1_i3	374.731	29.0128	-3.69109	0.0492677	4e-131	NA	Arundo donax (Giant reed) (Donax arundinaceus)	GO:0015937~coenzyme A biosynthetic process	Sample_3_c41067_g1_i3	374.731	29.0128	0.077423	-3.69109	0.0492677	0.998212	DOWN	tr|A0A0A9DJ51|A0A0A9DJ51_ARUDO	200	93.43	198	67.58	99	12	1	1	594	4	200	4e-131	coaW; type II pantothenate kinase [EC:2.7.1.33]	NA	Arundo donax (Giant reed) (Donax arundinaceus)	Pantothenate and CoA biosynthesis [00770]	ATP binding [GO:0005524]; pantothenate kinase activity [GO:0004594]; coenzyme A biosynthetic process [GO:0015937]	GO:0005524; GO:0015937; GO:0004594	GO:0015937~coenzyme A biosynthetic process	Sample_3_c41067_g1_i3	374.731	29.0128	0.077423	-3.69109	0.0492677	0.998212	DOWN	tr|A0A0A9DJ51|A0A0A9DJ51_ARUDO	200	93.43	198	67.58
Unigene_ID	5 Expression	6 Expression	log2FoldChange	P Value	E-value	Gene Name	Organism Name	GO_BP	Unigene_ID	5 Expression	6 Expression	FoldChange	log2FoldChange	P Value	Adjusted P Value	Regulation	Protein ID(Subject ID)	Protein_Length	% Identity	Alignment length (aa)	Query_coverage	Subject_coverage	Mismatches	Gaps	Q. start	Q. end	S. start	S. end	E-value	Protein Names	Gene Name	Organism Name	Pathway	Gene Ontology (GO)	Gene Ontology IDs	GO_BP	Unigene_ID	5 Expression	6 Expression	FoldChange	log2FoldChange	P Value	Adjusted P Value	Regulation	Protein ID(Subject ID)	Protein_Length	% Identity	Alignment length (aa)	Query_coverage
Sample_5_c30195_g1_i2	9251.76	114.853	-6.33187	1.61047e-10	6e-126	Sb01g041180 SORBIDRAFT_01g041180	Sorghum bicolor (Sorghum) (Sorghum vulgare)	GO:0010286~heat acclimation;GO:0006457~protein folding	Sample_5_c30195_g1_i2	9251.76	114.853	0.0124142	-6.33187	1.61047e-10	2.52982e-06	DOWN	tr|C5WQZ1|C5WQZ1_SORBI	244	91.5	247	48.49	100	15	3	1282	551	1	244	6e-126	HSP20; HSP20 family protein	Sb01g041180 SORBIDRAFT_01g041180	Sorghum bicolor (Sorghum) (Sorghum vulgare)	Protein processing in endoplasmic reticulum [04141]	heat acclimation [GO:0010286]; protein folding [GO:0006457]	GO:0010286; GO:0006457	GO:0010286~heat acclimation;GO:0006457~protein folding	Sample_5_c30195_g1_i2	9251.76	114.853	0.0124142	-6.33187	1.61047e-10	2.52982e-06	DOWN	tr|C5WQZ1|C5WQZ1_SORBI	244	91.5	247	48.49
Sample_5_c31498_g1_i1	2688.71	33.0932	-6.34424	3.35957e-10	2e-87	Sb06g017850 SORBIDRAFT_06g017850	Sorghum bicolor (Sorghum) (Sorghum vulgare)	GO:0006457~protein folding;GO:0009408~response to heat;GO:0009644~response to high light intensity;GO:0042542~response to hydrogen peroxide	Sample_5_c31498_g1_i1	2688.71	33.0932	0.0123082	-6.34424	3.35957e-10	4.39785e-06	DOWN	tr|C5Y979|C5Y979_SORBI	228	81.4	215	52.61	94.3	23	2	936	304	27	228	2e-87	HSP20; HSP20 family protein	Sb06g017850 SORBIDRAFT_06g017850	Sorghum bicolor (Sorghum) (Sorghum vulgare)	Protein processing in endoplasmic reticulum [04141]	protein folding [GO:0006457]; response to heat [GO:0009408]; response to high light intensity [GO:0009644]; response to hydrogen peroxide [GO:0042542]	GO:0006457; GO:0009408; GO:0009644; GO:0042542	GO:0006457~protein folding;GO:0009408~response to heat;GO:0009644~response to high light intensity;GO:0042542~response to hydrogen peroxide	Sample_5_c31498_g1_i1	2688.71	33.0932	0.0123082	-6.34424	3.35957e-10	4.39785e-06	DOWN	tr|C5Y979|C5Y979_SORBI	228	81.4	215	52.61
Sample_6_c26339_g2_i2	5208.93	102.199	-5.67153	3.43275e-09	1e-126	Sb01g041180 SORBIDRAFT_01g041180	Sorghum bicolor (Sorghum) (Sorghum vulgare)	GO:0010286~heat acclimation;GO:0006457~protein folding	Sample_6_c26339_g2_i2	5208.93	102.199	0.0196201	-5.67153	3.43275e-09	2.69618e-05	DOWN	tr|C5WQZ1|C5WQZ1_SORBI	244	93.93	247	65.46	100	9	3	201	932	1	244	1e-126	HSP20; HSP20 family protein	Sb01g041180 SORBIDRAFT_01g041180	Sorghum bicolor (Sorghum) (Sorghum vulgare)	Protein processing in endoplasmic reticulum [04141]	heat acclimation [GO:0010286]; protein folding [GO:0006457]	GO:0010286; GO:0006457	GO:0010286~heat acclimation;GO:0006457~protein folding	Sample_6_c26339_g2_i2	5208.93	102.199	0.0196201	-5.67153	3.43275e-09	2.69618e-05	DOWN	tr|C5WQZ1|C5WQZ1_SORBI	244	93.93	247	65.46
Sample_5_c33326_g2_i5	968.84	47.6931	-4.34441	6.68288e-06	0	Si013704m.g	Setaria italica (Foxtail millet) (Panicum italicum)	GO:0005975~carbohydrate metabolic process	Sample_5_c33326_g2_i5	968.84	47.6931	0.049227	-4.34441	6.68288e-06	0.0089714	DOWN	tr|K3YHR9|K3YHR9_SETIT	432	90.62	437	79.74	100	35	2	42	1352	1	431	0	E3.2.1.1; alpha-amylase [EC:3.2.1.1]	Si013704m.g	Setaria italica (Foxtail millet) (Panicum italicum)	Starch and sucrose metabolism [00500]	alpha-amylase activity [GO:0004556]; calcium ion binding [GO:0005509]; carbohydrate metabolic process [GO:0005975]	GO:0004556; GO:0005509; GO:0005975	GO:0005975~carbohydrate metabolic process	Sample_5_c33326_g2_i5	968.84	47.6931	0.049227	-4.34441	6.68288e-06	0.0089714	DOWN	tr|K3YHR9|K3YHR9_SETIT	432	90.62	437	79.74
Sample_5_c33326_g2_i2	490.071	22.3866	-4.45229	1.89663e-05	0	Si013704m.g	Setaria italica (Foxtail millet) (Panicum italicum)	GO:0005975~carbohydrate metabolic process	Sample_5_c33326_g2_i2	490.071	22.3866	0.0456802	-4.45229	1.89663e-05	0.0177342	DOWN	tr|K3YHR9|K3YHR9_SETIT	432	86.27	437	82.82	100	54	2	42	1352	1	431	0	E3.2.1.1; alpha-amylase [EC:3.2.1.1]	Si013704m.g	Setaria italica (Foxtail millet) (Panicum italicum)	Starch and sucrose metabolism [00500]	alpha-amylase activity [GO:0004556]; calcium ion binding [GO:0005509]; carbohydrate metabolic process [GO:0005975]	GO:0004556; GO:0005509; GO:0005975	GO:0005975~carbohydrate metabolic process	Sample_5_c33326_g2_i2	490.071	22.3866	0.0456802	-4.45229	1.89663e-05	0.0177342	DOWN	tr|K3YHR9|K3YHR9_SETIT	432	86.27	437	82.82
Sample_5_c33428_g1_i1	1888.37	168.386	-3.4873	7.91334e-05	0	Sh265O22g_140	Saccharum hybrid cultivar	GO:0006886~intracellular protein transport;GO:0061025~membrane fusion;GO:0016192~vesicle-mediated transport	Sample_5_c33428_g1_i1	1888.37	168.386	0.0891702	-3.4873	7.91334e-05	0.0462346	DOWN	tr|C7IVV1|C7IVV1_9POAL	314	100	314	62.84	100	0	0	246	1187	1	314	0	STX1B_2_3; syntaxin 1B/2/3	Sh265O22g_140	Saccharum hybrid cultivar	SNARE interactions in vesicular transport [04130]	integral component of membrane [GO:0016021]; intracellular [GO:0005622]; intracellular protein transport [GO:0006886]; membrane fusion [GO:0061025]; vesicle-mediated transport [GO:0016192]	GO:0016021; GO:0005622; GO:0006886; GO:0061025; GO:0016192	GO:0006886~intracellular protein transport;GO:0061025~membrane fusion;GO:0016192~vesicle-mediated transport	Sample_5_c33428_g1_i1	1888.37	168.386	0.0891702	-3.4873	7.91334e-05	0.0462346	DOWN	tr|C7IVV1|C7IVV1_9POAL	314	100	314	62.84
Sample_5_c33428_g1_i2	1835.97	172.279	-3.41372	0.000107561	0	Sh265O22g_140	Saccharum hybrid cultivar	GO:0006886~intracellular protein transport;GO:0061025~membrane fusion;GO:0016192~vesicle-mediated transport	Sample_5_c33428_g1_i2	1835.97	172.279	0.0938356	-3.41372	0.000107561	0.0552166	DOWN	tr|C7IVV1|C7IVV1_9POAL	314	100	314	63.78	100	0	0	246	1187	1	314	0	STX1B_2_3; syntaxin 1B/2/3	Sh265O22g_140	Saccharum hybrid cultivar	SNARE interactions in vesicular transport [04130]	integral component of membrane [GO:0016021]; intracellular [GO:0005622]; intracellular protein transport [GO:0006886]; membrane fusion [GO:0061025]; vesicle-mediated transport [GO:0016192]	GO:0016021; GO:0005622; GO:0006886; GO:0061025; GO:0016192	GO:0006886~intracellular protein transport;GO:0061025~membrane fusion;GO:0016192~vesicle-mediated transport	Sample_5_c33428_g1_i2	1835.97	172.279	0.0938356	-3.41372	0.000107561	0.0552166	DOWN	tr|C7IVV1|C7IVV1_9POAL	314	100	314	63.78
Sample_5_c31169_g1_i1	1577.06	203.426	-2.95467	0.000667201	9e-55	Sb10g009090 SORBIDRAFT_10g009090	Sorghum bicolor (Sorghum) (Sorghum vulgare)	GO:0006457~protein folding;GO:0009644~response to high light intensity;GO:0042542~response to hydrogen peroxide	Sample_5_c31169_g1_i1	1577.06	203.426	0.12899	-2.95467	0.000667201	0.173523	DOWN	tr|C5Z7Y8|C5Z7Y8_SORBI	148	80.47	128	42.38	86.49	21	2	164	544	1	125	9e-55	HSP20; HSP20 family protein	Sb10g009090 SORBIDRAFT_10g009090	Sorghum bicolor (Sorghum) (Sorghum vulgare)	Protein processing in endoplasmic reticulum [04141]	peroxisomal matrix [GO:0005782]; protein folding [GO:0006457]; response to high light intensity [GO:0009644]; response to hydrogen peroxide [GO:0042542]	GO:0005782; GO:0006457; GO:0009644; GO:0042542	GO:0006457~protein folding;GO:0009644~response to high light intensity;GO:0042542~response to hydrogen peroxide	Sample_5_c31169_g1_i1	1577.06	203.426	0.12899	-2.95467	0.000667201	0.173523	DOWN	tr|C5Z7Y8|C5Z7Y8_SORBI	148	80.47	128	42.38
Sample_5_c35040_g1_i4	5613.73	849.716	-2.72391	0.00110865	0	Sb01g019850 SORBIDRAFT_01g019850	Sorghum bicolor (Sorghum) (Sorghum vulgare)	GO:0000272~polysaccharide catabolic process	Sample_5_c35040_g1_i4	5613.73	849.716	0.151364	-2.72391	0.00110865	0.234709	DOWN	tr|C5WZD6|C5WZD6_SORBI	547	93.46	535	57.4	97.81	30	3	398	1999	17	547	0	E3.2.1.2; beta-amylase [EC:3.2.1.2]	Sb01g019850 SORBIDRAFT_01g019850	Sorghum bicolor (Sorghum) (Sorghum vulgare)	Starch and sucrose metabolism [00500]	beta-amylase activity [GO:0016161]; polysaccharide catabolic process [GO:0000272]	GO:0016161; GO:0000272	GO:0000272~polysaccharide catabolic process	Sample_5_c35040_g1_i4	5613.73	849.716	0.151364	-2.72391	0.00110865	0.234709	DOWN	tr|C5WZD6|C5WZD6_SORBI	547	93.46	535	57.4
Sample_5_c31701_g1_i1	962.676	155.733	-2.62798	0.00286054	3e-109	Si030771m.g	Setaria italica (Foxtail millet) (Panicum italicum)	GO:0006629~lipid metabolic process	Sample_5_c31701_g1_i1	962.676	155.733	0.16177	-2.62798	0.00286054	0.396945	DOWN	tr|K3ZVZ0|K3ZVZ0_SETIT	274	76.73	275	71.86	100	61	2	144	968	3	274	3e-109	TER; very-long-chain enoyl-CoA reductase [EC:1.3.1.93]	Si030771m.g	Setaria italica (Foxtail millet) (Panicum italicum)	Fatty acid metabolism [01212]; Fatty acid elongation [00062]; Biosynthesis of unsaturated fatty acids [01040]	cytoplasm [GO:0005737]; integral component of membrane [GO:0016021]; oxidoreductase activity, acting on the CH-CH group of donors [GO:0016627]; lipid metabolic process [GO:0006629]	GO:0005737; GO:0016021; GO:0006629; GO:0016627	GO:0006629~lipid metabolic process	Sample_5_c31701_g1_i1	962.676	155.733	0.16177	-2.62798	0.00286054	0.396945	DOWN	tr|K3ZVZ0|K3ZVZ0_SETIT	274	76.73	275	71.86
Sample_5_c31457_g1_i1	341.098	44.7731	-2.92948	0.00310182	2e-160	Sb0011s003010 SORBIDRAFT_0011s003010	Sorghum bicolor (Sorghum) (Sorghum vulgare)	GO:0006464~cellular protein modification process;GO:0015031~protein transport	Sample_5_c31457_g1_i1	341.098	44.7731	0.131262	-2.92948	0.00310182	0.405368	DOWN	tr|C6JRL9|C6JRL9_SORBI	327	90.23	307	69.56	93.88	25	3	248	1153	21	327	2e-160	TSG101; ESCRT-I complex subunit TSG101	Sb0011s003010 SORBIDRAFT_0011s003010	Sorghum bicolor (Sorghum) (Sorghum vulgare)	Endocytosis [04144]	cellular protein modification process [GO:0006464]; protein transport [GO:0015031]	GO:0006464; GO:0015031	GO:0006464~cellular protein modification process;GO:0015031~protein transport	Sample_5_c31457_g1_i1	341.098	44.7731	0.131262	-2.92948	0.00310182	0.405368	DOWN	tr|C6JRL9|C6JRL9_SORBI	327	90.23	307	69.56
Sample_5_c29471_g1_i1	696.579	110.959	-2.65025	0.00343418	4e-177	Sb03g030100 SORBIDRAFT_03g030100	Sorghum bicolor (Sorghum) (Sorghum vulgare)	GO:0005975~carbohydrate metabolic process	Sample_5_c29471_g1_i1	696.579	110.959	0.159292	-2.65025	0.00343418	0.43088	DOWN	tr|C5XFC3|C5XFC3_SORBI	295	95.93	295	73.44	100	12	0	1120	236	1	295	4e-177	E3.2.1.14; chitinase [EC:3.2.1.14]	Sb03g030100 SORBIDRAFT_03g030100	Sorghum bicolor (Sorghum) (Sorghum vulgare)	Amino sugar and nucleotide sugar metabolism [00520]	hydrolase activity, hydrolyzing O-glycosyl compounds [GO:0004553]; carbohydrate metabolic process [GO:0005975]	GO:0005975; GO:0004553	GO:0005975~carbohydrate metabolic process	Sample_5_c29471_g1_i1	696.579	110.959	0.159292	-2.65025	0.00343418	0.43088	DOWN	tr|C5XFC3|C5XFC3_SORBI	295	95.93	295	73.44
Sample_5_c35060_g2_i1	169.521	17.5199	-3.2744	0.00356808	0	Zm.29571	Zea mays (Maize)	GO:0007030~Golgi organization;GO:0009072~aromatic amino acid family metabolic process;GO:0006816~calcium ion transport;GO:0016117~carotenoid biosynthetic process;GO:0008652~cellular amino acid biosynthetic process;GO:0030003~cellular cation homeostasis;GO:0015995~chlorophyll biosynthetic process;GO:0009108~coenzyme biosynthetic process;GO:0006546~glycine catabolic process;GO:0019288~isopentenyl d…	Sample_5_c35060_g2_i1	169.521	17.5199	0.103349	-3.2744	0.00356808	0.442729	DOWN	tr|A0A096U8K3|A0A096U8K3_MAIZE	859	89.08	458	74.71	53.32	43	2	1374	1	5	455	0	Lipoxygenase (EC 1.13.11.-)	Zm.29571	Zea mays (Maize)	PATHWAY: Lipid metabolism; oxylipin biosynthesis. {ECO:0000256|RuleBase:RU003975}.	chloroplast envelope [GO:0009941]; chloroplast stroma [GO:0009570]; chloroplast thylakoid membrane [GO:0009535]; metal ion binding [GO:0046872]; oxidoreductase activity, acting on single donors with incorporation of molecular oxygen, incorporation of two atoms of oxygen [GO:0016702]; aromatic amino acid family metabolic process [GO:0009072]; calcium ion transport [GO:0006816]; carotenoid biosynth…	GO:0007030; GO:0009072; GO:0006816; GO:0016117; GO:0008652; GO:0030003; GO:0015995; GO:0009941; GO:0009570; GO:0009535; GO:0009108; GO:0006546; GO:0019288; GO:0009695; GO:0034440; GO:0009106; GO:0000023; GO:0046872; GO:0009117; GO:0016702; GO:0006733; GO:0031408; GO:0019216; GO:0009737; GO:0009409; GO:0009269; GO:0009416; GO:0009651; GO:0019748; GO:0019252; GO:0000096; GO:0044272; GO:0006636; GO:…	GO:0007030~Golgi organization;GO:0009072~aromatic amino acid family metabolic process;GO:0006816~calcium ion transport;GO:0016117~carotenoid biosynthetic process;GO:0008652~cellular amino acid biosynthetic process;GO:0030003~cellular cation homeostasis;GO:0015995~chlorophyll biosynthetic process;GO:0009108~coenzyme biosynthetic process;GO:0006546~glycine catabolic process;GO:0019288~isopentenyl d…	Sample_5_c35060_g2_i1	169.521	17.5199	0.103349	-3.2744	0.00356808	0.442729	DOWN	tr|A0A096U8K3|A0A096U8K3_MAIZE	859	89.08	458	74.71
Sample_5_c8587_g1_i1	88.3566	5.83997	-3.9193	0.00391516	4e-90	Sb07g027760 SORBIDRAFT_07g027760	Sorghum bicolor (Sorghum) (Sorghum vulgare)	GO:0007030~Golgi organization;GO:0009072~aromatic amino acid family metabolic process;GO:0006816~calcium ion transport;GO:0016117~carotenoid biosynthetic process;GO:0008652~cellular amino acid biosynthetic process;GO:0030003~cellular cation homeostasis;GO:0015995~chlorophyll biosynthetic process;GO:0009108~coenzyme biosynthetic process;GO:0006546~glycine catabolic process;GO:0019288~isopentenyl d…	Sample_5_c8587_g1_i1	88.3566	5.83997	0.0660955	-3.9193	0.00391516	0.465217	DOWN	tr|C5YIS2|C5YIS2_SORBI	815	96.48	142	80.23	17.42	5	0	530	105	674	815	4e-90	Lipoxygenase (EC 1.13.11.-)	Sb07g027760 SORBIDRAFT_07g027760	Sorghum bicolor (Sorghum) (Sorghum vulgare)	PATHWAY: Lipid metabolism; oxylipin biosynthesis. {ECO:0000256|RuleBase:RU003975}.	chloroplast envelope [GO:0009941]; chloroplast stroma [GO:0009570]; chloroplast thylakoid membrane [GO:0009535]; metal ion binding [GO:0046872]; oxidoreductase activity, acting on single donors with incorporation of molecular oxygen, incorporation of two atoms of oxygen [GO:0016702]; aromatic amino acid family metabolic process [GO:0009072]; calcium ion transport [GO:0006816]; carotenoid biosynth…	GO:0007030; GO:0009072; GO:0006816; GO:0016117; GO:0008652; GO:0030003; GO:0015995; GO:0009941; GO:0009570; GO:0009535; GO:0009108; GO:0006546; GO:0019288; GO:0009695; GO:0034440; GO:0009106; GO:0000023; GO:0046872; GO:0009117; GO:0016702; GO:0006733; GO:0031408; GO:0019216; GO:0009737; GO:0009409; GO:0009269; GO:0009416; GO:0009651; GO:0019748; GO:0019252; GO:0000096; GO:0044272; GO:0006636; GO:…	GO:0007030~Golgi organization;GO:0009072~aromatic amino acid family metabolic process;GO:0006816~calcium ion transport;GO:0016117~carotenoid biosynthetic process;GO:0008652~cellular amino acid biosynthetic process;GO:0030003~cellular cation homeostasis;GO:0015995~chlorophyll biosynthetic process;GO:0009108~coenzyme biosynthetic process;GO:0006546~glycine catabolic process;GO:0019288~isopentenyl d…	Sample_5_c8587_g1_i1	88.3566	5.83997	0.0660955	-3.9193	0.00391516	0.465217	DOWN	tr|C5YIS2|C5YIS2_SORBI	815	96.48	142	80.23
Sample_5_c27004_g1_i2	186.987	21.4132	-3.12637	0.00424819	0	Sb02g035150 SORBIDRAFT_02g035150	Sorghum bicolor (Sorghum) (Sorghum vulgare)	GO:0019752~carboxylic acid metabolic process;GO:0010162~seed dormancy process	Sample_5_c27004_g1_i2	186.987	21.4132	0.114517	-3.12637	0.00424819	0.489964	DOWN	tr|C5XA58|C5XA58_SORBI	574	97.91	574	84.74	100	10	1	1958	243	1	574	0	E4.1.3.1; isocitrate lyase [EC:4.1.3.1]	Sb02g035150 SORBIDRAFT_02g035150	Sorghum bicolor (Sorghum) (Sorghum vulgare)	Glyoxylate and dicarboxylate metabolism [00630]; Carbon metabolism [01200]	isocitrate lyase activity [GO:0004451]; carboxylic acid metabolic process [GO:0019752]; seed dormancy process [GO:0010162]	GO:0019752; GO:0004451; GO:0010162	GO:0019752~carboxylic acid metabolic process;GO:0010162~seed dormancy process	Sample_5_c27004_g1_i2	186.987	21.4132	0.114517	-3.12637	0.00424819	0.489964	DOWN	tr|C5XA58|C5XA58_SORBI	574	97.91	574	84.74
Sample_5_c34774_g1_i3	185.96	21.4132	-3.11842	0.00436294	0	Sb01g021520 SORBIDRAFT_01g021520	Sorghum bicolor (Sorghum) (Sorghum vulgare)	GO:0015996~chlorophyll catabolic process	Sample_5_c34774_g1_i3	185.96	21.4132	0.11515	-3.11842	0.00436294	0.491121	DOWN	tr|C5X1F6|C5X1F6_SORBI	375	89.84	374	69.43	99.73	28	5	254	1354	1	371	0	E3.1.1.14; chlorophyllase [EC:3.1.1.14]	Sb01g021520 SORBIDRAFT_01g021520	Sorghum bicolor (Sorghum) (Sorghum vulgare)	Porphyrin and chlorophyll metabolism [00860]	chlorophyllase activity [GO:0047746]; chlorophyll catabolic process [GO:0015996]	GO:0015996; GO:0047746	GO:0015996~chlorophyll catabolic process	Sample_5_c34774_g1_i3	185.96	21.4132	0.11515	-3.11842	0.00436294	0.491121	DOWN	tr|C5X1F6|C5X1F6_SORBI	375	89.84	374	69.43
Sample_5_c29484_g1_i1	99.658	7.78663	-3.67792	0.00442286	2e-68	Si018569m.g	Setaria italica (Foxtail millet) (Panicum italicum)	GO:0009733~response to auxin	Sample_5_c29484_g1_i1	99.658	7.78663	0.0781335	-3.67792	0.00442286	0.493444	DOWN	tr|K3YWC3|K3YWC3_SETIT	156	79.05	148	36.45	94.87	24	3	662	237	10	156	2e-68	SAUR; SAUR family protein	Si018569m.g	Setaria italica (Foxtail millet) (Panicum italicum)	Plant hormone signal transduction [04075]	response to auxin [GO:0009733]	GO:0009733	GO:0009733~response to auxin	Sample_5_c29484_g1_i1	99.658	7.78663	0.0781335	-3.67792	0.00442286	0.493444	DOWN	tr|K3YWC3|K3YWC3_SETIT	156	79.05	148	36.45
Sample_5_c33604_g4_i2	1157.88	211.212	-2.45472	0.00445233	0	Sb09g005840 SORBIDRAFT_09g005840	Sorghum bicolor (Sorghum) (Sorghum vulgare)	GO:0001678~cellular glucose homeostasis;GO:0006096~glycolytic process	Sample_5_c33604_g4_i2	1157.88	211.212	0.182413	-2.45472	0.00445233	0.494624	DOWN	tr|C5YUA1|C5YUA1_SORBI	459	97	400	63.66	87.15	11	1	443	1639	45	444	0	HK; hexokinase [EC:2.7.1.1]	Sb09g005840 SORBIDRAFT_09g005840	Sorghum bicolor (Sorghum) (Sorghum vulgare)	Amino sugar and nucleotide sugar metabolism [00520]; Galactose metabolism [00052]; Fructose and mannose metabolism [00051]; Glycolysis / Gluconeogenesis [00010]; Carbon metabolism [01200]; Starch and sucrose metabolism [00500]; Butirosin and neomycin biosynthesis[00524]	cell [GO:0005623]; ATP binding [GO:0005524]; glucose binding [GO:0005536]; hexokinase activity [GO:0004396]; cellular glucose homeostasis [GO:0001678]; glycolytic process [GO:0006096]	GO:0005524; GO:0005623; GO:0001678; GO:0005536; GO:0006096; GO:0004396	GO:0001678~cellular glucose homeostasis;GO:0006096~glycolytic process	Sample_5_c33604_g4_i2	1157.88	211.212	0.182413	-2.45472	0.00445233	0.494624	DOWN	tr|C5YUA1|C5YUA1_SORBI	459	97	400	63.66
Sample_5_c33719_g1_i1	1127.06	211.212	-2.4158	0.00512005	0	Sb04g036230 SORBIDRAFT_04g036230	Sorghum bicolor (Sorghum) (Sorghum vulgare)	GO:0015992~proton transport	Sample_5_c33719_g1_i1	1127.06	211.212	0.187401	-2.4158	0.00512005	0.534766	DOWN	tr|C5XV28|C5XV28_SORBI	759	95.9	757	93.19	99.74	11	1	167	2437	1	737	0	ppa; inorganic pyrophosphatase [EC:3.6.1.1]	Sb04g036230 SORBIDRAFT_04g036230	Sorghum bicolor (Sorghum) (Sorghum vulgare)	Oxidative phosphorylation [00190]	integral component of membrane [GO:0016021]; hydrogen-translocating pyrophosphatase activity [GO:0009678]; inorganic diphosphatase activity [GO:0004427]; proton transport [GO:0015992]	GO:0009678; GO:0004427; GO:0016021; GO:0015992	GO:0015992~proton transport	Sample_5_c33719_g1_i1	1127.06	211.212	0.187401	-2.4158	0.00512005	0.534766	DOWN	tr|C5XV28|C5XV28_SORBI	759	95.9	757	93.19
Sample_5_c34022_g1_i2	920.552	180.066	-2.35398	0.00697646	0	Sb06g021460 SORBIDRAFT_06g021460	Sorghum bicolor (Sorghum) (Sorghum vulgare)	GO:0009186~deoxyribonucleoside diphosphate metabolic process	Sample_5_c34022_g1_i2	920.552	180.066	0.195606	-2.35398	0.00697646	0.644649	DOWN	tr|C5YBH1|C5YBH1_SORBI	339	97.64	339	81.04	100	8	0	58	1074	1	339	0	RRM2; ribonucleoside-diphosphate reductase subunit M2 [EC:1.17.4.1]	Sb06g021460 SORBIDRAFT_06g021460	Sorghum bicolor (Sorghum) (Sorghum vulgare)	Glutathione metabolism [00480]; Pyrimidine metabolism [00240]; Purine metabolism [00230]	oxidoreductase activity [GO:0016491]; deoxyribonucleoside diphosphate metabolic process [GO:0009186]	GO:0009186; GO:0016491	GO:0009186~deoxyribonucleoside diphosphate metabolic process	Sample_5_c34022_g1_i2	920.552	180.066	0.195606	-2.35398	0.00697646	0.644649	DOWN	tr|C5YBH1|C5YBH1_SORBI	339	97.64	339	81.04
Sample_5_c22152_g1_i2	105.822	11.6799	-3.17954	0.00949705	0	Sb01g014230 SORBIDRAFT_01g014230	Sorghum bicolor (Sorghum) (Sorghum vulgare)	GO:0046856~phosphatidylinositol dephosphorylation	Sample_5_c22152_g1_i2	105.822	11.6799	0.110373	-3.17954	0.00949705	0.742216	DOWN	tr|C5WS65|C5WS65_SORBI	338	95.86	338	77.52	100	14	0	47	1060	1	338	0	E3.1.3.56; inositol-1,4,5-trisphosphate 5-phosphatase [EC:3.1.3.56]	Sb01g014230 SORBIDRAFT_01g014230	Sorghum bicolor (Sorghum) (Sorghum vulgare)	Phosphatidylinositol signaling system [04070]; Inositol phosphate metabolism [00562]	phosphatidylinositol-3,4,5-trisphosphate 5-phosphatase activity [GO:0034485]; phosphatidylinositol-3,5-bisphosphate 5-phosphatase activity [GO:0043813]; phosphatidylinositol-4,5-bisphosphate 5-phosphatase activity [GO:0004439]; phosphatidylinositol dephosphorylation [GO:0046856]	GO:0046856; GO:0034485; GO:0043813; GO:0004439	GO:0046856~phosphatidylinositol dephosphorylation	Sample_5_c22152_g1_i2	105.822	11.6799	0.110373	-3.17954	0.00949705	0.742216	DOWN	tr|C5WS65|C5WS65_SORBI	338	95.86	338	77.52
Sample_5_c33383_g1_i2	1662.34	372.785	-2.1568	0.00985225	0	Sb03g004540 SORBIDRAFT_03g004540	Sorghum bicolor (Sorghum) (Sorghum vulgare)	GO:0009737~response to abscisic acid	Sample_5_c33383_g1_i2	1662.34	372.785	0.224253	-2.1568	0.00985225	0.754564	DOWN	tr|C5XNG3|C5XNG3_SORBI	792	96.6	794	84.44	100	22	3	117	2489	1	792	0	E2.4.1.82; raffinose synthase [EC:2.4.1.82]	Sb03g004540 SORBIDRAFT_03g004540	Sorghum bicolor (Sorghum) (Sorghum vulgare)	Galactose metabolism [00052]	chloroplast [GO:0009507]; catalytic activity [GO:0003824]; response to abscisic acid [GO:0009737]	GO:0003824; GO:0009507; GO:0009737	GO:0009737~response to abscisic acid	Sample_5_c33383_g1_i2	1662.34	372.785	0.224253	-2.1568	0.00985225	0.754564	DOWN	tr|C5XNG3|C5XNG3_SORBI	792	96.6	794	84.44
Sample_5_c19277_g1_i1	98.6306	10.7066	-3.20353	0.0102612	1e-74	Sb02g002830 SORBIDRAFT_02g002830	Sorghum bicolor (Sorghum) (Sorghum vulgare)	GO:0019344~cysteine biosynthetic process;GO:0015979~photosynthesis;GO:0010155~regulation of proton transport;GO:0009637~response to blue light;GO:0010218~response to far red light;GO:0009644~response to high light intensity;GO:0010114~response to red light;GO:0009744~response to sucrose	Sample_5_c19277_g1_i1	98.6306	10.7066	0.108553	-3.20353	0.0102612	0.767569	DOWN	tr|C5X9H4|C5X9H4_SORBI	137	95.45	132	61.78	96.35	6	0	60	455	1	132	1e-74	psbR; photosystem II 10kDa protein	Sb02g002830 SORBIDRAFT_02g002830	Sorghum bicolor (Sorghum) (Sorghum vulgare)	Photosynthesis [00195]	chloroplast thylakoid [GO:0009534]; integral component of membrane [GO:0016021]; photosystem II oxygen evolving complex [GO:0009654]; cysteine biosynthetic process [GO:0019344]; photosynthesis [GO:0015979]; regulation of proton transport [GO:0010155]; response to blue light [GO:0009637]; response to far red light [GO:0010218]; response to high light intensity [GO:0009644]; response to red light […	GO:0009534; GO:0019344; GO:0016021; GO:0015979; GO:0009654; GO:0010155; GO:0009637; GO:0010218; GO:0009644; GO:0010114; GO:0009744	GO:0019344~cysteine biosynthetic process;GO:0015979~photosynthesis;GO:0010155~regulation of proton transport;GO:0009637~response to blue light;GO:0010218~response to far red light;GO:0009644~response to high light intensity;GO:0010114~response to red light;GO:0009744~response to sucrose	Sample_5_c19277_g1_i1	98.6306	10.7066	0.108553	-3.20353	0.0102612	0.767569	DOWN	tr|C5X9H4|C5X9H4_SORBI	137	95.45	132	61.78
Sample_5_c27435_g1_i1	209.59	35.0398	-2.5805	0.0127545	0	Si021753m.g	Setaria italica (Foxtail millet) (Panicum italicum)	GO:0005975~carbohydrate metabolic process	Sample_5_c27435_g1_i1	209.59	35.0398	0.167183	-2.5805	0.0127545	0.845881	DOWN	tr|K3Z5D5|K3Z5D5_SETIT	525	86.04	523	81.72	99.62	71	2	1780	215	4	525	0	E3.2.1.21; beta-glucosidase [EC:3.2.1.21]	Si021753m.g	Setaria italica (Foxtail millet) (Panicum italicum)	Phenylpropanoid biosynthesis [00940]; Cyanoamino acid metabolism [00460]; Starch and sucrose metabolism [00500]	hydrolase activity, hydrolyzing O-glycosyl compounds [GO:0004553]; carbohydrate metabolic process [GO:0005975]	GO:0005975; GO:0004553	GO:0005975~carbohydrate metabolic process	Sample_5_c27435_g1_i1	209.59	35.0398	0.167183	-2.5805	0.0127545	0.845881	DOWN	tr|K3Z5D5|K3Z5D5_SETIT	525	86.04	523	81.72
Sample_5_c51023_g1_i1	91.4388	10.7066	-3.0943	0.0140544	2e-84	Sb07g027760 SORBIDRAFT_07g027760	Sorghum bicolor (Sorghum) (Sorghum vulgare)	GO:0007030~Golgi organization;GO:0009072~aromatic amino acid family metabolic process;GO:0006816~calcium ion transport;GO:0016117~carotenoid biosynthetic process;GO:0008652~cellular amino acid biosynthetic process;GO:0030003~cellular cation homeostasis;GO:0015995~chlorophyll biosynthetic process;GO:0009108~coenzyme biosynthetic process;GO:0006546~glycine catabolic process;GO:0019288~isopentenyl d…	Sample_5_c51023_g1_i1	91.4388	10.7066	0.11709	-3.0943	0.0140544	0.873229	DOWN	tr|C5YIS2|C5YIS2_SORBI	815	94.16	137	99.52	16.81	8	0	3	413	535	671	2e-84	Lipoxygenase (EC 1.13.11.-)	Sb07g027760 SORBIDRAFT_07g027760	Sorghum bicolor (Sorghum) (Sorghum vulgare)	PATHWAY: Lipid metabolism; oxylipin biosynthesis. {ECO:0000256|RuleBase:RU003975}.	chloroplast envelope [GO:0009941]; chloroplast stroma [GO:0009570]; chloroplast thylakoid membrane [GO:0009535]; metal ion binding [GO:0046872]; oxidoreductase activity, acting on single donors with incorporation of molecular oxygen, incorporation of two atoms of oxygen [GO:0016702]; aromatic amino acid family metabolic process [GO:0009072]; calcium ion transport [GO:0006816]; carotenoid biosynth…	GO:0007030; GO:0009072; GO:0006816; GO:0016117; GO:0008652; GO:0030003; GO:0015995; GO:0009941; GO:0009570; GO:0009535; GO:0009108; GO:0006546; GO:0019288; GO:0009695; GO:0034440; GO:0009106; GO:0000023; GO:0046872; GO:0009117; GO:0016702; GO:0006733; GO:0031408; GO:0019216; GO:0009737; GO:0009409; GO:0009269; GO:0009416; GO:0009651; GO:0019748; GO:0019252; GO:0000096; GO:0044272; GO:0006636; GO:…	GO:0007030~Golgi organization;GO:0009072~aromatic amino acid family metabolic process;GO:0006816~calcium ion transport;GO:0016117~carotenoid biosynthetic process;GO:0008652~cellular amino acid biosynthetic process;GO:0030003~cellular cation homeostasis;GO:0015995~chlorophyll biosynthetic process;GO:0009108~coenzyme biosynthetic process;GO:0006546~glycine catabolic process;GO:0019288~isopentenyl d…	Sample_5_c51023_g1_i1	91.4388	10.7066	0.11709	-3.0943	0.0140544	0.873229	DOWN	tr|C5YIS2|C5YIS2_SORBI	815	94.16	137	99.52
Sample_6_c29460_g1_i3	791.1	182.012	-2.11982	0.0151764	0	LOC100281255	Zea mays (Maize)	GO:0009081~branched-chain amino acid metabolic process	Sample_6_c29460_g1_i3	791.1	182.012	0.230075	-2.11982	0.0151764	0.900241	DOWN	tr|B6STR2|B6STR2_MAIZE	412	88.55	393	80.48	95.39	16	5	1451	282	46	412	0	E2.6.1.42; branched-chain amino acid aminotransferase [EC:2.6.1.42]	LOC100281255	Zea mays (Maize)	2-Oxocarboxylic acid metabolism [01210]; Valine, leucine and isoleucine degradation [00280]; Pantothenate and CoA biosynthesis [00770]; Valine, leucine and isoleucine biosynthesis [00290]; Cysteine and methionine metabolism [00270]; Biosynthesis of amino acids [01230]; Glucosinolate biosynthesis [00966]	L-isoleucine transaminase activity [GO:0052656]; L-leucine transaminase activity [GO:0052654]; L-valine transaminase activity [GO:0052655]; branched-chain amino acid metabolic process [GO:0009081]	GO:0052656; GO:0052654; GO:0052655; GO:0009081	GO:0009081~branched-chain amino acid metabolic process	Sample_6_c29460_g1_i3	791.1	182.012	0.230075	-2.11982	0.0151764	0.900241	DOWN	tr|B6STR2|B6STR2_MAIZE	412	88.55	393	80.48
Sample_5_c33604_g4_i1	967.813	228.732	-2.08107	0.0153536	0	Sb09g005840 SORBIDRAFT_09g005840	Sorghum bicolor (Sorghum) (Sorghum vulgare)	GO:0001678~cellular glucose homeostasis;GO:0006096~glycolytic process	Sample_5_c33604_g4_i1	967.813	228.732	0.236339	-2.08107	0.0153536	0.901738	DOWN	tr|C5YUA1|C5YUA1_SORBI	459	97	400	62.43	87.15	11	1	480	1676	45	444	0	HK; hexokinase [EC:2.7.1.1]	Sb09g005840 SORBIDRAFT_09g005840	Sorghum bicolor (Sorghum) (Sorghum vulgare)	Amino sugar and nucleotide sugar metabolism [00520]; Galactose metabolism [00052]; Fructose and mannose metabolism [00051]; Glycolysis / Gluconeogenesis [00010]; Carbon metabolism [01200]; Starch and sucrose metabolism [00500]; Butirosin and neomycin biosynthesis[00524]	cell [GO:0005623]; ATP binding [GO:0005524]; glucose binding [GO:0005536]; hexokinase activity [GO:0004396]; cellular glucose homeostasis [GO:0001678]; glycolytic process [GO:0006096]	GO:0005524; GO:0005623; GO:0001678; GO:0005536; GO:0006096; GO:0004396	GO:0001678~cellular glucose homeostasis;GO:0006096~glycolytic process	Sample_5_c33604_g4_i1	967.813	228.732	0.236339	-2.08107	0.0153536	0.901738	DOWN	tr|C5YUA1|C5YUA1_SORBI	459	97	400	62.43
Sample_5_c29484_g1_i2	103.768	13.6266	-2.92886	0.0153668	1e-76	Si018569m.g	Setaria italica (Foxtail millet) (Panicum italicum)	GO:0009733~response to auxin	Sample_5_c29484_g1_i2	103.768	13.6266	0.131318	-2.92886	0.0153668	0.901738	DOWN	tr|K3YWC3|K3YWC3_SETIT	156	78.98	157	42.28	100	27	2	542	87	1	156	1e-76	SAUR; SAUR family protein	Si018569m.g	Setaria italica (Foxtail millet) (Panicum italicum)	Plant hormone signal transduction [04075]	response to auxin [GO:0009733]	GO:0009733	GO:0009733~response to auxin	Sample_5_c29484_g1_i2	103.768	13.6266	0.131318	-2.92886	0.0153668	0.901738	DOWN	tr|K3YWC3|K3YWC3_SETIT	156	78.98	157	42.28
Sample_6_c29465_g1_i1	29279.9	7249.35	-2.01399	0.0163245	0	NA	Zea mays (Maize)	GO:0006021~inositol biosynthetic process;GO:0008654~phospholipid biosynthetic process	Sample_6_c29465_g1_i1	29279.9	7249.35	0.247588	-2.01399	0.0163245	0.920934	DOWN	tr|B6T9P4|B6T9P4_MAIZE	510	99.02	510	64.1	100	5	0	1908	379	1	510	0	INO1; myo-inositol-1-phosphate synthase [EC:5.5.1.4]	NA	Zea mays (Maize)	Inositol phosphate metabolism [00562]	inositol-3-phosphate synthase activity [GO:0004512]; inositol biosynthetic process [GO:0006021]; phospholipid biosynthetic process [GO:0008654]	GO:0006021; GO:0004512; GO:0008654	GO:0006021~inositol biosynthetic process;GO:0008654~phospholipid biosynthetic process	Sample_6_c29465_g1_i1	29279.9	7249.35	0.247588	-2.01399	0.0163245	0.920934	DOWN	tr|B6T9P4|B6T9P4_MAIZE	510	99.02	510	64.1
Sample_5_c29781_g1_i1	439.728	96.3595	-2.19011	0.0179698	2e-172	Sb01g020170 SORBIDRAFT_01g020170	Sorghum bicolor (Sorghum) (Sorghum vulgare)	GO:0045132~meiotic chromosome segregation	Sample_5_c29781_g1_i1	439.728	96.3595	0.219134	-2.19011	0.0179698	0.952185	DOWN	tr|C5WZH1|C5WZH1_SORBI	315	88	300	46.49	95.24	29	2	142	1041	23	315	2e-172	ITPA; inosine triphosphate pyrophosphatase [EC:3.6.1.19]	Sb01g020170 SORBIDRAFT_01g020170	Sorghum bicolor (Sorghum) (Sorghum vulgare)	Pyrimidine metabolism [00240]; Purine metabolism [00230]	chromosome, centromeric region [GO:0000775]; nucleus [GO:0005634]; meiotic chromosome segregation [GO:0045132]	GO:0000775; GO:0045132; GO:0005634	GO:0045132~meiotic chromosome segregation	Sample_5_c29781_g1_i1	439.728	96.3595	0.219134	-2.19011	0.0179698	0.952185	DOWN	tr|C5WZH1|C5WZH1_SORBI	315	88	300	46.49
Sample_5_c31129_g1_i1	161.302	28.2265	-2.51464	0.019633	2e-133	Sb04g025930 SORBIDRAFT_04g025930	Sorghum bicolor (Sorghum) (Sorghum vulgare)	GO:0006168~adenine salvage;GO:0009116~nucleoside metabolic process	Sample_5_c31129_g1_i1	161.302	28.2265	0.174992	-2.51464	0.019633	0.995231	DOWN	tr|C5XXM4|C5XXM4_SORBI	223	89.66	232	51.67	100	10	2	250	942	5	223	2e-133	APRT; adenine phosphoribosyltransferase [EC:2.4.2.7]	Sb04g025930 SORBIDRAFT_04g025930	Sorghum bicolor (Sorghum) (Sorghum vulgare)	Purine metabolism [00230]	cytoplasm [GO:0005737]; adenine phosphoribosyltransferase activity [GO:0003999]; adenine salvage [GO:0006168]; nucleoside metabolic process [GO:0009116]	GO:0003999; GO:0006168; GO:0005737; GO:0009116	GO:0006168~adenine salvage;GO:0009116~nucleoside metabolic process	Sample_5_c31129_g1_i1	161.302	28.2265	0.174992	-2.51464	0.019633	0.995231	DOWN	tr|C5XXM4|C5XXM4_SORBI	223	89.66	232	51.67
Sample_6_c23506_g2_i1	703.771	170.332	-2.04675	0.0198097	1e-58	Sb04g035130 SORBIDRAFT_04g035130	Sorghum bicolor (Sorghum) (Sorghum vulgare)	GO:0006457~protein folding	Sample_6_c23506_g2_i1	703.771	170.332	0.242028	-2.04675	0.0198097	1	DOWN	tr|C5XTP4|C5XTP4_SORBI	174	84.52	155	65.03	89.08	17	2	444	1	1	155	1e-58	HSP20; HSP20 family protein	Sb04g035130 SORBIDRAFT_04g035130	Sorghum bicolor (Sorghum) (Sorghum vulgare)	Protein processing in endoplasmic reticulum [04141]	protein folding [GO:0006457]	GO:0006457	GO:0006457~protein folding	Sample_6_c23506_g2_i1	703.771	170.332	0.242028	-2.04675	0.0198097	1	DOWN	tr|C5XTP4|C5XTP4_SORBI	174	84.52	155	65.03
Sample_6_c29846_g1_i2	575.345	138.213	-2.05754	0.0215241	6e-70	Sb10g009090 SORBIDRAFT_10g009090	Sorghum bicolor (Sorghum) (Sorghum vulgare)	GO:0006457~protein folding;GO:0009644~response to high light intensity;GO:0042542~response to hydrogen peroxide	Sample_6_c29846_g1_i2	575.345	138.213	0.240226	-2.05754	0.0215241	1	DOWN	tr|C5Z7Y8|C5Z7Y8_SORBI	148	89.6	125	40.58	84.46	12	1	751	380	1	125	6e-70	HSP20; HSP20 family protein	Sb10g009090 SORBIDRAFT_10g009090	Sorghum bicolor (Sorghum) (Sorghum vulgare)	Protein processing in endoplasmic reticulum [04141]	peroxisomal matrix [GO:0005782]; protein folding [GO:0006457]; response to high light intensity [GO:0009644]; response to hydrogen peroxide [GO:0042542]	GO:0005782; GO:0006457; GO:0009644; GO:0042542	GO:0006457~protein folding;GO:0009644~response to high light intensity;GO:0042542~response to hydrogen peroxide	Sample_6_c29846_g1_i2	575.345	138.213	0.240226	-2.05754	0.0215241	1	DOWN	tr|C5Z7Y8|C5Z7Y8_SORBI	148	89.6	125	40.58
Sample_5_c20367_g1_i1	103.768	15.5733	-2.73621	0.0216584	3e-159	NA	Zea mays (Maize)	GO:0006633~fatty acid biosynthetic process	Sample_5_c20367_g1_i1	103.768	15.5733	0.150078	-2.73621	0.0216584	1	DOWN	tr|B6SZT4|B6SZT4_MAIZE	477	85.67	307	78.12	64.36	33	4	1178	261	181	477	3e-159	3-ketoacyl-CoA synthase (EC 2.3.1.-)	NA	Zea mays (Maize)	PATHWAY: Lipid metabolism; fatty acid biosynthesis. {ECO:0000256|PIRNR:PIRNR036417}.	integral component of membrane [GO:0016021]; transferase activity, transferring acyl groups other than amino-acyl groups [GO:0016747]; fatty acid biosynthetic process [GO:0006633]	GO:0006633; GO:0016021; GO:0016747	GO:0006633~fatty acid biosynthetic process	Sample_5_c20367_g1_i1	103.768	15.5733	0.150078	-2.73621	0.0216584	1	DOWN	tr|B6SZT4|B6SZT4_MAIZE	477	85.67	307	78.12
Sample_5_c33912_g2_i4	558.907	136.266	-2.03618	0.0231598	0	Sb02g010650 SORBIDRAFT_02g010650	Sorghum bicolor (Sorghum) (Sorghum vulgare)	GO:0005975~carbohydrate metabolic process	Sample_5_c33912_g2_i4	558.907	136.266	0.243808	-2.03618	0.0231598	1	DOWN	tr|C5X532|C5X532_SORBI	424	82.53	372	77.23	87.74	64	1	1400	285	53	423	0	E3.2.1.22B; alpha-galactosidase [EC:3.2.1.22]	Sb02g010650 SORBIDRAFT_02g010650	Sorghum bicolor (Sorghum) (Sorghum vulgare)	Glycerolipid metabolism [00561]; Glycosphingolipid biosynthesis - globo series [00603]; Galactose metabolism [00052]; Sphingolipid metabolism [00600]	raffinose alpha-galactosidase activity [GO:0052692]; carbohydrate metabolic process [GO:0005975]	GO:0005975; GO:0052692	GO:0005975~carbohydrate metabolic process	Sample_5_c33912_g2_i4	558.907	136.266	0.243808	-2.03618	0.0231598	1	DOWN	tr|C5X532|C5X532_SORBI	424	82.53	372	77.23
Sample_5_c55199_g1_i1	211.645	42.8265	-2.30507	0.0234844	1e-176	Sb02g009360 SORBIDRAFT_02g009360	Sorghum bicolor (Sorghum) (Sorghum vulgare)	GO:0005975~carbohydrate metabolic process	Sample_5_c55199_g1_i1	211.645	42.8265	0.202351	-2.30507	0.0234844	1	DOWN	tr|C5X3P2|C5X3P2_SORBI	297	95.85	289	80.13	97.31	12	0	1039	173	1	289	1e-176	E3.2.1.14; chitinase [EC:3.2.1.14]	Sb02g009360 SORBIDRAFT_02g009360	Sorghum bicolor (Sorghum) (Sorghum vulgare)	Amino sugar and nucleotide sugar metabolism [00520]	hydrolase activity, hydrolyzing O-glycosyl compounds [GO:0004553]; carbohydrate metabolic process [GO:0005975]	GO:0005975; GO:0004553	GO:0005975~carbohydrate metabolic process	Sample_5_c55199_g1_i1	211.645	42.8265	0.202351	-2.30507	0.0234844	1	DOWN	tr|C5X3P2|C5X3P2_SORBI	297	95.85	289	80.13
Sample_5_c33882_g1_i1	329.796	77.8663	-2.0825	0.0282229	4e-144	LOC100285676	Zea mays (Maize)	GO:0009052~pentose-phosphate shunt, non-oxidative branch	Sample_5_c33882_g1_i1	329.796	77.8663	0.236104	-2.0825	0.0282229	1	DOWN	tr|A0A096RMU6|A0A096RMU6_MAIZE	313	88.14	253	93.59	80.83	25	1	33	791	66	313	4e-144	rpiA; ribose 5-phosphate isomerase A [EC:5.3.1.6]	LOC100285676	Zea mays (Maize)	Pentose phosphate pathway [00030]; Carbon metabolism [01200]; Carbon fixation in photosynthetic organisms [00710]; Biosynthesis of amino acids [01230]	ribose-5-phosphate isomerase activity [GO:0004751]; pentose-phosphate shunt, non-oxidative branch [GO:0009052]	GO:0009052; GO:0004751	GO:0009052~pentose-phosphate shunt, non-oxidative branch	Sample_5_c33882_g1_i1	329.796	77.8663	0.236104	-2.0825	0.0282229	1	DOWN	tr|A0A096RMU6|A0A096RMU6_MAIZE	313	88.14	253	93.59
Sample_5_c24489_g1_i1	219.864	48.6664	-2.17561	0.0302652	0	Sb04g034160 SORBIDRAFT_04g034160	Sorghum bicolor (Sorghum) (Sorghum vulgare)	GO:0019344~cysteine biosynthetic process;GO:0015706~nitrate transport	Sample_5_c24489_g1_i1	219.864	48.6664	0.221348	-2.17561	0.0302652	1	DOWN	tr|C5XSV1|C5XSV1_SORBI	593	97.44	585	87.71	98.65	14	1	1935	184	1	585	0	nirA; ferredoxin-nitrite reductase [EC:1.7.7.1]	Sb04g034160 SORBIDRAFT_04g034160	Sorghum bicolor (Sorghum) (Sorghum vulgare)	Nitrogen metabolism [00910]	apoplast [GO:0048046]; chloroplast stroma [GO:0009570]; membrane [GO:0016020]; mitochondrion [GO:0005739]; heme binding [GO:0020037]; iron-sulfur cluster binding [GO:0051536]; nitrite reductase (NO-forming) activity [GO:0050421]; cysteine biosynthetic process [GO:0019344]; nitrate transport [GO:0015706]	GO:0048046; GO:0009570; GO:0019344; GO:0020037; GO:0051536; GO:0016020; GO:0005739; GO:0015706; GO:0050421	GO:0019344~cysteine biosynthetic process;GO:0015706~nitrate transport	Sample_5_c24489_g1_i1	219.864	48.6664	0.221348	-2.17561	0.0302652	1	DOWN	tr|C5XSV1|C5XSV1_SORBI	593	97.44	585	87.71
Sample_5_c24966_g1_i1	250.686	62.293	-2.00874	0.0398051	1e-149	Sb03g009000 SORBIDRAFT_03g009000	Sorghum bicolor (Sorghum) (Sorghum vulgare)	GO:0007034~vacuolar transport	Sample_5_c24966_g1_i1	250.686	62.293	0.24849	-2.00874	0.0398051	1	DOWN	tr|C5XF33|C5XF33_SORBI	230	98.26	230	68.93	100	4	0	867	178	1	230	1e-149	CHMP5; charged multivesicular body protein 5	Sb03g009000 SORBIDRAFT_03g009000	Sorghum bicolor (Sorghum) (Sorghum vulgare)	Endocytosis [04144]	intracellular [GO:0005622]; vacuolar transport [GO:0007034]	GO:0005622; GO:0007034	GO:0007034~vacuolar transport	Sample_5_c24966_g1_i1	250.686	62.293	0.24849	-2.00874	0.0398051	1	DOWN	tr|C5XF33|C5XF33_SORBI	230	98.26	230	68.93
Sample_5_c35422_g4_i1	78.0826	13.6266	-2.51858	0.0444961	2e-06	Zm.82483	Zea mays (Maize)	GO:0031408~oxylipin biosynthetic process	Sample_5_c35422_g4_i1	78.0826	13.6266	0.174515	-2.51858	0.0444961	1	DOWN	tr|A0A096Q153|A0A096Q153_MAIZE	950	87.1	31	12.6	3.26	4	0	285	377	61	91	2e-06	Lipoxygenase (EC 1.13.11.-)	Zm.82483	Zea mays (Maize)	PATHWAY: Lipid metabolism; oxylipin biosynthesis. {ECO:0000256|RuleBase:RU003975}.	metal ion binding [GO:0046872]; oxidoreductase activity, acting on single donors with incorporation of molecular oxygen, incorporation of two atoms of oxygen [GO:0016702]; oxylipin biosynthetic process [GO:0031408]	GO:0046872; GO:0016702; GO:0031408	GO:0031408~oxylipin biosynthetic process	Sample_5_c35422_g4_i1	78.0826	13.6266	0.174515	-2.51858	0.0444961	1	DOWN	tr|A0A096Q153|A0A096Q153_MAIZE	950	87.1	31	12.6
[truncated: 187 more columns]

## Sheet: Molecular Function - UP
Supplementary File. III: Molecular Function for Up-regulated unigenes in Erianthus arundinaceus, Saccharum spontaneum and cultivated variety
Unigene_ID	1 Expression	2 Expression	log2FoldChange	P Value	E-value	Gene Name	Organism Name	GO_MF
Sample_2_c36880_g1_i1	17.4356	234.004	3.74643	0.00422794	0	LOC100286258	Zea mays (Maize)	GO:0004425~indole-3-glycerol-phosphate synthase activity
Sample_2_c1679_g1_i1	195.279	1586.41	3.02216	0.00593992	3e-139	NA	Triticum aestivum (Wheat)	GO:0016747~transferase activity, transferring acyl groups other than amino-acyl groups
Sample_1_c17010_g1_i1	84.5626	574.686	2.76468	0.0146634	8e-34	Si016478m.g	Setaria italica (Foxtail millet) (Panicum italicum)	GO:0045548~phenylalanine ammonia-lyase activity
Sample_2_c29776_g1_i1	64.5117	435.89	2.75633	0.0172403	0	Sb04g034160 SORBIDRAFT_04g034160	Sorghum bicolor (Sorghum) (Sorghum vulgare)	GO:0020037~heme binding;GO:0051536~iron-sulfur cluster binding;GO:0050421~nitrite reductase (NO-forming) activity
Sample_2_c18879_g1_i1	3.48712	64.2364	4.20328	0.0173629	5e-19	LOC100281856	Zea mays (Maize)	GO:0045330~aspartyl esterase activity;GO:0004857~enzyme inhibitor activity;GO:0030599~pectinesterase activity
Sample_2_c24127_g1_i1	411.48	2411.16	2.55083	0.018103	3e-130	NA	Zea mays (Maize)	GO:0045548~phenylalanine ammonia-lyase activity
Sample_2_c22231_g1_i1	66.2553	430.155	2.69875	0.0195048	1e-63	NA	Zea mays (Maize)	GO:0045548~phenylalanine ammonia-lyase activity
Sample_2_c28174_g1_i1	36.6148	250.063	2.7718	0.0239071	1e-130	Sb04g025930 SORBIDRAFT_04g025930	Sorghum bicolor (Sorghum) (Sorghum vulgare)	GO:0003999~adenine phosphoribosyltransferase activity
Sample_2_c29354_g1_i2	622.451	3063.85	2.29931	0.0326207	0	LOC100283626	Zea mays (Maize)	GO:0020037~heme binding;GO:0004601~peroxidase activity
Sample_1_c28026_g1_i3	514.35	2466.22	2.26148	0.0343869	0	Sb09g027360 SORBIDRAFT_09g027360	Sorghum bicolor (Sorghum) (Sorghum vulgare)	GO:0000234~phosphoethanolamine N-methyltransferase activity
Sample_1_c19871_g1_i1	248.457	1183.79	2.25234	0.0353662	0	SHCRBa_029_J02_R_60	Saccharum hybrid cultivar R570	GO:0046872~metal ion binding;GO:0016702~oxidoreductase activity, acting on single donors with incorporation of molecular oxygen, incorporation of two atoms of oxygen
Sample_2_c20849_g1_i1	994.701	4803.97	2.27189	0.038272	0	Zm.137324	Zea mays (Maize)	GO:0046872~metal ion binding;GO:0030570~pectate lyase activity
Sample_1_c21205_g1_i1	1161.21	5508.27	2.24597	0.0420327	0	Zm.137324	Zea mays (Maize)	GO:0046872~metal ion binding;GO:0030570~pectate lyase activity
Sample_2_c15245_g1_i1	1543.05	7262.16	2.23461	0.0470431	3e-110	NA	Zea mays (Maize)	GO:0005524~ATP binding;GO:0016874~ligase activity
Sample_1_c24731_g1_i1	1159.47	5224.94	2.17195	0.0481062	2e-149	NA	Zea mays (Maize)	GO:0016740~transferase activity
Sample_1_c29546_g1_i1	335.635	1428.11	2.08914	0.0488659	0	LOC100285202	Zea mays (Maize)	GO:0004560~alpha-L-fucosidase activity
Sample_1_c17061_g1_i1	589.323	2512.1	2.09176	0.0492434	5e-118	IDP2456 ZEAMMB73_214558	Zea mays (Maize)	GO:0010181~FMN binding;GO:0016491~oxidoreductase activity
Unigene_ID	3 Expression	4 Expression	log2FoldChange	P Value	E-value	Gene Name	Organism Name	GO_MF
Sample_4_c23770_g5_i1	12.4083	1356.35	6.77228	0.000727897	7e-176	NA	Zea mays (Maize)	GO:0016760~cellulose synthase (UDP-forming) activity;GO:0008270~zinc ion binding
Sample_4_c24158_g1_i2	95.9577	2884.36	4.90971	0.00694478	0	LOC100280232	Zea mays (Maize)	GO:0016760~cellulose synthase (UDP-forming) activity;GO:0008270~zinc ion binding
Sample_4_c23770_g6_i1	68.6594	2041.78	4.89422	0.00713922	0	Zm.67746	Zea mays (Maize)	GO:0016760~cellulose synthase (UDP-forming) activity;GO:0008270~zinc ion binding
Sample_4_c24158_g1_i1	239.894	6940.1	4.85449	0.00890243	0	cesa7	Zea mays (Maize)	GO:0016760~cellulose synthase (UDP-forming) activity;GO:0008270~zinc ion binding
Sample_4_c24394_g1_i1	107.539	2375.42	4.46526	0.0122775	0	SHCRBa_026_K06_F_10	Saccharum hybrid cultivar R570	GO:0005524~ATP binding;GO:0008878~glucose-1-phosphate adenylyltransferase activity
Sample_4_c10633_g1_i5	9.92665	327.603	5.0445	0.0129225	0	Sb05g022290 SORBIDRAFT_05g022290	Sorghum bicolor (Sorghum) (Sorghum vulgare)	GO:0010333~terpene synthase activity
Sample_4_c24200_g2_i1	558.374	14733.7	4.72174	0.0143051	0	Si028770m.g	Setaria italica (Foxtail millet) (Panicum italicum)	GO:0016760~cellulose synthase (UDP-forming) activity;GO:0008270~zinc ion binding
Sample_4_c23503_g1_i1	44.6699	867.966	4.28026	0.0183354	0	Sb02g039230 SORBIDRAFT_02g039230	Sorghum bicolor (Sorghum) (Sorghum vulgare)	GO:0016747~transferase activity, transferring acyl groups other than amino-acyl groups
Sample_3_c40304_g1_i1	321.789	5612.77	4.12453	0.0208135	0	Sb01g002050 SORBIDRAFT_01g002050	Sorghum bicolor (Sorghum) (Sorghum vulgare)	GO:0016760~cellulose synthase (UDP-forming) activity;GO:0008270~zinc ion binding
Sample_4_c22382_g1_i6	134.01	2154.2	4.00674	0.0219627	0	Sb02g034590 SORBIDRAFT_02g034590	Sorghum bicolor (Sorghum) (Sorghum vulgare)	GO:0051539~4 iron, 4 sulfur cluster binding;GO:0003994~aconitate hydratase activity;GO:0005507~copper ion binding
Sample_4_c20928_g1_i1	110.848	1780.66	4.00576	0.02225	0	Sb03g047200 SORBIDRAFT_03g047200	Sorghum bicolor (Sorghum) (Sorghum vulgare)	GO:0003824~catalytic activity;GO:0050662~coenzyme binding
Sample_4_c18231_g1_i2	51.2877	884.89	4.10881	0.0223494	2e-43	Si019385m.g	Setaria italica (Foxtail millet) (Panicum italicum)	GO:0045548~phenylalanine ammonia-lyase activity
Sample_4_c20868_g1_i4	97.6121	1552.18	3.9911	0.0229894	0	Sb01g019520 SORBIDRAFT_01g019520	Sorghum bicolor (Sorghum) (Sorghum vulgare)	GO:0016747~transferase activity, transferring acyl groups other than amino-acyl groups
Sample_4_c23882_g1_i1	46.3244	796.643	4.10409	0.0231836	0	Sb06g003290 SORBIDRAFT_06g003290	Sorghum bicolor (Sorghum) (Sorghum vulgare)	GO:0016874~ligase activity;GO:0004842~ubiquitin-protein transferase activity
Sample_4_c20716_g1_i2	14.89	320.35	4.42723	0.0245107	0	Sb09g018630 SORBIDRAFT_09g018630	Sorghum bicolor (Sorghum) (Sorghum vulgare)	GO:0016149~translation release factor activity, codon specific
Sample_4_c22382_g1_i5	122.429	1845.94	3.91434	0.0248434	0	Sb02g034590 SORBIDRAFT_02g034590	Sorghum bicolor (Sorghum) (Sorghum vulgare)	GO:0051539~4 iron, 4 sulfur cluster binding;GO:0003994~aconitate hydratase activity;GO:0005507~copper ion binding
Sample_3_c40304_g2_i1	266.365	3888.92	3.86789	0.0268091	0	Sb09g005280 SORBIDRAFT_09g005280	Sorghum bicolor (Sorghum) (Sorghum vulgare)	GO:0016760~cellulose synthase (UDP-forming) activity;GO:0008270~zinc ion binding
Sample_4_c19890_g3_i1	119.12	1669.44	3.80888	0.0285236	0	Si028761m.g	Setaria italica (Foxtail millet) (Panicum italicum)	GO:0016760~cellulose synthase (UDP-forming) activity;GO:0008270~zinc ion binding
Sample_4_c21351_g1_i1	537.694	8109.08	3.91468	0.0296032	0	cl1052_1	Zea mays (Maize)	GO:0004553~hydrolase activity, hydrolyzing O-glycosyl compounds
Sample_4_c25206_g1_i1	103.403	1392.61	3.75145	0.0312323	0	SHCRBa_029_J02_R_60	Saccharum hybrid cultivar R570	GO:0046872~metal ion binding;GO:0016702~oxidoreductase activity, acting on single donors with incorporation of molecular oxygen, incorporation of two atoms of oxygen
Sample_4_c6811_g2_i1	4.13611	129.349	4.96685	0.0333726	0	SHCRBa_014_A20_F_120	Saccharum hybrid cultivar R570	GO:0003676~nucleic acid binding
Sample_4_c9341_g1_i1	9.92665	204.298	4.36323	0.0354843	4e-110	NA	Hordeum vulgare var. distichum (Domesticated barley)	GO:0016760~cellulose synthase (UDP-forming) activity;GO:0008270~zinc ion binding
Sample_4_c24481_g2_i1	99.2665	1251.18	3.65583	0.0355767	0	Sb06g030350 SORBIDRAFT_06g030350	Sorghum bicolor (Sorghum) (Sorghum vulgare)	GO:0005524~ATP binding;GO:0042626~ATPase activity, coupled to transmembrane movement of substances
Sample_4_c14331_g1_i2	19.0261	309.47	4.02375	0.037575	0	P0417F02.11 P0589E08.30	Oryza sativa subsp. japonica (Rice)	GO:0043531~ADP binding
Sample_4_c18462_g1_i1	1225.94	18646.8	3.92696	0.0388516	0	Endoglucanase 10	Saccharum hybrid cultivar R570	GO:0008810~cellulase activity
Sample_4_c22056_g1_i3	43.0155	569.376	3.72645	0.0397158	0	Sb06g022500 SORBIDRAFT_06g022500	Sorghum bicolor (Sorghum) (Sorghum vulgare)	GO:0004553~hydrolase activity, hydrolyzing O-glycosyl compounds
Sample_4_c23466_g1_i1	34.7433	476.293	3.77704	0.040029	0	Sb02g014910 SORBIDRAFT_02g014910	Sorghum bicolor (Sorghum) (Sorghum vulgare)	GO:0003824~catalytic activity;GO:0050662~coenzyme binding
Sample_4_c24565_g1_i3	210.114	2357.29	3.48788	0.0414934	0	SHCRBa_082_J13_F_70	Saccharum hybrid cultivar R570	GO:0003844~1,4-alpha-glucan branching enzyme activity;GO:0043169~cation binding;GO:0004553~hydrolase activity, hydrolyzing O-glycosyl compounds
Sample_3_c40304_g1_i3	797.441	9575.43	3.58589	0.045565	0	Sb01g002050 SORBIDRAFT_01g002050	Sorghum bicolor (Sorghum) (Sorghum vulgare)	GO:0016760~cellulose synthase (UDP-forming) activity;GO:0008270~zinc ion binding
Sample_4_c23668_g1_i1	209.287	2197.72	3.39245	0.046568	0	Si034107m.g	Setaria italica (Foxtail millet) (Panicum italicum)	GO:0005524~ATP binding;GO:0008553~hydrogen-exporting ATPase activity, phosphorylative mechanism;GO:0046872~metal ion binding
Sample_4_c14886_g1_i1	21.5078	299.799	3.80107	0.0476952	0	Sb05g006470 SORBIDRAFT_05g006470	Sorghum bicolor (Sorghum) (Sorghum vulgare)	GO:0000287~magnesium ion binding;GO:0010333~terpene synthase activity
Sample_4_c25219_g1_i1	228.313	2293.22	3.32829	0.0502574	0	Sb07g018840 SORBIDRAFT_07g018840	Sorghum bicolor (Sorghum) (Sorghum vulgare)	GO:0003978~UDP-glucose 4-epimerase activity
Unigene_ID	5 Expression	6 Expression	log2FoldChange	P Value	E-value	Gene Name	Organism Name	GO_MF
Sample_6_c6017_g1_i1	40.0687	447.731	3.48209	0.000453047	0	cox1	Closterium baillyanum	GO:0005507~copper ion binding;GO:0004129~cytochrome-c oxidase activity;GO:0020037~heme binding;GO:0005506~iron ion binding
Sample_6_c16653_g1_i1	2.0548	44.7731	4.44556	0.0132317	0	NA	Saccharum hybrid cultivar FN-41	GO:0004553~hydrolase activity, hydrolyzing O-glycosyl compounds
Sample_6_c21266_g1_i1	8.21922	70.0797	3.09192	0.0225261	0	Sb07g002550 SORBIDRAFT_07g002550	Sorghum bicolor (Sorghum) (Sorghum vulgare)	GO:0003824~catalytic activity
Sample_6_c33112_g1_i1	86.3018	361.105	2.06496	0.0279466	0	Sb06g022410 SORBIDRAFT_06g022410	Sorghum bicolor (Sorghum) (Sorghum vulgare)	GO:0004553~hydrolase activity, hydrolyzing O-glycosyl compounds
Sample_6_c27937_g1_i1	69.8634	280.319	2.00446	0.0375983	0	Sb01g015000 SORBIDRAFT_01g015000	Sorghum bicolor (Sorghum) (Sorghum vulgare)	GO:0008889~glycerophosphodiester phosphodiesterase activity
Sample_6_c43031_g1_i1	2.0548	33.0932	4.00946	0.0397832	3e-42	NA	Hordeum vulgare var. distichum (Domesticated barley)	GO:0020037~heme binding;GO:0046872~metal ion binding;GO:0016717~oxidoreductase activity, acting on paired donors, with oxidation of a pair of donors resulting in the reduction of molecular oxygen to two molecules of water
Sample_6_c18154_g1_i1	16.4384	91.4929	2.47659	0.0399259	0	Sb01g002760 SORBIDRAFT_01g002760	Sorghum bicolor (Sorghum) (Sorghum vulgare)	GO:0004049~anthranilate synthase activity
Sample_6_c18769_g1_i2	17.4658	89.5462	2.3581	0.0495825	0	Sb05g005950 SORBIDRAFT_05g005950	Sorghum bicolor (Sorghum) (Sorghum vulgare)	GO:0043531~ADP binding
Sample_6_c20309_g1_i1	12.3288	71.053	2.52686	0.0499551	0	Si038959m.g	Setaria italica (Foxtail millet) (Panicum italicum)	GO:0003824~catalytic activity
Sample_6_c47449_g1_i1	22.6029	107.066	2.24393	0.050143	0	Sb03g010230 SORBIDRAFT_03g010230	Sorghum bicolor (Sorghum) (Sorghum vulgare)	GO:0020037~heme binding;GO:0046872~metal ion binding;GO:0004601~peroxidase activity

## Sheet: Molecular Function - Down
Supplementary File. III: Molecular Function for Down-regulated unigenes in Erianthus arundinaceus, Saccharum spontaneum and cultivated variety
Unigene_ID	1 Expression	2 Expression	log2FoldChange	P Value	E-value	Gene Name	Organism Name	GO_MF
Sample_1_c25966_g1_i1	16594.3	9.17663	-10.8204	3.60493e-10	0	Si013704m.g	Setaria italica (Foxtail millet) (Panicum italicum)	GO:0004556~alpha-amylase activity;GO:0005509~calcium ion binding
Sample_1_c24078_g1_i2	1123.72	11.4708	-6.61418	8.12074e-07	0	Sb01g044900 SORBIDRAFT_01g044900	Sorghum bicolor (Sorghum) (Sorghum vulgare)	GO:0003824~catalytic activity;GO:0050662~coenzyme binding
Sample_1_c17842_g2_i1	819.473	6.88247	-6.89563	8.1712e-07	6e-152	Sb02g005750 SORBIDRAFT_02g005750	Sorghum bicolor (Sorghum) (Sorghum vulgare)	GO:0031418~L-ascorbic acid binding;GO:0005506~iron ion binding;GO:0016705~oxidoreductase activity, acting on paired donors, with incorporation or reduction of molecular oxygen
Sample_1_c28039_g1_i1	631.169	6.88247	-6.51895	3.21297e-06	0	THI1-2 Sb02g040060	Sorghum bicolor (Sorghum) (Sorghum vulgare)	GO:0046872~metal ion binding
Sample_1_c27507_g1_i4	727.064	9.17663	-6.30797	3.58591e-06	0	LIP	Zea mays (Maize)	GO:0004474~malate synthase activity
Sample_1_c27106_g2_i2	313.841	2.29416	-7.09592	1.03084e-05	5e-134	Sb02g011210 SORBIDRAFT_02g011210	Sorghum bicolor (Sorghum) (Sorghum vulgare)	GO:0016765~transferase activity, transferring alkyl or aryl (other than methyl) groups
Sample_1_c27106_g2_i4	306.866	2.29416	-7.0635	1.16009e-05	1e-130	Sb02g011210 SORBIDRAFT_02g011210	Sorghum bicolor (Sorghum) (Sorghum vulgare)	GO:0016765~transferase activity, transferring alkyl or aryl (other than methyl) groups
Sample_1_c24302_g1_i1	3287.48	110.12	-4.89984	4.60132e-05	4e-153	NA	Zea mays (Maize)	GO:0009001~serine O-acetyltransferase activity
Sample_1_c25005_g1_i2	280.713	4.58831	-5.93499	7.23211e-05	9e-37	Si019495m.g	Setaria italica (Foxtail millet) (Panicum italicum)	GO:0016531~copper chaperone activity
Sample_1_c27507_g1_i2	1473.31	59.6481	-4.62644	9.86925e-05	0	Sb06g020720 SORBIDRAFT_06g020720	Sorghum bicolor (Sorghum) (Sorghum vulgare)	GO:0004474~malate synthase activity
Sample_1_c29156_g2_i2	5782.52	223.68	-4.69219	0.000116159	0	NA	Zea mays (Maize)	GO:0020037~heme binding;GO:0046872~metal ion binding;GO:0004601~peroxidase activity
Sample_1_c24872_g1_i1	10292.2	360.183	-4.83668	0.000146864	0	Sb09g023060 SORBIDRAFT_09g023060	Sorghum bicolor (Sorghum) (Sorghum vulgare)	GO:0016831~carboxy-lyase activity;GO:0000287~magnesium ion binding;GO:0030976~thiamine pyrophosphate binding
Sample_1_c27106_g2_i1	343.481	9.17663	-5.22612	0.000150943	7e-172	Sb02g011210 SORBIDRAFT_02g011210	Sorghum bicolor (Sorghum) (Sorghum vulgare)	GO:0016765~transferase activity, transferring alkyl or aryl (other than methyl) groups
Sample_1_c27479_g1_i2	4672.74	214.504	-4.44519	0.000190074	0	Sb04g036230 SORBIDRAFT_04g036230	Sorghum bicolor (Sorghum) (Sorghum vulgare)	GO:0009678~hydrogen-translocating pyrophosphatase activity;GO:0004427~inorganic diphosphatase activity
Sample_1_c29829_g1_i2	391.429	12.6179	-4.95521	0.00020015	0	Zm.29571	Zea mays (Maize)	GO:0046872~metal ion binding;GO:0016702~oxidoreductase activity, acting on single donors with incorporation of molecular oxygen, incorporation of two atoms of oxygen
Sample_1_c20761_g1_i3	180.458	3.44124	-5.7126	0.000341845	0	Sb04g036880 SORBIDRAFT_04g036880	Sorghum bicolor (Sorghum) (Sorghum vulgare)	GO:0016747~transferase activity, transferring acyl groups other than amino-acyl groups
Sample_1_c30136_g1_i4	1808.94	112.414	-4.00826	0.000481247	0	Sb04g035220 SORBIDRAFT_04g035220	Sorghum bicolor (Sorghum) (Sorghum vulgare)	GO:0016491~oxidoreductase activity
Sample_1_c16281_g1_i1	350.455	16.0591	-4.44777	0.000668087	0	Sb03g032030 SORBIDRAFT_03g032030	Sorghum bicolor (Sorghum) (Sorghum vulgare)	GO:0005524~ATP binding;GO:0042626~ATPase activity, coupled to transmembrane movement of substances
Sample_1_c25197_g1_i5	2842.87	192.709	-3.88285	0.000684978	5e-180	Sb01g020210 SORBIDRAFT_01g020210	Sorghum bicolor (Sorghum) (Sorghum vulgare)	GO:0008270~zinc ion binding
Sample_1_c30136_g1_i1	1840.33	127.326	-3.85337	0.000721397	0	Sb04g035220 SORBIDRAFT_04g035220	Sorghum bicolor (Sorghum) (Sorghum vulgare)	GO:0016491~oxidoreductase activity
Sample_1_c25197_g1_i2	3144.51	220.239	-3.83569	0.000795463	2e-174	IDP190	Zea mays (Maize)	GO:0008270~zinc ion binding
Sample_1_c29829_g1_i1	387.942	20.6474	-4.23181	0.000902158	0	Zm.29571	Zea mays (Maize)	GO:0046872~metal ion binding;GO:0016702~oxidoreductase activity, acting on single donors with incorporation of molecular oxygen, incorporation of two atoms of oxygen
Sample_1_c29300_g1_i2	2996.31	222.533	-3.75109	0.000979749	0	NA	Zea mays (Maize)	GO:0020037~heme binding;GO:0046872~metal ion binding;GO:0004601~peroxidase activity
Sample_1_c28017_g5_i1	1604.07	122.737	-3.70809	0.00107275	0	Sb03g003760 SORBIDRAFT_03g003760	Sorghum bicolor (Sorghum) (Sorghum vulgare)	GO:0016758~transferase activity, transferring hexosyl groups
Sample_1_c30136_g1_i3	2169.86	168.621	-3.68575	0.00111069	0	Sb04g035220 SORBIDRAFT_04g035220	Sorghum bicolor (Sorghum) (Sorghum vulgare)	GO:0016491~oxidoreductase activity
Sample_1_c31076_g1_i1	2903.03	227.122	-3.67602	0.0011823	0	Sb07g020270 SORBIDRAFT_07g020270	Sorghum bicolor (Sorghum) (Sorghum vulgare)	GO:0003824~catalytic activity
Sample_1_c12816_g1_i1	153.433	4.58831	-5.0635	0.00119783	1e-117	Si030771m.g	Setaria italica (Foxtail millet) (Panicum italicum)	GO:0016627~oxidoreductase activity, acting on the CH-CH group of donors
Sample_1_c19003_g1_i1	147.331	4.58831	-5.00495	0.00141866	0	ACS2	Saccharum hybrid cultivar SP80-3280	GO:0003824~catalytic activity;GO:0030170~pyridoxal phosphate binding
Sample_1_c14166_g2_i1	133.382	4.58831	-4.86146	0.00212744	2e-44	Sb07g027760 SORBIDRAFT_07g027760	Sorghum bicolor (Sorghum) (Sorghum vulgare)	GO:0046872~metal ion binding;GO:0016702~oxidoreductase activity, acting on single donors with incorporation of molecular oxygen, incorporation of two atoms of oxygen
Sample_1_c28823_g1_i1	2795.8	273.005	-3.35626	0.00266185	0	NA	Oryza barthii	GO:0005524~ATP binding;GO:0046872~metal ion binding;GO:0004637~phosphoribosylamine-glycine ligase activity
Sample_1_c23006_g2_i1	125.536	4.58831	-4.774	0.00270657	0	NA	Arundo donax (Giant reed) (Donax arundinaceus)	GO:0043531~ADP binding
Sample_1_c29300_g1_i1	3152.36	314.3	-3.32622	0.00294821	0	NA	Zea mays (Maize)	GO:0020037~heme binding;GO:0046872~metal ion binding;GO:0004601~peroxidase activity
Sample_1_c25462_g1_i1	8102.32	736.425	-3.45973	0.003384	6e-155	Sb08g022140 SORBIDRAFT_08g022140	Sorghum bicolor (Sorghum) (Sorghum vulgare)	GO:0016702~oxidoreductase activity, acting on single donors with incorporation of molecular oxygen, incorporation of two atoms of oxygen
Sample_1_c17688_g1_i1	1549.15	165.179	-3.22937	0.003613	0	Sb03g030100 SORBIDRAFT_03g030100	Sorghum bicolor (Sorghum) (Sorghum vulgare)	GO:0004553~hydrolase activity, hydrolyzing O-glycosyl compounds
Sample_1_c29267_g1_i2	2593.54	283.328	-3.19438	0.00394449	0	Sb01g035380 SORBIDRAFT_01g035380	Sorghum bicolor (Sorghum) (Sorghum vulgare)	GO:0003978~UDP-glucose 4-epimerase activity
Sample_2_c19678_g2_i1	581.477	56.2069	-3.3709	0.00394936	2e-154	NA	Arundo donax (Giant reed) (Donax arundinaceus)	GO:0045158~electron transporter, transferring electrons within cytochrome b6/f complex of photosystem II activity;GO:0020037~heme binding;GO:0005506~iron ion binding;GO:0016491~oxidoreductase activity
Sample_1_c16872_g1_i3	2740	316.594	-3.11347	0.00485927	0	psaA	Oryza sativa subsp. japonica (Rice)	GO:0051539~4 iron, 4 sulfur cluster binding;GO:0016168~chlorophyll binding;GO:0009055~electron carrier activity;GO:0000287~magnesium ion binding;GO:0016491~oxidoreductase activity
Sample_1_c25550_g1_i1	9213.84	938.31	-3.29567	0.00540961	0	Si035074m.g	Setaria italica (Foxtail millet) (Panicum italicum)	GO:0003824~catalytic activity;GO:0030170~pyridoxal phosphate binding
Sample_1_c25954_g1_i1	265.893	22.9416	-3.53481	0.00573444	0	Zm.18633	Zea mays (Maize)	GO:0004553~hydrolase activity, hydrolyzing O-glycosyl compounds
Sample_1_c25512_g1_i1	1576.18	192.709	-3.03193	0.00584034	0	Sb02g033430 SORBIDRAFT_02g033430	Sorghum bicolor (Sorghum) (Sorghum vulgare)	GO:0016810~hydrolase activity, acting on carbon-nitrogen (but not peptide) bonds
Sample_1_c28343_g1_i1	4652.69	542.568	-3.10019	0.00586628	0	psbB	Sorghum timorense	GO:0016168~chlorophyll binding;GO:0045156~electron transporter, transferring electrons within the cyclic electron transport pathway of photosynthesis activity
Sample_1_c16872_g1_i2	2744.36	355.594	-2.94817	0.00726945	0	psaA	Oryza sativa subsp. japonica (Rice)	GO:0051539~4 iron, 4 sulfur cluster binding;GO:0016168~chlorophyll binding;GO:0009055~electron carrier activity;GO:0000287~magnesium ion binding;GO:0016491~oxidoreductase activity
Sample_1_c16872_g1_i4	2969.28	387.713	-2.93705	0.00757237	0	psaA	Oryza sativa subsp. japonica (Rice)	GO:0051539~4 iron, 4 sulfur cluster binding;GO:0016168~chlorophyll binding;GO:0009055~electron carrier activity;GO:0000287~magnesium ion binding;GO:0016491~oxidoreductase activity
Sample_1_c23423_g1_i2	503.889	59.6481	-3.07856	0.00825155	0	Sb01g004670 SORBIDRAFT_01g004670	Sorghum bicolor (Sorghum) (Sorghum vulgare)	GO:0031418~L-ascorbic acid binding;GO:0005506~iron ion binding;GO:0016705~oxidoreductase activity, acting on paired donors, with incorporation or reduction of molecular oxygen
Sample_1_c29829_g2_i2	155.177	12.6179	-3.62037	0.00977949	3e-112	Sb07g027760 SORBIDRAFT_07g027760	Sorghum bicolor (Sorghum) (Sorghum vulgare)	GO:0046872~metal ion binding;GO:0016702~oxidoreductase activity, acting on single donors with incorporation of molecular oxygen, incorporation of two atoms of oxygen
Sample_1_c31038_g1_i1	5563.7	754.778	-2.88192	0.0105761	0	Sb03g025720 SORBIDRAFT_03g025720	Sorghum bicolor (Sorghum) (Sorghum vulgare)	GO:0005524~ATP binding;GO:0003824~catalytic activity;GO:0046872~metal ion binding
Sample_1_c30446_g1_i2	765.423	110.12	-2.79719	0.0121838	0	SHCRBa_073_J10_R_20	Saccharum hybrid cultivar R570	GO:0016671~oxidoreductase activity, acting on a sulfur group of donors, disulfide as acceptor;GO:0003756~protein disulfide isomerase activity
Sample_2_c19678_g1_i2	599.784	84.8838	-2.82088	0.0129277	1e-107	petD D176_074	Najas flexilis	GO:0045158~electron transporter, transferring electrons within cytochrome b6/f complex of photosystem II activity;GO:0045156~electron transporter, transferring electrons within the cyclic electron transport pathway of photosynthesis activity;GO:0016491~oxidoreductase activity
Sample_1_c18246_g1_i1	1481.15	229.416	-2.69069	0.0131571	0	Sb05g021030 SORBIDRAFT_05g021030	Sorghum bicolor (Sorghum) (Sorghum vulgare)	GO:0001047~core promoter binding
Sample_1_c12566_g1_i1	2206.47	344.124	-2.68074	0.013364	0	Sb07g020640 SORBIDRAFT_07g020640	Sorghum bicolor (Sorghum) (Sorghum vulgare)	GO:0050897~cobalt ion binding;GO:0016874~ligase activity;GO:0008270~zinc ion binding
Sample_1_c27880_g2_i1	1208.29	195.003	-2.63139	0.0154921	0	LOC100382596	Zea mays (Maize)	GO:0042132~fructose 1,6-bisphosphate 1-phosphatase activity
Sample_1_c15720_g2_i1	146.459	14.912	-3.29595	0.0173102	3e-17	Sb10g009410 SORBIDRAFT_10g009410	Sorghum bicolor (Sorghum) (Sorghum vulgare)	GO:0016747~transferase activity, transferring acyl groups other than amino-acyl groups
Sample_1_c24122_g1_i1	205.74	25.2357	-3.02728	0.0186564	0	Sb02g030500 SORBIDRAFT_02g030500	Sorghum bicolor (Sorghum) (Sorghum vulgare)	GO:0003978~UDP-glucose 4-epimerase activity
Sample_1_c26337_g1_i1	348.712	50.4715	-2.7885	0.018888	3e-125	Sb02g004440 SORBIDRAFT_02g004440	Sorghum bicolor (Sorghum) (Sorghum vulgare)	GO:0003824~catalytic activity
Sample_1_c21414_g1_i1	169.125	19.5003	-3.11652	0.0196281	3e-47	Si006329m.g	Setaria italica (Foxtail millet) (Panicum italicum)	GO:0016747~transferase activity, transferring acyl groups other than amino-acyl groups
Sample_1_c27929_g1_i3	1415.77	254.651	-2.47499	0.0215135	0	LOC100274074 ZEAMMB73_718545	Zea mays (Maize)	GO:0016811~hydrolase activity, acting on carbon-nitrogen (but not peptide) bonds, in linear amides
Sample_1_c30096_g1_i1	433.275	71.1189	-2.60698	0.0237199	0	Zm.3042 ZEAMMB73_753506	Zea mays (Maize)	GO:0003824~catalytic activity
Sample_1_c30812_g1_i1	252.816	36.7065	-2.78398	0.0238781	0	Sb08g020810 SORBIDRAFT_08g020810	Sorghum bicolor (Sorghum) (Sorghum vulgare)	GO:0005524~ATP binding;GO:0004075~biotin carboxylase activity;GO:0050897~cobalt ion binding
Sample_1_c23342_g1_i1	82.8191	6.88247	-3.58896	0.0243399	1e-158	Sb01g036330 SORBIDRAFT_01g036330	Sorghum bicolor (Sorghum) (Sorghum vulgare)	GO:0003735~structural constituent of ribosome
Sample_1_c15071_g1_i1	163.895	20.6474	-2.98874	0.0248116	0	NA	Zea mays (Maize)	GO:0016491~oxidoreductase activity;GO:0008270~zinc ion binding
Sample_1_c15074_g1_i1	1165.57	220.239	-2.40389	0.0257591	0	petA	Sorghum timorense	GO:0009055~electron carrier activity;GO:0020037~heme binding;GO:0005506~iron ion binding
Sample_1_c28192_g1_i1	525.683	95.2075	-2.46505	0.0286894	0	LOC100274017 ZEAMMB73_001159	Zea mays (Maize)	GO:0016747~transferase activity, transferring acyl groups other than amino-acyl groups
Sample_1_c28192_g1_i2	814.242	157.15	-2.37332	0.0296667	0	LOC100274017 ZEAMMB73_001159	Zea mays (Maize)	GO:0016747~transferase activity, transferring acyl groups other than amino-acyl groups
Sample_1_c30480_g1_i1	2690.31	534.539	-2.33141	0.0298992	0	Si028990m.g	Setaria italica (Foxtail millet) (Panicum italicum)	GO:0005524~ATP binding
Sample_1_c28133_g1_i1	610.246	114.708	-2.41143	0.0300882	0	NA	Zea mays (Maize)	GO:0005524~ATP binding;GO:0043295~glutathione binding;GO:0004363~glutathione synthase activity;GO:0000287~magnesium ion binding
Sample_1_c27866_g1_i1	568.4	107.825	-2.39821	0.031745	0	Sb07g028620 SORBIDRAFT_07g028620	Sorghum bicolor (Sorghum) (Sorghum vulgare)	GO:0003824~catalytic activity
Sample_1_c27441_g1_i1	900.549	183.533	-2.29477	0.0340818	0	Sb03g037550 SORBIDRAFT_03g037550	Sorghum bicolor (Sorghum) (Sorghum vulgare)	GO:0016810~hydrolase activity, acting on carbon-nitrogen (but not peptide) bonds
Sample_1_c21256_g2_i1	4731.15	953.222	-2.31131	0.0351032	0	NA	Zea mays (Maize)	GO:0042132~fructose 1,6-bisphosphate 1-phosphatase activity
Sample_1_c29589_g2_i1	277.226	48.1773	-2.52464	0.0355627	0	Sb01g046585 SORBIDRAFT_01g046585	Sorghum bicolor (Sorghum) (Sorghum vulgare)	GO:0008408~3'-5' exonuclease activity;GO:0003676~nucleic acid binding;GO:0000166~nucleotide binding
Sample_1_c29758_g2_i3	141.228	20.6474	-2.774	0.0394364	0	Sb03g037780 SORBIDRAFT_03g037780	Sorghum bicolor (Sorghum) (Sorghum vulgare)	GO:0004553~hydrolase activity, hydrolyzing O-glycosyl compounds
Sample_1_c24122_g1_i2	151.69	22.9416	-2.72509	0.0399665	0	Sb02g030500 SORBIDRAFT_02g030500	Sorghum bicolor (Sorghum) (Sorghum vulgare)	GO:0003978~UDP-glucose 4-epimerase activity
Sample_1_c27929_g1_i1	399.275	78.0013	-2.35581	0.0399683	0	LOC100274074 ZEAMMB73_718545	Zea mays (Maize)	GO:0016811~hydrolase activity, acting on carbon-nitrogen (but not peptide) bonds, in linear amides
Sample_2_c17701_g1_i1	364.404	71.1189	-2.35723	0.04157	0	Sb01g000580 SORBIDRAFT_01g000580	Sorghum bicolor (Sorghum) (Sorghum vulgare)	GO:0005506~iron ion binding;GO:0016491~oxidoreductase activity
Sample_1_c20761_g3_i1	132.511	19.5003	-2.76454	0.0422245	2e-29	Zm.40333	Zea mays (Maize)	GO:0016747~transferase activity, transferring acyl groups other than amino-acyl groups
Sample_1_c25168_g1_i2	4693.66	1011.72	-2.2139	0.0428989	0	NA	Zea mays (Maize)	GO:0004347~glucose-6-phosphate isomerase activity
Sample_1_c27737_g1_i1	594.554	126.179	-2.23634	0.0430041	0	Zm.73210 ZEAMMB73_601161	Zea mays (Maize)	GO:0031071~cysteine desulfurase activity;GO:0030170~pyridoxal phosphate binding
Sample_1_c21814_g1_i1	670.399	146.826	-2.19091	0.0453124	0	Sb01g000580 SORBIDRAFT_01g000580	Sorghum bicolor (Sorghum) (Sorghum vulgare)	GO:0005506~iron ion binding;GO:0016491~oxidoreductase activity
Sample_1_c15717_g1_i1	7022.19	1511.85	-2.21561	0.0483022	2e-180	Si017389m.g	Setaria italica (Foxtail millet) (Panicum italicum)	GO:0005506~iron ion binding;GO:0016491~oxidoreductase activity
Sample_1_c30595_g1_i2	435.89	94.0605	-2.2123	0.0503477	0	Sb10g006280 SORBIDRAFT_10g006280	Sorghum bicolor (Sorghum) (Sorghum vulgare)	GO:0016491~oxidoreductase activity;GO:0008270~zinc ion binding
Unigene_ID	3 Expression	4 Expression	log2FoldChange	P Value	E-value	Gene Name	Organism Name	GO_MF
Sample_3_c37544_g4_i1	10600.8	2.41773	-12.0982	2.9791e-06	0	Si013704m.g	Setaria italica (Foxtail millet) (Panicum italicum)	GO:0004556~alpha-amylase activity;GO:0005509~calcium ion binding
Sample_3_c37861_g1_i1	4517.45	22.9685	-7.61971	0.000225154	0	Sb01g044900 SORBIDRAFT_01g044900	Sorghum bicolor (Sorghum) (Sorghum vulgare)	GO:0003824~catalytic activity;GO:0050662~coenzyme binding
Sample_3_c41344_g1_i1	2985.44	19.3419	-7.27007	0.000335717	0	mas1	Zea mays (Maize)	GO:0004474~malate synthase activity
Sample_3_c41344_g1_i2	2211.16	14.5064	-7.25197	0.000360275	0	mas1	Zea mays (Maize)	GO:0004474~malate synthase activity
Sample_3_c42123_g1_i1	1479.07	12.0887	-6.93489	0.000616309	0	Sb09g017920 SORBIDRAFT_09g017920	Sorghum bicolor (Sorghum) (Sorghum vulgare)	GO:0045330~aspartyl esterase activity;GO:0004857~enzyme inhibitor activity;GO:0030599~pectinesterase activity
Sample_3_c42524_g1_i1	725.473	4.83547	-7.22912	0.00078492	0	Sb01g021520 SORBIDRAFT_01g021520	Sorghum bicolor (Sorghum) (Sorghum vulgare)	GO:0047746~chlorophyllase activity
Sample_3_c42524_g1_i2	465.726	2.41773	-7.58968	0.00101066	0	Sb01g021520 SORBIDRAFT_01g021520	Sorghum bicolor (Sorghum) (Sorghum vulgare)	GO:0047746~chlorophyllase activity
Sample_3_c39814_g2_i1	416.919	2.41773	-7.42997	0.0013347	0	Sb01g020830 SORBIDRAFT_01g020830	Sorghum bicolor (Sorghum) (Sorghum vulgare)	GO:0020037~heme binding;GO:0046872~metal ion binding;GO:0004601~peroxidase activity
Sample_3_c39814_g2_i2	494.678	4.83547	-6.67669	0.00198834	0	Sb01g020830 SORBIDRAFT_01g020830	Sorghum bicolor (Sorghum) (Sorghum vulgare)	GO:0020037~heme binding;GO:0046872~metal ion binding;GO:0004601~peroxidase activity
Sample_3_c30891_g1_i1	3351.9	65.2788	-5.68222	0.00258679	2e-82	Sb03g007190 SORBIDRAFT_03g007190	Sorghum bicolor (Sorghum) (Sorghum vulgare)	GO:0008233~peptidase activity
Sample_4_c12802_g1_i1	3590.97	80.9941	-5.47041	0.00343195	6e-40	Sb03g023131 SORBIDRAFT_03g023131	Sorghum bicolor (Sorghum) (Sorghum vulgare)	GO:0016747~transferase activity, transferring acyl groups other than amino-acyl groups
Sample_3_c42422_g1_i7	776.761	14.5064	-5.74271	0.00355949	0	Zm.29571	Zea mays (Maize)	GO:0046872~metal ion binding;GO:0016702~oxidoreductase activity, acting on single donors with incorporation of molecular oxygen, incorporation of two atoms of oxygen
Sample_3_c41579_g1_i2	2212.82	53.1901	-5.37858	0.00384111	1e-137	ZEAMMB73_050151	Zea mays (Maize)	GO:0016740~transferase activity
Sample_3_c39635_g1_i1	1037.34	24.1773	-5.42308	0.0044426	0	Sb06g019840 SORBIDRAFT_06g019840	Sorghum bicolor (Sorghum) (Sorghum vulgare)	GO:0004553~hydrolase activity, hydrolyzing O-glycosyl compounds
Sample_3_c39102_g1_i1	507.914	9.67093	-5.71478	0.00496514	2e-108	Si030771m.g	Setaria italica (Foxtail millet) (Panicum italicum)	GO:0016627~oxidoreductase activity, acting on the CH-CH group of donors
Sample_3_c39814_g3_i2	416.919	7.2532	-5.84501	0.0051738	3e-168	Sb01g041760 SORBIDRAFT_01g041760	Sorghum bicolor (Sorghum) (Sorghum vulgare)	GO:0020037~heme binding;GO:0046872~metal ion binding;GO:0004601~peroxidase activity
Sample_3_c40065_g1_i2	419.401	8.46207	-5.63118	0.0063398	0	Sb07g024090 SORBIDRAFT_07g024090	Sorghum bicolor (Sorghum) (Sorghum vulgare)	GO:0047746~chlorophyllase activity
Sample_3_c39534_g1_i1	2868.8	91.8739	-4.96465	0.00650213	0	LOC100191562	Zea mays (Maize)	GO:0020037~heme binding;GO:0005506~iron ion binding;GO:0016705~oxidoreductase activity, acting on paired donors, with incorporation or reduction of molecular oxygen;GO:0010012~steroid 22-alpha hydroxylase activity
Sample_3_c39518_g1_i1	1151.49	38.6837	-4.89563	0.00810923	3e-63	Sb03g023131 SORBIDRAFT_03g023131	Sorghum bicolor (Sorghum) (Sorghum vulgare)	GO:0016747~transferase activity, transferring acyl groups other than amino-acyl groups
Sample_3_c41759_g1_i1	6297.63	213.969	-4.87933	0.00834765	0	Si006673m.g	Setaria italica (Foxtail millet) (Panicum italicum)	GO:0010181~FMN binding;GO:0016491~oxidoreductase activity
Sample_3_c37225_g1_i2	2052.34	77.3675	-4.7294	0.00888632	2e-112	NA	Zea mays (Maize)	GO:0016765~transferase activity, transferring alkyl or aryl (other than methyl) groups
Sample_3_c33864_g1_i1	2367.51	91.8739	-4.68757	0.00929042	9e-101	Si018607m.g	Setaria italica (Foxtail millet) (Panicum italicum)	GO:0005524~ATP binding;GO:0016874~ligase activity
Sample_3_c37225_g1_i1	3313.02	128.14	-4.69236	0.0093104	9e-173	Sb02g011210 SORBIDRAFT_02g011210	Sorghum bicolor (Sorghum) (Sorghum vulgare)	GO:0016765~transferase activity, transferring alkyl or aryl (other than methyl) groups
Sample_3_c36377_g1_i2	3798.6	171.659	-4.46785	0.0125888	0	Sb01g035380 SORBIDRAFT_01g035380	Sorghum bicolor (Sorghum) (Sorghum vulgare)	GO:0003978~UDP-glucose 4-epimerase activity
Sample_3_c41863_g1_i1	324.271	9.67093	-5.0674	0.0136067	5e-64	Sb03g046210 SORBIDRAFT_03g046210	Sorghum bicolor (Sorghum) (Sorghum vulgare)	GO:0005509~calcium ion binding
Sample_3_c39190_g1_i2	4305.69	206.716	-4.38052	0.0143255	0	NA	Zea mays (Maize)	GO:0020037~heme binding;GO:0046872~metal ion binding;GO:0004601~peroxidase activity
Sample_3_c40929_g2_i2	28876.6	1038.42	-4.79745	0.0188287	0	Sb09g004650 SORBIDRAFT_09g004650	Sorghum bicolor (Sorghum) (Sorghum vulgare)	GO:0020037~heme binding;GO:0046872~metal ion binding;GO:0004601~peroxidase activity
Sample_3_c41539_g1_i1	457.453	20.5507	-4.47636	0.019695	0	Sb05g001260 SORBIDRAFT_05g001260	Sorghum bicolor (Sorghum) (Sorghum vulgare)	GO:0004553~hydrolase activity, hydrolyzing O-glycosyl compounds
Sample_3_c42058_g1_i1	729.609	38.6837	-4.23732	0.020794	0	Sb02g031650 SORBIDRAFT_02g031650	Sorghum bicolor (Sorghum) (Sorghum vulgare)	GO:0003824~catalytic activity
Sample_4_c18207_g1_i1	2390.67	145.064	-4.04265	0.0210121	0	Sb01g020210 SORBIDRAFT_01g020210	Sorghum bicolor (Sorghum) (Sorghum vulgare)	GO:0008270~zinc ion binding
Sample_3_c40940_g1_i1	378.867	16.9241	-4.48454	0.021759	4e-166	NA	Zea mays (Maize)	GO:0016491~oxidoreductase activity
Sample_3_c41863_g1_i3	256.439	9.67093	-4.72881	0.0225731	2e-59	Sb03g046210 SORBIDRAFT_03g046210	Sorghum bicolor (Sorghum) (Sorghum vulgare)	GO:0005509~calcium ion binding
Sample_4_c24211_g1_i1	3718.36	242.982	-3.93574	0.0245335	0	Sb01g035380 SORBIDRAFT_01g035380	Sorghum bicolor (Sorghum) (Sorghum vulgare)	GO:0003978~UDP-glucose 4-epimerase activity
Sample_3_c39190_g1_i1	5654.06	375.957	-3.91064	0.0271047	0	NA	Zea mays (Maize)	GO:0020037~heme binding;GO:0046872~metal ion binding;GO:0004601~peroxidase activity
Sample_3_c42389_g1_i1	2791.87	200.672	-3.79832	0.0285137	0	Sb07g020270 SORBIDRAFT_07g020270	Sorghum bicolor (Sorghum) (Sorghum vulgare)	GO:0003824~catalytic activity
Sample_4_c10319_g1_i1	815.64	55.6079	-3.87457	0.0304672	3e-18	Zm.139771 ZEAMMB73_048321	Zea mays (Maize)	GO:0016747~transferase activity, transferring acyl groups other than amino-acyl groups
Sample_3_c36902_g1_i2	928.969	68.9054	-3.75294	0.0338983	2e-136	Sb03g033120 SORBIDRAFT_03g033120	Sorghum bicolor (Sorghum) (Sorghum vulgare)	GO:0009001~serine O-acetyltransferase activity
Sample_3_c39445_g1_i1	1419.51	114.842	-3.62767	0.0363451	0	Sb02g043450 SORBIDRAFT_02g043450	Sorghum bicolor (Sorghum) (Sorghum vulgare)	GO:0016757~transferase activity, transferring glycosyl groups
Sample_4_c24211_g1_i3	2887.83	240.564	-3.58549	0.0370705	0	Sb01g035380 SORBIDRAFT_01g035380	Sorghum bicolor (Sorghum) (Sorghum vulgare)	GO:0003978~UDP-glucose 4-epimerase activity
Sample_3_c40013_g1_i3	734.572	55.6079	-3.72354	0.0373193	3e-45	NA	Arundo donax (Giant reed) (Donax arundinaceus)	GO:0003676~nucleic acid binding;GO:0000166~nucleotide binding;GO:0008270~zinc ion binding
Sample_3_c42147_g1_i1	428.501	29.0128	-3.88454	0.0380528	0	Sb08g001010 SORBIDRAFT_08g001010	Sorghum bicolor (Sorghum) (Sorghum vulgare)	GO:0003824~catalytic activity
Sample_3_c39445_g1_i6	1444.33	122.096	-3.56432	0.0391165	0	Sb02g043450 SORBIDRAFT_02g043450	Sorghum bicolor (Sorghum) (Sorghum vulgare)	GO:0016757~transferase activity, transferring glycosyl groups
Sample_3_c39409_g1_i3	164.617	7.2532	-4.50435	0.0402664	6e-159	Sb07g026360 SORBIDRAFT_07g026360	Sorghum bicolor (Sorghum) (Sorghum vulgare)	GO:0004298~threonine-type endopeptidase activity
Sample_3_c40013_g1_i2	220.868	12.0887	-4.19146	0.0410553	3e-47	NA	Arundo donax (Giant reed) (Donax arundinaceus)	GO:0003676~nucleic acid binding;GO:0000166~nucleotide binding;GO:0008270~zinc ion binding
Sample_3_c39458_g2_i1	6195.06	524.648	-3.5617	0.0420957	0	SHCRBa_160_F01_R_310	Saccharum hybrid cultivar R570	GO:0016491~oxidoreductase activity;GO:0008270~zinc ion binding
Sample_3_c37960_g2_i2	737.054	65.2788	-3.49708	0.0481128	6e-144	Zm.72688 ZEAMMB73_816012	Zea mays (Maize)	GO:0016624~oxidoreductase activity, acting on the aldehyde or oxo group of donors, disulfide as acceptor
Sample_3_c31774_g1_i1	1382.29	135.393	-3.35183	0.0505459	3e-39	Sb04g022920 SORBIDRAFT_04g022920	Sorghum bicolor (Sorghum) (Sorghum vulgare)	GO:0030366~molybdopterin synthase activity;GO:0000166~nucleotide binding
Unigene_ID	5 Expression	6 Expression	log2FoldChange	P Value	E-value	Gene Name	Organism Name	Gene Ontology IDs	GO_MF
Sample_5_c33326_g2_i5	968.84	47.6931	-4.34441	6.68288e-06	0	Si013704m.g	Setaria italica (Foxtail millet) (Panicum italicum)	GO:0004556; GO:0005509; GO:0005975	GO:0004556~alpha-amylase activity;GO:0005509~calcium ion binding
Sample_5_c33326_g2_i2	490.071	22.3866	-4.45229	1.89663e-05	0	Si013704m.g	Setaria italica (Foxtail millet) (Panicum italicum)	GO:0004556; GO:0005509; GO:0005975	GO:0004556~alpha-amylase activity;GO:0005509~calcium ion binding
Sample_5_c34721_g1_i2	1101.38	70.0797	-3.97417	2.15866e-05	0	Si006673m.g	Setaria italica (Foxtail millet) (Panicum italicum)	GO:0010181; GO:0016491	GO:0010181~FMN binding;GO:0016491~oxidoreductase activity
Sample_5_c33394_g1_i1	3297.96	284.212	-3.53654	4.77896e-05	5e-166	Sb03g033100 SORBIDRAFT_03g033100	Sorghum bicolor (Sorghum) (Sorghum vulgare)	GO:0016791	GO:0016791~phosphatase activity
Sample_5_c29219_g1_i3	849.662	66.1863	-3.68228	8.99716e-05	1e-168	Sb02g011210 SORBIDRAFT_02g011210	Sorghum bicolor (Sorghum) (Sorghum vulgare)	GO:0016765	GO:0016765~transferase activity, transferring alkyl or aryl (other than methyl) groups
Sample_5_c33822_g1_i1	650.346	60.3464	-3.42987	0.000308912	1e-115	Si037463m.g	Setaria italica (Foxtail millet) (Panicum italicum)	GO:0006281; GO:0006261; GO:0005829; GO:0004170; GO:0046080; GO:0000287	GO:0004170~dUTP diphosphatase activity;GO:0000287~magnesium ion binding
Sample_5_c32177_g1_i2	876.374	100.253	-3.1279	0.000590557	5e-148	NA	Zea mays (Maize)	GO:0016740	GO:0016740~transferase activity
Sample_5_c32177_g1_i3	785.963	88.5729	-3.14952	0.000616813	4e-148	NA	Zea mays (Maize)	GO:0016740	GO:0016740~transferase activity
Sample_5_c32210_g1_i1	11106.2	1600.15	-2.79509	0.000896368	0	Sb03g026000 SORBIDRAFT_03g026000	Sorghum bicolor (Sorghum) (Sorghum vulgare)	GO:0046872; GO:0016491	GO:0046872~metal ion binding;GO:0016491~oxidoreductase activity
Sample_5_c35040_g1_i4	5613.73	849.716	-2.72391	0.00110865	0	Sb01g019850 SORBIDRAFT_01g019850	Sorghum bicolor (Sorghum) (Sorghum vulgare)	GO:0016161; GO:0000272	GO:0016161~beta-amylase activity
Sample_5_c24665_g2_i1	1048.98	155.733	-2.75184	0.00178974	1e-81	Sb03g007190 SORBIDRAFT_03g007190	Sorghum bicolor (Sorghum) (Sorghum vulgare)	GO:0016021; GO:0008233; GO:0005787; GO:0006465	GO:0008233~peptidase activity
Sample_5_c32031_g1_i1	769.524	109.013	-2.81947	0.00185175	0	Sb04g004020 SORBIDRAFT_04g004020	Sorghum bicolor (Sorghum) (Sorghum vulgare)	GO:0005525; GO:0005509	GO:0005525~GTP binding;GO:0005509~calcium ion binding
Sample_5_c33822_g1_i2	245.549	25.3065	-3.27843	0.00191878	3e-116	Si037463m.g	Setaria italica (Foxtail millet) (Panicum italicum)	GO:0006281; GO:0006261; GO:0005829; GO:0004170; GO:0046080; GO:0000287	GO:0004170~dUTP diphosphatase activity;GO:0000287~magnesium ion binding
Sample_5_c31701_g1_i1	962.676	155.733	-2.62798	0.00286054	3e-109	Si030771m.g	Setaria italica (Foxtail millet) (Panicum italicum)	GO:0005737; GO:0016021; GO:0006629; GO:0016627	GO:0016627~oxidoreductase activity, acting on the CH-CH group of donors
Sample_5_c31673_g1_i1	238.357	27.2532	-3.12863	0.00292186	0	Sb06g022880 SORBIDRAFT_06g022880	Sorghum bicolor (Sorghum) (Sorghum vulgare)	GO:0046872; GO:0016491	GO:0046872~metal ion binding;GO:0016491~oxidoreductase activity
Sample_5_c29471_g1_i1	696.579	110.959	-2.65025	0.00343418	4e-177	Sb03g030100 SORBIDRAFT_03g030100	Sorghum bicolor (Sorghum) (Sorghum vulgare)	GO:0005975; GO:0004553	GO:0004553~hydrolase activity, hydrolyzing O-glycosyl compounds
Sample_5_c35060_g2_i1	169.521	17.5199	-3.2744	0.00356808	0	Zm.29571	Zea mays (Maize)	GO:0007030; GO:0009072; GO:0006816; GO:0016117; GO:0008652; GO:0030003; GO:0015995; GO:0009941; GO:0009570; GO:0009535; GO:0009108; GO:0006546; GO:0019288; GO:0009695; GO:0034440; GO:0009106; GO:0000023; GO:0046872; GO:0009117; GO:0016702; GO:0006733; GO:0031408; GO:0019216; GO:0009737; GO:0009409; GO:0009269; GO:0009416; GO:0009651; GO:0019748; GO:0019252; GO:0000096; GO:0044272; GO:0006636; GO:…	GO:0046872~metal ion binding;GO:0016702~oxidoreductase activity, acting on single donors with incorporation of molecular oxygen, incorporation of two atoms of oxygen
Sample_5_c8587_g1_i1	88.3566	5.83997	-3.9193	0.00391516	4e-90	Sb07g027760 SORBIDRAFT_07g027760	Sorghum bicolor (Sorghum) (Sorghum vulgare)	GO:0007030; GO:0009072; GO:0006816; GO:0016117; GO:0008652; GO:0030003; GO:0015995; GO:0009941; GO:0009570; GO:0009535; GO:0009108; GO:0006546; GO:0019288; GO:0009695; GO:0034440; GO:0009106; GO:0000023; GO:0046872; GO:0009117; GO:0016702; GO:0006733; GO:0031408; GO:0019216; GO:0009737; GO:0009409; GO:0009269; GO:0009416; GO:0009651; GO:0019748; GO:0019252; GO:0000096; GO:0044272; GO:0006636; GO:…	GO:0046872~metal ion binding;GO:0016702~oxidoreductase activity, acting on single donors with incorporation of molecular oxygen, incorporation of two atoms of oxygen
Sample_5_c27004_g1_i2	186.987	21.4132	-3.12637	0.00424819	0	Sb02g035150 SORBIDRAFT_02g035150	Sorghum bicolor (Sorghum) (Sorghum vulgare)	GO:0019752; GO:0004451; GO:0010162	GO:0004451~isocitrate lyase activity
Sample_5_c34774_g1_i3	185.96	21.4132	-3.11842	0.00436294	0	Sb01g021520 SORBIDRAFT_01g021520	Sorghum bicolor (Sorghum) (Sorghum vulgare)	GO:0015996; GO:0047746	GO:0047746~chlorophyllase activity
Sample_5_c33719_g1_i1	1127.06	211.212	-2.4158	0.00512005	0	Sb04g036230 SORBIDRAFT_04g036230	Sorghum bicolor (Sorghum) (Sorghum vulgare)	GO:0009678; GO:0004427; GO:0016021; GO:0015992	GO:0009678~hydrogen-translocating pyrophosphatase activity;GO:0004427~inorganic diphosphatase activity
Sample_5_c29219_g1_i2	622.606	107.066	-2.53982	0.00526009	6e-170	Sb02g011210 SORBIDRAFT_02g011210	Sorghum bicolor (Sorghum) (Sorghum vulgare)	GO:0016765	GO:0016765~transferase activity, transferring alkyl or aryl (other than methyl) groups
Sample_5_c34141_g1_i4	743.839	137.239	-2.4383	0.00620795	0	Sb09g025470 SORBIDRAFT_09g025470	Sorghum bicolor (Sorghum) (Sorghum vulgare)	GO:0046872; GO:0016491	GO:0046872~metal ion binding;GO:0016491~oxidoreductase activity
Sample_5_c19223_g1_i1	147.946	17.5199	-3.078	0.00676591	0	Sb04g033720 SORBIDRAFT_04g033720	Sorghum bicolor (Sorghum) (Sorghum vulgare)	GO:0016491	GO:0016491~oxidoreductase activity
Sample_5_c34022_g1_i2	920.552	180.066	-2.35398	0.00697646	0	Sb06g021460 SORBIDRAFT_06g021460	Sorghum bicolor (Sorghum) (Sorghum vulgare)	GO:0009186; GO:0016491	GO:0016491~oxidoreductase activity
Sample_5_c32210_g1_i2	1390.08	290.052	-2.26078	0.00757588	5e-162	Sb03g026000 SORBIDRAFT_03g026000	Sorghum bicolor (Sorghum) (Sorghum vulgare)	GO:0046872; GO:0016491	GO:0046872~metal ion binding;GO:0016491~oxidoreductase activity
Sample_5_c33471_g1_i1	256.851	39.9065	-2.68623	0.00796443	0	Sb03g032650 SORBIDRAFT_03g032650	Sorghum bicolor (Sorghum) (Sorghum vulgare)	GO:0009736; GO:0007020; GO:0016491	GO:0016491~oxidoreductase activity
Sample_5_c31673_g2_i1	267.125	43.7998	-2.60852	0.00926014	0	NA	Zea mays (Maize)	GO:0046872; GO:0016491	GO:0046872~metal ion binding;GO:0016491~oxidoreductase activity
Sample_5_c22152_g1_i2	105.822	11.6799	-3.17954	0.00949705	0	Sb01g014230 SORBIDRAFT_01g014230	Sorghum bicolor (Sorghum) (Sorghum vulgare)	GO:0046856; GO:0034485; GO:0043813; GO:0004439	GO:0034485~phosphatidylinositol-3,4,5-trisphosphate 5-phosphatase activity;GO:0043813~phosphatidylinositol-3,5-bisphosphate 5-phosphatase activity;GO:0004439~phosphatidylinositol-4,5-bisphosphate 5-phosphatase activity
Sample_5_c33383_g1_i2	1662.34	372.785	-2.1568	0.00985225	0	Sb03g004540 SORBIDRAFT_03g004540	Sorghum bicolor (Sorghum) (Sorghum vulgare)	GO:0003824; GO:0009507; GO:0009737	GO:0003824~catalytic activity
Sample_6_c26579_g1_i2	246.577	42.8265	-2.52546	0.0122633	4e-118	Sb02g011210 SORBIDRAFT_02g011210	Sorghum bicolor (Sorghum) (Sorghum vulgare)	GO:0016765	GO:0016765~transferase activity, transferring alkyl or aryl (other than methyl) groups
Sample_5_c27435_g1_i1	209.59	35.0398	-2.5805	0.0127545	0	Si021753m.g	Setaria italica (Foxtail millet) (Panicum italicum)	GO:0005975; GO:0004553	GO:0004553~hydrolase activity, hydrolyzing O-glycosyl compounds
Sample_5_c34894_g4_i4	2237.68	547.984	-2.0298	0.013586	7e-107	Sb07g025410 SORBIDRAFT_07g025410	Sorghum bicolor (Sorghum) (Sorghum vulgare)	GO:0005524; GO:0016874	GO:0005524~ATP binding;GO:0016874~ligase activity
Sample_5_c32827_g1_i1	327.741	63.2664	-2.37305	0.0138857	0	Sb06g012280 SORBIDRAFT_06g012280	Sorghum bicolor (Sorghum) (Sorghum vulgare)	GO:0016758	GO:0016758~transferase activity, transferring hexosyl groups
Sample_5_c51023_g1_i1	91.4388	10.7066	-3.0943	0.0140544	2e-84	Sb07g027760 SORBIDRAFT_07g027760	Sorghum bicolor (Sorghum) (Sorghum vulgare)	GO:0007030; GO:0009072; GO:0006816; GO:0016117; GO:0008652; GO:0030003; GO:0015995; GO:0009941; GO:0009570; GO:0009535; GO:0009108; GO:0006546; GO:0019288; GO:0009695; GO:0034440; GO:0009106; GO:0000023; GO:0046872; GO:0009117; GO:0016702; GO:0006733; GO:0031408; GO:0019216; GO:0009737; GO:0009409; GO:0009269; GO:0009416; GO:0009651; GO:0019748; GO:0019252; GO:0000096; GO:0044272; GO:0006636; GO:…	GO:0046872~metal ion binding;GO:0016702~oxidoreductase activity, acting on single donors with incorporation of molecular oxygen, incorporation of two atoms of oxygen
Sample_5_c26783_g1_i2	952.402	220.946	-2.10788	0.0143064	0	Sb01g044580 SORBIDRAFT_01g044580	Sorghum bicolor (Sorghum) (Sorghum vulgare)	GO:0016491; GO:0008270	GO:0016491~oxidoreductase activity;GO:0008270~zinc ion binding
Sample_6_c29465_g1_i1	29279.9	7249.35	-2.01399	0.0163245	0	NA	Zea mays (Maize)	GO:0006021; GO:0004512; GO:0008654	GO:0004512~inositol-3-phosphate synthase activity
Sample_5_c32614_g1_i2	415.071	89.5462	-2.21265	0.017611	2e-131	Sb02g022090 SORBIDRAFT_02g022090	Sorghum bicolor (Sorghum) (Sorghum vulgare)	GO:0046872; GO:0004722	GO:0046872~metal ion binding;GO:0004722~protein serine/threonine phosphatase activity
Sample_5_c32614_g1_i3	519.866	118.746	-2.13026	0.018887	9e-131	Sb02g022090 SORBIDRAFT_02g022090	Sorghum bicolor (Sorghum) (Sorghum vulgare)	GO:0046872; GO:0004722	GO:0046872~metal ion binding;GO:0004722~protein serine/threonine phosphatase activity
Sample_5_c31129_g1_i1	161.302	28.2265	-2.51464	0.019633	2e-133	Sb04g025930 SORBIDRAFT_04g025930	Sorghum bicolor (Sorghum) (Sorghum vulgare)	GO:0003999; GO:0006168; GO:0005737; GO:0009116	GO:0003999~adenine phosphoribosyltransferase activity
Sample_5_c20367_g1_i1	103.768	15.5733	-2.73621	0.0216584	3e-159	NA	Zea mays (Maize)	GO:0006633; GO:0016021; GO:0016747	GO:0016747~transferase activity, transferring acyl groups other than amino-acyl groups
Sample_5_c33912_g2_i4	558.907	136.266	-2.03618	0.0231598	0	Sb02g010650 SORBIDRAFT_02g010650	Sorghum bicolor (Sorghum) (Sorghum vulgare)	GO:0005975; GO:0052692	GO:0052692~raffinose alpha-galactosidase activity
Sample_5_c55199_g1_i1	211.645	42.8265	-2.30507	0.0234844	1e-176	Sb02g009360 SORBIDRAFT_02g009360	Sorghum bicolor (Sorghum) (Sorghum vulgare)	GO:0005975; GO:0004553	GO:0004553~hydrolase activity, hydrolyzing O-glycosyl compounds
Sample_6_c28052_g1_i1	223.974	46.7198	-2.26122	0.0246591	4e-107	Sb01g012360 SORBIDRAFT_01g012360	Sorghum bicolor (Sorghum) (Sorghum vulgare)	GO:0006281; GO:0006261; GO:0005829; GO:0004170; GO:0046080; GO:0000287	GO:0004170~dUTP diphosphatase activity;GO:0000287~magnesium ion binding
Sample_5_c32614_g1_i5	471.578	114.853	-2.03771	0.0254687	1e-132	Sb02g022090 SORBIDRAFT_02g022090	Sorghum bicolor (Sorghum) (Sorghum vulgare)	GO:0046872; GO:0004722	GO:0046872~metal ion binding;GO:0004722~protein serine/threonine phosphatase activity
Sample_5_c33882_g1_i1	329.796	77.8663	-2.0825	0.0282229	4e-144	LOC100285676	Zea mays (Maize)	GO:0009052; GO:0004751	GO:0004751~ribose-5-phosphate isomerase activity
Sample_5_c24489_g1_i1	219.864	48.6664	-2.17561	0.0302652	0	Sb04g034160 SORBIDRAFT_04g034160	Sorghum bicolor (Sorghum) (Sorghum vulgare)	GO:0048046; GO:0009570; GO:0019344; GO:0020037; GO:0051536; GO:0016020; GO:0005739; GO:0015706; GO:0050421	GO:0020037~heme binding;GO:0051536~iron-sulfur cluster binding;GO:0050421~nitrite reductase (NO-forming) activity
Sample_5_c29219_g1_i1	290.755	72.0263	-2.01321	0.0358944	9e-112	NA	Zea mays (Maize)	GO:0016765	GO:0016765~transferase activity, transferring alkyl or aryl (other than methyl) groups
Sample_5_c12849_g1_i1	32.8769	1.94666	-4.078	0.0371538	1e-128	Si019466m.g	Setaria italica (Foxtail millet) (Panicum italicum)	GO:0000287; GO:0010333	GO:0000287~magnesium ion binding;GO:0010333~terpene synthase activity
Sample_5_c20834_g2_i1	116.096	23.3599	-2.31322	0.040695	5e-152	Sb02g005750 SORBIDRAFT_02g005750	Sorghum bicolor (Sorghum) (Sorghum vulgare)	GO:0031418; GO:0005506; GO:0016705	GO:0031418~L-ascorbic acid binding;GO:0005506~iron ion binding;GO:0016705~oxidoreductase activity, acting on paired donors, with incorporation or reduction of molecular oxygen
Sample_5_c35422_g4_i1	78.0826	13.6266	-2.51858	0.0444961	2e-06	Zm.82483	Zea mays (Maize)	GO:0046872; GO:0016702; GO:0031408	GO:0046872~metal ion binding;GO:0016702~oxidoreductase activity, acting on single donors with incorporation of molecular oxygen, incorporation of two atoms of oxygen
Sample_5_c23164_g1_i1	90.4114	17.5199	-2.36751	0.047849	4e-126	Sb06g029340 SORBIDRAFT_06g029340	Sorghum bicolor (Sorghum) (Sorghum vulgare)	GO:0003743	GO:0003743~translation initiation factor activity

## Sheet: Cellular Component - UP
Supplementary File. III: Cellular Component for Up-regulated unigenes in Erianthus arundinaceus, Saccharum spontaneum and cultivated variety
Unigene_ID	1 Expression	2 Expression	log2FoldChange	P Value	E-value	Gene Name	Organism Name	GO_CC
Sample_2_c30505_g1_i1	80.2037	621.717	2.95452	0.00934872	4e-129	Orphan235 RR7 ZEAMMB73_651051	Zea mays (Maize)	GO:0005622~intracellular
Sample_1_c17010_g1_i1	84.5626	574.686	2.76468	0.0146634	8e-34	Si016478m.g	Setaria italica (Foxtail millet) (Panicum italicum)	GO:0005737~cytoplasm
Sample_2_c29776_g1_i1	64.5117	435.89	2.75633	0.0172403	0	Sb04g034160 SORBIDRAFT_04g034160	Sorghum bicolor (Sorghum) (Sorghum vulgare)	GO:0048046~apoplast;GO:0009570~chloroplast stroma;GO:0016020~membrane;GO:0005739~mitochondrion
Sample_2_c18879_g1_i1	3.48712	64.2364	4.20328	0.0173629	5e-19	LOC100281856	Zea mays (Maize)	GO:0005618~cell wall;GO:0016021~integral component of membrane
Sample_2_c24127_g1_i1	411.48	2411.16	2.55083	0.018103	3e-130	NA	Zea mays (Maize)	GO:0005737~cytoplasm
Sample_2_c22231_g1_i1	66.2553	430.155	2.69875	0.0195048	1e-63	NA	Zea mays (Maize)	GO:0005737~cytoplasm
Sample_2_c16047_g1_i1	3.48712	61.9422	4.15082	0.0196706	2e-81	ZmRR3 Zm.287	Zea mays (Maize)	GO:0005622~intracellular
Sample_2_c28174_g1_i1	36.6148	250.063	2.7718	0.0239071	1e-130	Sb04g025930 SORBIDRAFT_04g025930	Sorghum bicolor (Sorghum) (Sorghum vulgare)	GO:0005737~cytoplasm
Sample_2_c29354_g1_i2	622.451	3063.85	2.29931	0.0326207	0	LOC100283626	Zea mays (Maize)	GO:0016021~integral component of membrane;GO:0005622~intracellular
Sample_1_c23837_g1_i1	441.121	2134.71	2.2748	0.0330441	0	Sh265O22g_140	Saccharum hybrid cultivar	GO:0016021~integral component of membrane;GO:0005622~intracellular
Sample_2_c18488_g1_i2	1.74356	39.0007	4.48339	0.039543	0	OB04G18230	Oryza brachyantha	GO:0071203~WASH complex
Sample_2_c16133_g1_i1	7.84602	73.413	3.226	0.0403899	0	Sb03g008030 SORBIDRAFT_03g008030	Sorghum bicolor (Sorghum) (Sorghum vulgare)	GO:0016021~integral component of membrane
Sample_2_c13606_g1_i1	1.74356	37.8536	4.44032	0.0432316	8e-108	NA	Arundo donax (Giant reed) (Donax arundinaceus)	GO:0005622~intracellular
Sample_1_c27588_g1_i1	1381.77	6251.58	2.1777	0.0501421	0	CYP71C4 BX2	Zea mays (Maize)	GO:0016021~integral component of membrane
Unigene_ID	3 Expression	4 Expression	log2FoldChange	P Value	E-value	Gene Name	Organism Name	GO_CC
Sample_4_c23770_g5_i1	12.4083	1356.35	6.77228	0.000727897	7e-176	NA	Zea mays (Maize)	GO:0016021~integral component of membrane;GO:0005886~plasma membrane
Sample_4_c24158_g1_i2	95.9577	2884.36	4.90971	0.00694478	0	LOC100280232	Zea mays (Maize)	GO:0016021~integral component of membrane;GO:0005886~plasma membrane
Sample_4_c23770_g6_i1	68.6594	2041.78	4.89422	0.00713922	0	Zm.67746	Zea mays (Maize)	GO:0016021~integral component of membrane;GO:0005886~plasma membrane
Sample_4_c24967_g4_i1	15.7172	580.256	5.20627	0.00741162	0	Sb02g025660 SORBIDRAFT_02g025660	Sorghum bicolor (Sorghum) (Sorghum vulgare)	GO:0016021~integral component of membrane
Sample_4_c24158_g1_i1	239.894	6940.1	4.85449	0.00890243	0	cesa7	Zea mays (Maize)	GO:0016021~integral component of membrane;GO:0005886~plasma membrane
Sample_4_c19732_g1_i1	11.5811	398.926	5.10628	0.0105133	0	SHCRBa_083_K20_F_130	Saccharum hybrid cultivar R570	GO:0005634~nucleus
Sample_4_c24394_g1_i1	107.539	2375.42	4.46526	0.0122775	0	SHCRBa_026_K06_F_10	Saccharum hybrid cultivar R570	GO:0009507~chloroplast
Sample_4_c25239_g1_i2	134.01	2808.2	4.38923	0.0135478	0	Sb03g032990 SORBIDRAFT_03g032990	Sorghum bicolor (Sorghum) (Sorghum vulgare)	GO:0016021~integral component of membrane
Sample_4_c24200_g2_i1	558.374	14733.7	4.72174	0.0143051	0	Si028770m.g	Setaria italica (Foxtail millet) (Panicum italicum)	GO:0016021~integral component of membrane;GO:0005886~plasma membrane
Sample_4_c20232_g1_i1	19.8533	495.635	4.64183	0.0152284	0	Sb10g008060 SORBIDRAFT_10g008060	Sorghum bicolor (Sorghum) (Sorghum vulgare)	GO:0000139~Golgi membrane
Sample_4_c24967_g4_i2	28.9527	644.326	4.47602	0.0162398	0	Sb02g025660 SORBIDRAFT_02g025660	Sorghum bicolor (Sorghum) (Sorghum vulgare)	GO:0016021~integral component of membrane
Sample_3_c40304_g1_i1	321.789	5612.77	4.12453	0.0208135	0	Sb01g002050 SORBIDRAFT_01g002050	Sorghum bicolor (Sorghum) (Sorghum vulgare)	GO:0016021~integral component of membrane;GO:0005886~plasma membrane
Sample_4_c22382_g1_i6	134.01	2154.2	4.00674	0.0219627	0	Sb02g034590 SORBIDRAFT_02g034590	Sorghum bicolor (Sorghum) (Sorghum vulgare)	GO:0009507~chloroplast;GO:0005829~cytosol
Sample_4_c18231_g1_i2	51.2877	884.89	4.10881	0.0223494	2e-43	Si019385m.g	Setaria italica (Foxtail millet) (Panicum italicum)	GO:0005737~cytoplasm
Sample_4_c20868_g1_i4	97.6121	1552.18	3.9911	0.0229894	0	Sb01g019520 SORBIDRAFT_01g019520	Sorghum bicolor (Sorghum) (Sorghum vulgare)	GO:0016020~membrane
Sample_4_c20716_g1_i2	14.89	320.35	4.42723	0.0245107	0	Sb09g018630 SORBIDRAFT_09g018630	Sorghum bicolor (Sorghum) (Sorghum vulgare)	GO:0005737~cytoplasm
Sample_4_c22382_g1_i5	122.429	1845.94	3.91434	0.0248434	0	Sb02g034590 SORBIDRAFT_02g034590	Sorghum bicolor (Sorghum) (Sorghum vulgare)	GO:0009507~chloroplast;GO:0005829~cytosol
Sample_3_c40304_g2_i1	266.365	3888.92	3.86789	0.0268091	0	Sb09g005280 SORBIDRAFT_09g005280	Sorghum bicolor (Sorghum) (Sorghum vulgare)	GO:0016021~integral component of membrane;GO:0005886~plasma membrane
Sample_4_c19890_g3_i1	119.12	1669.44	3.80888	0.0285236	0	Si028761m.g	Setaria italica (Foxtail millet) (Panicum italicum)	GO:0009507~chloroplast;GO:0016021~integral component of membrane;GO:0005886~plasma membrane
Sample_4_c24967_g2_i1	40.5338	608.06	3.90701	0.0317595	0	Sb09g026320 SORBIDRAFT_09g026320	Sorghum bicolor (Sorghum) (Sorghum vulgare)	GO:0016021~integral component of membrane
Sample_4_c21783_g1_i1	81.0677	1078.31	3.7335	0.0332877	0	Sb02g037060 SORBIDRAFT_02g037060	Sorghum bicolor (Sorghum) (Sorghum vulgare)	GO:0016021~integral component of membrane
Sample_4_c6811_g2_i1	4.13611	129.349	4.96685	0.0333726	0	SHCRBa_014_A20_F_120	Saccharum hybrid cultivar R570	GO:0005634~nucleus
Sample_4_c9341_g1_i1	9.92665	204.298	4.36323	0.0354843	4e-110	NA	Hordeum vulgare var. distichum (Domesticated barley)	GO:0016021~integral component of membrane;GO:0005886~plasma membrane
Sample_4_c24481_g2_i1	99.2665	1251.18	3.65583	0.0355767	0	Sb06g030350 SORBIDRAFT_06g030350	Sorghum bicolor (Sorghum) (Sorghum vulgare)	GO:0016021~integral component of membrane
Sample_4_c18462_g1_i1	1225.94	18646.8	3.92696	0.0388516	0	Endoglucanase 10	Saccharum hybrid cultivar R570	GO:0016021~integral component of membrane
Sample_4_c19733_g1_i1	26.4711	360.242	3.76648	0.0453663	0	Sb10g005580 SORBIDRAFT_10g005580	Sorghum bicolor (Sorghum) (Sorghum vulgare)	GO:0005622~intracellular
Sample_3_c40304_g1_i3	797.441	9575.43	3.58589	0.045565	0	Sb01g002050 SORBIDRAFT_01g002050	Sorghum bicolor (Sorghum) (Sorghum vulgare)	GO:0016021~integral component of membrane;GO:0005886~plasma membrane
Sample_4_c23668_g1_i1	209.287	2197.72	3.39245	0.046568	0	Si034107m.g	Setaria italica (Foxtail millet) (Panicum italicum)	GO:0016021~integral component of membrane
Sample_4_c24237_g1_i1	43.0155	514.977	3.58158	0.048104	0	Sb01g028460 SORBIDRAFT_01g028460	Sorghum bicolor (Sorghum) (Sorghum vulgare)	GO:0005886~plasma membrane
Unigene_ID	5 Expression	6 Expression	log2FoldChange	P Value	E-value	Gene Name	Organism Name	GO_CC
Sample_6_c6017_g1_i1	40.0687	447.731	3.48209	0.000453047	0	cox1	Closterium baillyanum	GO:0016021~integral component of membrane;GO:0005743~mitochondrial inner membrane;GO:0005886~plasma membrane;GO:0070469~respiratory chain
Sample_5_c35293_g1_i1	499.318	2425.53	2.28027	0.00593513	0	Sb03g014430 SORBIDRAFT_03g014430	Sorghum bicolor (Sorghum) (Sorghum vulgare)	GO:0016021~integral component of membrane
Sample_6_c30806_g1_i1	162.33	848.742	2.3864	0.0066647	0	Si034955m.g	Setaria italica (Foxtail millet) (Panicum italicum)	GO:0000139~Golgi membrane;GO:0016021~integral component of membrane
Sample_6_c24347_g1_i1	14.3836	129.453	3.16993	0.00706663	0	PRR37	Sorghum bicolor (Sorghum) (Sorghum vulgare)	GO:0005622~intracellular
Sample_6_c32687_g1_i1	14.3836	110.959	2.94753	0.0136871	4e-129	TIDP3457	Zea mays (Maize)	GO:0005743~mitochondrial inner membrane
Sample_6_c43031_g1_i1	2.0548	33.0932	4.00946	0.0397832	3e-42	NA	Hordeum vulgare var. distichum (Domesticated barley)	GO:0016021~integral component of membrane
Sample_6_c47449_g1_i1	22.6029	107.066	2.24393	0.050143	0	Sb03g010230 SORBIDRAFT_03g010230	Sorghum bicolor (Sorghum) (Sorghum vulgare)	GO:0005576~extracellular region

## Sheet: Cellular Component - Down
Supplementary File. III: Cellular Component for Down-regulated unigenes in Erianthus arundinaceus, Saccharum spontaneum and cultivated variety
Unigene_ID	1 Expression	2 Expression	log2FoldChange	P Value	E-value	Gene Name	Organism Name	GO_CC
Sample_1_c23689_g1_i1	20907	165.179	-6.98381	3.12303e-06	0	Sb01g047120 SORBIDRAFT_01g047120	Sorghum bicolor (Sorghum) (Sorghum vulgare)	GO:0009941~chloroplast envelope;GO:0009534~chloroplast thylakoid
Sample_1_c28039_g1_i1	631.169	6.88247	-6.51895	3.21297e-06	0	THI1-2 Sb02g040060	Sorghum bicolor (Sorghum) (Sorghum vulgare)	GO:0009507~chloroplast
Sample_1_c27507_g1_i4	727.064	9.17663	-6.30797	3.58591e-06	0	LIP	Zea mays (Maize)	GO:0009514~glyoxysome
Sample_1_c24302_g1_i1	3287.48	110.12	-4.89984	4.60132e-05	4e-153	NA	Zea mays (Maize)	GO:0005737~cytoplasm
Sample_1_c25005_g1_i2	280.713	4.58831	-5.93499	7.23211e-05	9e-37	Si019495m.g	Setaria italica (Foxtail millet) (Panicum italicum)	GO:0005758~mitochondrial intermembrane space
Sample_1_c29156_g2_i2	5782.52	223.68	-4.69219	0.000116159	0	NA	Zea mays (Maize)	GO:0005576~extracellular region
Sample_1_c27479_g1_i2	4672.74	214.504	-4.44519	0.000190074	0	Sb04g036230 SORBIDRAFT_04g036230	Sorghum bicolor (Sorghum) (Sorghum vulgare)	GO:0016021~integral component of membrane
Sample_1_c29829_g1_i2	391.429	12.6179	-4.95521	0.00020015	0	Zm.29571	Zea mays (Maize)	GO:0009941~chloroplast envelope;GO:0009570~chloroplast stroma;GO:0009535~chloroplast thylakoid membrane
Sample_1_c20761_g1_i3	180.458	3.44124	-5.7126	0.000341845	0	Sb04g036880 SORBIDRAFT_04g036880	Sorghum bicolor (Sorghum) (Sorghum vulgare)	GO:0016020~membrane
Sample_1_c16281_g1_i1	350.455	16.0591	-4.44777	0.000668087	0	Sb03g032030 SORBIDRAFT_03g032030	Sorghum bicolor (Sorghum) (Sorghum vulgare)	GO:0016021~integral component of membrane
Sample_1_c29829_g1_i1	387.942	20.6474	-4.23181	0.000902158	0	Zm.29571	Zea mays (Maize)	GO:0009941~chloroplast envelope;GO:0009570~chloroplast stroma;GO:0009535~chloroplast thylakoid membrane
Sample_1_c29300_g1_i2	2996.31	222.533	-3.75109	0.000979749	0	NA	Zea mays (Maize)	GO:0005576~extracellular region
Sample_1_c12816_g1_i1	153.433	4.58831	-5.0635	0.00119783	1e-117	Si030771m.g	Setaria italica (Foxtail millet) (Panicum italicum)	GO:0005737~cytoplasm;GO:0016021~integral component of membrane
Sample_1_c28985_g1_i1	10753.4	695.13	-3.95137	0.00132825	0	Sb09g026150 PFK SORBIDRAFT_09g026150	Sorghum bicolor (Sorghum) (Sorghum vulgare)	GO:0005737~cytoplasm
Sample_1_c31105_g2_i2	934.548	75.7072	-3.62577	0.00160539	0	Sb06g028760 SORBIDRAFT_06g028760	Sorghum bicolor (Sorghum) (Sorghum vulgare)	GO:0016021~integral component of membrane
Sample_1_c14166_g2_i1	133.382	4.58831	-4.86146	0.00212744	2e-44	Sb07g027760 SORBIDRAFT_07g027760	Sorghum bicolor (Sorghum) (Sorghum vulgare)	GO:0009941~chloroplast envelope;GO:0009570~chloroplast stroma;GO:0009535~chloroplast thylakoid membrane
Sample_1_c29300_g1_i1	3152.36	314.3	-3.32622	0.00294821	0	NA	Zea mays (Maize)	GO:0005576~extracellular region
Sample_2_c31035_g1_i2	4205.47	409.507	-3.36031	0.00297927	0	Sb09g026150 PFK SORBIDRAFT_09g026150	Sorghum bicolor (Sorghum) (Sorghum vulgare)	GO:0005737~cytoplasm
Sample_2_c19678_g2_i1	581.477	56.2069	-3.3709	0.00394936	2e-154	NA	Arundo donax (Giant reed) (Donax arundinaceus)	GO:0016021~integral component of membrane
Sample_1_c13717_g1_i1	84.5626	2.29416	-5.20398	0.00431006	2e-134	Zm.24429	Zea mays (Maize)	GO:0005634~nucleus
Sample_1_c16872_g1_i3	2740	316.594	-3.11347	0.00485927	0	psaA	Oryza sativa subsp. japonica (Rice)	GO:0009535~chloroplast thylakoid membrane;GO:0016021~integral component of membrane;GO:0009522~photosystem I
Sample_1_c30702_g3_i2	1685.15	199.592	-3.07775	0.00519251	4e-70	Zm.43625	Zea mays (Maize)	GO:0005782~peroxisomal matrix
Sample_1_c25512_g1_i1	1576.18	192.709	-3.03193	0.00584034	0	Sb02g033430 SORBIDRAFT_02g033430	Sorghum bicolor (Sorghum) (Sorghum vulgare)	GO:0005829~cytosol
Sample_1_c28343_g1_i1	4652.69	542.568	-3.10019	0.00586628	0	psbB	Sorghum timorense	GO:0009535~chloroplast thylakoid membrane;GO:0016021~integral component of membrane;GO:0009523~photosystem II
Sample_1_c6198_g1_i1	76.7166	2.29416	-5.0635	0.00625371	0	Zm.139913	Zea mays (Maize)	GO:0005789~endoplasmic reticulum membrane;GO:0016021~integral component of membrane
Sample_1_c16872_g1_i2	2744.36	355.594	-2.94817	0.00726945	0	psaA	Oryza sativa subsp. japonica (Rice)	GO:0009535~chloroplast thylakoid membrane;GO:0016021~integral component of membrane;GO:0009522~photosystem I
Sample_1_c16872_g1_i4	2969.28	387.713	-2.93705	0.00757237	0	psaA	Oryza sativa subsp. japonica (Rice)	GO:0009535~chloroplast thylakoid membrane;GO:0016021~integral component of membrane;GO:0009522~photosystem I
Sample_1_c29983_g2_i1	507.376	58.501	-3.11652	0.00757457	1e-149	ndhK PVIK_g25 PVIS_g025	Panicum virgatum (Switchgrass)	GO:0009535~chloroplast thylakoid membrane
Sample_1_c20656_g1_i2	130.767	9.17663	-3.83289	0.00902989	8e-162	Sb04g029190 SORBIDRAFT_04g029190	Sorghum bicolor (Sorghum) (Sorghum vulgare)	GO:0005783~endoplasmic reticulum;GO:0016021~integral component of membrane
Sample_1_c29829_g2_i2	155.177	12.6179	-3.62037	0.00977949	3e-112	Sb07g027760 SORBIDRAFT_07g027760	Sorghum bicolor (Sorghum) (Sorghum vulgare)	GO:0009941~chloroplast envelope;GO:0009570~chloroplast stroma;GO:0009535~chloroplast thylakoid membrane
Sample_1_c31038_g1_i1	5563.7	754.778	-2.88192	0.0105761	0	Sb03g025720 SORBIDRAFT_03g025720	Sorghum bicolor (Sorghum) (Sorghum vulgare)	GO:0005951~carbamoyl-phosphate synthase complex;GO:0009570~chloroplast stroma;GO:0016020~membrane
Sample_1_c18350_g1_i1	1556.13	227.122	-2.77642	0.0107348	0	atpA	Oryza australiensis	GO:0009535~chloroplast thylakoid membrane;GO:0045261~proton-transporting ATP synthase complex, catalytic core F(1)
Sample_1_c30446_g1_i2	765.423	110.12	-2.79719	0.0121838	0	SHCRBa_073_J10_R_20	Saccharum hybrid cultivar R570	GO:0005783~endoplasmic reticulum;GO:0016021~integral component of membrane
Sample_2_c19678_g1_i2	599.784	84.8838	-2.82088	0.0129277	1e-107	petD D176_074	Najas flexilis	GO:0009535~chloroplast thylakoid membrane;GO:0016021~integral component of membrane
Sample_2_c30749_g1_i1	11881.5	1542.82	-2.94507	0.0138125	0	Sb07g025220 SORBIDRAFT_07g025220	Sorghum bicolor (Sorghum) (Sorghum vulgare)	GO:0005737~cytoplasm;GO:0009506~plasmodesma
Sample_1_c30702_g3_i1	2151.55	342.977	-2.6492	0.0143552	3e-69	Zm.43625	Zea mays (Maize)	GO:0005782~peroxisomal matrix
Sample_1_c15720_g2_i1	146.459	14.912	-3.29595	0.0173102	3e-17	Sb10g009410 SORBIDRAFT_10g009410	Sorghum bicolor (Sorghum) (Sorghum vulgare)	GO:0016021~integral component of membrane
Sample_1_c18350_g1_i2	1600.59	270.711	-2.56378	0.0174688	0	atpA	Oryza australiensis	GO:0009535~chloroplast thylakoid membrane;GO:0045261~proton-transporting ATP synthase complex, catalytic core F(1)
Sample_1_c27297_g1_i1	992.957	168.621	-2.55795	0.0190008	0	Sb01g017160 SORBIDRAFT_01g017160	Sorghum bicolor (Sorghum) (Sorghum vulgare)	GO:0016021~integral component of membrane
Sample_1_c21414_g1_i1	169.125	19.5003	-3.11652	0.0196281	3e-47	Si006329m.g	Setaria italica (Foxtail millet) (Panicum italicum)	GO:0016021~integral component of membrane
Sample_1_c14903_g2_i1	100.255	9.17663	-3.44956	0.0220857	0	Si034973m.g	Setaria italica (Foxtail millet) (Panicum italicum)	GO:0005623~cell
Sample_1_c30812_g1_i1	252.816	36.7065	-2.78398	0.0238781	0	Sb08g020810 SORBIDRAFT_08g020810	Sorghum bicolor (Sorghum) (Sorghum vulgare)	GO:0022626~cytosolic ribosome
Sample_1_c23342_g1_i1	82.8191	6.88247	-3.58896	0.0243399	1e-158	Sb01g036330 SORBIDRAFT_01g036330	Sorghum bicolor (Sorghum) (Sorghum vulgare)	GO:0005840~ribosome
Sample_1_c24688_g1_i2	1441.05	270.711	-2.4123	0.024663	0	Sb09g002260 SORBIDRAFT_09g002260	Sorghum bicolor (Sorghum) (Sorghum vulgare)	GO:0005759~mitochondrial matrix
Sample_1_c22423_g1_i2	361.789	58.501	-2.62861	0.025092	0	Sb09g026100 SORBIDRAFT_09g026100	Sorghum bicolor (Sorghum) (Sorghum vulgare)	GO:0005634~nucleus
Sample_1_c15074_g1_i1	1165.57	220.239	-2.40389	0.0257591	0	petA	Sorghum timorense	GO:0009535~chloroplast thylakoid membrane;GO:0031361~integral component of thylakoid membrane
Sample_2_c25644_g1_i1	762.807	139.944	-2.44647	0.025946	0	Sb03g040280 SORBIDRAFT_03g040280	Sorghum bicolor (Sorghum) (Sorghum vulgare)	GO:0016021~integral component of membrane
Sample_1_c26091_g1_i1	1334.69	254.651	-2.38991	0.0260871	0	Sb10g000360 SORBIDRAFT_10g000360	Sorghum bicolor (Sorghum) (Sorghum vulgare)	GO:0005829~cytosol
Sample_2_c17607_g2_i1	885.728	169.768	-2.3833	0.0284325	6e-26	psbM	Potamophila parviflora	GO:0009535~chloroplast thylakoid membrane;GO:0016021~integral component of membrane;GO:0009523~photosystem II
Sample_1_c25344_g1_i2	212.714	32.1182	-2.72745	0.0301177	4e-124	Si018062m.g	Setaria italica (Foxtail millet) (Panicum italicum)	GO:0005829~cytosol
Sample_1_c27441_g1_i1	900.549	183.533	-2.29477	0.0340818	0	Sb03g037550 SORBIDRAFT_03g037550	Sorghum bicolor (Sorghum) (Sorghum vulgare)	GO:0005794~Golgi apparatus;GO:0005783~endoplasmic reticulum
Sample_1_c28953_g1_i1	9362.91	1732.09	-2.43444	0.0348748	0	Sb09g005840 SORBIDRAFT_09g005840	Sorghum bicolor (Sorghum) (Sorghum vulgare)	GO:0005623~cell
Sample_1_c29589_g2_i1	277.226	48.1773	-2.52464	0.0355627	0	Sb01g046585 SORBIDRAFT_01g046585	Sorghum bicolor (Sorghum) (Sorghum vulgare)	GO:0005622~intracellular
Sample_1_c20761_g3_i1	132.511	19.5003	-2.76454	0.0422245	2e-29	Zm.40333	Zea mays (Maize)	GO:0016020~membrane
Sample_1_c27297_g1_i2	653.835	142.238	-2.20062	0.0447774	0	NA	Zea mays (Maize)	GO:0016021~integral component of membrane
Sample_1_c26666_g1_i1	1163.83	268.416	-2.11633	0.0471755	4e-82	rps18	Sorghum timorense	GO:0009507~chloroplast;GO:0005840~ribosome
Sample_1_c22423_g1_i3	296.405	58.501	-2.34104	0.0473734	0	Sb09g026100 SORBIDRAFT_09g026100	Sorghum bicolor (Sorghum) (Sorghum vulgare)	GO:0005634~nucleus
Sample_1_c28602_g1_i1	1380.9	321.182	-2.10414	0.0476238	0	SHCRBa_196_O13_R_500	Saccharum hybrid cultivar R570	GO:0005634~nucleus
Sample_1_c15717_g1_i1	7022.19	1511.85	-2.21561	0.0483022	2e-180	Si017389m.g	Setaria italica (Foxtail millet) (Panicum italicum)	GO:0016021~integral component of membrane
Sample_1_c29964_g1_i2	397.532	84.8838	-2.22751	0.0507725	0	Sb08g019770 SORBIDRAFT_08g019770	Sorghum bicolor (Sorghum) (Sorghum vulgare)	GO:0005737~cytoplasm
Unigene_ID	3 Expression	4 Expression	log2FoldChange	P Value	E-value	Gene Name	Organism Name	Gene Ontology IDs	GO_CC
Sample_3_c25064_g1_i1	2982.13	2.41773	-10.2685	1.36557e-05	2e-92	Zm.10085	Zea mays (Maize)	GO:0005576	GO:0005576~extracellular region
Sample_3_c29899_g1_i1	3408.15	24.1773	-7.13919	0.000395932	1e-66	Sb02g002830 SORBIDRAFT_02g002830	Sorghum bicolor (Sorghum) (Sorghum vulgare)	GO:0009534; GO:0019344; GO:0016021; GO:0015979; GO:0009654; GO:0010155; GO:0009637; GO:0010218; GO:0009644; GO:0010114; GO:0009744	GO:0009534~chloroplast thylakoid;GO:0016021~integral component of membrane;GO:0009654~photosystem II oxygen evolving complex
Sample_3_c42123_g1_i1	1479.07	12.0887	-6.93489	0.000616309	0	Sb09g017920 SORBIDRAFT_09g017920	Sorghum bicolor (Sorghum) (Sorghum vulgare)	GO:0045330; GO:0005618; GO:0042545; GO:0004857; GO:0045490; GO:0030599	GO:0005618~cell wall
Sample_3_c39814_g2_i1	416.919	2.41773	-7.42997	0.0013347	0	Sb01g020830 SORBIDRAFT_01g020830	Sorghum bicolor (Sorghum) (Sorghum vulgare)	GO:0005576; GO:0020037; GO:0042744; GO:0046872; GO:0004601; GO:0006979	GO:0005576~extracellular region
Sample_3_c42380_g1_i8	790.823	8.46207	-6.5462	0.00144697	3e-87	Sb03g003200 SORBIDRAFT_03g003200	Sorghum bicolor (Sorghum) (Sorghum vulgare)	GO:0009734; GO:0005634; GO:0006355; GO:0006351	GO:0005634~nucleus
Sample_3_c42380_g1_i9	775.106	9.67093	-6.3246	0.00186652	5e-82	Sb03g003200 SORBIDRAFT_03g003200	Sorghum bicolor (Sorghum) (Sorghum vulgare)	GO:0009734; GO:0005634; GO:0006355; GO:0006351	GO:0005634~nucleus
Sample_3_c39814_g2_i2	494.678	4.83547	-6.67669	0.00198834	0	Sb01g020830 SORBIDRAFT_01g020830	Sorghum bicolor (Sorghum) (Sorghum vulgare)	GO:0005576; GO:0020037; GO:0042744; GO:0046872; GO:0004601; GO:0006979	GO:0005576~extracellular region
Sample_3_c39833_g1_i1	3346.11	65.2788	-5.67973	0.0025948	0	Sb09g002260 SORBIDRAFT_09g002260	Sorghum bicolor (Sorghum) (Sorghum vulgare)	GO:0005524; GO:0009083; GO:0050660; GO:0008470; GO:0005759; GO:0009750; GO:0009744	GO:0005759~mitochondrial matrix
Sample_4_c12802_g1_i1	3590.97	80.9941	-5.47041	0.00343195	6e-40	Sb03g023131 SORBIDRAFT_03g023131	Sorghum bicolor (Sorghum) (Sorghum vulgare)	GO:0006633; GO:0016021; GO:0016747	GO:0016021~integral component of membrane
Sample_3_c42422_g1_i7	776.761	14.5064	-5.74271	0.00355949	0	Zm.29571	Zea mays (Maize)	GO:0007030; GO:0009072; GO:0006816; GO:0016117; GO:0008652; GO:0030003; GO:0015995; GO:0009941; GO:0009570; GO:0009535; GO:0009108; GO:0006546; GO:0019288; GO:0009695; GO:0034440; GO:0009106; GO:0000023; GO:0046872; GO:0009117; GO:0016702; GO:0006733; GO:0031408; GO:0019216; GO:0009737; GO:0009409; GO:0009269; GO:0009416; GO:0009651; GO:0019748; GO:0019252; GO:0000096; GO:0044272; GO:0006636; GO:…	GO:0009941~chloroplast envelope;GO:0009570~chloroplast stroma;GO:0009535~chloroplast thylakoid membrane
Sample_4_c15501_g1_i1	3356.04	79.7852	-5.39449	0.0037606	0	Sb09g005840 SORBIDRAFT_09g005840	Sorghum bicolor (Sorghum) (Sorghum vulgare)	GO:0005524; GO:0005623; GO:0001678; GO:0005536; GO:0006096; GO:0004396	GO:0005623~cell
Sample_3_c39127_g1_i2	371.422	4.83547	-6.26326	0.00395926	2e-144	Si001894m.g	Setaria italica (Foxtail millet) (Panicum italicum)	GO:0009734; GO:0005634; GO:0006355; GO:0006351	GO:0005634~nucleus
Sample_3_c42380_g1_i7	1404.62	33.8483	-5.37496	0.00421792	2e-90	Sb03g003200 SORBIDRAFT_03g003200	Sorghum bicolor (Sorghum) (Sorghum vulgare)	GO:0009734; GO:0005634; GO:0006355; GO:0006351	GO:0005634~nucleus
Sample_3_c42219_g1_i2	4732.53	123.304	-5.26232	0.00472337	0	Sb01g017160 SORBIDRAFT_01g017160	Sorghum bicolor (Sorghum) (Sorghum vulgare)	GO:0020037; GO:0016021; GO:0005506; GO:0004497; GO:0016705	GO:0016021~integral component of membrane
Sample_3_c42380_g1_i6	806.541	18.133	-5.47506	0.00473031	3e-82	Sb03g003200 SORBIDRAFT_03g003200	Sorghum bicolor (Sorghum) (Sorghum vulgare)	GO:0009734; GO:0005634; GO:0006355; GO:0006351	GO:0005634~nucleus
Sample_3_c39102_g1_i1	507.914	9.67093	-5.71478	0.00496514	2e-108	Si030771m.g	Setaria italica (Foxtail millet) (Panicum italicum)	GO:0005737; GO:0016021; GO:0006629; GO:0016627	GO:0005737~cytoplasm;GO:0016021~integral component of membrane
Sample_3_c39814_g3_i2	416.919	7.2532	-5.84501	0.0051738	3e-168	Sb01g041760 SORBIDRAFT_01g041760	Sorghum bicolor (Sorghum) (Sorghum vulgare)	GO:0005576; GO:0020037; GO:0042744; GO:0046872; GO:0004601; GO:0006979	GO:0005576~extracellular region
Sample_3_c39534_g1_i1	2868.8	91.8739	-4.96465	0.00650213	0	LOC100191562	Zea mays (Maize)	GO:0005783; GO:0020037; GO:0005506; GO:0009867; GO:0010358; GO:0016705; GO:0010012; GO:0016126; GO:0009826	GO:0005783~endoplasmic reticulum
Sample_3_c39518_g1_i1	1151.49	38.6837	-4.89563	0.00810923	3e-63	Sb03g023131 SORBIDRAFT_03g023131	Sorghum bicolor (Sorghum) (Sorghum vulgare)	GO:0006633; GO:0016021; GO:0016747	GO:0016021~integral component of membrane
Sample_4_c12893_g1_i1	1779.35	84.6207	-4.3942	0.0137819	0	Sb09g002260 SORBIDRAFT_09g002260	Sorghum bicolor (Sorghum) (Sorghum vulgare)	GO:0005524; GO:0009083; GO:0050660; GO:0008470; GO:0005759; GO:0009750; GO:0009744	GO:0005759~mitochondrial matrix
Sample_3_c39190_g1_i2	4305.69	206.716	-4.38052	0.0143255	0	NA	Zea mays (Maize)	GO:0005576; GO:0020037; GO:0042744; GO:0046872; GO:0004601; GO:0006979	GO:0005576~extracellular region
Sample_3_c40929_g2_i2	28876.6	1038.42	-4.79745	0.0188287	0	Sb09g004650 SORBIDRAFT_09g004650	Sorghum bicolor (Sorghum) (Sorghum vulgare)	GO:0005576; GO:0020037; GO:0042744; GO:0046872; GO:0004601; GO:0006979	GO:0005576~extracellular region
Sample_3_c39190_g1_i1	5654.06	375.957	-3.91064	0.0271047	0	NA	Zea mays (Maize)	GO:0005576; GO:0020037; GO:0042744; GO:0046872; GO:0004601; GO:0006979	GO:0005576~extracellular region
Sample_4_c24308_g1_i1	4630.78	316.723	-3.86996	0.0274259	0	Sb01g017160 SORBIDRAFT_01g017160	Sorghum bicolor (Sorghum) (Sorghum vulgare)	GO:0020037; GO:0016021; GO:0005506; GO:0004497; GO:0016705	GO:0016021~integral component of membrane
Sample_4_c10319_g1_i1	815.64	55.6079	-3.87457	0.0304672	3e-18	Zm.139771 ZEAMMB73_048321	Zea mays (Maize)	GO:0006633; GO:0016021; GO:0016747	GO:0016021~integral component of membrane
Sample_3_c36902_g1_i2	928.969	68.9054	-3.75294	0.0338983	2e-136	Sb03g033120 SORBIDRAFT_03g033120	Sorghum bicolor (Sorghum) (Sorghum vulgare)	GO:0006535; GO:0005737; GO:0009001	GO:0005737~cytoplasm
Sample_3_c41855_g2_i1	2294.71	199.463	-3.52412	0.0398105	0	Sb09g026150 PFK SORBIDRAFT_09g026150	Sorghum bicolor (Sorghum) (Sorghum vulgare)	GO:0003872; GO:0005524; GO:0005737; GO:0006002; GO:0046872	GO:0005737~cytoplasm
Sample_3_c39409_g1_i3	164.617	7.2532	-4.50435	0.0402664	6e-159	Sb07g026360 SORBIDRAFT_07g026360	Sorghum bicolor (Sorghum) (Sorghum vulgare)	GO:0005737; GO:0005634; GO:0005839; GO:0051603; GO:0004298	GO:0005737~cytoplasm;GO:0005634~nucleus;GO:0005839~proteasome core complex
Sample_4_c14014_g1_i1	639.442	49.5635	-3.68946	0.0404333	8e-60	Sb03g003200 SORBIDRAFT_03g003200	Sorghum bicolor (Sorghum) (Sorghum vulgare)	GO:0009734; GO:0005634; GO:0006355; GO:0006351	GO:0005634~nucleus
Sample_3_c40413_g2_i1	4948.44	446.072	-3.47163	0.0449375	0	Sb09g005840 SORBIDRAFT_09g005840	Sorghum bicolor (Sorghum) (Sorghum vulgare)	GO:0005524; GO:0005623; GO:0001678; GO:0005536; GO:0006096; GO:0004396	GO:0005623~cell
Sample_4_c19228_g1_i1	14605.4	1136.33	-3.68404	0.0464	0	Sb01g047120 SORBIDRAFT_01g047120	Sorghum bicolor (Sorghum) (Sorghum vulgare)	GO:0051537; GO:0008219; GO:0030154; GO:0010277; GO:0009941; GO:0009534; GO:0009816; GO:0009793; GO:0016226; GO:0009965; GO:0046872; GO:0048481; GO:0032441; GO:0045893; GO:0010027; GO:0010228	GO:0009941~chloroplast envelope;GO:0009534~chloroplast thylakoid
Sample_3_c41397_g1_i1	2642.14	258.697	-3.35237	0.0489895	2e-55	Sb10g009090 SORBIDRAFT_10g009090	Sorghum bicolor (Sorghum) (Sorghum vulgare)	GO:0005782; GO:0006457; GO:0009644; GO:0042542	GO:0005782~peroxisomal matrix
Sample_3_c31774_g1_i1	1382.29	135.393	-3.35183	0.0505459	3e-39	Sb04g022920 SORBIDRAFT_04g022920	Sorghum bicolor (Sorghum) (Sorghum vulgare)	GO:0006777; GO:0009734; GO:0005829; GO:0018315; GO:0030366; GO:0019008; GO:0000166	GO:0005829~cytosol;GO:0019008~molybdopterin synthase complex
Unigene_ID	5 Expression	6 Expression	log2FoldChange	P Value	E-value	Gene Name	Organism Name	Gene Ontology IDs	GO_CC
Sample_5_c24988_g1_i2	600.003	36.9865	-4.0199	5.047e-05	2e-87	Zm.10085	Zea mays (Maize)	GO:0005576	GO:0005576~extracellular region
Sample_5_c33428_g1_i1	1888.37	168.386	-3.4873	7.91334e-05	0	Sh265O22g_140	Saccharum hybrid cultivar	GO:0016021; GO:0005622; GO:0006886; GO:0061025; GO:0016192	GO:0016021~integral component of membrane;GO:0005622~intracellular
Sample_5_c35498_g1_i1	1756.86	163.519	-3.42547	0.000106225	0	Sb01g017160 SORBIDRAFT_01g017160	Sorghum bicolor (Sorghum) (Sorghum vulgare)	GO:0020037; GO:0016021; GO:0005506; GO:0004497; GO:0016705	GO:0016021~integral component of membrane
Sample_5_c33428_g1_i2	1835.97	172.279	-3.41372	0.000107561	0	Sh265O22g_140	Saccharum hybrid cultivar	GO:0016021; GO:0005622; GO:0006886; GO:0061025; GO:0016192	GO:0016021~integral component of membrane;GO:0005622~intracellular
Sample_5_c24988_g1_i1	317.467	19.4666	-4.02754	0.00016544	4e-92	Zm.10085	Zea mays (Maize)	GO:0005576	GO:0005576~extracellular region
Sample_5_c35498_g1_i2	2319.87	252.092	-3.20202	0.00021173	0	Sb01g017160 SORBIDRAFT_01g017160	Sorghum bicolor (Sorghum) (Sorghum vulgare)	GO:0020037; GO:0016021; GO:0005506; GO:0004497; GO:0016705	GO:0016021~integral component of membrane
Sample_5_c33822_g1_i1	650.346	60.3464	-3.42987	0.000308912	1e-115	Si037463m.g	Setaria italica (Foxtail millet) (Panicum italicum)	GO:0006281; GO:0006261; GO:0005829; GO:0004170; GO:0046080; GO:0000287	GO:0005829~cytosol
Sample_5_c31169_g1_i1	1577.06	203.426	-2.95467	0.000667201	9e-55	Sb10g009090 SORBIDRAFT_10g009090	Sorghum bicolor (Sorghum) (Sorghum vulgare)	GO:0005782; GO:0006457; GO:0009644; GO:0042542	GO:0005782~peroxisomal matrix
Sample_5_c35366_g1_i1	1504.12	202.452	-2.89326	0.000857211	0	Sb06g028430 SORBIDRAFT_06g028430	Sorghum bicolor (Sorghum) (Sorghum vulgare)	GO:0003886; GO:0003682; GO:0005634	GO:0005634~nucleus
Sample_5_c24988_g1_i4	108.905	5.83997	-4.22096	0.00141094	2e-69	pr1	Zea mays subsp. parviglumis (Balsas teosinte)	GO:0005576	GO:0005576~extracellular region
Sample_5_c33822_g1_i2	245.549	25.3065	-3.27843	0.00191878	3e-116	Si037463m.g	Setaria italica (Foxtail millet) (Panicum italicum)	GO:0006281; GO:0006261; GO:0005829; GO:0004170; GO:0046080; GO:0000287	GO:0005829~cytosol
Sample_5_c24447_g1_i1	169.521	14.5999	-3.53743	0.00199463	0	LOC100279753	Zea mays (Maize)	GO:0005524; GO:0003677; GO:0003678; GO:0006270; GO:0042555; GO:0005634	GO:0042555~MCM complex;GO:0005634~nucleus
Sample_5_c27136_g1_i3	148.973	12.6533	-3.55747	0.00244935	2e-44	Sb03g034780 SORBIDRAFT_03g034780	Sorghum bicolor (Sorghum) (Sorghum vulgare)	GO:0003677; GO:0005634; GO:0003700; GO:0006351	GO:0005634~nucleus
Sample_6_c1477_g1_i1	419.18	56.4531	-2.89245	0.00274488	3e-99	Sb10g001940 SORBIDRAFT_10g001940	Sorghum bicolor (Sorghum) (Sorghum vulgare)	GO:0005576	GO:0005576~extracellular region
Sample_5_c31701_g1_i1	962.676	155.733	-2.62798	0.00286054	3e-109	Si030771m.g	Setaria italica (Foxtail millet) (Panicum italicum)	GO:0005737; GO:0016021; GO:0006629; GO:0016627	GO:0005737~cytoplasm;GO:0016021~integral component of membrane
Sample_5_c35060_g2_i1	169.521	17.5199	-3.2744	0.00356808	0	Zm.29571	Zea mays (Maize)	GO:0007030; GO:0009072; GO:0006816; GO:0016117; GO:0008652; GO:0030003; GO:0015995; GO:0009941; GO:0009570; GO:0009535; GO:0009108; GO:0006546; GO:0019288; GO:0009695; GO:0034440; GO:0009106; GO:0000023; GO:0046872; GO:0009117; GO:0016702; GO:0006733; GO:0031408; GO:0019216; GO:0009737; GO:0009409; GO:0009269; GO:0009416; GO:0009651; GO:0019748; GO:0019252; GO:0000096; GO:0044272; GO:0006636; GO:…	GO:0009941~chloroplast envelope;GO:0009570~chloroplast stroma;GO:0009535~chloroplast thylakoid membrane
Sample_5_c8587_g1_i1	88.3566	5.83997	-3.9193	0.00391516	4e-90	Sb07g027760 SORBIDRAFT_07g027760	Sorghum bicolor (Sorghum) (Sorghum vulgare)	GO:0007030; GO:0009072; GO:0006816; GO:0016117; GO:0008652; GO:0030003; GO:0015995; GO:0009941; GO:0009570; GO:0009535; GO:0009108; GO:0006546; GO:0019288; GO:0009695; GO:0034440; GO:0009106; GO:0000023; GO:0046872; GO:0009117; GO:0016702; GO:0006733; GO:0031408; GO:0019216; GO:0009737; GO:0009409; GO:0009269; GO:0009416; GO:0009651; GO:0019748; GO:0019252; GO:0000096; GO:0044272; GO:0006636; GO:…	GO:0009941~chloroplast envelope;GO:0009570~chloroplast stroma;GO:0009535~chloroplast thylakoid membrane
Sample_5_c33604_g4_i2	1157.88	211.212	-2.45472	0.00445233	0	Sb09g005840 SORBIDRAFT_09g005840	Sorghum bicolor (Sorghum) (Sorghum vulgare)	GO:0005524; GO:0005623; GO:0001678; GO:0005536; GO:0006096; GO:0004396	GO:0005623~cell
Sample_5_c33719_g1_i1	1127.06	211.212	-2.4158	0.00512005	0	Sb04g036230 SORBIDRAFT_04g036230	Sorghum bicolor (Sorghum) (Sorghum vulgare)	GO:0009678; GO:0004427; GO:0016021; GO:0015992	GO:0016021~integral component of membrane
Sample_5_c32338_g3_i1	486.989	83.7063	-2.54048	0.00645818	0	SHCRBa_083_K20_F_130	Saccharum hybrid cultivar R570	GO:0003677; GO:0006310; GO:0006281; GO:0006260; GO:0005634	GO:0005634~nucleus
Sample_5_c25344_g1_i2	1819.53	387.385	-2.23173	0.00753124	0	Sb04g036440 SORBIDRAFT_04g036440	Sorghum bicolor (Sorghum) (Sorghum vulgare)	GO:0003677; GO:0030337; GO:0006260; GO:0005634; GO:0006275	GO:0005634~nucleus
Sample_6_c32806_g1_i1	745.894	144.053	-2.37237	0.00754266	0	Sb01g017160 SORBIDRAFT_01g017160	Sorghum bicolor (Sorghum) (Sorghum vulgare)	GO:0020037; GO:0016021; GO:0005506; GO:0004497; GO:0016705	GO:0016021~integral component of membrane
Sample_5_c33383_g1_i2	1662.34	372.785	-2.1568	0.00985225	0	Sb03g004540 SORBIDRAFT_03g004540	Sorghum bicolor (Sorghum) (Sorghum vulgare)	GO:0003824; GO:0009507; GO:0009737	GO:0009507~chloroplast
Sample_5_c24946_g1_i1	194.179	29.1999	-2.73335	0.00985281	0	Sb0019s004400 SORBIDRAFT_0019s004400	Sorghum bicolor (Sorghum) (Sorghum vulgare)	GO:0005524; GO:0003677; GO:0003678; GO:0006306; GO:0006270; GO:0006268; GO:0042555; GO:0006084; GO:0008283; GO:0000911; GO:0005829; GO:0009790; GO:0051567; GO:0009165; GO:0005634; GO:0006275; GO:0051726; GO:0042127; GO:0009909; GO:0010082	GO:0042555~MCM complex;GO:0005829~cytosol;GO:0005634~nucleus
Sample_5_c19277_g1_i1	98.6306	10.7066	-3.20353	0.0102612	1e-74	Sb02g002830 SORBIDRAFT_02g002830	Sorghum bicolor (Sorghum) (Sorghum vulgare)	GO:0009534; GO:0019344; GO:0016021; GO:0015979; GO:0009654; GO:0010155; GO:0009637; GO:0010218; GO:0009644; GO:0010114; GO:0009744	GO:0009534~chloroplast thylakoid;GO:0016021~integral component of membrane;GO:0009654~photosystem II oxygen evolving complex
Sample_5_c28040_g1_i1	260.96	47.6931	-2.45198	0.0138628	1e-148	Si001894m.g	Setaria italica (Foxtail millet) (Panicum italicum)	GO:0009734; GO:0005634; GO:0006355; GO:0006351	GO:0005634~nucleus
Sample_5_c51023_g1_i1	91.4388	10.7066	-3.0943	0.0140544	2e-84	Sb07g027760 SORBIDRAFT_07g027760	Sorghum bicolor (Sorghum) (Sorghum vulgare)	GO:0007030; GO:0009072; GO:0006816; GO:0016117; GO:0008652; GO:0030003; GO:0015995; GO:0009941; GO:0009570; GO:0009535; GO:0009108; GO:0006546; GO:0019288; GO:0009695; GO:0034440; GO:0009106; GO:0000023; GO:0046872; GO:0009117; GO:0016702; GO:0006733; GO:0031408; GO:0019216; GO:0009737; GO:0009409; GO:0009269; GO:0009416; GO:0009651; GO:0019748; GO:0019252; GO:0000096; GO:0044272; GO:0006636; GO:…	GO:0009941~chloroplast envelope;GO:0009570~chloroplast stroma;GO:0009535~chloroplast thylakoid membrane
Sample_5_c33604_g4_i1	967.813	228.732	-2.08107	0.0153536	0	Sb09g005840 SORBIDRAFT_09g005840	Sorghum bicolor (Sorghum) (Sorghum vulgare)	GO:0005524; GO:0005623; GO:0001678; GO:0005536; GO:0006096; GO:0004396	GO:0005623~cell
Sample_5_c34276_g1_i1	701.716	159.626	-2.13619	0.0154832	2e-69	Sb03g003200 SORBIDRAFT_03g003200	Sorghum bicolor (Sorghum) (Sorghum vulgare)	GO:0009734; GO:0005634; GO:0006355; GO:0006351	GO:0005634~nucleus
Sample_5_c29781_g1_i1	439.728	96.3595	-2.19011	0.0179698	2e-172	Sb01g020170 SORBIDRAFT_01g020170	Sorghum bicolor (Sorghum) (Sorghum vulgare)	GO:0000775; GO:0045132; GO:0005634	GO:0000775~chromosome, centromeric region;GO:0005634~nucleus
Sample_5_c31129_g1_i1	161.302	28.2265	-2.51464	0.019633	2e-133	Sb04g025930 SORBIDRAFT_04g025930	Sorghum bicolor (Sorghum) (Sorghum vulgare)	GO:0003999; GO:0006168; GO:0005737; GO:0009116	GO:0005737~cytoplasm
Sample_5_c19403_g1_i1	96.5758	13.6266	-2.82524	0.0204421	0	NA	Zea mays (Maize)	GO:0005524; GO:0003677; GO:0003678; GO:0006270; GO:0042555; GO:0005634	GO:0042555~MCM complex;GO:0005634~nucleus
Sample_5_c17396_g1_i2	49.3153	3.89331	-3.66297	0.0212989	1e-104	Sb03g034300 SORBIDRAFT_03g034300	Sorghum bicolor (Sorghum) (Sorghum vulgare)	GO:0005622; GO:0000160; GO:0004871	GO:0005622~intracellular
Sample_6_c29846_g1_i2	575.345	138.213	-2.05754	0.0215241	6e-70	Sb10g009090 SORBIDRAFT_10g009090	Sorghum bicolor (Sorghum) (Sorghum vulgare)	GO:0005782; GO:0006457; GO:0009644; GO:0042542	GO:0005782~peroxisomal matrix
Sample_5_c20367_g1_i1	103.768	15.5733	-2.73621	0.0216584	3e-159	NA	Zea mays (Maize)	GO:0006633; GO:0016021; GO:0016747	GO:0016021~integral component of membrane
Sample_6_c28052_g1_i1	223.974	46.7198	-2.26122	0.0246591	4e-107	Sb01g012360 SORBIDRAFT_01g012360	Sorghum bicolor (Sorghum) (Sorghum vulgare)	GO:0006281; GO:0006261; GO:0005829; GO:0004170; GO:0046080; GO:0000287	GO:0005829~cytosol
Sample_5_c24489_g1_i1	219.864	48.6664	-2.17561	0.0302652	0	Sb04g034160 SORBIDRAFT_04g034160	Sorghum bicolor (Sorghum) (Sorghum vulgare)	GO:0048046; GO:0009570; GO:0019344; GO:0020037; GO:0051536; GO:0016020; GO:0005739; GO:0015706; GO:0050421	GO:0048046~apoplast;GO:0009570~chloroplast stroma;GO:0016020~membrane;GO:0005739~mitochondrion
Sample_5_c24966_g1_i1	250.686	62.293	-2.00874	0.0398051	1e-149	Sb03g009000 SORBIDRAFT_03g009000	Sorghum bicolor (Sorghum) (Sorghum vulgare)	GO:0005622; GO:0007034	GO:0005622~intracellular
Sample_5_c26226_g1_i1	146.919	32.1198	-2.19348	0.0409885	0	NA	Zea mays (Maize)	GO:0005524; GO:0003677; GO:0003678; GO:0006270; GO:0042555	GO:0042555~MCM complex
