# Supplementary material for: Comparative physiological and transcriptome analysis in cultivated and wild sugarcane species in response to hydrogen peroxide-induced oxidative stress
Source: BMC Genomics. 2023 Mar 27;24:155. doi: 10.1186/s12864-023-09218-3 (PMC10045617; doi:10.1186/s12864-023-09218-3)
Supplement: Supplementary file 4 — Additional file 4. Supplementary file. IV: List of annotated DGEs with their FPKM for Erianthus arundinaceus, Saccharum spontaneum and cultivated variety. [file 12864_2023_9218_MOESM4_ESM.xls]

## Sheet: Up-regulated DEGs
Supplementary File. IV: Differential Expression: Up-regulated genes in Erianthus arundinaceus, Saccharum spontaneum cultivated variety
Unigene_ID	1 Expression	2 Expression	log2FoldChange	P Value	E-value	Gene Name	Organism Name
Sample_2_c36880_g1_i1	17.4356	234.004	3.74643	0.00422794	0	LOC100286258	Zea mays (Maize)
Sample_2_c1679_g1_i1	195.279	1586.41	3.02216	0.00593992	3e-139	NA	Triticum aestivum (Wheat)
Sample_2_c29776_g1_i1	64.5117	435.89	2.75633	0.0172403	0	Sb04g034160 SORBIDRAFT_04g034160, Ferredoxin--nitrite reductase	Sorghum bicolor (Sorghum) (Sorghum vulgare)
Sample_2_c18879_g1_i1	3.48712	64.2364	4.20328	0.0173629	5e-19	LOC100281856	Zea mays (Maize)
Sample_2_c28174_g1_i1	36.6148	250.063	2.7718	0.0239071	1e-130	Sb04g025930 SORBIDRAFT_04g025930	Sorghum bicolor (Sorghum) (Sorghum vulgare)
Sample_2_c29354_g1_i2	622.451	3063.85	2.29931	0.0326207	0	LOC100283626	Zea mays (Maize)
Sample_1_c23837_g1_i1	441.121	2134.71	2.2748	0.0330441	0	Sh265O22g_140	Saccharum hybrid cultivar
Sample_1_c28026_g1_i3	514.35	2466.22	2.26148	0.0343869	0	Sb09g027360 SORBIDRAFT_09g027360	Sorghum bicolor (Sorghum) (Sorghum vulgare)
Sample_1_c19871_g1_i1	248.457	1183.79	2.25234	0.0353662	0	SHCRBa_029_J02_R_60	Saccharum hybrid cultivar R570
Sample_2_c20849_g1_i1	994.701	4803.97	2.27189	0.038272	0	Zm.137324	Zea mays (Maize)
Sample_2_c18488_g1_i2	1.74356	39.0007	4.48339	0.039543	0	OB04G18230	Oryza brachyantha
Sample_2_c16133_g1_i1	7.84602	73.413	3.226	0.0403899	0	Sb03g008030 SORBIDRAFT_03g008030	Sorghum bicolor (Sorghum) (Sorghum vulgare)
Sample_1_c21205_g1_i1	1161.21	5508.27	2.24597	0.0420327	0	Zm.137324	Zea mays (Maize)
Sample_2_c15245_g1_i1	1543.05	7262.16	2.23461	0.0470431	3e-110	NA	Zea mays (Maize)
Sample_1_c24731_g1_i1	1159.47	5224.94	2.17195	0.0481062	2e-149	NA	Zea mays (Maize)
Sample_1_c29546_g1_i1	335.635	1428.11	2.08914	0.0488659	0	LOC100285202	Zea mays (Maize)
Unigene_ID	3 Expression	4 Expression	log2FoldChange	P Value	E-value	Gene Name	Organism Name
Sample_4_c23770_g5_i1	12.4083	1356.35	6.77228	0.000727897	7e-176	NA	Zea mays (Maize)
Sample_4_c24158_g1_i2	95.9577	2884.36	4.90971	0.00694478	0	LOC100280232, Cellulose synthase	Zea mays (Maize)
Sample_4_c23770_g6_i1	68.6594	2041.78	4.89422	0.00713922	0	Zm.67746	Zea mays (Maize)
Sample_4_c24158_g1_i1	239.894	6940.1	4.85449	0.00890243	0	cesa7	Zea mays (Maize)
Sample_4_c24394_g1_i1	107.539	2375.42	4.46526	0.0122775	0	SHCRBa_026_K06_F_10	Saccharum hybrid cultivar R570
Sample_4_c10633_g1_i5	9.92665	327.603	5.0445	0.0129225	0	Sb05g022290 SORBIDRAFT_05g022290	Sorghum bicolor (Sorghum) (Sorghum vulgare)
Sample_4_c24200_g2_i1	558.374	14733.7	4.72174	0.0143051	0	Si028770m.g	Setaria italica (Foxtail millet) (Panicum italicum)
Sample_4_c23503_g1_i1	44.6699	867.966	4.28026	0.0183354	0	Sb02g039230 SORBIDRAFT_02g039230	Sorghum bicolor (Sorghum) (Sorghum vulgare)
Sample_3_c40304_g1_i1	321.789	5612.77	4.12453	0.0208135	0	Sb01g002050 SORBIDRAFT_01g002050	Sorghum bicolor (Sorghum) (Sorghum vulgare)
Sample_4_c22382_g1_i6	134.01	2154.2	4.00674	0.0219627	0	Sb02g034590 SORBIDRAFT_02g034590	Sorghum bicolor (Sorghum) (Sorghum vulgare)
Sample_4_c20928_g1_i1	110.848	1780.66	4.00576	0.02225	0	Sb03g047200 SORBIDRAFT_03g047200	Sorghum bicolor (Sorghum) (Sorghum vulgare)
Sample_4_c20868_g1_i4	97.6121	1552.18	3.9911	0.0229894	0	Sb01g019520 SORBIDRAFT_01g019520	Sorghum bicolor (Sorghum) (Sorghum vulgare)
Sample_4_c23882_g1_i1	46.3244	796.643	4.10409	0.0231836	0	Sb06g003290 SORBIDRAFT_06g003290	Sorghum bicolor (Sorghum) (Sorghum vulgare)
Sample_4_c20716_g1_i2	14.89	320.35	4.42723	0.0245107	0	Sb09g018630 SORBIDRAFT_09g018630	Sorghum bicolor (Sorghum) (Sorghum vulgare)
Sample_4_c22382_g1_i5	122.429	1845.94	3.91434	0.0248434	0	Sb02g034590 SORBIDRAFT_02g034590	Sorghum bicolor (Sorghum) (Sorghum vulgare)
Sample_3_c40304_g2_i1	266.365	3888.92	3.86789	0.0268091	0	Sb09g005280 SORBIDRAFT_09g005280	Sorghum bicolor (Sorghum) (Sorghum vulgare)
Sample_4_c21351_g1_i1	537.694	8109.08	3.91468	0.0296032	0	cl1052_1	Zea mays (Maize)
Sample_4_c25206_g1_i1	103.403	1392.61	3.75145	0.0312323	0	SHCRBa_029_J02_R_60	Saccharum hybrid cultivar R570
Sample_4_c21783_g1_i1	81.0677	1078.31	3.7335	0.0332877	0	Sb02g037060 SORBIDRAFT_02g037060	Sorghum bicolor (Sorghum) (Sorghum vulgare)
Sample_4_c6811_g2_i1	4.13611	129.349	4.96685	0.0333726	0	SHCRBa_014_A20_F_120	Saccharum hybrid cultivar R570
Sample_4_c9341_g1_i1	9.92665	204.298	4.36323	0.0354843	4e-110	NA	Hordeum vulgare var. distichum (Domesticated barley)
Sample_4_c24481_g2_i1	99.2665	1251.18	3.65583	0.0355767	0	Sb06g030350 SORBIDRAFT_06g030350	Sorghum bicolor (Sorghum) (Sorghum vulgare)
Sample_4_c14331_g1_i2	19.0261	309.47	4.02375	0.037575	0	P0417F02.11 P0589E08.30	Oryza sativa subsp. japonica (Rice)
Sample_4_c18462_g1_i1	1225.94	18646.8	3.92696	0.0388516	0	Endoglucanase 10	Saccharum hybrid cultivar R570
Sample_4_c22056_g1_i3	43.0155	569.376	3.72645	0.0397158	0	Sb06g022500 SORBIDRAFT_06g022500	Sorghum bicolor (Sorghum) (Sorghum vulgare)
Sample_4_c23466_g1_i1	34.7433	476.293	3.77704	0.040029	0	Sb02g014910 SORBIDRAFT_02g014910	Sorghum bicolor (Sorghum) (Sorghum vulgare)
Sample_4_c24565_g1_i3	210.114	2357.29	3.48788	0.0414934	0	SHCRBa_082_J13_F_70	Saccharum hybrid cultivar R570
Sample_3_c40304_g1_i3	797.441	9575.43	3.58589	0.045565	0	Sb01g002050 SORBIDRAFT_01g002050	Sorghum bicolor (Sorghum) (Sorghum vulgare)
Sample_4_c23668_g1_i1	209.287	2197.72	3.39245	0.046568	0	Si034107m.g	Setaria italica (Foxtail millet) (Panicum italicum)
Sample_4_c14886_g1_i1	21.5078	299.799	3.80107	0.0476952	0	Sb05g006470 SORBIDRAFT_05g006470	Sorghum bicolor (Sorghum) (Sorghum vulgare)
Sample_4_c25219_g1_i1	228.313	2293.22	3.32829	0.0502574	0	Sb07g018840 SORBIDRAFT_07g018840	Sorghum bicolor (Sorghum) (Sorghum vulgare)
Unigene_ID	5 Expression	6 Expression	log2FoldChange	P Value	E-value	Gene Name	Organism Name
Sample_6_c6017_g1_i1	40.0687	447.731	3.48209	0.000453047	0	cox1	Closterium baillyanum
Sample_6_c16653_g1_i1	2.0548	44.7731	4.44556	0.0132317	0	NA	Saccharum hybrid cultivar FN-41
Sample_6_c21266_g1_i1	8.21922	70.0797	3.09192	0.0225261	0	Sb07g002550 SORBIDRAFT_07g002550, 2-succinylbenzoate-CoA ligase	Sorghum bicolor (Sorghum) (Sorghum vulgare)
Sample_6_c33112_g1_i1	86.3018	361.105	2.06496	0.0279466	0	Sb06g022410 SORBIDRAFT_06g022410	Sorghum bicolor (Sorghum) (Sorghum vulgare)
Sample_6_c27937_g1_i1	69.8634	280.319	2.00446	0.0375983	0	Sb01g015000 SORBIDRAFT_01g015000	Sorghum bicolor (Sorghum) (Sorghum vulgare)
Sample_6_c43031_g1_i1	2.0548	33.0932	4.00946	0.0397832	3e-42	NA	Hordeum vulgare var. distichum (Domesticated barley)
Sample_6_c18154_g1_i1	16.4384	91.4929	2.47659	0.0399259	0	Sb01g002760 SORBIDRAFT_01g002760	Sorghum bicolor (Sorghum) (Sorghum vulgare)
Sample_6_c18769_g1_i2	17.4658	89.5462	2.3581	0.0495825	0	Sb05g005950 SORBIDRAFT_05g005950	Sorghum bicolor (Sorghum) (Sorghum vulgare)
Sample_6_c20309_g1_i1	12.3288	71.053	2.52686	0.0499551	0	Si038959m.g	Setaria italica (Foxtail millet) (Panicum italicum)
Sample_6_c47449_g1_i1	22.6029	107.066	2.24393	0.050143	0	Sb03g010230 SORBIDRAFT_03g010230	Sorghum bicolor (Sorghum) (Sorghum vulgare)

## Sheet: Down-regulated DEGs
Supplementary File. IV: Differential expression: Down-regulated genes in Erianthus arundinaceus, Saccharum spontaneum and cultivateed vareity
Unigene_ID	1 Expression	2 Expression	log2FoldChange	P Value	E-value	Gene Name	Organism Name
Sample_1_c25966_g1_i1	16594.3	9.17663	-10.8204	3.60493e-10	0	Si013704m.g	Setaria italica (Foxtail millet) (Panicum italicum)
Sample_1_c24078_g1_i2	1123.72	11.4708	-6.61418	8.12074e-07	0	Sb01g044900 SORBIDRAFT_01g044900 Nad+-dependent farnesol dehydrogenase	Sorghum bicolor (Sorghum) (Sorghum vulgare)
Sample_1_c17842_g2_i1	819.473	6.88247	-6.89563	8.1712e-07	6e-152	Sb02g005750 SORBIDRAFT_02g005750	Sorghum bicolor (Sorghum) (Sorghum vulgare)
Sample_1_c24438_g1_i1	24209.3	121.59	-7.63739	1.07731e-06	6e-128	Sb01g041180 SORBIDRAFT_01g041180	Sorghum bicolor (Sorghum) (Sorghum vulgare)
Sample_1_c28039_g1_i1	631.169	6.88247	-6.51895	3.21297e-06	0	THI1-2 Sb02g040060	Sorghum bicolor (Sorghum) (Sorghum vulgare)
Sample_1_c27507_g1_i4	727.064	9.17663	-6.30797	3.58591e-06	0	LIP	Zea mays (Maize)
Sample_1_c27106_g2_i2	313.841	2.29416	-7.09592	1.03084e-05	5e-134	Sb02g011210 SORBIDRAFT_02g011210	Sorghum bicolor (Sorghum) (Sorghum vulgare)
Sample_1_c27106_g2_i4	306.866	2.29416	-7.0635	1.16009e-05	1e-130	Sb02g011210 SORBIDRAFT_02g011210	Sorghum bicolor (Sorghum) (Sorghum vulgare)
Sample_1_c24302_g1_i1	3287.48	110.12	-4.89984	4.60132e-05	4e-153	NA	Zea mays (Maize)
Sample_1_c28039_g1_i2	484.71	11.4708	-5.40108	5.44812e-05	0	SHCRBa_045_A10_F_50 SHCRBa_093_A03_F_50 SHCRBa_108_C04_R_80 SHCRBa_145_O03_F_50	Saccharum hybrid cultivar R570
Sample_1_c25005_g1_i2	280.713	4.58831	-5.93499	7.23211e-05	9e-37	Si019495m.g	Setaria italica (Foxtail millet) (Panicum italicum)
Sample_1_c27507_g1_i2	1473.31	59.6481	-4.62644	9.86925e-05	0	Sb06g020720 SORBIDRAFT_06g020720	Sorghum bicolor (Sorghum) (Sorghum vulgare)
Sample_1_c29156_g2_i2	5782.52	223.68	-4.69219	0.000116159	0	NA	Zea mays (Maize)
Sample_1_c24872_g1_i1	10292.2	360.183	-4.83668	0.000146864	0	Sb09g023060 SORBIDRAFT_09g023060	Sorghum bicolor (Sorghum) (Sorghum vulgare)
Sample_1_c27106_g2_i1	343.481	9.17663	-5.22612	0.000150943	7e-172	Sb02g011210 SORBIDRAFT_02g011210	Sorghum bicolor (Sorghum) (Sorghum vulgare)
Sample_1_c27479_g1_i2	4672.74	214.504	-4.44519	0.000190074	0	Sb04g036230 SORBIDRAFT_04g036230	Sorghum bicolor (Sorghum) (Sorghum vulgare)
Sample_1_c29829_g1_i2	391.429	12.6179	-4.95521	0.00020015	0	Zm.29571	Zea mays (Maize)
Sample_1_c20761_g1_i3	180.458	3.44124	-5.7126	0.000341845	0	Sb04g036880 SORBIDRAFT_04g036880	Sorghum bicolor (Sorghum) (Sorghum vulgare)
Sample_1_c30136_g1_i4	1808.94	112.414	-4.00826	0.000481247	0	Sb04g035220 SORBIDRAFT_04g035220	Sorghum bicolor (Sorghum) (Sorghum vulgare)
Sample_1_c16281_g1_i1	350.455	16.0591	-4.44777	0.000668087	0	Sb03g032030 SORBIDRAFT_03g032030	Sorghum bicolor (Sorghum) (Sorghum vulgare)
Sample_1_c25197_g1_i5	2842.87	192.709	-3.88285	0.000684978	5e-180	Sb01g020210 SORBIDRAFT_01g020210	Sorghum bicolor (Sorghum) (Sorghum vulgare)
Sample_1_c30136_g1_i1	1840.33	127.326	-3.85337	0.000721397	0	Sb04g035220 SORBIDRAFT_04g035220	Sorghum bicolor (Sorghum) (Sorghum vulgare)
Sample_1_c25013_g1_i1	987.727	65.3835	-3.91711	0.000757819	0	Sb01g039780 SORBIDRAFT_01g039780	Sorghum bicolor (Sorghum) (Sorghum vulgare)
Sample_1_c25197_g1_i2	3144.51	220.239	-3.83569	0.000795463	2e-174	IDP190	Zea mays (Maize)
Sample_1_c29829_g1_i1	387.942	20.6474	-4.23181	0.000902158	0	Zm.29571	Zea mays (Maize)
Sample_1_c29300_g1_i2	2996.31	222.533	-3.75109	0.000979749	0	NA	Zea mays (Maize)
Sample_1_c28017_g5_i1	1604.07	122.737	-3.70809	0.00107275	0	Sb03g003760 SORBIDRAFT_03g003760	Sorghum bicolor (Sorghum) (Sorghum vulgare)
Sample_1_c30136_g1_i3	2169.86	168.621	-3.68575	0.00111069	0	Sb04g035220 SORBIDRAFT_04g035220	Sorghum bicolor (Sorghum) (Sorghum vulgare)
Sample_1_c31076_g1_i1	2903.03	227.122	-3.67602	0.0011823	0	Sb07g020270 SORBIDRAFT_07g020270	Sorghum bicolor (Sorghum) (Sorghum vulgare)
Sample_1_c12816_g1_i1	153.433	4.58831	-5.0635	0.00119783	1e-117	Si030771m.g	Setaria italica (Foxtail millet) (Panicum italicum)
Sample_1_c19003_g1_i1	147.331	4.58831	-5.00495	0.00141866	0	ACS2	Saccharum hybrid cultivar SP80-3280
Sample_1_c14166_g2_i1	133.382	4.58831	-4.86146	0.00212744	2e-44	Sb07g027760 SORBIDRAFT_07g027760	Sorghum bicolor (Sorghum) (Sorghum vulgare)
Sample_1_c28823_g1_i1	2795.8	273.005	-3.35626	0.00266185	0	NA	Oryza barthii
Sample_1_c23006_g2_i1	125.536	4.58831	-4.774	0.00270657	0	NA	Arundo donax (Giant reed) (Donax arundinaceus)
Sample_1_c29300_g1_i1	3152.36	314.3	-3.32622	0.00294821	0	NA	Zea mays (Maize)
Sample_1_c25462_g1_i1	8102.32	736.425	-3.45973	0.003384	6e-155	Sb08g022140 SORBIDRAFT_08g022140	Sorghum bicolor (Sorghum) (Sorghum vulgare)
Sample_1_c17688_g1_i1	1549.15	165.179	-3.22937	0.003613	0	Sb03g030100 SORBIDRAFT_03g030100	Sorghum bicolor (Sorghum) (Sorghum vulgare)
Sample_1_c29267_g1_i2	2593.54	283.328	-3.19438	0.00394449	0	Sb01g035380 SORBIDRAFT_01g035380	Sorghum bicolor (Sorghum) (Sorghum vulgare)
Sample_2_c19678_g2_i1	581.477	56.2069	-3.3709	0.00394936	2e-154	NA	Arundo donax (Giant reed) (Donax arundinaceus)
Sample_1_c16872_g1_i3	2740	316.594	-3.11347	0.00485927	0	psaA	Oryza sativa subsp. japonica (Rice)
Sample_1_c30702_g3_i2	1685.15	199.592	-3.07775	0.00519251	4e-70	Zm.43625	Zea mays (Maize)
Sample_1_c25550_g1_i1	9213.84	938.31	-3.29567	0.00540961	0	Si035074m.g	Setaria italica (Foxtail millet) (Panicum italicum)
Sample_1_c25512_g1_i1	1576.18	192.709	-3.03193	0.00584034	0	Sb02g033430 SORBIDRAFT_02g033430	Sorghum bicolor (Sorghum) (Sorghum vulgare)
Sample_1_c28343_g1_i1	4652.69	542.568	-3.10019	0.00586628	0	psbB	Sorghum timorense
Sample_1_c16872_g1_i2	2744.36	355.594	-2.94817	0.00726945	0	psaA	Oryza sativa subsp. japonica (Rice)
Sample_1_c16872_g1_i4	2969.28	387.713	-2.93705	0.00757237	0	psaA	Oryza sativa subsp. japonica (Rice)
Sample_1_c23423_g1_i2	503.889	59.6481	-3.07856	0.00825155	0	Sb01g004670 SORBIDRAFT_01g004670	Sorghum bicolor (Sorghum) (Sorghum vulgare)
Sample_1_c20656_g1_i2	130.767	9.17663	-3.83289	0.00902989	8e-162	Sb04g029190 SORBIDRAFT_04g029190	Sorghum bicolor (Sorghum) (Sorghum vulgare)
Sample_1_c29829_g2_i2	155.177	12.6179	-3.62037	0.00977949	3e-112	Sb07g027760 SORBIDRAFT_07g027760	Sorghum bicolor (Sorghum) (Sorghum vulgare)
Sample_1_c31038_g1_i1	5563.7	754.778	-2.88192	0.0105761	0	Sb03g025720 SORBIDRAFT_03g025720	Sorghum bicolor (Sorghum) (Sorghum vulgare)
Sample_1_c30446_g1_i2	765.423	110.12	-2.79719	0.0121838	0	SHCRBa_073_J10_R_20	Saccharum hybrid cultivar R570
Sample_2_c19678_g1_i2	599.784	84.8838	-2.82088	0.0129277	1e-107	petD D176_074	Najas flexilis
Sample_1_c12566_g1_i1	2206.47	344.124	-2.68074	0.013364	0	Sb07g020640 SORBIDRAFT_07g020640	Sorghum bicolor (Sorghum) (Sorghum vulgare)
Sample_1_c30702_g3_i1	2151.55	342.977	-2.6492	0.0143552	3e-69	Zm.43625	Zea mays (Maize)
Sample_1_c27880_g2_i1	1208.29	195.003	-2.63139	0.0154921	0	LOC100382596	Zea mays (Maize)
Sample_1_c15720_g2_i1	146.459	14.912	-3.29595	0.0173102	3e-17	Sb10g009410 SORBIDRAFT_10g009410	Sorghum bicolor (Sorghum) (Sorghum vulgare)
Sample_1_c24122_g1_i1	205.74	25.2357	-3.02728	0.0186564	0	Sb02g030500 SORBIDRAFT_02g030500	Sorghum bicolor (Sorghum) (Sorghum vulgare)
Sample_1_c26337_g1_i1	348.712	50.4715	-2.7885	0.018888	3e-125	Sb02g004440 SORBIDRAFT_02g004440	Sorghum bicolor (Sorghum) (Sorghum vulgare)
Sample_1_c21414_g1_i1	169.125	19.5003	-3.11652	0.0196281	3e-47	Si006329m.g	Setaria italica (Foxtail millet) (Panicum italicum)
Sample_1_c27929_g1_i3	1415.77	254.651	-2.47499	0.0215135	0	LOC100274074 ZEAMMB73_718545	Zea mays (Maize)
Sample_1_c30096_g1_i1	433.275	71.1189	-2.60698	0.0237199	0	Zm.3042 ZEAMMB73_753506	Zea mays (Maize)
Sample_1_c30812_g1_i1	252.816	36.7065	-2.78398	0.0238781	0	Sb08g020810 SORBIDRAFT_08g020810	Sorghum bicolor (Sorghum) (Sorghum vulgare)
Sample_1_c23342_g1_i1	82.8191	6.88247	-3.58896	0.0243399	1e-158	Sb01g036330 SORBIDRAFT_01g036330	Sorghum bicolor (Sorghum) (Sorghum vulgare)
Sample_1_c15071_g1_i1	163.895	20.6474	-2.98874	0.0248116	0	NA	Zea mays (Maize)
Sample_1_c15074_g1_i1	1165.57	220.239	-2.40389	0.0257591	0	petA	Sorghum timorense
Sample_2_c17607_g2_i1	885.728	169.768	-2.3833	0.0284325	6e-26	psbM	Potamophila parviflora
Sample_1_c15432_g1_i1	112.46	12.6179	-3.15587	0.0284665	2e-53	LOC100281019	Zea mays (Maize)
Sample_1_c28192_g1_i1	525.683	95.2075	-2.46505	0.0286894	0	LOC100274017 ZEAMMB73_001159	Zea mays (Maize)
Sample_1_c28192_g1_i2	814.242	157.15	-2.37332	0.0296667	0	LOC100274017 ZEAMMB73_001159	Zea mays (Maize)
Sample_1_c30480_g1_i1	2690.31	534.539	-2.33141	0.0298992	0	Si028990m.g	Setaria italica (Foxtail millet) (Panicum italicum)
Sample_1_c28133_g1_i1	610.246	114.708	-2.41143	0.0300882	0	NA	Zea mays (Maize)
Sample_1_c27866_g1_i1	568.4	107.825	-2.39821	0.031745	0	Sb07g028620 SORBIDRAFT_07g028620	Sorghum bicolor (Sorghum) (Sorghum vulgare)
Sample_1_c27441_g1_i1	900.549	183.533	-2.29477	0.0340818	0	Sb03g037550 SORBIDRAFT_03g037550	Sorghum bicolor (Sorghum) (Sorghum vulgare)
Sample_1_c21256_g2_i1	4731.15	953.222	-2.31131	0.0351032	0	NA	Zea mays (Maize)
Sample_1_c29589_g2_i1	277.226	48.1773	-2.52464	0.0355627	0	Sb01g046585 SORBIDRAFT_01g046585	Sorghum bicolor (Sorghum) (Sorghum vulgare)
Sample_1_c25231_g1_i1	242.355	41.2948	-2.55309	0.0368614	0	cl27369_1	Zea mays (Maize)
Sample_1_c29758_g2_i3	141.228	20.6474	-2.774	0.0394364	0	Sb03g037780 SORBIDRAFT_03g037780	Sorghum bicolor (Sorghum) (Sorghum vulgare)
Sample_1_c24122_g1_i2	151.69	22.9416	-2.72509	0.0399665	0	Sb02g030500 SORBIDRAFT_02g030500	Sorghum bicolor (Sorghum) (Sorghum vulgare)
Sample_1_c27929_g1_i1	399.275	78.0013	-2.35581	0.0399683	0	LOC100274074 ZEAMMB73_718545	Zea mays (Maize)
Sample_2_c17701_g1_i1	364.404	71.1189	-2.35723	0.04157	0	Sb01g000580 SORBIDRAFT_01g000580	Sorghum bicolor (Sorghum) (Sorghum vulgare)
Sample_1_c20761_g3_i1	132.511	19.5003	-2.76454	0.0422245	2e-29	Zm.40333	Zea mays (Maize)
Sample_1_c25168_g1_i2	4693.66	1011.72	-2.2139	0.0428989	0	NA	Zea mays (Maize)
Sample_1_c27737_g1_i1	594.554	126.179	-2.23634	0.0430041	0	Zm.73210 ZEAMMB73_601161	Zea mays (Maize)
Sample_1_c21814_g1_i1	670.399	146.826	-2.19091	0.0453124	0	Sb01g000580 SORBIDRAFT_01g000580	Sorghum bicolor (Sorghum) (Sorghum vulgare)
Sample_1_c15717_g1_i1	7022.19	1511.85	-2.21561	0.0483022	2e-180	Si017389m.g	Setaria italica (Foxtail millet) (Panicum italicum)
Sample_1_c19339_g1_i1	343.481	71.1189	-2.27193	0.0498785	0	Sb08g021810 SORBIDRAFT_08g021810	Sorghum bicolor (Sorghum) (Sorghum vulgare)
Sample_1_c30595_g1_i2	435.89	94.0605	-2.2123	0.0503477	0	Sb10g006280 SORBIDRAFT_10g006280	Sorghum bicolor (Sorghum) (Sorghum vulgare)
Unigene_ID	3 Expression	4 Expression	log2FoldChange	P Value	E-value	Gene Name	Organism Name
Sample_3_c37544_g4_i1	10600.8	2.41773	-12.0982	2.9791e-06	0	Si013704m.g	Setaria italica (Foxtail millet) (Panicum italicum)
Sample_3_c25064_g1_i1	2982.13	2.41773	-10.2685	1.36557e-05	2e-92	Zm.10085	Zea mays (Maize)
Sample_3_c39622_g1_i3	2119.34	4.83547	-8.77574	6.62559e-05	6e-68	Si018569m.g	Setaria italica (Foxtail millet) (Panicum italicum)
Sample_3_c39622_g1_i1	1919.98	4.83547	-8.63322	8.15955e-05	5e-68	Si018569m.g	Setaria italica (Foxtail millet) (Panicum italicum)
Sample_3_c37861_g1_i1	4517.45	22.9685	-7.61971	0.000225154	0	Sb01g044900 SORBIDRAFT_01g044900	Sorghum bicolor (Sorghum) (Sorghum vulgare)
Sample_3_c41344_g1_i1	2985.44	19.3419	-7.27007	0.000335717	0	mas1	Zea mays (Maize)
Sample_3_c41344_g1_i2	2211.16	14.5064	-7.25197	0.000360275	0	mas1	Zea mays (Maize)
Sample_3_c29899_g1_i1	3408.15	24.1773	-7.13919	0.000395932	1e-66	Sb02g002830 SORBIDRAFT_02g002830	Sorghum bicolor (Sorghum) (Sorghum vulgare)
Sample_3_c42123_g1_i1	1479.07	12.0887	-6.93489	0.000616309	0	Sb09g017920 SORBIDRAFT_09g017920	Sorghum bicolor (Sorghum) (Sorghum vulgare)
Sample_3_c42524_g1_i1	725.473	4.83547	-7.22912	0.00078492	0	Sb01g021520 SORBIDRAFT_01g021520	Sorghum bicolor (Sorghum) (Sorghum vulgare)
Sample_3_c42524_g1_i2	465.726	2.41773	-7.58968	0.00101066	0	Sb01g021520 SORBIDRAFT_01g021520	Sorghum bicolor (Sorghum) (Sorghum vulgare)
Sample_3_c39814_g2_i1	416.919	2.41773	-7.42997	0.0013347	0	Sb01g020830 SORBIDRAFT_01g020830	Sorghum bicolor (Sorghum) (Sorghum vulgare)
Sample_3_c39814_g2_i2	494.678	4.83547	-6.67669	0.00198834	0	Sb01g020830 SORBIDRAFT_01g020830	Sorghum bicolor (Sorghum) (Sorghum vulgare)
Sample_4_c12802_g1_i1	3590.97	80.9941	-5.47041	0.00343195	6e-40	Sb03g023131 SORBIDRAFT_03g023131	Sorghum bicolor (Sorghum) (Sorghum vulgare)
Sample_3_c42422_g1_i7	776.761	14.5064	-5.74271	0.00355949	0	Zm.29571	Zea mays (Maize)
Sample_3_c41579_g1_i2	2212.82	53.1901	-5.37858	0.00384111	1e-137	ZEAMMB73_050151	Zea mays (Maize)
Sample_3_c39635_g1_i1	1037.34	24.1773	-5.42308	0.0044426	0	Sb06g019840 SORBIDRAFT_06g019840	Sorghum bicolor (Sorghum) (Sorghum vulgare)
Sample_3_c39102_g1_i1	507.914	9.67093	-5.71478	0.00496514	2e-108	Si030771m.g	Setaria italica (Foxtail millet) (Panicum italicum)
Sample_3_c39814_g3_i2	416.919	7.2532	-5.84501	0.0051738	3e-168	Sb01g041760 SORBIDRAFT_01g041760	Sorghum bicolor (Sorghum) (Sorghum vulgare)
Sample_3_c40065_g1_i2	419.401	8.46207	-5.63118	0.0063398	0	Sb07g024090 SORBIDRAFT_07g024090	Sorghum bicolor (Sorghum) (Sorghum vulgare)
Sample_3_c39518_g1_i1	1151.49	38.6837	-4.89563	0.00810923	3e-63	Sb03g023131 SORBIDRAFT_03g023131	Sorghum bicolor (Sorghum) (Sorghum vulgare)
Sample_3_c41759_g1_i1	6297.63	213.969	-4.87933	0.00834765	0	Si006673m.g	Setaria italica (Foxtail millet) (Panicum italicum)
Sample_3_c37225_g1_i2	2052.34	77.3675	-4.7294	0.00888632	2e-112	NA	Zea mays (Maize)
Sample_3_c37225_g1_i1	3313.02	128.14	-4.69236	0.0093104	9e-173	Sb02g011210 SORBIDRAFT_02g011210	Sorghum bicolor (Sorghum) (Sorghum vulgare)
Sample_3_c36377_g1_i2	3798.6	171.659	-4.46785	0.0125888	0	Sb01g035380 SORBIDRAFT_01g035380	Sorghum bicolor (Sorghum) (Sorghum vulgare)
Sample_3_c41863_g1_i1	324.271	9.67093	-5.0674	0.0136067	5e-64	Sb03g046210 SORBIDRAFT_03g046210	Sorghum bicolor (Sorghum) (Sorghum vulgare)
Sample_3_c39190_g1_i2	4305.69	206.716	-4.38052	0.0143255	0	NA	Zea mays (Maize)
Sample_3_c40929_g2_i2	28876.6	1038.42	-4.79745	0.0188287	0	Sb09g004650 SORBIDRAFT_09g004650	Sorghum bicolor (Sorghum) (Sorghum vulgare)
Sample_3_c42058_g1_i1	729.609	38.6837	-4.23732	0.020794	0	Sb02g031650 SORBIDRAFT_02g031650	Sorghum bicolor (Sorghum) (Sorghum vulgare)
Sample_4_c18207_g1_i1	2390.67	145.064	-4.04265	0.0210121	0	Sb01g020210 SORBIDRAFT_01g020210	Sorghum bicolor (Sorghum) (Sorghum vulgare)
Sample_3_c40940_g1_i1	378.867	16.9241	-4.48454	0.021759	4e-166	NA	Zea mays (Maize)
Sample_3_c41863_g1_i3	256.439	9.67093	-4.72881	0.0225731	2e-59	Sb03g046210 SORBIDRAFT_03g046210	Sorghum bicolor (Sorghum) (Sorghum vulgare)
Sample_4_c24211_g1_i1	3718.36	242.982	-3.93574	0.0245335	0	Sb01g035380 SORBIDRAFT_01g035380	Sorghum bicolor (Sorghum) (Sorghum vulgare)
Sample_3_c39190_g1_i1	5654.06	375.957	-3.91064	0.0271047	0	NA	Zea mays (Maize)
Sample_3_c42389_g1_i1	2791.87	200.672	-3.79832	0.0285137	0	Sb07g020270 SORBIDRAFT_07g020270	Sorghum bicolor (Sorghum) (Sorghum vulgare)
Sample_4_c10319_g1_i1	815.64	55.6079	-3.87457	0.0304672	3e-18	Zm.139771 ZEAMMB73_048321	Zea mays (Maize)
Sample_4_c23700_g1_i1	6248	461.787	-3.7581	0.0333507	4e-134	Sb01g041180 SORBIDRAFT_01g041180	Sorghum bicolor (Sorghum) (Sorghum vulgare)
Sample_3_c42343_g1_i1	1722.27	135.393	-3.66909	0.0338634	0	SHCRBa_268_K21_R_240	Saccharum hybrid cultivar R570
Sample_3_c36902_g1_i2	928.969	68.9054	-3.75294	0.0338983	2e-136	Sb03g033120 SORBIDRAFT_03g033120	Sorghum bicolor (Sorghum) (Sorghum vulgare)
Sample_3_c39445_g1_i1	1419.51	114.842	-3.62767	0.0363451	0	Sb02g043450 SORBIDRAFT_02g043450	Sorghum bicolor (Sorghum) (Sorghum vulgare)
Sample_4_c24211_g1_i3	2887.83	240.564	-3.58549	0.0370705	0	Sb01g035380 SORBIDRAFT_01g035380	Sorghum bicolor (Sorghum) (Sorghum vulgare)
Sample_3_c40013_g1_i3	734.572	55.6079	-3.72354	0.0373193	3e-45	NA	Arundo donax (Giant reed) (Donax arundinaceus)
Sample_3_c42147_g1_i1	428.501	29.0128	-3.88454	0.0380528	0	Sb08g001010 SORBIDRAFT_08g001010	Sorghum bicolor (Sorghum) (Sorghum vulgare)
Sample_3_c40620_g1_i2	21508.6	1367.23	-3.97559	0.0390389	6e-127	Sb01g041180 SORBIDRAFT_01g041180	Sorghum bicolor (Sorghum) (Sorghum vulgare)
Sample_3_c39445_g1_i6	1444.33	122.096	-3.56432	0.0391165	0	Sb02g043450 SORBIDRAFT_02g043450	Sorghum bicolor (Sorghum) (Sorghum vulgare)
Sample_3_c33990_g1_i1	1134.95	95.5005	-3.57097	0.0402246	1e-69	Sb02g034760 SORBIDRAFT_02g034760	Sorghum bicolor (Sorghum) (Sorghum vulgare)
Sample_3_c39409_g1_i3	164.617	7.2532	-4.50435	0.0402664	6e-159	Sb07g026360 SORBIDRAFT_07g026360	Sorghum bicolor (Sorghum) (Sorghum vulgare)
Sample_3_c40013_g1_i2	220.868	12.0887	-4.19146	0.0410553	3e-47	NA	Arundo donax (Giant reed) (Donax arundinaceus)
Sample_3_c39458_g2_i1	6195.06	524.648	-3.5617	0.0420957	0	SHCRBa_160_F01_R_310	Saccharum hybrid cultivar R570
Sample_3_c37960_g2_i2	737.054	65.2788	-3.49708	0.0481128	6e-144	Zm.72688 ZEAMMB73_816012	Zea mays (Maize)
Sample_3_c41397_g1_i1	2642.14	258.697	-3.35237	0.0489895	2e-55	Sb10g009090 SORBIDRAFT_10g009090	Sorghum bicolor (Sorghum) (Sorghum vulgare)
Unigene_ID	5 Expression	6 Expression	log2FoldChange	P Value	E-value	Gene Name	Organism Name
Sample_5_c30195_g1_i2	9251.76	114.853	-6.33187	1.61047e-10	6e-126	Sb01g041180 SORBIDRAFT_01g041180	Sorghum bicolor (Sorghum) (Sorghum vulgare)
Sample_5_c31498_g1_i1	2688.71	33.0932	-6.34424	3.35957e-10	2e-87	Sb06g017850 SORBIDRAFT_06g017850	Sorghum bicolor (Sorghum) (Sorghum vulgare)
Sample_6_c26339_g2_i2	5208.93	102.199	-5.67153	3.43275e-09	1e-126	Sb01g041180 SORBIDRAFT_01g041180	Sorghum bicolor (Sorghum) (Sorghum vulgare)
Sample_5_c33326_g2_i5	968.84	47.6931	-4.34441	6.68288e-06	0	Si013704m.g	Setaria italica (Foxtail millet) (Panicum italicum)
Sample_5_c33326_g2_i2	490.071	22.3866	-4.45229	1.89663e-05	0	Si013704m.g	Setaria italica (Foxtail millet) (Panicum italicum)
Sample_5_c34721_g1_i2	1101.38	70.0797	-3.97417	2.15866e-05	0	Si006673m.g	Setaria italica (Foxtail millet) (Panicum italicum)
Sample_5_c33394_g1_i1	3297.96	284.212	-3.53654	4.77896e-05	5e-166	Sb03g033100 SORBIDRAFT_03g033100	Sorghum bicolor (Sorghum) (Sorghum vulgare)
Sample_5_c24988_g1_i2	600.003	36.9865	-4.0199	5.047e-05	2e-87	Zm.10085	Zea mays (Maize)
Sample_5_c33428_g1_i1	1888.37	168.386	-3.4873	7.91334e-05	0	Sh265O22g_140	Saccharum hybrid cultivar
Sample_5_c29219_g1_i3	849.662	66.1863	-3.68228	8.99716e-05	1e-168	Sb02g011210 SORBIDRAFT_02g011210	Sorghum bicolor (Sorghum) (Sorghum vulgare)
Sample_5_c33428_g1_i2	1835.97	172.279	-3.41372	0.000107561	0	Sh265O22g_140	Saccharum hybrid cultivar
Sample_5_c24988_g1_i1	317.467	19.4666	-4.02754	0.00016544	4e-92	Zm.10085	Zea mays (Maize)
Sample_5_c32177_g1_i2	876.374	100.253	-3.1279	0.000590557	5e-148	NA	Zea mays (Maize)
Sample_5_c32177_g1_i3	785.963	88.5729	-3.14952	0.000616813	4e-148	NA	Zea mays (Maize)
Sample_5_c31169_g1_i1	1577.06	203.426	-2.95467	0.000667201	9e-55	Sb10g009090 SORBIDRAFT_10g009090	Sorghum bicolor (Sorghum) (Sorghum vulgare)
Sample_5_c32210_g1_i1	11106.2	1600.15	-2.79509	0.000896368	0	Sb03g026000 SORBIDRAFT_03g026000	Sorghum bicolor (Sorghum) (Sorghum vulgare)
Sample_5_c35040_g1_i4	5613.73	849.716	-2.72391	0.00110865	0	Sb01g019850 SORBIDRAFT_01g019850	Sorghum bicolor (Sorghum) (Sorghum vulgare)
Sample_5_c24988_g1_i4	108.905	5.83997	-4.22096	0.00141094	2e-69	pr1	Zea mays subsp. parviglumis (Balsas teosinte)
Sample_5_c32031_g1_i1	769.524	109.013	-2.81947	0.00185175	0	Sb04g004020 SORBIDRAFT_04g004020	Sorghum bicolor (Sorghum) (Sorghum vulgare)
Sample_6_c1477_g1_i1	419.18	56.4531	-2.89245	0.00274488	3e-99	Sb10g001940 SORBIDRAFT_10g001940	Sorghum bicolor (Sorghum) (Sorghum vulgare)
Sample_5_c31701_g1_i1	962.676	155.733	-2.62798	0.00286054	3e-109	Si030771m.g	Setaria italica (Foxtail millet) (Panicum italicum)
Sample_5_c31673_g1_i1	238.357	27.2532	-3.12863	0.00292186	0	Sb06g022880 SORBIDRAFT_06g022880	Sorghum bicolor (Sorghum) (Sorghum vulgare)
Sample_5_c31457_g1_i1	341.098	44.7731	-2.92948	0.00310182	2e-160	Sb0011s003010 SORBIDRAFT_0011s003010	Sorghum bicolor (Sorghum) (Sorghum vulgare)
Sample_5_c29471_g1_i1	696.579	110.959	-2.65025	0.00343418	4e-177	Sb03g030100 SORBIDRAFT_03g030100	Sorghum bicolor (Sorghum) (Sorghum vulgare)
Sample_5_c35060_g2_i1	169.521	17.5199	-3.2744	0.00356808	0	Zm.29571	Zea mays (Maize)
Sample_5_c8587_g1_i1	88.3566	5.83997	-3.9193	0.00391516	4e-90	Sb07g027760 SORBIDRAFT_07g027760	Sorghum bicolor (Sorghum) (Sorghum vulgare)
Sample_5_c27004_g1_i2	186.987	21.4132	-3.12637	0.00424819	0	Sb02g035150 SORBIDRAFT_02g035150	Sorghum bicolor (Sorghum) (Sorghum vulgare)
Sample_5_c34774_g1_i3	185.96	21.4132	-3.11842	0.00436294	0	Sb01g021520 SORBIDRAFT_01g021520	Sorghum bicolor (Sorghum) (Sorghum vulgare)
Sample_5_c29484_g1_i1	99.658	7.78663	-3.67792	0.00442286	2e-68	Si018569m.g	Setaria italica (Foxtail millet) (Panicum italicum)
Sample_5_c33719_g1_i1	1127.06	211.212	-2.4158	0.00512005	0	Sb04g036230 SORBIDRAFT_04g036230	Sorghum bicolor (Sorghum) (Sorghum vulgare)
Sample_5_c29219_g1_i2	622.606	107.066	-2.53982	0.00526009	6e-170	Sb02g011210 SORBIDRAFT_02g011210	Sorghum bicolor (Sorghum) (Sorghum vulgare)
Sample_5_c34141_g1_i4	743.839	137.239	-2.4383	0.00620795	0	Sb09g025470 SORBIDRAFT_09g025470	Sorghum bicolor (Sorghum) (Sorghum vulgare)
Sample_5_c19223_g1_i1	147.946	17.5199	-3.078	0.00676591	0	Sb04g033720 SORBIDRAFT_04g033720	Sorghum bicolor (Sorghum) (Sorghum vulgare)
Sample_5_c34022_g1_i2	920.552	180.066	-2.35398	0.00697646	0	Sb06g021460 SORBIDRAFT_06g021460	Sorghum bicolor (Sorghum) (Sorghum vulgare)
Sample_5_c32210_g1_i2	1390.08	290.052	-2.26078	0.00757588	5e-162	Sb03g026000 SORBIDRAFT_03g026000	Sorghum bicolor (Sorghum) (Sorghum vulgare)
Sample_5_c31673_g2_i1	267.125	43.7998	-2.60852	0.00926014	0	NA	Zea mays (Maize)
Sample_5_c22152_g1_i2	105.822	11.6799	-3.17954	0.00949705	0	Sb01g014230 SORBIDRAFT_01g014230	Sorghum bicolor (Sorghum) (Sorghum vulgare)
Sample_5_c33383_g1_i2	1662.34	372.785	-2.1568	0.00985225	0	Sb03g004540 SORBIDRAFT_03g004540	Sorghum bicolor (Sorghum) (Sorghum vulgare)
Sample_5_c19277_g1_i1	98.6306	10.7066	-3.20353	0.0102612	1e-74	Sb02g002830 SORBIDRAFT_02g002830	Sorghum bicolor (Sorghum) (Sorghum vulgare)
Sample_6_c26579_g1_i2	246.577	42.8265	-2.52546	0.0122633	4e-118	Sb02g011210 SORBIDRAFT_02g011210	Sorghum bicolor (Sorghum) (Sorghum vulgare)
Sample_5_c27435_g1_i1	209.59	35.0398	-2.5805	0.0127545	0	Si021753m.g	Setaria italica (Foxtail millet) (Panicum italicum)
Sample_5_c34894_g4_i4	2237.68	547.984	-2.0298	0.013586	7e-107	Sb07g025410 SORBIDRAFT_07g025410	Sorghum bicolor (Sorghum) (Sorghum vulgare)
Sample_5_c32827_g1_i1	327.741	63.2664	-2.37305	0.0138857	0	Sb06g012280 SORBIDRAFT_06g012280	Sorghum bicolor (Sorghum) (Sorghum vulgare)
Sample_5_c51023_g1_i1	91.4388	10.7066	-3.0943	0.0140544	2e-84	Sb07g027760 SORBIDRAFT_07g027760	Sorghum bicolor (Sorghum) (Sorghum vulgare)
Sample_5_c26783_g1_i2	952.402	220.946	-2.10788	0.0143064	0	Sb01g044580 SORBIDRAFT_01g044580	Sorghum bicolor (Sorghum) (Sorghum vulgare)
Sample_5_c29484_g1_i2	103.768	13.6266	-2.92886	0.0153668	1e-76	Si018569m.g	Setaria italica (Foxtail millet) (Panicum italicum)
Sample_6_c29465_g1_i1	29279.9	7249.35	-2.01399	0.0163245	0	NA	Zea mays (Maize)
Sample_5_c32614_g1_i2	415.071	89.5462	-2.21265	0.017611	2e-131	Sb02g022090 SORBIDRAFT_02g022090	Sorghum bicolor (Sorghum) (Sorghum vulgare)
Sample_5_c29781_g1_i1	439.728	96.3595	-2.19011	0.0179698	2e-172	Sb01g020170 SORBIDRAFT_01g020170	Sorghum bicolor (Sorghum) (Sorghum vulgare)
Sample_5_c32614_g1_i3	519.866	118.746	-2.13026	0.018887	9e-131	Sb02g022090 SORBIDRAFT_02g022090	Sorghum bicolor (Sorghum) (Sorghum vulgare)
Sample_5_c31129_g1_i1	161.302	28.2265	-2.51464	0.019633	2e-133	Sb04g025930 SORBIDRAFT_04g025930	Sorghum bicolor (Sorghum) (Sorghum vulgare)
Sample_6_c23506_g2_i1	703.771	170.332	-2.04675	0.0198097	1e-58	Sb04g035130 SORBIDRAFT_04g035130	Sorghum bicolor (Sorghum) (Sorghum vulgare)
Sample_6_c29846_g1_i2	575.345	138.213	-2.05754	0.0215241	6e-70	Sb10g009090 SORBIDRAFT_10g009090	Sorghum bicolor (Sorghum) (Sorghum vulgare)
Sample_5_c20367_g1_i1	103.768	15.5733	-2.73621	0.0216584	3e-159	NA	Zea mays (Maize)
Sample_5_c33912_g2_i4	558.907	136.266	-2.03618	0.0231598	0	Sb02g010650 SORBIDRAFT_02g010650	Sorghum bicolor (Sorghum) (Sorghum vulgare)
Sample_5_c55199_g1_i1	211.645	42.8265	-2.30507	0.0234844	1e-176	Sb02g009360 SORBIDRAFT_02g009360	Sorghum bicolor (Sorghum) (Sorghum vulgare)
Sample_5_c32614_g1_i5	471.578	114.853	-2.03771	0.0254687	1e-132	Sb02g022090 SORBIDRAFT_02g022090	Sorghum bicolor (Sorghum) (Sorghum vulgare)
Sample_5_c33882_g1_i1	329.796	77.8663	-2.0825	0.0282229	4e-144	LOC100285676	Zea mays (Maize)
Sample_5_c24489_g1_i1	219.864	48.6664	-2.17561	0.0302652	0	Sb04g034160 SORBIDRAFT_04g034160	Sorghum bicolor (Sorghum) (Sorghum vulgare)
Sample_5_c29219_g1_i1	290.755	72.0263	-2.01321	0.0358944	9e-112	NA	Zea mays (Maize)
Sample_5_c12849_g1_i1	32.8769	1.94666	-4.078	0.0371538	1e-128	Si019466m.g	Setaria italica (Foxtail millet) (Panicum italicum)
Sample_5_c24966_g1_i1	250.686	62.293	-2.00874	0.0398051	1e-149	Sb03g009000 SORBIDRAFT_03g009000	Sorghum bicolor (Sorghum) (Sorghum vulgare)
Sample_5_c20834_g2_i1	116.096	23.3599	-2.31322	0.040695	5e-152	Sb02g005750 SORBIDRAFT_02g005750	Sorghum bicolor (Sorghum) (Sorghum vulgare)
Sample_5_c35422_g4_i1	78.0826	13.6266	-2.51858	0.0444961	2e-06	Zm.82483	Zea mays (Maize)
Sample_5_c23164_g1_i1	90.4114	17.5199	-2.36751	0.047849	4e-126	Sb06g029340 SORBIDRAFT_06g029340	Sorghum bicolor (Sorghum) (Sorghum vulgare)
