# Supplementary material for: Comparative physiological and transcriptome analysis in cultivated and wild sugarcane species in response to hydrogen peroxide-induced oxidative stress
Source: BMC Genomics. 2023 Mar 27;24:155. doi: 10.1186/s12864-023-09218-3 (PMC10045617; doi:10.1186/s12864-023-09218-3)
Supplement: Supplementary file 5 — Additional file 5. Supplementary file. V: List of novel DEG of Erianthus arundinaceus, Saccharum spontaneum and cultivated variety. [file 12864_2023_9218_MOESM5_ESM.xls]

## Sheet: Up-regulated_Erianthus
Supplementary File.V: List of upreguated novel transcripts of Erianthus arundinaceus
Unigene_ID	1 Expression	2 Expression	log2FoldChange	P Value
Sample_2_c44188_g1_i1	1.74356	22.9416	3.71786	0.157123
Sample_2_c27252_g1_i3	8.7178	20.6474	1.24393	0.567572
Sample_2_c32877_g1_i3	3.48712	13.7649	1.98089	0.512093
Sample_2_c53257_g1_i1	1.74356	9.17663	2.39593	0.599121
Sample_2_c26663_g2_i1	53.1786	149.12	1.48756	0.227725
Sample_2_c2044_g1_i1	5.23068	40.1478	2.94025	0.116181
Sample_2_c32575_g3_i7	33.1276	133.061	2.00598	0.120093
Sample_2_c20281_g1_i4	13.9485	30.9711	1.15082	0.520222
Sample_2_c43553_g1_i1	3.48712	20.6474	2.56585	0.300801
Sample_2_c31327_g1_i1	1.74356	9.17663	2.39593	0.599121
Sample_2_c41221_g1_i1	1.74356	27.5299	3.98089	0.102521
Sample_2_c14534_g1_i1	1.74356	18.3533	3.39593	0.240574
Sample_2_c9011_g1_i1	5.23068	20.6474	1.98089	0.39587
Sample_2_c31954_g5_i4	0.87178	2.29416	1.39593	0.97648
Sample_2_c7170_g1_i1	3.48712	20.6474	2.56585	0.300801
Sample_2_c11577_g1_i1	3.48712	16.0591	2.20328	0.426713
Sample_2_c18824_g1_i1	15.692	97.5017	2.63539	0.0627378
Sample_1_c20338_g1_i2	118.562	300.535	1.34189	0.23198
Sample_2_c15893_g1_i1	4.3589	11.4708	1.39593	0.671099
Sample_2_c17833_g1_i1	13.9485	47.0302	1.75348	0.275169
Sample_2_c10505_g1_i1	6.10246	22.9416	1.9105	0.382075
Sample_2_c1122_g1_i1	10.4614	27.5299	1.39593	0.465797
Sample_2_c30287_g1_i4	5.23068	27.5299	2.39593	0.25118
Sample_2_c34175_g1_i1	4.3589	48.1773	3.46632	0.0580871
Sample_2_c34010_g1_i1	0.87178	9.17663	3.39593	0.513397
Sample_2_c18360_g1_i1	10.4614	26.3828	1.33453	0.491647
Sample_2_c3627_g1_i1	118.562	344.124	1.53728	0.168958
Sample_1_c11206_g1_i1	13.9485	28.677	1.03978	0.571026
Sample_2_c14851_g1_i3	3.48712	13.7649	1.98089	0.512093
Sample_2_c19094_g1_i1	6.10246	60.7952	3.31649	0.0473387
Sample_2_c15325_g2_i1	5.23068	42.4419	3.02042	0.101622
Sample_2_c5036_g2_i1	1.74356	9.17663	2.39593	0.599121
Sample_2_c4107_g1_i1	1.74356	11.4708	2.71786	0.482279
Sample_2_c19054_g1_i4	5.23068	14.912	1.51141	0.57668
Sample_2_c15630_g1_i1	1.74356	16.0591	3.20328	0.302132
Sample_2_c20532_g2_i1	5.23068	14.912	1.51141	0.57668
Sample_2_c24864_g1_i1	29.6405	86.0309	1.53728	0.257547
Sample_2_c11506_g1_i1	1.74356	9.17663	2.39593	0.599121
Sample_2_c14999_g1_i1	8.7178	21.7945	1.32193	0.534132
Sample_1_c76317_g1_i1	6.97424	18.3533	1.39593	0.554268
Sample_2_c18021_g1_i1	26.1534	84.8838	1.69849	0.216419
Sample_2_c15005_g1_i2	5.23068	18.3533	1.81097	0.46147
Sample_2_c2845_g1_i1	2.61534	6.88247	1.39593	0.799843
Sample_2_c8047_g1_i1	1.74356	16.0591	3.20328	0.302132
Sample_1_c31070_g2_i6	1.74356	12.6179	2.85536	0.43187
Sample_2_c31981_g1_i1	36.6148	129.62	1.82379	0.155197
Sample_2_c2647_g1_i1	6.10246	25.2357	2.04801	0.331261
Sample_2_c30478_g1_i4	1.74356	9.17663	2.39593	0.599121
Sample_2_c5083_g2_i1	3.48712	18.3533	2.39593	0.358259
Sample_2_c36818_g1_i1	5.23068	20.6474	1.98089	0.39587
Sample_2_c20512_g2_i1	9.58958	47.0302	2.29405	0.170958
Sample_2_c23667_g1_i3	1.74356	10.3237	2.56585	0.539125
Sample_2_c15375_g1_i1	10.4614	59.6481	2.51141	0.112158
Sample_2_c24189_g1_i2	1.74356	13.7649	2.98089	0.383619
Sample_2_c30268_g1_i2	6.10246	34.4124	2.49546	0.192358
Sample_2_c47311_g1_i1	1.74356	32.1182	4.20328	0.0684785
Sample_2_c31067_g4_i1	6.97424	17.2062	1.30282	0.592845
Sample_2_c32969_g1_i3	253.688	520.774	1.0376	0.329165
Sample_2_c40997_g1_i1	1.74356	9.17663	2.39593	0.599121
Sample_2_c36216_g1_i1	2.61534	22.9416	3.13289	0.205152
Sample_2_c40505_g1_i1	3.48712	13.7649	1.98089	0.512093
Sample_2_c47578_g1_i1	1.74356	6.88247	1.98089	0.736523
Sample_1_c54620_g1_i1	5.23068	11.4708	1.13289	0.723926
Sample_1_c26456_g1_i2	451.582	1030.08	1.18969	0.251691
Sample_1_c57485_g1_i1	24.4098	64.2364	1.39593	0.330798
Sample_2_c15_g1_i1	1.74356	9.17663	2.39593	0.599121
Sample_2_c40814_g1_i1	5.23068	13.7649	1.39593	0.622045
Sample_1_c14125_g1_i3	3.48712	13.7649	1.98089	0.512093
Sample_2_c34274_g1_i1	1.74356	6.88247	1.98089	0.736523
Sample_2_c13694_g1_i1	6.97424	18.3533	1.39593	0.554268
Sample_2_c19889_g2_i1	78.4602	261.534	1.73697	0.13375
Sample_2_c46994_g1_i1	1.74356	13.7649	2.98089	0.383619
Sample_2_c46680_g1_i1	26.1534	55.0598	1.074	0.463715
Sample_2_c26246_g1_i3	1.74356	8.02955	2.20328	0.665307
Sample_2_c52453_g1_i1	1.74356	6.88247	1.98089	0.736523
Sample_2_c16419_g1_i1	1.74356	20.6474	3.56585	0.194837
Sample_2_c19669_g1_i2	3.48712	66.5306	4.25391	0.0153644
Sample_2_c43493_g1_i1	0.87178	13.7649	3.98089	0.303752
Sample_2_c59_g1_i1	4.3589	18.3533	2.074	0.411513
Sample_2_c35499_g1_i1	3.48712	9.17663	1.39593	0.730069
Sample_2_c19513_g1_i2	1.74356	9.17663	2.39593	0.599121
Sample_2_c507_g1_i1	25.2816	56.2069	1.15266	0.431077
Sample_2_c10436_g1_i2	4.3589	11.4708	1.39593	0.671099
Sample_2_c17180_g1_i1	27.897	59.6481	1.09637	0.445568
Sample_2_c50818_g1_i1	0.87178	11.4708	3.71786	0.396869
Sample_2_c50781_g1_i1	3.48712	18.3533	2.39593	0.358259
Sample_2_c21216_g1_i2	13.0767	28.677	1.13289	0.539373
Sample_2_c16808_g3_i1	54.0503	146.826	1.44173	0.242411
Sample_2_c18459_g1_i1	3.48712	28.677	3.03978	0.16244
Sample_1_c15238_g1_i1	104.614	231.71	1.14725	0.316067
Sample_2_c32906_g2_i1	51.435	114.708	1.15714	0.360362
Sample_2_c9087_g1_i1	5.23068	18.3533	1.81097	0.46147
Sample_1_c19600_g1_i1	61.0246	130.767	1.09954	0.373457
Sample_1_c47103_g1_i1	3.48712	11.4708	1.71786	0.615341
Sample_2_c20083_g1_i1	1.74356	25.2357	3.85536	0.126584
Sample_2_c15087_g1_i1	5.23068	22.9416	2.13289	0.339825
Sample_2_c45096_g1_i1	3.48712	18.3533	2.39593	0.358259
Sample_2_c30456_g1_i2	15.692	48.1773	1.61832	0.305316
Sample_2_c16503_g1_i1	6.10246	57.3539	3.23243	0.0560214
Sample_2_c50690_g1_i1	6.10246	34.4124	2.49546	0.192358
Sample_2_c39849_g1_i1	5.23068	11.4708	1.13289	0.723926
Sample_2_c16045_g1_i1	1.74356	11.4708	2.71786	0.482279
Sample_2_c8942_g1_i1	3.48712	11.4708	1.71786	0.615341
Sample_2_c43496_g1_i1	3.48712	11.4708	1.71786	0.615341
Sample_2_c52177_g1_i1	1.74356	6.88247	1.98089	0.736523
Sample_2_c23506_g1_i1	30.5123	83.7367	1.45647	0.283817
Sample_2_c14987_g1_i2	6.97424	14.912	1.09637	0.676372
Sample_1_c68070_g1_i1	12.2049	29.824	1.28901	0.482488
Sample_2_c494_g1_i1	13.9485	36.7065	1.39593	0.412892
Sample_2_c19989_g1_i1	15.692	34.4124	1.13289	0.508841
Sample_1_c22041_g2_i1	40.9737	84.8838	1.05079	0.428679
Sample_1_c35154_g1_i1	3.48712	13.7649	1.98089	0.512093
Sample_2_c11082_g1_i2	2.61534	11.4708	2.13289	0.553635
Sample_1_c15131_g1_i1	252.816	635.482	1.32976	0.210105
Sample_2_c37528_g1_i1	1.74356	11.4708	2.71786	0.482279
Sample_2_c32041_g1_i4	8.7178	33.2653	1.93198	0.29603
Sample_2_c19620_g1_i1	33.1276	87.178	1.39593	0.298906
Sample_2_c3933_g1_i1	2.61534	14.912	2.51141	0.406718
Sample_1_c64758_g1_i1	11.3331	26.3828	1.21905	0.526461
Sample_1_c44844_g1_i1	6.97424	20.6474	1.56585	0.48441
Sample_2_c42432_g1_i1	4.3589	59.6481	3.77444	0.0305937
Sample_2_c2156_g1_i1	2.61534	6.88247	1.39593	0.799843
Sample_2_c21784_g1_i2	1.74356	11.4708	2.71786	0.482279
Sample_2_c42173_g1_i1	1.74356	9.17663	2.39593	0.599121
Sample_2_c30540_g1_i1	10.4614	32.1182	1.61832	0.375693
Sample_1_c36662_g1_i1	16.5638	43.589	1.39593	0.384394
Sample_2_c7640_g1_i1	3.48712	13.7649	1.98089	0.512093
Sample_1_c78924_g1_i1	15.692	115.855	2.88422	0.0382951
Sample_2_c34941_g1_i1	3.48712	17.2062	2.30282	0.390377
Sample_1_c16882_g1_i2	194.407	388.86	1.00017	0.356333
Sample_2_c51843_g1_i1	1.74356	6.88247	1.98089	0.736523
Sample_2_c21749_g1_i1	44.4608	117.002	1.39593	0.273827
Sample_1_c53554_g1_i1	8.7178	18.3533	1.074	0.640617
Sample_2_c23244_g1_i1	20.9227	110.12	2.39593	0.078824
Sample_2_c33883_g3_i1	3.48712	18.3533	2.39593	0.358259
Sample_2_c18005_g1_i1	10.4614	29.824	1.51141	0.418242
Sample_2_c47793_g1_i1	1.74356	36.7065	4.39593	0.0472904
Sample_2_c47856_g1_i1	1.74356	11.4708	2.71786	0.482279
Sample_2_c16982_g1_i1	1.74356	11.4708	2.71786	0.482279
Sample_2_c40841_g1_i1	1.74356	18.3533	3.39593	0.240574
Sample_2_c53636_g1_i1	5.23068	13.7649	1.39593	0.622045
Sample_2_c28564_g1_i3	13.9485	32.1182	1.20328	0.496609
Sample_2_c31345_g4_i1	3.48712	13.7649	1.98089	0.512093
Sample_2_c21885_g1_i1	41.8454	99.7958	1.25391	0.335268
Sample_2_c6815_g1_i1	1.74356	20.6474	3.56585	0.194837
Sample_2_c17248_g2_i1	1.74356	13.7649	2.98089	0.383619
Sample_2_c50622_g1_i1	3.48712	16.0591	2.20328	0.426713
Sample_2_c13758_g1_i1	8.7178	25.2357	1.53343	0.445828
Sample_1_c75737_g1_i1	6.97424	20.6474	1.56585	0.48441
Sample_2_c30840_g2_i1	27.897	103.237	1.88778	0.158397
Sample_2_c7389_g1_i1	10.4614	27.5299	1.39593	0.465797
Sample_2_c14725_g1_i2	1.74356	4.58831	1.39593	0.885337
Sample_2_c10151_g1_i1	1.74356	18.3533	3.39593	0.240574
Sample_2_c2772_g1_i1	4.3589	16.0591	1.88136	0.48233
Sample_1_c31108_g2_i1	6.97424	19.5003	1.48339	0.5181
Sample_2_c27190_g1_i2	8.7178	24.0887	1.46632	0.473303
Sample_2_c3915_g1_i1	6.97424	22.9416	1.71786	0.423235
Sample_2_c36510_g1_i1	5.23068	18.3533	1.81097	0.46147
Sample_2_c27849_g1_i2	103.742	220.239	1.08607	0.344174
Sample_2_c12374_g1_i1	1.74356	18.3533	3.39593	0.240574
Sample_2_c41258_g1_i1	1.74356	11.4708	2.71786	0.482279
Sample_2_c18581_g2_i1	24.4098	113.561	2.21793	0.0982467
Sample_2_c688_g1_i1	1.74356	13.7649	2.98089	0.383619
Sample_1_c57059_g1_i1	10.4614	52.7656	2.33453	0.149311
Sample_2_c10078_g1_i1	0.87178	29.824	5.09637	0.052164
Sample_2_c50398_g1_i1	5.23068	11.4708	1.13289	0.723926
Sample_2_c20022_g1_i1	84.5626	367.065	2.11794	0.0631276
Sample_2_c2937_g1_i1	1.74356	8.02955	2.20328	0.665307
Sample_2_c51470_g1_i1	3.48712	9.17663	1.39593	0.730069
Sample_1_c13395_g1_i1	24.4098	60.7952	1.31649	0.363327
Sample_2_c21941_g1_i2	71.4859	173.209	1.27678	0.284755
Sample_2_c20664_g1_i4	1.74356	8.02955	2.20328	0.665307
Sample_2_c37388_g1_i1	4.3589	11.4708	1.39593	0.671099
Sample_2_c8677_g1_i1	7.84602	19.5003	1.31347	0.56127
Sample_2_c51764_g1_i1	6.10246	13.7649	1.17354	0.672947
Sample_2_c47125_g1_i1	1.74356	6.88247	1.98089	0.736523
Sample_2_c52625_g1_i1	1.74356	9.17663	2.39593	0.599121
Sample_2_c14963_g1_i1	15.692	36.7065	1.226	0.466651
Sample_2_c23413_g2_i1	1.74356	21.7945	3.64386	0.175187
Sample_2_c32166_g2_i3	101.126	302.829	1.58234	0.162576
Sample_2_c24105_g1_i2	8.7178	30.9711	1.82889	0.332445
Sample_2_c21130_g1_i1	20.9227	50.4715	1.2704	0.403161
Sample_2_c3174_g1_i1	0.87178	10.3237	3.56585	0.451894
Sample_2_c24734_g1_i3	46.2043	190.415	2.04305	0.0950517
Sample_2_c32497_g3_i1	3.48712	36.7065	3.39593	0.0925596
Sample_2_c43737_g1_i1	6.97424	50.4715	2.85536	0.0951969
Sample_2_c10373_g1_i1	5.23068	11.4708	1.13289	0.723926
Sample_2_c36704_g1_i1	5.23068	18.3533	1.81097	0.46147
Sample_2_c38356_g1_i1	5.23068	13.7649	1.39593	0.622045
Sample_2_c20777_g2_i1	6.97424	24.0887	1.78825	0.395669
Sample_2_c31206_g3_i3	327.789	1259.49	1.942	0.0662154
Sample_2_c24065_g1_i2	3.48712	25.2357	2.85536	0.210774
Sample_1_c54945_g1_i1	55.7939	177.797	1.67205	0.167826
Sample_2_c30202_g1_i2	15.692	138.797	3.14487	0.0218006
Sample_2_c30502_g4_i1	3.48712	26.3828	2.91949	0.193061
Sample_2_c31442_g1_i5	92.4087	433.596	2.23025	0.0482736
Sample_2_c21885_g2_i2	5.23068	26.3828	2.33453	0.27061
Sample_2_c3829_g1_i1	3.48712	16.0591	2.20328	0.426713
Sample_2_c16072_g1_i1	48.8197	237.445	2.28206	0.0579111
Sample_2_c21743_g1_i1	5.23068	43.589	3.05889	0.095116
Sample_1_c6773_g1_i2	1.74356	9.17663	2.39593	0.599121
Sample_1_c45896_g1_i1	55.7939	149.12	1.4183	0.248463
Sample_2_c21112_g1_i1	13.9485	72.266	2.37321	0.11044
Sample_2_c19982_g1_i1	0.87178	13.7649	3.98089	0.303752
Sample_2_c27471_g3_i1	4.3589	17.2062	1.98089	0.445433
Sample_2_c16961_g2_i1	15.692	34.4124	1.13289	0.508841
Sample_2_c23008_g2_i1	5.23068	13.7649	1.39593	0.622045
Sample_2_c42119_g1_i1	1.74356	9.17663	2.39593	0.599121
Sample_1_c20760_g1_i1	1316.39	3106.29	1.23861	0.238369
Sample_2_c23087_g2_i1	5.23068	20.6474	1.98089	0.39587
Sample_2_c7345_g1_i1	1.74356	16.0591	3.20328	0.302132
Sample_1_c30018_g1_i4	132.511	556.333	2.06984	0.0599392
Sample_2_c48328_g1_i1	1.74356	9.17663	2.39593	0.599121
Sample_2_c21020_g3_i2	5.23068	25.2357	2.2704	0.291812
Sample_2_c44197_g1_i1	1.74356	6.88247	1.98089	0.736523
Sample_2_c9571_g1_i1	5.23068	21.7945	2.05889	0.366736
Sample_2_c23459_g1_i2	60.1528	212.21	1.81879	0.127118
Sample_1_c30008_g1_i4	39.2301	212.21	2.43546	0.0479115
Sample_2_c43406_g1_i1	5.23068	13.7649	1.39593	0.622045
Sample_2_c19537_g1_i1	5.23068	14.912	1.51141	0.57668
Sample_2_c1412_g1_i1	0.87178	6.88247	2.98089	0.660245
Sample_2_c38424_g1_i1	1.74356	9.17663	2.39593	0.599121
Sample_2_c35593_g1_i1	1.74356	4.58831	1.39593	0.885337
Sample_2_c52318_g1_i1	13.9485	29.824	1.09637	0.545009
Sample_2_c19190_g1_i3	1.74356	9.17663	2.39593	0.599121
Sample_2_c36229_g1_i1	3.48712	11.4708	1.71786	0.615341
Sample_2_c22429_g1_i1	55.7939	126.179	1.17729	0.345073
Sample_1_c7977_g1_i2	3.48712	11.4708	1.71786	0.615341
Sample_2_c8968_g1_i1	6.10246	20.6474	1.7585	0.440826
Sample_2_c29564_g1_i4	9.58958	29.824	1.63694	0.3855
Sample_2_c40964_g1_i1	1.74356	10.3237	2.56585	0.539125
Sample_2_c15079_g1_i1	14.8203	35.5594	1.26266	0.459898
Sample_2_c31954_g5_i6	20.9227	43.589	1.05889	0.500025
Sample_2_c21042_g1_i1	222.304	512.744	1.20571	0.25988
Sample_2_c20831_g1_i3	1.74356	14.912	3.09637	0.340261
Sample_2_c19233_g1_i2	3.48712	16.0591	2.20328	0.426713
Sample_2_c16496_g1_i1	33.1276	67.6776	1.03064	0.458472
Sample_2_c35995_g1_i1	10.4614	27.5299	1.39593	0.465797
Sample_2_c14609_g1_i1	3.48712	10.3237	1.56585	0.671206
Sample_2_c49292_g1_i1	3.48712	11.4708	1.71786	0.615341
Sample_2_c51172_g1_i1	13.9485	33.2653	1.25391	0.474119
Sample_2_c34731_g1_i1	9.58958	20.6474	1.10642	0.60744
Sample_1_c21569_g1_i2	96.7676	199.592	1.04446	0.367821
Sample_2_c50216_g1_i1	6.97424	27.5299	1.98089	0.324414
Sample_2_c30502_g3_i6	6.10246	17.2062	1.49546	0.546357
Sample_2_c24988_g1_i1	10.4614	36.7065	1.81097	0.303835
Sample_2_c49584_g1_i1	0.87178	5.73539	2.71786	0.741248
Sample_2_c5337_g1_i1	0.87178	9.17663	3.39593	0.513397
Sample_2_c46116_g1_i1	3.48712	9.17663	1.39593	0.730069
Sample_2_c24189_g1_i1	1.74356	24.0887	3.78825	0.14089
Sample_2_c21513_g1_i1	1.74356	4.58831	1.39593	0.885337
Sample_2_c2003_g1_i1	1.74356	11.4708	2.71786	0.482279
Sample_2_c6046_g1_i1	3.48712	13.7649	1.98089	0.512093
Sample_1_c15152_g2_i2	3.48712	9.17663	1.39593	0.730069
Sample_2_c32390_g1_i3	0.87178	14.912	4.09637	0.263196
Sample_2_c32973_g2_i1	42.7172	239.739	2.48858	0.0405487
Sample_2_c50487_g1_i1	0.87178	16.0591	4.20328	0.22842
Sample_2_c39097_g1_i1	1.74356	6.88247	1.98089	0.736523
Sample_2_c23794_g1_i1	51.435	110.12	1.09825	0.387263
Sample_1_c17846_g1_i1	46.2043	105.531	1.19157	0.35375
Sample_2_c22852_g1_i2	13.9485	34.4124	1.30282	0.452702
Sample_2_c53509_g1_i1	1.74356	4.58831	1.39593	0.885337
Sample_1_c29535_g1_i1	91.5369	220.239	1.26665	0.273498
Sample_2_c37077_g1_i1	0.87178	17.2062	4.30282	0.198863
Sample_2_c27808_g3_i1	5.23068	34.4124	2.71786	0.163784
Sample_2_c151_g1_i1	2.61534	13.7649	2.39593	0.451313
Sample_2_c50743_g1_i1	1.74356	16.0591	3.20328	0.302132
Sample_1_c62935_g1_i1	8.7178	19.5003	1.16146	0.603062
Sample_2_c35446_g1_i1	5.23068	12.6179	1.2704	0.67107
Sample_2_c25595_g1_i2	6.10246	34.4124	2.49546	0.192358
Sample_2_c24645_g1_i2	1.74356	16.0591	3.20328	0.302132
Sample_2_c1698_g1_i1	3.48712	22.9416	2.71786	0.251432
Sample_2_c18267_g2_i1	6.97424	34.4124	2.30282	0.221232
Sample_1_c56697_g1_i1	10.4614	27.5299	1.39593	0.465797
Sample_2_c46623_g1_i1	1.74356	9.17663	2.39593	0.599121
Sample_2_c24655_g1_i3	29.6405	91.7663	1.63039	0.226469
Sample_2_c3738_g1_i1	6.97424	37.8536	2.44032	0.183442
Sample_2_c42279_g1_i1	1.74356	13.7649	2.98089	0.383619
Sample_1_c57812_g1_i1	15.692	44.7361	1.51141	0.346156
Sample_2_c27668_g1_i1	61.0246	205.327	1.75046	0.14239
Sample_2_c33943_g1_i1	1.74356	9.17663	2.39593	0.599121
Sample_2_c32215_g1_i5	64.5117	228.269	1.8231	0.122853
Sample_2_c32509_g5_i1	18.3074	73.413	2.00361	0.165557
Sample_2_c37725_g1_i1	5.23068	27.5299	2.39593	0.25118
Sample_2_c33246_g1_i2	7.84602	34.4124	2.13289	0.250293
Sample_2_c43189_g1_i1	8.7178	18.3533	1.074	0.640617
Sample_2_c31038_g1_i1	10.4614	33.2653	1.66895	0.356165
Sample_2_c16779_g2_i2	7.84602	24.0887	1.61832	0.434854
Sample_2_c51488_g1_i1	1.74356	9.17663	2.39593	0.599121
Sample_1_c25568_g1_i1	22.6663	45.8831	1.01742	0.509082
Sample_2_c50514_g1_i1	1.74356	9.17663	2.39593	0.599121
Sample_1_c26741_g3_i2	60.1528	121.59	1.01532	0.41486
Sample_2_c1574_g1_i1	3.48712	8.02955	1.20328	0.792392
Sample_2_c44244_g1_i1	0.87178	9.17663	3.39593	0.513397
Sample_2_c36486_g1_i1	1.74356	6.88247	1.98089	0.736523
Sample_2_c20781_g1_i1	14.8203	50.4715	1.7679	0.261058
Sample_2_c33052_g4_i2	30.5123	92.9134	1.6065	0.231627
Sample_2_c53035_g1_i1	0.87178	6.88247	2.98089	0.660245
Sample_2_c17605_g1_i1	18.3074	42.4419	1.21306	0.448081
Sample_1_c29248_g2_i7	43.589	112.414	1.36678	0.286456
Sample_2_c32317_g4_i4	56.6657	131.914	1.21905	0.325768
Sample_1_c65694_g1_i1	17.4356	43.589	1.32193	0.407681
Sample_2_c25592_g1_i4	6.97424	18.3533	1.39593	0.554268
Sample_2_c50854_g1_i1	1.74356	5.73539	1.71786	0.810347
Sample_2_c43896_g1_i1	1.74356	11.4708	2.71786	0.482279
Sample_2_c31807_g1_i1	17578.6	66165.8	1.91227	0.200906
Sample_2_c27527_g1_i4	21.7945	141.091	2.69459	0.0427858
Sample_2_c48954_g1_i1	2.61534	6.88247	1.39593	0.799843
Sample_2_c45236_g1_i1	1.74356	6.88247	1.98089	0.736523
Sample_1_c4719_g1_i1	18.3074	87.178	2.25154	0.111228
Sample_1_c17254_g1_i1	20.9227	48.1773	1.20328	0.432959
Sample_2_c33300_g1_i7	72.3577	219.092	1.59832	0.173683
Sample_2_c517_g1_i1	12.2049	43.589	1.8365	0.268186
Sample_2_c48827_g1_i1	1.74356	8.02955	2.20328	0.665307
Sample_1_c17892_g1_i1	41.8454	98.6488	1.23723	0.342325
Sample_1_c69090_g1_i1	4.3589	11.4708	1.39593	0.671099
Sample_2_c6384_g1_i1	5.23068	17.2062	1.71786	0.497395
Sample_2_c15485_g2_i1	1.74356	18.3533	3.39593	0.240574
Sample_2_c32166_g5_i1	54.9221	222.533	2.01856	0.0917102
Sample_1_c7863_g1_i1	469.018	1389.11	1.56645	0.133361
Sample_2_c42117_g1_i1	1.74356	6.88247	1.98089	0.736523
Sample_1_c29273_g2_i1	7.84602	20.6474	1.39593	0.526603
Sample_2_c14210_g1_i2	7.84602	27.5299	1.81097	0.360482
Sample_2_c10976_g1_i2	6.10246	18.3533	1.58857	0.508863
Sample_2_c539_g2_i1	1.74356	18.3533	3.39593	0.240574
Sample_2_c12726_g1_i1	12.2049	36.7065	1.58857	0.358524
Sample_1_c54311_g1_i1	3.48712	16.0591	2.20328	0.426713
Sample_2_c29793_g1_i2	19.1792	44.7361	1.2219	0.437141
Sample_1_c67030_g1_i1	10.4614	27.5299	1.39593	0.465797
Sample_2_c21783_g1_i3	12.2049	33.2653	1.44655	0.415628
Sample_2_c14605_g1_i1	6.10246	52.7656	3.11214	0.0706059
Sample_2_c41767_g1_i1	3.48712	11.4708	1.71786	0.615341
Sample_2_c27681_g1_i1	52.3068	186.974	1.83777	0.130047
Sample_2_c33785_g1_i1	5.23068	173.209	5.04937	0.000759649
Sample_2_c50671_g1_i1	3.48712	13.7649	1.98089	0.512093
Sample_2_c7983_g1_i1	5.23068	13.7649	1.39593	0.622045
Sample_2_c3345_g1_i1	6.97424	25.2357	1.85536	0.37006
Sample_2_c20093_g2_i1	1.74356	18.3533	3.39593	0.240574
Sample_1_c31221_g2_i1	7.84602	19.5003	1.31347	0.56127
Sample_2_c15005_g1_i1	1.74356	18.3533	3.39593	0.240574
Sample_1_c29730_g1_i5	51.435	143.385	1.47907	0.233022
Sample_2_c9689_g1_i1	1.74356	13.7649	2.98089	0.383619
Sample_1_c10414_g1_i1	31.3841	73.413	1.226	0.373984
Sample_2_c44921_g1_i1	1.74356	6.88247	1.98089	0.736523
Sample_2_c43314_g1_i1	3.48712	18.3533	2.39593	0.358259
Sample_2_c21507_g1_i2	4.3589	32.1182	2.88136	0.15738
Sample_2_c25266_g1_i1	13.9485	43.589	1.64386	0.314483
Sample_2_c34829_g1_i1	3.48712	8.02955	1.20328	0.792392
Sample_1_c16882_g1_i1	254.56	594.187	1.22291	0.249177
Sample_2_c7614_g1_i1	8.7178	18.3533	1.074	0.640617
Sample_2_c29265_g1_i2	6.10246	12.6179	1.04801	0.721943
Sample_2_c30430_g2_i1	8.7178	48.1773	2.46632	0.143255
Sample_2_c29108_g1_i2	27.897	80.2955	1.52521	0.267616
Sample_2_c48851_g1_i1	1.74356	9.17663	2.39593	0.599121
Sample_1_c29711_g5_i2	8.7178	18.3533	1.074	0.640617
Sample_2_c12404_g1_i2	20.0509	41.2948	1.04229	0.513961
Sample_2_c46371_g1_i1	1.74356	13.7649	2.98089	0.383619
Sample_2_c19388_g1_i3	6.97424	22.9416	1.71786	0.423235
Sample_2_c16528_g1_i1	6.97424	18.3533	1.39593	0.554268
Sample_2_c20174_g1_i1	54.0503	122.737	1.1832	0.344927
Sample_2_c17300_g1_i1	1.74356	12.6179	2.85536	0.43187
Sample_2_c48143_g1_i1	5.23068	18.3533	1.81097	0.46147
Sample_2_c31989_g1_i1	1.74356	6.88247	1.98089	0.736523
Sample_1_c26325_g1_i2	283.328	864.897	1.61005	0.127409
Sample_1_c74876_g1_i1	10.4614	21.7945	1.05889	0.611584
Sample_2_c22406_g1_i2	6.97424	25.2357	1.85536	0.37006
Sample_2_c21997_g1_i3	1.74356	13.7649	2.98089	0.383619
Sample_2_c19213_g1_i2	10.4614	36.7065	1.81097	0.303835
Sample_2_c51214_g1_i1	5.23068	13.7649	1.39593	0.622045
Sample_2_c34769_g1_i1	5.23068	13.7649	1.39593	0.622045
Sample_2_c11815_g1_i1	179.587	882.103	2.29627	0.0339287
Sample_2_c53252_g1_i1	0.87178	14.912	4.09637	0.263196
Sample_1_c20015_g1_i1	210.971	575.833	1.44861	0.176322
Sample_2_c33042_g1_i3	1.74356	19.5003	3.48339	0.216142
Sample_2_c47229_g1_i1	21.7945	45.8831	1.074	0.487188
Sample_2_c48441_g1_i1	2.61534	16.0591	2.61832	0.36718
Sample_2_c53232_g1_i1	6.10246	21.7945	1.8365	0.410443
Sample_2_c50466_g1_i1	5.23068	45.8831	3.13289	0.0834597
Sample_2_c15424_g1_i1	1.74356	27.5299	3.98089	0.102521
Sample_2_c49643_g1_i1	6.97424	17.2062	1.30282	0.592845
Sample_1_c13056_g1_i1	17.4356	45.8831	1.39593	0.376414
Sample_1_c24884_g1_i2	27.897	78.0013	1.48339	0.282709
Sample_2_c25662_g1_i1	3.48712	10.3237	1.56585	0.671206
Sample_2_c12251_g1_i1	3.48712	22.9416	2.71786	0.251432
Sample_2_c22172_g1_i1	8.7178	30.9711	1.82889	0.332445
Sample_2_c21322_g1_i2	10.4614	41.2948	1.98089	0.246628
Sample_2_c45735_g1_i1	0.87178	9.17663	3.39593	0.513397
Sample_2_c4221_g1_i1	3.48712	27.5299	2.98089	0.176981
Sample_2_c23144_g1_i2	1.74356	11.4708	2.71786	0.482279
Sample_2_c7231_g1_i1	7.84602	57.3539	2.86986	0.0808733
Sample_2_c50709_g1_i1	1.74356	9.17663	2.39593	0.599121
Sample_2_c18732_g1_i2	3.48712	28.677	3.03978	0.16244
Sample_2_c33990_g1_i1	14.8203	37.8536	1.35286	0.420756
Sample_2_c35210_g1_i1	3.48712	13.7649	1.98089	0.512093
Sample_2_c20095_g1_i2	10.4614	36.7065	1.81097	0.303835
Sample_2_c33874_g4_i1	27.897	73.413	1.39593	0.315925
Sample_2_c31206_g3_i1	308.61	1191.81	1.9493	0.0655546
Sample_1_c25356_g1_i6	13.9485	29.824	1.09637	0.545009
Sample_2_c28240_g1_i2	77.5884	197.298	1.34646	0.25248
Sample_2_c46825_g1_i1	3.48712	29.824	3.09637	0.149341
Sample_2_c19_g1_i1	3.48712	27.5299	2.98089	0.176981
Sample_2_c42967_g1_i1	1.74356	6.88247	1.98089	0.736523
Sample_2_c9260_g1_i2	3.48712	16.0591	2.20328	0.426713
Sample_2_c30857_g2_i4	24.4098	52.7656	1.11214	0.454231
Sample_2_c23167_g1_i1	0.87178	16.0591	4.20328	0.22842
Sample_2_c16781_g1_i1	5.23068	13.7649	1.39593	0.622045
Sample_2_c16959_g1_i1	20.9227	58.501	1.48339	0.315547
Sample_1_c2906_g1_i1	13.9485	48.1773	1.78825	0.2633
Sample_1_c19881_g1_i1	50.5632	139.944	1.46869	0.237846
Sample_2_c14730_g1_i2	6.10246	20.6474	1.7585	0.440826
Sample_2_c20366_g1_i1	24.4098	80.2955	1.71786	0.216995
Sample_2_c14598_g1_i1	8.7178	29.824	1.77444	0.352371
Sample_2_c39953_g1_i1	3.48712	21.7945	2.64386	0.274968
Sample_2_c526_g1_i1	1.74356	9.17663	2.39593	0.599121
Sample_2_c37632_g1_i1	6.10246	29.824	2.28901	0.251201
Sample_2_c9933_g1_i2	3.48712	11.4708	1.71786	0.615341
Sample_2_c40793_g1_i1	2.61534	14.912	2.51141	0.406718
Sample_2_c33195_g4_i1	35.743	80.2955	1.16766	0.386946
Sample_2_c31830_g2_i1	69.7424	348.712	2.32193	0.0446254
Sample_2_c41286_g1_i1	3.48712	13.7649	1.98089	0.512093
Sample_2_c31669_g2_i1	122.049	441.625	1.85536	0.0943618
Sample_2_c48042_g1_i1	3.48712	13.7649	1.98089	0.512093
Sample_2_c3480_g1_i2	3.48712	9.17663	1.39593	0.730069
Sample_2_c996_g1_i1	1.74356	13.7649	2.98089	0.383619
Sample_2_c41543_g1_i1	1.74356	9.17663	2.39593	0.599121
Sample_1_c12191_g2_i1	8.7178	20.6474	1.24393	0.567572
Sample_2_c51938_g1_i1	3.48712	13.7649	1.98089	0.512093
Sample_2_c11523_g1_i1	11.3331	27.5299	1.28045	0.499812
Sample_2_c40208_g1_i1	1.74356	6.88247	1.98089	0.736523
Sample_2_c27268_g1_i3	9.58958	19.5003	1.02396	0.643601
Sample_2_c11613_g2_i1	5.23068	16.0591	1.61832	0.535364
Sample_1_c23371_g1_i3	19.1792	41.2948	1.10642	0.490056
Sample_2_c31650_g1_i2	5.23068	27.5299	2.39593	0.25118
Sample_2_c39929_g1_i1	3.48712	18.3533	2.39593	0.358259
Sample_2_c10429_g1_i1	1.74356	9.17663	2.39593	0.599121
Sample_2_c33082_g1_i9	3.48712	11.4708	1.71786	0.615341
Sample_2_c32873_g4_i2	2.61534	28.677	3.45482	0.127187
Sample_2_c10936_g1_i1	1.74356	16.0591	3.20328	0.302132
Sample_1_c59118_g1_i1	7.84602	18.3533	1.226	0.598098
Sample_2_c34813_g1_i1	6.97424	22.9416	1.71786	0.423235
Sample_2_c8333_g1_i1	6.97424	16.0591	1.20328	0.633604
Sample_2_c18255_g1_i1	27.0252	59.6481	1.14217	0.427923
Sample_1_c20724_g1_i1	25.2816	107.825	2.09254	0.119442
Sample_2_c36525_g1_i1	3.48712	8.02955	1.20328	0.792392
Sample_2_c17098_g1_i2	1.74356	4.58831	1.39593	0.885337
Sample_2_c50388_g1_i1	6.10246	16.0591	1.39593	0.585811
Sample_2_c4119_g1_i1	5.23068	20.6474	1.98089	0.39587
Sample_2_c38224_g1_i1	4.3589	11.4708	1.39593	0.671099
Sample_2_c13266_g1_i1	1.74356	19.5003	3.48339	0.216142
Sample_2_c47192_g1_i1	3.48712	17.2062	2.30282	0.390377
Sample_1_c25136_g1_i1	18.3074	43.589	1.25154	0.430911
Sample_2_c28732_g3_i2	1.74356	19.5003	3.48339	0.216142
Sample_2_c7864_g1_i1	5.23068	13.7649	1.39593	0.622045
Sample_2_c41979_g1_i1	5.23068	18.3533	1.81097	0.46147
Sample_2_c18622_g1_i1	3.48712	25.2357	2.85536	0.210774
Sample_1_c28947_g2_i3	8.7178	21.7945	1.32193	0.534132
Sample_2_c13859_g1_i2	104.614	216.798	1.05128	0.360071
Sample_2_c35929_g1_i1	12.2049	48.1773	1.98089	0.222017
Sample_2_c18253_g1_i2	13.9485	48.1773	1.78825	0.2633
Sample_2_c4446_g1_i1	5.23068	27.5299	2.39593	0.25118
Sample_2_c11654_g1_i1	5.23068	13.7649	1.39593	0.622045
Sample_2_c21343_g1_i4	1.74356	11.4708	2.71786	0.482279
Sample_2_c24642_g2_i1	22.6663	45.8831	1.01742	0.509082
Sample_2_c32706_g1_i2	101.998	252.357	1.30692	0.252065
Sample_2_c40952_g1_i1	1.74356	9.17663	2.39593	0.599121
Sample_2_c1637_g1_i1	1.74356	13.7649	2.98089	0.383619
Sample_2_c31677_g1_i1	125.536	417.537	1.7338	0.117764
Sample_2_c22284_g1_i1	1.74356	79.1484	5.50445	0.00303241
Sample_1_c19160_g1_i2	122.049	359.036	1.55666	0.162415
Sample_2_c42016_g1_i1	4.3589	9.17663	1.074	0.786087
Sample_2_c28034_g1_i1	7.84602	18.3533	1.226	0.598098
Sample_2_c33956_g1_i1	3.48712	27.5299	2.98089	0.176981
Sample_2_c6046_g1_i2	1.74356	11.4708	2.71786	0.482279
Sample_2_c46022_g1_i1	4.3589	14.912	1.77444	0.523514
Sample_1_c52374_g1_i1	4.3589	9.17663	1.074	0.786087
Sample_2_c34549_g1_i1	9.58958	32.1182	1.74385	0.344785
Sample_2_c3837_g1_i1	202.253	426.713	1.07711	0.318338
Sample_2_c34865_g1_i1	4.3589	9.17663	1.074	0.786087
Sample_2_c18991_g1_i3	8.7178	41.2948	2.24393	0.198908
Sample_1_c11003_g1_i1	123.793	430.155	1.79693	0.105068
Sample_1_c1812_g1_i1	265.893	776.572	1.54628	0.144056
Sample_2_c36603_g1_i1	2.61534	13.7649	2.39593	0.451313
Sample_2_c22079_g1_i3	6.97424	27.5299	1.98089	0.324414
Sample_1_c22290_g2_i2	54.0503	117.002	1.11416	0.375994
Sample_2_c33615_g3_i2	3.48712	20.6474	2.56585	0.300801
Sample_2_c4554_g1_i1	8.7178	18.3533	1.074	0.640617
Sample_2_c15702_g1_i1	20.9227	64.2364	1.61832	0.266158
Sample_2_c18751_g1_i3	6.97424	17.2062	1.30282	0.592845
Sample_1_c67674_g1_i1	5.23068	11.4708	1.13289	0.723926
Sample_2_c14929_g1_i1	3.48712	27.5299	2.98089	0.176981
Sample_1_c8317_g1_i1	9.58958	22.9416	1.25843	0.541187
Sample_2_c52673_g1_i1	1.74356	13.7649	2.98089	0.383619
Sample_2_c51405_g1_i1	1.74356	9.17663	2.39593	0.599121
Sample_2_c47184_g1_i1	6.97424	14.912	1.09637	0.676372
Sample_2_c35987_g1_i1	454.197	3013.38	2.72999	0.0123793
Sample_2_c25717_g2_i1	33.9994	103.237	1.60238	0.223797
Sample_2_c26349_g1_i2	44.4608	95.2075	1.09854	0.399032
Sample_2_c17373_g1_i2	1.74356	10.3237	2.56585	0.539125
Sample_2_c441_g1_i1	5.23068	11.4708	1.13289	0.723926
Sample_2_c14218_g1_i1	5.23068	13.7649	1.39593	0.622045
Sample_2_c33219_g3_i1	35.743	91.7663	1.3603	0.305804
Sample_2_c19758_g1_i1	7.84602	29.824	1.92644	0.3189
Sample_1_c6261_g1_i2	19.1792	75.7072	1.98089	0.166774
Sample_2_c44643_g1_i1	5.23068	11.4708	1.13289	0.723926
Sample_1_c48690_g1_i1	16.5638	42.4419	1.35745	0.400565
Sample_2_c16407_g1_i1	3.48712	13.7649	1.98089	0.512093
Sample_2_c34085_g1_i1	2.61534	13.7649	2.39593	0.451313
Sample_2_c51492_g1_i1	5.23068	11.4708	1.13289	0.723926
Sample_2_c17572_g3_i1	6.97424	44.7361	2.68133	0.127455
Sample_2_c36701_g1_i1	18.3074	39.0007	1.09107	0.504167
Sample_2_c9301_g1_i1	31.3841	227.122	2.85536	0.022191
Sample_2_c47235_g1_i1	3.48712	13.7649	1.98089	0.512093
Sample_2_c23792_g1_i3	6.97424	30.9711	2.15082	0.267521
Sample_2_c19978_g1_i1	8.7178	27.5299	1.65896	0.396099
Sample_2_c7880_g1_i1	1.74356	11.4708	2.71786	0.482279
Sample_2_c14339_g1_i1	0.87178	10.3237	3.56585	0.451894
Sample_2_c18467_g1_i1	6.97424	35.5594	2.35012	0.207767
Sample_1_c25580_g1_i2	22.6663	57.3539	1.33935	0.362992
Sample_2_c24100_g1_i1	45.3325	119.296	1.39593	0.272302
Sample_1_c14632_g1_i1	9.58958	20.6474	1.10642	0.60744
Sample_2_c27248_g1_i1	5.23068	83.7367	4.00079	0.0131336
Sample_2_c44910_g1_i1	1.74356	6.88247	1.98089	0.736523
Sample_1_c58323_g1_i1	1.74356	9.17663	2.39593	0.599121
Sample_2_c25698_g2_i2	6.10246	12.6179	1.04801	0.721943
Sample_2_c11308_g1_i2	1.74356	13.7649	2.98089	0.383619
Sample_2_c20057_g1_i1	13.9485	33.2653	1.25391	0.474119
Sample_2_c25595_g1_i3	3.48712	27.5299	2.98089	0.176981
Sample_2_c11255_g1_i1	3.48712	19.5003	2.48339	0.328675
Sample_2_c13343_g1_i2	6.97424	18.3533	1.39593	0.554268
Sample_2_c17287_g1_i1	1.74356	16.0591	3.20328	0.302132
Sample_2_c52134_g1_i1	3.48712	11.4708	1.71786	0.615341
Sample_2_c10597_g1_i1	3.48712	13.7649	1.98089	0.512093
Sample_1_c2530_g2_i1	273.739	859.162	1.65013	0.118794
Sample_2_c30701_g2_i3	45.3325	98.6488	1.12175	0.38666
Sample_2_c10355_g1_i1	3.48712	11.4708	1.71786	0.615341
Sample_2_c7637_g2_i1	0.87178	9.17663	3.39593	0.513397
Sample_2_c51511_g1_i1	3.48712	13.7649	1.98089	0.512093
Sample_2_c31206_g3_i2	338.251	1297.35	1.9394	0.0664221
Sample_1_c41392_g1_i1	19.1792	48.1773	1.32881	0.390375
Sample_2_c44274_g1_i1	1.74356	13.7649	2.98089	0.383619
Sample_2_c17473_g1_i1	5.23068	39.0007	2.89843	0.12432
Sample_2_c17663_g1_i2	1.74356	30.9711	4.15082	0.0754764
Sample_2_c41124_g1_i1	1.74356	9.17663	2.39593	0.599121
Sample_2_c34783_g1_i1	5.23068	18.3533	1.81097	0.46147
Sample_2_c41490_g1_i1	1.74356	13.7649	2.98089	0.383619
Sample_2_c25564_g2_i1	7.84602	18.3533	1.226	0.598098
Sample_2_c12749_g1_i1	3.48712	9.17663	1.39593	0.730069
Sample_2_c8091_g1_i1	5.23068	18.3533	1.81097	0.46147
Sample_2_c47523_g1_i1	1.74356	6.88247	1.98089	0.736523
Sample_2_c34405_g1_i1	1.74356	6.88247	1.98089	0.736523
Sample_2_c22215_g1_i3	32.2559	121.59	1.9144	0.141785
Sample_2_c39502_g1_i1	1.74356	11.4708	2.71786	0.482279
Sample_2_c26751_g1_i3	81.0755	337.241	2.05644	0.0726069
Sample_2_c37230_g1_i1	0.87178	11.4708	3.71786	0.396869
Sample_2_c49091_g1_i1	4.3589	11.4708	1.39593	0.671099
Sample_2_c19643_g2_i2	4.3589	22.9416	2.39593	0.296326
Sample_2_c19357_g1_i1	13.9485	79.1484	2.50445	0.0880116
Sample_2_c49070_g1_i1	3.48712	9.17663	1.39593	0.730069
Sample_2_c38256_g1_i1	1.74356	9.17663	2.39593	0.599121
Sample_2_c8126_g1_i1	17.4356	37.8536	1.11839	0.498856
Sample_2_c19001_g1_i1	0.87178	11.4708	3.71786	0.396869
Sample_2_c52846_g1_i1	25.2816	74.5601	1.56032	0.265248
Sample_2_c20023_g1_i1	17.4356	39.0007	1.16146	0.479005
Sample_2_c6414_g1_i2	3.48712	34.4124	3.30282	0.108214
Sample_2_c27517_g3_i1	10.4614	32.1182	1.61832	0.375693
Sample_1_c31130_g3_i1	13.9485	251.21	4.17072	0.00172213
Sample_2_c31856_g2_i4	9.58958	434.743	5.50255	4.5904e-05
Sample_1_c7948_g1_i1	38.3583	96.3546	1.32881	0.312033
Sample_2_c48414_g1_i1	0.87178	6.88247	2.98089	0.660245
Sample_2_c15809_g1_i1	3.48712	37.8536	3.44032	0.0856562
Sample_2_c9068_g1_i1	1.74356	18.3533	3.39593	0.240574
Sample_2_c12057_g1_i1	1.74356	13.7649	2.98089	0.383619
Sample_2_c31922_g2_i1	23.5381	149.12	2.66341	0.0429558
Sample_2_c48483_g1_i1	1.74356	6.88247	1.98089	0.736523
Sample_2_c50836_g1_i1	6.97424	20.6474	1.56585	0.48441
Sample_2_c47687_g1_i1	1.74356	9.17663	2.39593	0.599121
Sample_1_c21868_g1_i2	20.9227	78.0013	1.89843	0.179945
Sample_2_c22346_g1_i1	8.7178	32.1182	1.88136	0.313678
Sample_2_c39557_g1_i1	3.48712	16.0591	2.20328	0.426713
Sample_2_c24343_g1_i1	22.6663	118.149	2.38199	0.0766039
Sample_2_c51380_g1_i1	1.74356	18.3533	3.39593	0.240574
Sample_2_c20019_g1_i1	12.2049	78.0013	2.67604	0.0725746
Sample_2_c13864_g1_i1	8.7178	29.824	1.77444	0.352371
Sample_2_c40937_g1_i1	1.74356	19.5003	3.48339	0.216142
Sample_2_c38114_g1_i1	1.74356	4.58831	1.39593	0.885337
Sample_2_c23073_g1_i2	15.692	35.5594	1.1802	0.487262
Sample_1_c10743_g1_i1	10.4614	25.2357	1.2704	0.519026
Sample_2_c50345_g1_i1	3.48712	9.17663	1.39593	0.730069
Sample_2_c31464_g1_i1	1.74356	4.58831	1.39593	0.885337
Sample_2_c33136_g5_i1	17.4356	40.1478	1.20328	0.459995
Sample_2_c47622_g1_i1	5.23068	22.9416	2.13289	0.339825
Sample_2_c28686_g2_i1	15.692	158.297	3.33453	0.0140222
Sample_1_c24778_g1_i1	136.869	283.328	1.04968	0.347129
Sample_2_c30063_g1_i3	4.3589	52.7656	3.59756	0.0446234
Sample_2_c701_g1_i1	3.48712	20.6474	2.56585	0.300801
Sample_2_c20713_g1_i2	2.61534	6.88247	1.39593	0.799843
Sample_2_c24807_g2_i2	13.9485	39.0007	1.48339	0.376809
Sample_2_c19315_g1_i1	13.0767	84.8838	2.69849	0.0653007
Sample_2_c12532_g1_i1	3.48712	20.6474	2.56585	0.300801
Sample_2_c4000_g1_i1	1.74356	27.5299	3.98089	0.102521
Sample_2_c52303_g1_i1	1.74356	11.4708	2.71786	0.482279
Sample_2_c7950_g1_i1	3.48712	13.7649	1.98089	0.512093
Sample_2_c29793_g1_i1	2.61534	13.7649	2.39593	0.451313
Sample_2_c51251_g1_i1	1.74356	6.88247	1.98089	0.736523
Sample_2_c39539_g1_i1	1.74356	9.17663	2.39593	0.599121
Sample_2_c6621_g1_i1	3.48712	24.0887	2.78825	0.230197
Sample_2_c29183_g1_i3	8.7178	27.5299	1.65896	0.396099
Sample_2_c12786_g1_i1	6.97424	21.7945	1.64386	0.452805
Sample_2_c14020_g1_i2	7.84602	17.2062	1.13289	0.637403
Sample_2_c4242_g1_i1	6.97424	16.0591	1.20328	0.633604
Sample_2_c22092_g1_i1	6.97424	22.9416	1.71786	0.423235
Sample_2_c8314_g1_i1	5.23068	20.6474	1.98089	0.39587
Sample_2_c24438_g1_i1	8.7178	27.5299	1.65896	0.396099
Sample_2_c32166_g1_i2	46.2043	108.972	1.23786	0.333804
Sample_1_c13942_g1_i1	21.7945	48.1773	1.14439	0.454182
Sample_2_c17361_g1_i1	8.7178	22.9416	1.39593	0.50272
Sample_2_c18327_g2_i1	13.9485	39.0007	1.48339	0.376809
Sample_2_c45347_g1_i1	1.74356	5.73539	1.71786	0.810347
Sample_1_c22546_g1_i2	6.97424	14.912	1.09637	0.676372
Sample_2_c16572_g1_i1	6.97424	14.912	1.09637	0.676372
Sample_2_c45606_g1_i1	1.74356	9.17663	2.39593	0.599121
Sample_2_c46792_g1_i1	1.74356	18.3533	3.39593	0.240574
Sample_1_c8094_g1_i2	15.692	32.1182	1.03336	0.55507
Sample_1_c26885_g2_i2	3.48712	17.2062	2.30282	0.390377
Sample_2_c52958_g1_i1	8.7178	18.3533	1.074	0.640617
Sample_2_c7210_g1_i1	6.97424	27.5299	1.98089	0.324414
Sample_2_c34788_g1_i1	1.74356	9.17663	2.39593	0.599121
Sample_2_c19651_g1_i1	6.97424	22.9416	1.71786	0.423235
Sample_2_c32982_g1_i4	0.87178	11.4708	3.71786	0.396869
Sample_2_c47154_g1_i1	3.48712	10.3237	1.56585	0.671206
Sample_2_c19388_g1_i2	13.0767	32.1182	1.29639	0.466847
Sample_1_c19187_g1_i1	72.3577	196.15	1.43874	0.223731
Sample_2_c1160_g1_i1	1.74356	11.4708	2.71786	0.482279
Sample_2_c39912_g1_i1	1.74356	6.88247	1.98089	0.736523
Sample_1_c16375_g1_i1	66.2553	250.063	1.91619	0.102688
Sample_2_c9343_g1_i1	2.61534	11.4708	2.13289	0.553635
Sample_2_c32215_g1_i2	58.4092	424.419	2.86122	0.0141425
Sample_2_c3255_g1_i1	5.23068	27.5299	2.39593	0.25118
Sample_2_c37570_g1_i2	4.3589	14.912	1.77444	0.523514
Sample_2_c4152_g2_i1	2.61534	10.3237	1.98089	0.608961
Sample_2_c13098_g1_i1	1.74356	10.3237	2.56585	0.539125
Sample_2_c12603_g1_i1	6.97424	18.3533	1.39593	0.554268
Sample_2_c33831_g2_i1	6.97424	301.682	5.43485	0.000111726
Sample_2_c8985_g1_i1	11.3331	25.2357	1.15492	0.554592
Sample_2_c13935_g1_i1	6.97424	14.912	1.09637	0.676372
Sample_2_c34299_g1_i1	1.74356	11.4708	2.71786	0.482279
Sample_1_c73171_g1_i1	0.87178	4.58831	2.39593	0.823005
Sample_2_c35106_g1_i1	1.74356	16.0591	3.20328	0.302132
Sample_2_c37656_g1_i1	6.97424	20.6474	1.56585	0.48441
Sample_2_c15197_g1_i1	14.8203	33.2653	1.16645	0.502933
Sample_2_c23377_g1_i1	3.48712	43.589	3.64386	0.0587194
Sample_2_c29857_g1_i1	19.1792	71.1189	1.89069	0.190754
Sample_2_c13993_g1_i1	1.74356	9.17663	2.39593	0.599121
Sample_2_c41505_g1_i1	1.74356	9.17663	2.39593	0.599121
Sample_1_c65252_g1_i1	4.3589	10.3237	1.24393	0.727865
Sample_2_c13366_g1_i1	3.48712	19.5003	2.48339	0.328675
Sample_1_c21119_g1_i1	917.112	3888.6	2.08408	0.0534623
Sample_2_c16811_g1_i1	3.48712	11.4708	1.71786	0.615341
Sample_2_c36480_g1_i1	1.74356	6.88247	1.98089	0.736523
Sample_1_c67361_g1_i1	10.4614	32.1182	1.61832	0.375693
Sample_2_c51001_g1_i1	2.61534	9.17663	1.81097	0.669376
Sample_2_c16720_g1_i1	13.9485	49.3244	1.82219	0.251998
Sample_2_c3201_g1_i1	5.23068	22.9416	2.13289	0.339825
Sample_2_c954_g1_i1	1.74356	25.2357	3.85536	0.126584
Sample_2_c44304_g1_i1	1.74356	11.4708	2.71786	0.482279
Sample_2_c39818_g1_i1	6.97424	16.0591	1.20328	0.633604
Sample_2_c5256_g1_i1	4.3589	25.2357	2.53343	0.251668
Sample_1_c31658_g1_i1	11.3331	25.2357	1.15492	0.554592
Sample_2_c26086_g2_i1	24.4098	61.9422	1.34346	0.352097
Sample_2_c18501_g1_i1	1.74356	5.73539	1.71786	0.810347
Sample_2_c17092_g1_i1	13.0767	33.2653	1.34702	0.44501
Sample_2_c29955_g2_i1	22.6663	66.5306	1.55347	0.279689
Sample_1_c31114_g2_i1	12.2049	25.2357	1.04801	0.589447
Sample_1_c30140_g1_i5	406.249	1390.26	1.77492	0.0909607
Sample_1_c17338_g2_i1	34.8712	1259.49	5.17466	2.39299e-05
Sample_2_c29455_g1_i2	1.74356	6.88247	1.98089	0.736523
Sample_2_c44200_g1_i1	5.23068	18.3533	1.81097	0.46147
Sample_2_c31459_g1_i1	9.58958	42.4419	2.14595	0.211045
Sample_2_c41471_g1_i1	3.48712	9.17663	1.39593	0.730069
Sample_2_c24733_g1_i2	9.58958	34.4124	1.84339	0.308607
Sample_2_c33953_g1_i1	5.23068	13.7649	1.39593	0.622045
Sample_2_c33536_g1_i1	3.48712	19.5003	2.48339	0.328675
Sample_1_c67604_g1_i1	10.4614	39.0007	1.89843	0.273603
Sample_1_c22996_g1_i3	64.5117	136.502	1.08129	0.377821
Sample_1_c10277_g1_i1	40.9737	87.178	1.08927	0.41042
Sample_1_c14578_g2_i1	6.97424	61.9422	3.15082	0.0549063
Sample_2_c51970_g1_i1	6.97424	20.6474	1.56585	0.48441
Sample_1_c46086_g1_i1	5.23068	13.7649	1.39593	0.622045
Sample_2_c4728_g1_i1	8.7178	34.4124	1.98089	0.279444
Sample_2_c12391_g1_i1	15.692	45.8831	1.54793	0.331909
Sample_2_c47547_g1_i1	5.23068	16.0591	1.61832	0.535364
Sample_1_c15036_g1_i2	17.4356	42.4419	1.28345	0.424366
Sample_1_c119_g2_i1	26.1534	63.0893	1.2704	0.374702
Sample_2_c17276_g1_i2	1.74356	20.6474	3.56585	0.194837
Sample_2_c12676_g1_i1	1.74356	18.3533	3.39593	0.240574
Sample_2_c34162_g1_i1	1.74356	9.17663	2.39593	0.599121
Sample_2_c32575_g3_i3	47.9479	180.091	1.90919	0.119124
Sample_2_c25772_g1_i1	76.7166	200.739	1.38771	0.238079
Sample_2_c49795_g1_i1	1.74356	6.88247	1.98089	0.736523
Sample_1_c22708_g3_i1	8.7178	19.5003	1.16146	0.603062
Sample_1_c29402_g1_i7	18.3074	42.4419	1.21306	0.448081
Sample_2_c10599_g1_i1	8.7178	24.0887	1.46632	0.473303
Sample_2_c35963_g1_i1	6.97424	16.0591	1.20328	0.633604
Sample_2_c37948_g1_i1	3.48712	18.3533	2.39593	0.358259
Sample_2_c5946_g1_i1	1.74356	27.5299	3.98089	0.102521
Sample_2_c46644_g1_i1	3.48712	27.5299	2.98089	0.176981
Sample_2_c2274_g1_i1	10.4614	52.7656	2.33453	0.149311
Sample_2_c22306_g1_i1	19.1792	42.4419	1.14595	0.471688
Sample_1_c75125_g1_i1	12.2049	25.2357	1.04801	0.589447
Sample_1_c28724_g1_i5	183.946	500.126	1.44301	0.181899
Sample_2_c7190_g1_i1	2.61534	13.7649	2.39593	0.451313
Sample_2_c4007_g1_i2	1.74356	6.88247	1.98089	0.736523
Sample_2_c8246_g1_i2	6.97424	19.5003	1.48339	0.5181
Sample_2_c19100_g1_i1	3.48712	17.2062	2.30282	0.390377
Sample_2_c9750_g2_i1	1.74356	10.3237	2.56585	0.539125
Sample_2_c43229_g1_i1	3.48712	9.17663	1.39593	0.730069
Sample_2_c15324_g1_i1	0.87178	10.3237	3.56585	0.451894
Sample_2_c20657_g1_i1	11.3331	61.9422	2.45038	0.115494
Sample_2_c24682_g1_i1	846.498	3217.56	1.92639	0.0708437
Sample_2_c17288_g1_i1	1.74356	16.0591	3.20328	0.302132
Sample_2_c19807_g1_i3	4.3589	10.3237	1.24393	0.727865
Sample_2_c2879_g1_i1	3.48712	13.7649	1.98089	0.512093
Sample_2_c16713_g1_i1	6.97424	29.824	2.09637	0.28515
Sample_2_c25357_g2_i1	6.97424	16.0591	1.20328	0.633604
Sample_2_c23269_g1_i1	34.8712	178.944	2.3594	0.0604672
Sample_2_c53581_g1_i1	1.74356	16.0591	3.20328	0.302132
Sample_2_c10158_g1_i1	10.4614	30.9711	1.56585	0.396364
Sample_2_c21783_g1_i2	6.97424	16.0591	1.20328	0.633604
Sample_1_c20065_g1_i1	22.6663	45.8831	1.01742	0.509082
Sample_2_c14379_g1_i1	6.97424	43.589	2.64386	0.13529
Sample_2_c47467_g1_i1	2.61534	9.17663	1.81097	0.669376
Sample_2_c6401_g1_i1	0.87178	22.9416	4.71786	0.106878
Sample_2_c22054_g1_i1	12.2049	28.677	1.23243	0.507209
Sample_2_c9532_g1_i2	1.74356	8.02955	2.20328	0.665307
Sample_2_c9349_g1_i1	3.48712	27.5299	2.98089	0.176981
Sample_2_c43128_g1_i1	1.74356	11.4708	2.71786	0.482279
Sample_2_c19840_g1_i1	1.74356	32.1182	4.20328	0.0684785
Sample_1_c39476_g1_i1	6.97424	20.6474	1.56585	0.48441
Sample_2_c45116_g1_i1	6.97424	27.5299	1.98089	0.324414
Sample_2_c51530_g1_i1	5.23068	11.4708	1.13289	0.723926
Sample_2_c32668_g3_i1	69.7424	145.679	1.06269	0.380843
Sample_1_c14646_g2_i1	12.2049	36.7065	1.58857	0.358524
Sample_2_c47246_g1_i1	8.7178	45.8831	2.39593	0.159594
Sample_1_c28643_g1_i2	483.838	1892.68	1.96784	0.0623005
Sample_2_c7040_g1_i1	6.10246	14.912	1.28901	0.627595
Sample_2_c2163_g1_i1	6.10246	28.677	2.23243	0.268848
Sample_2_c9561_g1_i1	4.3589	9.17663	1.074	0.786087
Sample_2_c34796_g1_i1	12.2049	28.677	1.23243	0.507209
Sample_2_c11408_g1_i1	13.9485	36.7065	1.39593	0.412892
Sample_2_c30743_g2_i4	4.3589	9.17663	1.074	0.786087
Sample_2_c32166_g2_i4	13.9485	35.5594	1.35012	0.432309
Sample_2_c43059_g1_i1	2.61534	25.2357	3.2704	0.169081
Sample_1_c30140_g1_i3	95.024	258.093	1.44153	0.207972
Sample_2_c48991_g1_i1	1.74356	8.02955	2.20328	0.665307
Sample_2_c9917_g1_i1	15.692	39.0007	1.31347	0.428167
Sample_1_c54169_g1_i1	83.6909	178.944	1.09637	0.352312
Sample_2_c2672_g1_i1	90.6651	268.416	1.56585	0.171919
Sample_2_c8036_g1_i1	5.23068	12.6179	1.2704	0.67107
Sample_2_c27890_g1_i1	66.2553	144.532	1.12528	0.35539
Sample_2_c23094_g1_i2	20.9227	48.1773	1.20328	0.432959
Sample_2_c8532_g1_i2	0.87178	9.17663	3.39593	0.513397
Sample_2_c51788_g1_i1	3.48712	9.17663	1.39593	0.730069
Sample_2_c19259_g1_i1	2.61534	43.589	4.05889	0.0424705
Sample_2_c40148_g1_i1	1.74356	11.4708	2.71786	0.482279
Sample_2_c19350_g1_i1	13.0767	52.7656	2.0126	0.202738
Sample_2_c32706_g1_i1	122.921	258.093	1.07016	0.342653
Sample_2_c331_g1_i1	15.692	37.8536	1.2704	0.446966
Sample_2_c22794_g1_i1	96.7676	552.892	2.5144	0.025121
Sample_2_c31669_g1_i3	151.69	427.86	1.49602	0.17215
Sample_2_c23229_g1_i2	10.4614	25.2357	1.2704	0.519026
Sample_2_c42516_g1_i1	2.61534	6.88247	1.39593	0.799843
Sample_1_c3686_g1_i1	6.10246	13.7649	1.17354	0.672947
Sample_2_c32461_g4_i1	1.74356	5.73539	1.71786	0.810347
Sample_2_c50732_g1_i1	1.74356	13.7649	2.98089	0.383619
Sample_2_c50511_g1_i1	1.74356	11.4708	2.71786	0.482279
Sample_2_c21816_g1_i2	8.7178	27.5299	1.65896	0.396099
Sample_2_c48811_g1_i1	5.23068	34.4124	2.71786	0.163784
Sample_2_c3462_g1_i1	3.48712	13.7649	1.98089	0.512093
Sample_2_c26133_g1_i2	7.84602	27.5299	1.81097	0.360482
Sample_2_c19261_g2_i1	4.3589	13.7649	1.65896	0.568587
Sample_2_c3222_g1_i1	3.48712	14.912	2.09637	0.467163
Sample_1_c22589_g1_i2	6.97424	20.6474	1.56585	0.48441
Sample_2_c11435_g1_i1	8.7178	48.1773	2.46632	0.143255
Sample_2_c7031_g1_i1	1.74356	13.7649	2.98089	0.383619
Sample_2_c30690_g1_i1	1.74356	9.17663	2.39593	0.599121
Sample_1_c23484_g1_i2	8.7178	22.9416	1.39593	0.50272
Sample_2_c30356_g4_i1	1.74356	13.7649	2.98089	0.383619
Sample_2_c33195_g3_i1	1.74356	17.2062	3.30282	0.269207
Sample_2_c18195_g1_i2	15.692	34.4124	1.13289	0.508841
Sample_2_c27065_g1_i1	22.6663	65.3835	1.52838	0.288804
Sample_2_c32215_g1_i3	27.0252	188.121	2.79928	0.028611
Sample_1_c20810_g1_i1	85.4344	387.713	2.1821	0.0550779
Sample_2_c5598_g1_i1	7.84602	18.3533	1.226	0.598098
Sample_2_c17385_g1_i2	5.23068	32.1182	2.61832	0.188395
Sample_2_c32228_g3_i1	8.7178	24.0887	1.46632	0.473303
Sample_2_c13042_g1_i1	1.74356	25.2357	3.85536	0.126584
Sample_2_c11418_g1_i1	6.97424	22.9416	1.71786	0.423235
Sample_2_c26751_g1_i1	64.5117	165.179	1.3564	0.260827
Sample_1_c67807_g1_i1	5.23068	12.6179	1.2704	0.67107
Sample_1_c14515_g1_i1	262.406	901.604	1.78069	0.093211
Sample_2_c16243_g1_i1	5.23068	13.7649	1.39593	0.622045
Sample_2_c40330_g1_i1	1.74356	11.4708	2.71786	0.482279
Sample_2_c17785_g1_i2	12.2049	34.4124	1.49546	0.395581
Sample_2_c32575_g5_i1	10.4614	29.824	1.51141	0.418242
Sample_2_c29984_g2_i1	1.74356	11.4708	2.71786	0.482279
Sample_2_c29037_g2_i2	1.74356	8.02955	2.20328	0.665307
Sample_2_c21124_g1_i1	1.74356	9.17663	2.39593	0.599121
Sample_2_c9652_g1_i1	3.48712	11.4708	1.71786	0.615341
Sample_2_c33888_g3_i1	3.48712	9.17663	1.39593	0.730069
Sample_2_c28084_g2_i5	5.23068	28.677	2.45482	0.233424
Sample_1_c24274_g1_i1	69.7424	164.032	1.23387	0.304055
Sample_2_c36263_g1_i1	2.61534	18.3533	2.81097	0.301392
Sample_1_c66075_g1_i1	6.97424	27.5299	1.98089	0.324414
Sample_2_c34583_g1_i1	9.58958	19.5003	1.02396	0.643601
Sample_2_c18308_g1_i1	2.61534	11.4708	2.13289	0.553635
Sample_2_c51442_g1_i1	6.97424	29.824	2.09637	0.28515
Sample_2_c46778_g1_i1	1.74356	10.3237	2.56585	0.539125
Sample_2_c28732_g3_i1	5.23068	41.2948	2.98089	0.10863
Sample_1_c30140_g3_i1	1230.95	3466.47	1.49369	0.158633
Sample_2_c47724_g1_i1	1.74356	9.17663	2.39593	0.599121
Sample_2_c31334_g1_i2	6.97424	78.0013	3.48339	0.0274095
Sample_2_c31302_g1_i1	27.897	69.9718	1.32667	0.343778
Sample_2_c16395_g2_i1	3.48712	11.4708	1.71786	0.615341
Sample_2_c8999_g1_i1	1.74356	16.0591	3.20328	0.302132
Sample_2_c21584_g1_i1	15.692	64.2364	2.03336	0.174176
Sample_1_c4046_g1_i1	15.692	32.1182	1.03336	0.55507
Sample_2_c17101_g1_i1	1.74356	16.0591	3.20328	0.302132
Sample_2_c20283_g2_i1	28.7687	61.9422	1.10642	0.437378
Sample_2_c27446_g1_i1	208.355	621.717	1.57721	0.141011
Sample_2_c14120_g1_i2	6.97424	25.2357	1.85536	0.37006
Sample_2_c18255_g1_i2	20.0509	59.6481	1.57281	0.287583
Sample_2_c32543_g1_i3	1.74356	13.7649	2.98089	0.383619
Sample_2_c15772_g1_i1	6.97424	18.3533	1.39593	0.554268
Sample_2_c1727_g1_i1	1.74356	13.7649	2.98089	0.383619
Sample_2_c36635_g1_i1	3.48712	9.17663	1.39593	0.730069
Sample_2_c21333_g1_i2	7.84602	29.824	1.92644	0.3189
Sample_2_c49320_g1_i1	3.48712	9.17663	1.39593	0.730069
Sample_2_c40262_g1_i1	1.74356	9.17663	2.39593	0.599121
Sample_1_c15192_g1_i1	402.762	1277.85	1.66571	0.11183
Sample_2_c7077_g1_i1	9.58958	19.5003	1.02396	0.643601
Sample_2_c36722_g1_i1	1.74356	12.6179	2.85536	0.43187
Sample_1_c13872_g1_i1	0.87178	20.6474	4.56585	0.135764
Sample_2_c43399_g1_i1	3.48712	13.7649	1.98089	0.512093
Sample_2_c30202_g1_i1	3.48712	73.413	4.39593	0.0108089
Sample_1_c13580_g1_i1	55.7939	325.77	2.54568	0.0305438
Sample_2_c2759_g1_i1	1.74356	6.88247	1.98089	0.736523
Sample_2_c8523_g1_i1	5.23068	16.0591	1.61832	0.535364
Sample_2_c3740_g1_i1	19.1792	103.237	2.42835	0.0789621
Sample_2_c5887_g1_i1	3.48712	14.912	2.09637	0.467163
Sample_1_c9152_g1_i1	12.2049	29.824	1.28901	0.482488
Sample_2_c41844_g1_i1	1.74356	6.88247	1.98089	0.736523
Sample_2_c31016_g1_i2	47.0761	137.649	1.54793	0.216507
Sample_2_c51735_g1_i1	1.74356	8.02955	2.20328	0.665307
Sample_2_c34986_g1_i1	1.74356	13.7649	2.98089	0.383619
Sample_2_c30840_g1_i3	38.3583	235.151	2.61598	0.0329245
Sample_2_c12357_g1_i1	6.97424	34.4124	2.30282	0.221232
Sample_2_c15005_g1_i4	8.7178	49.3244	2.50027	0.135798
Sample_2_c3380_g1_i1	18.3074	50.4715	1.46304	0.341849
Sample_2_c24274_g1_i1	6.10246	28.677	2.23243	0.268848
Sample_1_c51424_g1_i1	12.2049	32.1182	1.39593	0.436756
Sample_2_c28295_g1_i2	9.58958	20.6474	1.10642	0.60744
Sample_1_c75843_g1_i1	8.7178	27.5299	1.65896	0.396099
Sample_2_c8065_g1_i1	8.7178	21.7945	1.32193	0.534132
Sample_2_c3206_g1_i1	1.74356	27.5299	3.98089	0.102521
Sample_2_c7815_g1_i1	4.3589	10.3237	1.24393	0.727865
Sample_2_c14170_g1_i1	1.74356	18.3533	3.39593	0.240574
Sample_2_c31830_g4_i1	11.3331	59.6481	2.39593	0.126363
Sample_1_c2273_g1_i1	43.589	168.621	1.95174	0.115502
Sample_2_c9354_g1_i1	3.48712	13.7649	1.98089	0.512093
Sample_2_c12674_g1_i1	8.7178	25.2357	1.53343	0.445828
Sample_2_c30243_g1_i6	54.9221	151.414	1.46304	0.233799
Sample_2_c27278_g1_i1	3.48712	9.17663	1.39593	0.730069
Sample_2_c32554_g1_i5	1.74356	6.88247	1.98089	0.736523
Sample_2_c12205_g1_i1	1.74356	9.17663	2.39593	0.599121
Sample_2_c17823_g1_i1	1.74356	16.0591	3.20328	0.302132
Sample_2_c20700_g1_i2	5.23068	20.6474	1.98089	0.39587
Sample_2_c33249_g1_i1	5.23068	34.4124	2.71786	0.163784
Sample_1_c16074_g1_i1	73.2295	176.65	1.2704	0.285706
Sample_2_c11686_g1_i1	1.74356	25.2357	3.85536	0.126584
Sample_2_c43741_g1_i1	6.97424	25.2357	1.85536	0.37006
Sample_2_c23265_g1_i3	7.84602	39.0007	2.31347	0.197309
Sample_2_c10604_g1_i1	5.23068	13.7649	1.39593	0.622045
Sample_2_c20422_g1_i1	1.74356	9.17663	2.39593	0.599121
Sample_2_c44814_g1_i1	1.74356	18.3533	3.39593	0.240574
Sample_2_c7610_g1_i1	5.23068	17.2062	1.71786	0.497395
Sample_2_c25888_g1_i1	1.74356	9.17663	2.39593	0.599121
Sample_2_c16733_g1_i1	81.9473	407.213	2.31302	0.0423912
Sample_2_c19779_g1_i1	1.74356	25.2357	3.85536	0.126584
Sample_2_c51239_g1_i1	0.87178	11.4708	3.71786	0.396869
Sample_2_c40181_g1_i1	3.48712	9.17663	1.39593	0.730069
Sample_2_c22435_g1_i3	17.4356	36.7065	1.074	0.519585
Sample_1_c23978_g3_i1	193.535	534.539	1.4657	0.173551
Sample_2_c22100_g1_i1	61.0246	256.946	2.074	0.0786989
Sample_2_c15612_g2_i1	3.48712	16.0591	2.20328	0.426713
Sample_2_c50877_g1_i1	1.74356	6.88247	1.98089	0.736523
Sample_2_c37259_g1_i1	27.897	75.7072	1.44032	0.298789
Sample_2_c22800_g1_i1	6.10246	21.7945	1.8365	0.410443
Sample_1_c41048_g1_i1	3.48712	9.17663	1.39593	0.730069
Sample_1_c17635_g1_i1	74.9731	153.709	1.03575	0.388583
Sample_2_c32654_g2_i1	33.9994	86.0309	1.33935	0.318705
Sample_2_c7206_g1_i1	4.3589	27.5299	2.65896	0.214171
Sample_2_c39559_g1_i1	3.48712	11.4708	1.71786	0.615341
Sample_2_c37351_g1_i1	7.84602	20.6474	1.39593	0.526603
Sample_2_c21592_g1_i1	22.6663	68.8247	1.60238	0.262433
Sample_1_c24884_g1_i1	51.435	170.915	1.73245	0.156664
Sample_2_c10163_g1_i1	1.74356	9.17663	2.39593	0.599121
Sample_2_c24734_g1_i4	101.998	511.597	2.32646	0.0377068
Sample_1_c13487_g1_i3	7.84602	21.7945	1.47393	0.493993
Sample_2_c33726_g3_i1	10.4614	29.824	1.51141	0.418242
Sample_2_c6765_g1_i1	3.48712	18.3533	2.39593	0.358259
Sample_2_c5081_g1_i1	1.74356	11.4708	2.71786	0.482279
Sample_1_c66462_g1_i1	6.97424	16.0591	1.20328	0.633604
Sample_2_c20735_g1_i1	22.6663	55.0598	1.28045	0.387999
Sample_2_c52848_g1_i1	3.48712	11.4708	1.71786	0.615341
Sample_2_c48718_g1_i1	4.3589	11.4708	1.39593	0.671099
Sample_2_c44509_g1_i1	0.87178	4.58831	2.39593	0.823005
Sample_2_c27710_g1_i2	13.9485	32.1182	1.20328	0.496609
Sample_2_c24565_g1_i1	31.3841	177.797	2.50213	0.0484976
Sample_1_c55491_g1_i1	4.3589	18.3533	2.074	0.411513
Sample_2_c38552_g1_i1	0.87178	11.4708	3.71786	0.396869
Sample_1_c16842_g2_i1	70.6142	154.856	1.13289	0.347203
Sample_2_c50418_g1_i1	5.23068	13.7649	1.39593	0.622045
Sample_2_c23459_g1_i1	733.167	1610.5	1.13529	0.271686
Sample_1_c46415_g1_i1	6.97424	20.6474	1.56585	0.48441
Sample_2_c21603_g1_i2	44.4608	96.3546	1.11582	0.39102
Sample_2_c32488_g2_i2	12.2049	25.2357	1.04801	0.589447
Sample_2_c22835_g2_i1	3.48712	9.17663	1.39593	0.730069
Sample_1_c29891_g1_i4	78.4602	191.562	1.28778	0.27431
Sample_2_c33543_g1_i3	56.6657	127.326	1.16798	0.347998
Sample_2_c34828_g1_i1	5.23068	16.0591	1.61832	0.535364
Sample_1_c23957_g1_i1	32.2559	131.914	2.03197	0.116405
Sample_2_c15619_g1_i1	1.74356	18.3533	3.39593	0.240574
Sample_1_c15408_g1_i1	266.765	673.335	1.33576	0.2068
Sample_1_c9864_g1_i1	90.6651	228.269	1.33211	0.248822
Sample_2_c40485_g1_i1	5.23068	11.4708	1.13289	0.723926
Sample_2_c52706_g1_i1	3.48712	16.0591	2.20328	0.426713
Sample_2_c40561_g1_i1	1.74356	13.7649	2.98089	0.383619
Sample_2_c18006_g1_i1	149.946	478.332	1.67357	0.126124
Sample_2_c24995_g1_i5	19.1792	49.3244	1.36276	0.376029
Sample_2_c45668_g1_i1	1.74356	4.58831	1.39593	0.885337
Sample_2_c13369_g1_i1	2.61534	16.0591	2.61832	0.36718
Sample_2_c36823_g1_i1	6.97424	27.5299	1.98089	0.324414
Sample_1_c13586_g1_i1	33.1276	87.178	1.39593	0.298906
Sample_2_c32575_g3_i5	60.1528	146.826	1.2874	0.292878
Sample_1_c29730_g1_i6	23.5381	48.1773	1.03336	0.496399
Sample_2_c44379_g1_i1	7.84602	22.9416	1.54793	0.463422
Sample_2_c4865_g1_i1	8.7178	34.4124	1.98089	0.279444
Sample_1_c38052_g1_i1	5.23068	13.7649	1.39593	0.622045
Sample_2_c1205_g1_i1	3.48712	27.5299	2.98089	0.176981
Sample_2_c30238_g1_i2	47.0761	98.6488	1.06731	0.408969
Sample_2_c24866_g2_i2	6.10246	27.5299	2.17354	0.287955
Sample_2_c4398_g1_i1	1.74356	13.7649	2.98089	0.383619
Sample_2_c19195_g1_i2	1.74356	6.88247	1.98089	0.736523
Sample_1_c57290_g1_i1	6.97424	16.0591	1.20328	0.633604
Sample_2_c1663_g1_i1	1.74356	16.0591	3.20328	0.302132
Sample_1_c1125_g1_i1	1.74356	16.0591	3.20328	0.302132
Sample_2_c9338_g1_i1	5.23068	16.0591	1.61832	0.535364
Sample_2_c15307_g1_i1	8.7178	18.3533	1.074	0.640617
Sample_2_c44474_g1_i1	8.7178	22.9416	1.39593	0.50272
Sample_2_c22443_g1_i3	15.692	44.7361	1.51141	0.346156
Sample_2_c30919_g1_i1	59.281	153.709	1.37456	0.260088
Sample_2_c40878_g1_i1	3.48712	9.17663	1.39593	0.730069
Sample_2_c23629_g1_i1	19.1792	102.09	2.41223	0.0813105
Sample_2_c26270_g1_i1	12.2049	55.0598	2.17354	0.168543
Sample_2_c24113_g1_i1	6.97424	18.3533	1.39593	0.554268
Sample_2_c22071_g2_i1	8.7178	20.6474	1.24393	0.567572
Sample_2_c35980_g1_i1	5.23068	13.7649	1.39593	0.622045
Sample_2_c7585_g1_i1	8.7178	18.3533	1.074	0.640617
Sample_2_c36114_g1_i1	3.48712	9.17663	1.39593	0.730069
Sample_1_c17609_g1_i2	63.6399	137.649	1.11299	0.364056
Sample_1_c39412_g1_i1	26.1534	71.1189	1.44323	0.30452
Sample_2_c32497_g3_i2	3.48712	20.6474	2.56585	0.300801
Sample_2_c930_g1_i1	3.48712	21.7945	2.64386	0.274968
Sample_1_c29566_g2_i1	22.6663	57.3539	1.33935	0.362992
Sample_2_c24669_g1_i1	75.8448	154.856	1.0298	0.390668
Sample_2_c41230_g1_i1	6.97424	20.6474	1.56585	0.48441
Sample_2_c51718_g1_i1	3.48712	10.3237	1.56585	0.671206
Sample_2_c48030_g1_i1	1.74356	4.58831	1.39593	0.885337
Sample_2_c21252_g1_i1	4.3589	20.6474	2.24393	0.349351
Sample_2_c44432_g1_i1	1.74356	20.6474	3.56585	0.194837
Sample_2_c28458_g1_i4	2.61534	6.88247	1.39593	0.799843
Sample_2_c43077_g1_i1	3.48712	11.4708	1.71786	0.615341
Sample_2_c4158_g1_i1	3.48712	9.17663	1.39593	0.730069
Sample_2_c26729_g1_i2	10.4614	50.4715	2.2704	0.164674
Sample_2_c36367_g1_i1	8.7178	55.0598	2.65896	0.104525
Sample_2_c36217_g1_i1	1.74356	17.2062	3.30282	0.269207
Sample_2_c26622_g1_i3	1.74356	9.17663	2.39593	0.599121
Sample_2_c18075_g1_i1	1.74356	11.4708	2.71786	0.482279
Sample_1_c15038_g1_i1	29.6405	61.9422	1.06335	0.454434
Sample_2_c30739_g2_i1	16.5638	45.8831	1.46993	0.354149
Sample_2_c34499_g1_i1	0.87178	17.2062	4.30282	0.198863
Sample_2_c8396_g1_i1	3.48712	32.1182	3.20328	0.126839
Sample_2_c13329_g1_i1	26.1534	82.5897	1.65896	0.228813
Sample_2_c14730_g1_i1	4.3589	21.7945	2.32193	0.321604
Sample_2_c25074_g2_i1	707.013	1599.03	1.17739	0.25468
Sample_2_c24307_g1_i3	13.0767	39.0007	1.5765	0.35101
Sample_2_c24614_g1_i1	10.4614	48.1773	2.20328	0.181846
Sample_2_c49999_g1_i1	4.3589	10.3237	1.24393	0.727865
Sample_2_c19711_g1_i3	3.48712	9.17663	1.39593	0.730069
Sample_2_c21429_g1_i1	30.5123	61.9422	1.02153	0.471463
Sample_1_c24580_g1_i2	38.3583	92.9134	1.27635	0.333434
Sample_1_c16694_g1_i1	401.89	1028.93	1.35627	0.19327
Sample_2_c17244_g2_i1	1.74356	14.912	3.09637	0.340261
Sample_2_c7074_g1_i1	1.74356	11.4708	2.71786	0.482279
Sample_1_c68734_g1_i1	6.97424	14.912	1.09637	0.676372
Sample_2_c13177_g1_i1	7.84602	22.9416	1.54793	0.463422
Sample_2_c15534_g1_i2	10.4614	22.9416	1.13289	0.578865
Sample_1_c41616_g1_i1	5.23068	13.7649	1.39593	0.622045
Sample_2_c18916_g1_i1	10.4614	64.2364	2.61832	0.0932999
Sample_2_c19357_g1_i2	10.4614	42.4419	2.02042	0.234248
Sample_2_c16719_g1_i1	10.4614	36.7065	1.81097	0.303835
Sample_2_c39260_g1_i1	0.87178	5.73539	2.71786	0.741248
Sample_2_c16063_g1_i2	3.48712	32.1182	3.20328	0.126839
Sample_2_c44539_g1_i1	8.7178	18.3533	1.074	0.640617
Sample_1_c77697_g1_i1	8.7178	22.9416	1.39593	0.50272
Sample_1_c16845_g2_i1	22.6663	55.0598	1.28045	0.387999
Sample_2_c42096_g1_i1	1.74356	5.73539	1.71786	0.810347
Sample_2_c46700_g1_i1	1.74356	6.88247	1.98089	0.736523
Sample_2_c37578_g1_i1	6.10246	22.9416	1.9105	0.382075
Sample_1_c54088_g1_i1	6.10246	34.4124	2.49546	0.192358
Sample_2_c47066_g1_i1	1.74356	11.4708	2.71786	0.482279
Sample_1_c28724_g1_i6	87.178	240.887	1.46632	0.204173
Sample_1_c59771_g1_i1	6.10246	16.0591	1.39593	0.585811
Sample_1_c74998_g1_i1	6.97424	26.3828	1.91949	0.346351
Sample_2_c35090_g1_i1	1.74356	6.88247	1.98089	0.736523
Sample_1_c15889_g1_i2	12.2049	40.1478	1.71786	0.309784
Sample_1_c30527_g2_i1	5.23068	12.6179	1.2704	0.67107
Sample_2_c21954_g1_i2	6.97424	34.4124	2.30282	0.221232
Sample_2_c33345_g1_i2	189.176	926.84	2.29259	0.0338317
Sample_2_c47816_g1_i1	3.48712	13.7649	1.98089	0.512093
Sample_2_c35374_g1_i1	5.23068	13.7649	1.39593	0.622045
Sample_2_c45263_g1_i1	5.23068	11.4708	1.13289	0.723926
Sample_2_c18251_g1_i1	1.74356	20.6474	3.56585	0.194837
Sample_2_c28383_g1_i2	38.3583	89.4721	1.2219	0.35652
Sample_2_c33756_g3_i1	1.74356	9.17663	2.39593	0.599121
Sample_2_c1297_g1_i2	1.74356	16.0591	3.20328	0.302132
Sample_2_c53156_g1_i1	1.74356	13.7649	2.98089	0.383619
Sample_2_c11369_g1_i1	0.87178	5.73539	2.71786	0.741248
Sample_1_c73765_g1_i1	6.10246	30.9711	2.34346	0.234855
Sample_2_c43572_g1_i1	1.74356	13.7649	2.98089	0.383619
Sample_2_c13213_g1_i1	2.61534	22.9416	3.13289	0.205152
Sample_2_c27255_g1_i4	5.23068	11.4708	1.13289	0.723926
Sample_2_c29280_g1_i2	530.914	1064.49	1.00361	0.331158
Sample_2_c7229_g1_i1	15.692	32.1182	1.03336	0.55507
Sample_1_c63762_g1_i1	17.4356	58.501	1.74643	0.245634
Sample_1_c23969_g1_i1	4663.15	9862.58	1.08066	0.342075
Sample_2_c46828_g1_i1	22.6663	90.6192	1.99927	0.14764
Sample_2_c19645_g1_i2	4.3589	16.0591	1.88136	0.48233
Sample_2_c8154_g1_i1	2.61534	13.7649	2.39593	0.451313
Sample_2_c16529_g2_i1	1.74356	9.17663	2.39593	0.599121
Sample_1_c10499_g1_i1	66.2553	144.532	1.12528	0.35539
Sample_2_c29516_g2_i1	6.97424	20.6474	1.56585	0.48441
Sample_1_c23085_g2_i2	74.1013	174.356	1.23447	0.299635
Sample_2_c51213_g1_i1	0.87178	6.88247	2.98089	0.660245
Sample_2_c11605_g1_i1	1.74356	20.6474	3.56585	0.194837
Sample_1_c33118_g1_i1	10.4614	61.9422	2.56585	0.102223
Sample_2_c13611_g1_i1	6.97424	48.1773	2.78825	0.106843
Sample_2_c24722_g3_i1	13.9485	43.589	1.64386	0.314483
Sample_1_c35108_g1_i1	6.97424	16.0591	1.20328	0.633604
Sample_2_c24065_g1_i1	12.2049	84.8838	2.79803	0.0576508
Sample_1_c13215_g1_i1	121.177	256.946	1.08434	0.336774
Sample_2_c15921_g1_i1	3.48712	22.9416	2.71786	0.251432
Sample_2_c21993_g1_i3	1.74356	9.17663	2.39593	0.599121
Sample_1_c33754_g1_i1	13.9485	32.1182	1.20328	0.496609
Sample_2_c31151_g1_i3	3.48712	18.3533	2.39593	0.358259
Sample_1_c75529_g1_i1	1.74356	13.7649	2.98089	0.383619
Sample_2_c21315_g1_i1	367.891	986.488	1.42302	0.173531
Sample_1_c73954_g1_i1	3.48712	11.4708	1.71786	0.615341
Sample_2_c13865_g1_i1	92.4087	195.003	1.0774	0.354945
Sample_2_c20461_g1_i3	7.84602	24.0887	1.61832	0.434854
Sample_2_c32285_g1_i3	12.2049	41.2948	1.7585	0.29518
Sample_1_c12567_g1_i1	15.692	33.2653	1.08398	0.531429
Sample_2_c43243_g1_i1	5.23068	12.6179	1.2704	0.67107
Sample_1_c7325_g1_i1	10.4614	25.2357	1.2704	0.519026
Sample_1_c11806_g1_i1	10.4614	22.9416	1.13289	0.578865
Sample_2_c16351_g1_i1	95.8958	215.651	1.16916	0.311348
Sample_2_c5284_g1_i1	23.5381	68.8247	1.54793	0.277384
Sample_2_c31334_g1_i1	5.23068	61.9422	3.56585	0.0355063
Sample_2_c47916_g1_i1	5.23068	25.2357	2.2704	0.291812
Sample_2_c19082_g1_i1	12.2049	30.9711	1.34346	0.459024
Sample_1_c58547_g1_i1	6.10246	24.0887	1.98089	0.355696
Sample_2_c46753_g1_i1	1.74356	12.6179	2.85536	0.43187
Sample_1_c72984_g1_i1	7.84602	16.0591	1.03336	0.679037
Sample_2_c32204_g1_i4	5.23068	16.0591	1.61832	0.535364
Sample_2_c19340_g1_i2	1.74356	12.6179	2.85536	0.43187
Sample_2_c21341_g1_i1	21.7945	71.1189	1.70627	0.232203
Sample_1_c39671_g1_i1	10.4614	34.4124	1.71786	0.337718
Sample_1_c20421_g1_i5	9.58958	19.5003	1.02396	0.643601
Sample_2_c3812_g1_i1	5.23068	16.0591	1.61832	0.535364
Sample_2_c41546_g1_i1	5.23068	18.3533	1.81097	0.46147
Sample_2_c32166_g2_i2	47.0761	169.768	1.85049	0.133103
Sample_2_c26082_g1_i1	1.74356	11.4708	2.71786	0.482279
Sample_2_c11977_g1_i1	9.58958	20.6474	1.10642	0.60744
Sample_2_c32664_g1_i7	1.74356	13.7649	2.98089	0.383619
Sample_2_c35754_g1_i1	1.74356	11.4708	2.71786	0.482279
Sample_2_c21388_g2_i1	1.74356	9.17663	2.39593	0.599121
Sample_2_c48870_g1_i1	1.74356	9.17663	2.39593	0.599121
Sample_2_c21413_g1_i1	13.9485	48.1773	1.78825	0.2633
Sample_2_c24889_g3_i1	5.23068	13.7649	1.39593	0.622045
Sample_2_c25358_g1_i2	12.2049	27.5299	1.17354	0.533242
Sample_2_c37584_g1_i1	1.74356	6.88247	1.98089	0.736523
Sample_2_c14492_g1_i1	1.74356	32.1182	4.20328	0.0684785
Sample_2_c22511_g1_i2	5.23068	27.5299	2.39593	0.25118
Sample_2_c45255_g1_i1	4.3589	13.7649	1.65896	0.568587
Sample_1_c16735_g2_i1	10.4614	34.4124	1.71786	0.337718
Sample_2_c11919_g1_i1	10.4614	27.5299	1.39593	0.465797
Sample_1_c65886_g1_i1	6.10246	16.0591	1.39593	0.585811
Sample_2_c27617_g1_i1	2.61534	35.5594	3.76516	0.0751585
Sample_2_c3838_g1_i1	2.61534	18.3533	2.81097	0.301392
Sample_1_c66580_g1_i1	17.4356	43.589	1.32193	0.407681
Sample_1_c54889_g1_i1	8.7178	22.9416	1.39593	0.50272
Sample_2_c29857_g3_i1	15.692	32.1182	1.03336	0.55507
Sample_1_c20504_g1_i3	390.557	1125.28	1.52668	0.144243
Sample_2_c3732_g1_i1	13.9485	36.7065	1.39593	0.412892
Sample_2_c30028_g1_i3	37.4865	96.3546	1.36198	0.300931
Sample_2_c1836_g1_i1	1.74356	20.6474	3.56585	0.194837
Sample_2_c20425_g1_i2	2.61534	12.6179	2.2704	0.500767
Sample_2_c19544_g1_i1	6.10246	20.6474	1.7585	0.440826
Sample_2_c17507_g1_i1	3.48712	32.1182	3.20328	0.126839
Sample_2_c12239_g1_i1	3.48712	14.912	2.09637	0.467163
Sample_2_c32282_g1_i2	3.48712	9.17663	1.39593	0.730069
Sample_1_c14686_g1_i3	1.74356	9.17663	2.39593	0.599121
Sample_2_c47943_g1_i1	1.74356	19.5003	3.48339	0.216142
Sample_2_c41313_g1_i1	1.74356	18.3533	3.39593	0.240574
Sample_2_c1334_g1_i1	6.97424	22.9416	1.71786	0.423235
Sample_2_c27700_g1_i1	1.74356	14.912	3.09637	0.340261
Sample_1_c19301_g2_i3	18.3074	37.8536	1.04801	0.524493
Sample_1_c69450_g1_i1	3.48712	9.17663	1.39593	0.730069
Sample_2_c50195_g1_i1	3.48712	18.3533	2.39593	0.358259
Sample_2_c5172_g1_i1	8.7178	27.5299	1.65896	0.396099
Sample_2_c36530_g1_i1	1.74356	21.7945	3.64386	0.175187
Sample_2_c31345_g2_i2	8.7178	40.1478	2.20328	0.210342
Sample_1_c27563_g4_i3	66.2553	145.679	1.13669	0.350195
Sample_2_c20461_g1_i1	1.74356	5.73539	1.71786	0.810347
Sample_2_c29425_g1_i1	16.5638	34.4124	1.05489	0.536484
Sample_1_c17432_g1_i1	13.9485	61.9422	2.15082	0.158006
Sample_2_c15077_g1_i1	10.4614	52.7656	2.33453	0.149311
Sample_2_c14361_g1_i1	46.2043	100.943	1.12744	0.38247
Sample_2_c2910_g1_i1	1.74356	13.7649	2.98089	0.383619
Sample_2_c14542_g1_i1	5.23068	18.3533	1.81097	0.46147
Sample_2_c29207_g2_i3	27.0252	57.3539	1.08559	0.454327
Sample_2_c21477_g1_i1	62.7681	172.062	1.45482	0.227273
Sample_2_c43039_g1_i1	3.48712	11.4708	1.71786	0.615341
Sample_1_c50036_g1_i1	5.23068	11.4708	1.13289	0.723926
Sample_2_c48081_g1_i1	1.74356	6.88247	1.98089	0.736523
Sample_2_c37395_g1_i1	3.48712	18.3533	2.39593	0.358259
Sample_2_c4795_g1_i1	9.58958	36.7065	1.9365	0.276485
Sample_2_c19072_g1_i2	2.61534	20.6474	2.98089	0.249578
Sample_2_c36193_g1_i1	33.1276	111.267	1.74791	0.182296
Sample_2_c22251_g1_i2	7.84602	50.4715	2.68544	0.111655
Sample_2_c5015_g1_i1	1.74356	16.0591	3.20328	0.302132
Sample_2_c17415_g1_i1	7.84602	36.7065	2.226	0.222083
Sample_2_c50261_g1_i1	6.97424	16.0591	1.20328	0.633604
Sample_2_c22901_g2_i3	5.23068	16.0591	1.61832	0.535364
Sample_2_c4375_g1_i2	6.97424	14.912	1.09637	0.676372
Sample_1_c7639_g1_i1	3882.04	10992.5	1.50163	0.192009
Sample_2_c21967_g1_i2	3.48712	11.4708	1.71786	0.615341
Sample_2_c1981_g1_i1	1.74356	25.2357	3.85536	0.126584
Sample_2_c36321_g1_i1	1.74356	13.7649	2.98089	0.383619
Sample_2_c14540_g1_i2	7.84602	17.2062	1.13289	0.637403
Sample_2_c16044_g1_i2	10.4614	35.5594	1.76516	0.320293
Sample_2_c31707_g2_i1	2.61534	178.944	6.09637	0.000157912
Sample_2_c19088_g1_i1	47.0761	234.004	2.31347	0.0553886
Sample_1_c37535_g1_i1	12.2049	37.8536	1.63297	0.341412
Sample_1_c29233_g1_i4	57.5375	118.149	1.03804	0.407147
Sample_2_c7180_g1_i1	1.74356	4.58831	1.39593	0.885337
Sample_2_c20740_g1_i2	2.61534	17.2062	2.71786	0.332156
Sample_2_c5337_g1_i2	1.74356	13.7649	2.98089	0.383619
Sample_2_c15457_g1_i1	6.10246	24.0887	1.98089	0.355696
Sample_2_c34755_g1_i1	1.74356	11.4708	2.71786	0.482279
Sample_2_c18707_g2_i1	12.2049	25.2357	1.04801	0.589447
Sample_2_c20044_g1_i4	6.10246	24.0887	1.98089	0.355696
Sample_2_c29857_g2_i1	52.3068	153.709	1.55513	0.206742
Sample_2_c36324_g1_i1	3.48712	18.3533	2.39593	0.358259
Sample_2_c19859_g1_i1	45.3325	270.711	2.57813	0.0321008
Sample_2_c11471_g1_i3	1.74356	11.4708	2.71786	0.482279
Sample_2_c19036_g1_i2	39.2301	84.8838	1.11353	0.402996
Sample_2_c23260_g1_i1	1.74356	13.7649	2.98089	0.383619
Sample_2_c22869_g1_i1	5.23068	25.2357	2.2704	0.291812
Sample_2_c21917_g1_i2	12.2049	43.589	1.8365	0.268186
Sample_2_c19776_g1_i1	20.0509	61.9422	1.62725	0.26821
Sample_2_c52999_g1_i1	1.74356	6.88247	1.98089	0.736523
Sample_2_c8068_g1_i1	1.74356	25.2357	3.85536	0.126584
Sample_1_c13023_g1_i1	92.4087	190.415	1.04305	0.37127
Sample_2_c19112_g1_i1	10.4614	56.2069	2.42568	0.129219
Sample_2_c37093_g1_i1	1.74356	9.17663	2.39593	0.599121
Sample_2_c16046_g1_i1	29.6405	73.413	1.30847	0.344846
Sample_1_c13962_g1_i1	4.3589	10.3237	1.24393	0.727865
Sample_2_c3263_g1_i1	3.48712	24.0887	2.78825	0.230197
Sample_2_c12118_g1_i1	27.897	78.0013	1.48339	0.282709
Sample_2_c19029_g1_i1	8.7178	20.6474	1.24393	0.567572
Sample_2_c15431_g1_i1	5.23068	27.5299	2.39593	0.25118
Sample_2_c20965_g1_i1	6.97424	25.2357	1.85536	0.37006
Sample_2_c8086_g1_i1	1.74356	18.3533	3.39593	0.240574
Sample_2_c50897_g1_i1	8.7178	25.2357	1.53343	0.445828
Sample_2_c21429_g1_i2	9.58958	25.2357	1.39593	0.482763
Sample_1_c27563_g1_i4	17.4356	55.0598	1.65896	0.275342
Sample_2_c21213_g1_i3	6.97424	27.5299	1.98089	0.324414
Sample_2_c50502_g1_i1	17.4356	36.7065	1.074	0.519585
Sample_2_c12826_g1_i1	1.74356	4.58831	1.39593	0.885337
Sample_2_c45927_g1_i1	1.74356	11.4708	2.71786	0.482279
Sample_2_c50247_g1_i1	1.74356	13.7649	2.98089	0.383619
Sample_1_c22996_g1_i2	77.5884	157.15	1.01823	0.394753
Sample_2_c29569_g1_i1	1.74356	25.2357	3.85536	0.126584
Sample_2_c47643_g1_i1	1.74356	4.58831	1.39593	0.885337
Sample_2_c16981_g1_i1	3.48712	9.17663	1.39593	0.730069
Sample_2_c33052_g4_i3	27.897	117.002	2.06835	0.117953
Sample_2_c47425_g1_i1	7.84602	22.9416	1.54793	0.463422
Sample_2_c23518_g1_i1	2.61534	27.5299	3.39593	0.139703
Sample_2_c14261_g1_i1	5.23068	20.6474	1.98089	0.39587
Sample_2_c7241_g1_i1	5.23068	21.7945	2.05889	0.366736
Sample_2_c41618_g1_i1	5.23068	16.0591	1.61832	0.535364
Sample_2_c45780_g1_i1	1.74356	4.58831	1.39593	0.885337
Sample_2_c47512_g1_i1	1.74356	9.17663	2.39593	0.599121
Sample_2_c22700_g1_i2	8.7178	22.9416	1.39593	0.50272
Sample_2_c24673_g1_i2	5.23068	17.2062	1.71786	0.497395
Sample_2_c31511_g5_i3	34.8712	92.9134	1.41385	0.287404
Sample_2_c39634_g1_i1	0.87178	12.6179	3.85536	0.346999
Sample_2_c10888_g1_i2	5.23068	16.0591	1.61832	0.535364
Sample_1_c14173_g1_i2	297.277	698.571	1.2326	0.241705
Sample_2_c53556_g1_i1	1.74356	6.88247	1.98089	0.736523
Sample_2_c40087_g1_i1	4.3589	16.0591	1.88136	0.48233
Sample_2_c26165_g2_i1	75.8448	180.091	1.24761	0.292658
Sample_2_c15553_g2_i1	1.74356	13.7649	2.98089	0.383619
Sample_2_c3434_g1_i1	1.74356	13.7649	2.98089	0.383619
Sample_2_c27133_g1_i3	22.6663	52.7656	1.21905	0.414954
Sample_2_c2408_g1_i1	1.74356	11.4708	2.71786	0.482279
Sample_2_c3991_g1_i1	47.9479	104.384	1.12236	0.381755
Sample_2_c41123_g1_i1	3.48712	32.1182	3.20328	0.126839
Sample_2_c34520_g1_i1	5.23068	16.0591	1.61832	0.535364
Sample_2_c9943_g1_i1	1.74356	13.7649	2.98089	0.383619
Sample_1_c18591_g1_i1	84.5626	318.888	1.91496	0.094198
Sample_2_c46671_g1_i1	1.74356	9.17663	2.39593	0.599121
Sample_2_c37116_g1_i1	5.23068	11.4708	1.13289	0.723926
Sample_2_c10464_g1_i1	3.48712	16.0591	2.20328	0.426713
Sample_2_c7531_g1_i1	1.74356	22.9416	3.71786	0.157123
Sample_2_c37271_g1_i1	1.74356	16.0591	3.20328	0.302132
Sample_2_c13941_g1_i2	28.7687	75.7072	1.39593	0.312715
Sample_2_c17088_g1_i1	8.7178	19.5003	1.16146	0.603062
Sample_2_c2401_g1_i1	3.48712	11.4708	1.71786	0.615341
Sample_2_c41860_g1_i1	4.3589	14.912	1.77444	0.523514
Sample_2_c26729_g1_i1	25.2816	104.384	2.04574	0.129118
Sample_2_c10880_g1_i1	0.87178	9.17663	3.39593	0.513397
Sample_2_c7344_g1_i1	3.48712	18.3533	2.39593	0.358259
Sample_2_c21841_g1_i1	6.97424	32.1182	2.20328	0.251056
Sample_1_c16222_g1_i1	27.897	78.0013	1.48339	0.282709
Sample_2_c26835_g1_i3	1.74356	4.58831	1.39593	0.885337
Sample_2_c17957_g1_i1	3.48712	14.912	2.09637	0.467163
Sample_2_c15612_g1_i1	3.48712	16.0591	2.20328	0.426713
Sample_1_c3657_g1_i1	13.0767	36.7065	1.48904	0.385768
Sample_2_c23229_g1_i1	6.97424	16.0591	1.20328	0.633604
Sample_2_c35432_g1_i1	1.74356	11.4708	2.71786	0.482279
Sample_1_c4669_g1_i1	62.7681	189.268	1.59233	0.183415
Sample_2_c18528_g1_i1	11.3331	26.3828	1.21905	0.526461
Sample_1_c19340_g1_i1	71.4859	174.356	1.2863	0.280945
Sample_2_c15657_g1_i2	5.23068	27.5299	2.39593	0.25118
Sample_2_c27847_g1_i3	5.23068	17.2062	1.71786	0.497395
Sample_2_c34292_g1_i1	8.7178	24.0887	1.46632	0.473303
Sample_2_c52596_g1_i1	0.87178	4.58831	2.39593	0.823005
Sample_2_c24969_g2_i1	10.4614	29.824	1.51141	0.418242
Sample_2_c11922_g1_i1	3.48712	16.0591	2.20328	0.426713
Sample_2_c43012_g1_i1	1.74356	9.17663	2.39593	0.599121
Sample_2_c39641_g1_i1	22.6663	64.2364	1.50284	0.29826
Sample_2_c11997_g1_i2	3.48712	9.17663	1.39593	0.730069
Sample_2_c47452_g1_i1	1.74356	12.6179	2.85536	0.43187
Sample_2_c35089_g1_i1	28.7687	66.5306	1.20952	0.390452
Sample_2_c14636_g1_i1	21.7945	71.1189	1.70627	0.232203
Sample_2_c22929_g1_i1	31.3841	80.2955	1.35529	0.320007
Sample_2_c33174_g3_i9	36.6148	91.7663	1.32554	0.317459
Sample_1_c16572_g1_i1	2065.25	4608.96	1.15813	0.279796
Sample_2_c3034_g1_i1	1.74356	13.7649	2.98089	0.383619
Sample_2_c5211_g1_i1	1.74356	13.7649	2.98089	0.383619
Sample_2_c12332_g1_i1	6.97424	17.2062	1.30282	0.592845
Sample_2_c47903_g1_i1	1.74356	11.4708	2.71786	0.482279
Sample_2_c273_g1_i1	6.97424	50.4715	2.85536	0.0951969
Sample_2_c51253_g1_i1	1.74356	5.73539	1.71786	0.810347
Sample_2_c26878_g1_i5	12.2049	27.5299	1.17354	0.533242
Sample_2_c25683_g1_i3	3.48712	18.3533	2.39593	0.358259
Sample_2_c20497_g1_i1	16.5638	50.4715	1.60743	0.301222
Sample_2_c28458_g1_i6	1.74356	4.58831	1.39593	0.885337
Sample_2_c40158_g1_i1	5.23068	22.9416	2.13289	0.339825
Sample_2_c1641_g1_i1	12.2049	32.1182	1.39593	0.436756
Sample_2_c17915_g1_i1	10.4614	50.4715	2.2704	0.164674
Sample_2_c52135_g1_i1	8.7178	22.9416	1.39593	0.50272
Sample_2_c31077_g3_i1	1.74356	9.17663	2.39593	0.599121
Sample_2_c5768_g1_i1	3.48712	18.3533	2.39593	0.358259
Sample_1_c14923_g1_i1	13.9485	39.0007	1.48339	0.376809
Sample_2_c21993_g1_i1	26.1534	52.7656	1.0126	0.493311
Sample_2_c37709_g1_i1	6.97424	20.6474	1.56585	0.48441
Sample_2_c30502_g3_i4	1.74356	13.7649	2.98089	0.383619
Sample_2_c18139_g1_i1	3.48712	22.9416	2.71786	0.251432
Sample_2_c6946_g1_i1	1.74356	11.4708	2.71786	0.482279
Sample_2_c29457_g1_i1	24.4098	53.9127	1.14316	0.43981
Sample_2_c8365_g1_i1	1.74356	25.2357	3.85536	0.126584
Sample_2_c20541_g1_i1	2.61534	14.912	2.51141	0.406718
Sample_2_c35280_g1_i1	3.48712	11.4708	1.71786	0.615341
Sample_1_c22826_g1_i1	94.1522	211.062	1.1646	0.314386
Sample_2_c20385_g1_i1	4.3589	32.1182	2.88136	0.15738
Sample_2_c5288_g2_i1	3.48712	9.17663	1.39593	0.730069
Sample_2_c23810_g1_i1	16.5638	33.2653	1.00598	0.55959
Sample_2_c44885_g1_i1	1.74356	13.7649	2.98089	0.383619
Sample_2_c12301_g2_i1	1.74356	5.73539	1.71786	0.810347
Sample_2_c41309_g1_i1	1.74356	13.7649	2.98089	0.383619
Sample_2_c41363_g1_i1	1.74356	9.17663	2.39593	0.599121
Sample_2_c17374_g1_i1	4.3589	16.0591	1.88136	0.48233
Sample_2_c51084_g1_i1	1.74356	27.5299	3.98089	0.102521
Sample_2_c46972_g1_i1	3.48712	18.3533	2.39593	0.358259
Sample_1_c19077_g1_i4	30.5123	61.9422	1.02153	0.471463
Sample_1_c30913_g1_i9	5.23068	12.6179	1.2704	0.67107
Sample_2_c22351_g1_i2	24.4098	52.7656	1.11214	0.454231
Sample_2_c15815_g1_i2	3.48712	11.4708	1.71786	0.615341
Sample_2_c33219_g1_i3	108.972	239.739	1.1375	0.318184
Sample_2_c39960_g1_i1	13.9485	52.7656	1.91949	0.221225
Sample_1_c19137_g1_i1	22.6663	53.9127	1.25008	0.401224
Sample_2_c21556_g2_i2	6.10246	25.2357	2.04801	0.331261
Sample_2_c32582_g1_i1	6.97424	18.3533	1.39593	0.554268
Sample_2_c24531_g1_i3	8.7178	20.6474	1.24393	0.567572
Sample_2_c1842_g1_i1	2.61534	11.4708	2.13289	0.553635
Sample_2_c51245_g1_i1	13.0767	27.5299	1.074	0.566076
Sample_2_c21315_g1_i2	465.53	1385.67	1.57364	0.131674
Sample_2_c42473_g1_i1	1.74356	4.58831	1.39593	0.885337
Sample_2_c1657_g1_i1	27.897	57.3539	1.03978	0.47254
Sample_2_c48034_g1_i1	1.74356	16.0591	3.20328	0.302132
Sample_2_c53323_g1_i1	1.74356	6.88247	1.98089	0.736523
Sample_2_c32040_g1_i5	15.692	39.0007	1.31347	0.428167
Sample_2_c16746_g1_i4	1.74356	5.73539	1.71786	0.810347
Sample_2_c295_g1_i1	9.58958	20.6474	1.10642	0.60744
Sample_2_c42299_g1_i1	5.23068	25.2357	2.2704	0.291812
Sample_2_c2430_g2_i1	1.74356	16.0591	3.20328	0.302132
Sample_1_c20504_g1_i1	130.767	447.361	1.77444	0.108071
Sample_1_c18698_g1_i3	17.4356	52.7656	1.59756	0.297416
Sample_2_c5948_g1_i1	6.97424	16.0591	1.20328	0.633604
Sample_2_c33925_g1_i1	6.97424	18.3533	1.39593	0.554268
Sample_2_c24059_g1_i2	3.48712	50.4715	3.85536	0.0381794
Sample_1_c14836_g1_i1	56.6657	119.296	1.074	0.391093
Sample_2_c28564_g1_i4	13.0767	26.3828	1.0126	0.594129
Sample_2_c45686_g1_i1	1.74356	9.17663	2.39593	0.599121
Sample_2_c536_g1_i1	15.692	49.3244	1.65227	0.292911
Sample_2_c13755_g1_i2	1.74356	6.88247	1.98089	0.736523
Sample_2_c51375_g1_i1	36.6148	89.4721	1.28901	0.332356
Sample_2_c16943_g1_i1	5.23068	14.912	1.51141	0.57668
Sample_2_c21017_g1_i3	9.58958	20.6474	1.10642	0.60744
Sample_2_c13683_g1_i2	1.74356	20.6474	3.56585	0.194837
Sample_2_c51420_g1_i1	8.7178	20.6474	1.24393	0.567572
Sample_2_c46685_g1_i1	1.74356	4.58831	1.39593	0.885337
Sample_2_c50929_g1_i1	1.74356	6.88247	1.98089	0.736523
Sample_2_c45965_g1_i1	2.61534	6.88247	1.39593	0.799843
Sample_2_c53021_g1_i1	1.74356	11.4708	2.71786	0.482279
Sample_2_c19209_g1_i2	90.6651	270.711	1.57813	0.16843
Sample_1_c18931_g1_i2	14.8203	32.1182	1.11582	0.526023
Sample_2_c48396_g1_i1	1.74356	18.3533	3.39593	0.240574
Sample_2_c45434_g1_i1	3.48712	10.3237	1.56585	0.671206
Sample_2_c48186_g1_i1	6.97424	37.8536	2.44032	0.183442
Sample_2_c22834_g1_i1	3.48712	25.2357	2.85536	0.210774
Sample_2_c27866_g1_i4	1.74356	18.3533	3.39593	0.240574
Sample_2_c469_g1_i2	6.10246	16.0591	1.39593	0.585811
Sample_2_c30446_g1_i8	63.6399	159.444	1.32505	0.273799
Sample_2_c24105_g1_i1	7.84602	18.3533	1.226	0.598098
Sample_2_c16293_g1_i1	2.61534	17.2062	2.71786	0.332156
Sample_2_c27654_g1_i2	4.3589	22.9416	2.39593	0.296326
Sample_2_c11463_g1_i1	1.74356	11.4708	2.71786	0.482279
Sample_2_c47255_g1_i1	13.9485	37.8536	1.44032	0.394406
Sample_2_c41116_g1_i1	1.74356	11.4708	2.71786	0.482279
Sample_2_c19669_g1_i1	8.7178	28.677	1.71786	0.37355
Sample_2_c32198_g1_i3	115.947	390.007	1.75004	0.116653
Sample_2_c31637_g2_i3	47.9479	102.09	1.0903	0.396618
Sample_2_c19708_g2_i2	5.23068	11.4708	1.13289	0.723926
Sample_2_c6897_g1_i1	8.7178	22.9416	1.39593	0.50272
Sample_1_c20187_g1_i2	5087.71	16765.7	1.72043	0.153723
Sample_2_c11927_g1_i1	3.48712	13.7649	1.98089	0.512093
Sample_2_c17930_g2_i1	5.23068	16.0591	1.61832	0.535364
Sample_2_c666_g1_i1	1.74356	18.3533	3.39593	0.240574
Sample_2_c23318_g1_i1	7.84602	24.0887	1.61832	0.434854
Sample_2_c23145_g1_i2	1.74356	43.589	4.64386	0.027927
Sample_1_c6544_g1_i1	66.2553	165.179	1.31793	0.273708
Sample_2_c24927_g6_i1	0.87178	13.7649	3.98089	0.303752
Sample_2_c30838_g1_i1	138.613	331.506	1.25797	0.256629
Sample_2_c39617_g1_i1	1.74356	11.4708	2.71786	0.482279
Sample_2_c52757_g1_i1	1.74356	13.7649	2.98089	0.383619
Sample_2_c4767_g1_i2	3.48712	14.912	2.09637	0.467163
Sample_2_c52243_g1_i1	9.58958	48.1773	2.32881	0.162319
Sample_2_c13386_g1_i3	1.74356	10.3237	2.56585	0.539125
Sample_2_c51551_g1_i1	3.48712	11.4708	1.71786	0.615341
Sample_1_c19110_g1_i1	88.0498	456.537	2.37434	0.0359552
Sample_1_c67039_g1_i1	3.48712	11.4708	1.71786	0.615341
Sample_2_c17250_g1_i2	4.3589	34.4124	2.98089	0.135659
Sample_1_c50503_g1_i1	8.7178	22.9416	1.39593	0.50272
Sample_2_c23899_g1_i4	23.5381	60.7952	1.36896	0.346044
Sample_2_c44045_g1_i1	3.48712	13.7649	1.98089	0.512093
Sample_2_c52369_g1_i1	6.97424	20.6474	1.56585	0.48441
Sample_2_c51059_g1_i1	0.87178	19.5003	4.48339	0.15311
Sample_2_c35405_g1_i1	1.74356	13.7649	2.98089	0.383619
Sample_1_c12406_g1_i1	20.9227	44.7361	1.09637	0.482264
Sample_2_c50652_g1_i1	1.74356	9.17663	2.39593	0.599121
Sample_2_c14507_g1_i1	1.74356	13.7649	2.98089	0.383619
Sample_2_c13709_g1_i1	6.10246	20.6474	1.7585	0.440826
Sample_2_c11120_g1_i1	1.74356	6.88247	1.98089	0.736523
Sample_2_c13185_g1_i1	22.6663	82.5897	1.86541	0.181369
Sample_1_c11887_g1_i2	24.4098	52.7656	1.11214	0.454231
Sample_1_c23900_g2_i2	38.3583	103.237	1.42835	0.273761
Sample_2_c3154_g1_i1	2.61534	29.824	3.51141	0.115987
Sample_2_c851_g1_i1	6.10246	19.5003	1.67604	0.473603
Sample_2_c19723_g2_i1	12.2049	25.2357	1.04801	0.589447
Sample_2_c4450_g1_i1	1.74356	10.3237	2.56585	0.539125
Sample_2_c21017_g1_i2	5.23068	22.9416	2.13289	0.339825
Sample_2_c34218_g1_i1	2.61534	10.3237	1.98089	0.608961
Sample_2_c47970_g1_i1	12.2049	42.4419	1.79803	0.281327
Sample_2_c24401_g1_i1	33.1276	78.0013	1.23546	0.364448
Sample_2_c20335_g1_i2	3.48712	29.824	3.09637	0.149341
Sample_2_c4172_g1_i1	45.3325	234.004	2.36791	0.0505471
Sample_2_c43037_g1_i1	1.74356	20.6474	3.56585	0.194837
Sample_2_c3759_g1_i1	14.8203	30.9711	1.06335	0.550225
Sample_2_c39993_g1_i1	6.10246	16.0591	1.39593	0.585811
Sample_2_c22203_g1_i2	150.818	330.359	1.13123	0.305554
Sample_1_c19701_g1_i2	44.4608	113.561	1.35286	0.290242
Sample_2_c22440_g1_i1	31.3841	80.2955	1.35529	0.320007
Sample_2_c34440_g1_i1	1.74356	8.02955	2.20328	0.665307
Sample_2_c16373_g1_i1	47.0761	120.443	1.35529	0.28478
Sample_2_c19593_g1_i2	3.48712	13.7649	1.98089	0.512093
Sample_2_c15424_g1_i2	3.48712	9.17663	1.39593	0.730069
Sample_2_c12378_g1_i1	26.1534	66.5306	1.34702	0.342585
Sample_2_c900_g1_i1	3.48712	43.589	3.64386	0.0587194
Sample_2_c23128_g1_i1	4.3589	13.7649	1.65896	0.568587
Sample_2_c29574_g1_i2	14.8203	55.0598	1.89343	0.220789
Sample_2_c23260_g1_i2	1.74356	24.0887	3.78825	0.14089
Sample_2_c20265_g1_i1	8.7178	100.943	3.53343	0.0179768
Sample_2_c43936_g1_i1	3.48712	11.4708	1.71786	0.615341
Sample_2_c36608_g1_i1	4.3589	12.6179	1.53343	0.617897
Sample_2_c16513_g1_i1	9.58958	27.5299	1.52146	0.431217
Sample_1_c11939_g1_i1	387.07	1070.22	1.46725	0.160241
Sample_2_c32575_g3_i4	38.3583	108.972	1.50635	0.24593
Sample_2_c24512_g2_i1	10.4614	29.824	1.51141	0.418242
Sample_2_c8848_g1_i1	1.74356	4.58831	1.39593	0.885337
Sample_1_c6006_g2_i1	3.48712	9.17663	1.39593	0.730069
Sample_1_c57301_g1_i1	6.97424	25.2357	1.85536	0.37006
Sample_2_c7273_g1_i1	3.48712	26.3828	2.91949	0.193061
Sample_2_c15226_g1_i2	17.4356	50.4715	1.53343	0.321493
Sample_2_c5683_g1_i1	5.23068	29.824	2.51141	0.217154
Sample_1_c54233_g1_i1	5.23068	11.4708	1.13289	0.723926
Sample_2_c45803_g1_i1	4.3589	12.6179	1.53343	0.617897
Sample_2_c38799_g1_i1	1.74356	9.17663	2.39593	0.599121
Sample_2_c37540_g1_i1	3.48712	13.7649	1.98089	0.512093
Sample_2_c19458_g1_i1	3.48712	13.7649	1.98089	0.512093
Sample_2_c26308_g2_i1	0.87178	9.17663	3.39593	0.513397
Sample_2_c12546_g1_i1	8.7178	24.0887	1.46632	0.473303
Sample_2_c51755_g1_i1	17.4356	41.2948	1.24393	0.441793
Sample_2_c48699_g1_i1	3.48712	19.5003	2.48339	0.328675
Sample_2_c17984_g2_i1	6.97424	25.2357	1.85536	0.37006
Sample_2_c20162_g1_i2	3.48712	25.2357	2.85536	0.210774
Sample_2_c43171_g1_i1	8.7178	25.2357	1.53343	0.445828
Sample_2_c21639_g1_i2	10.4614	57.3539	2.45482	0.123222
Sample_2_c11528_g1_i2	0.87178	11.4708	3.71786	0.396869
Sample_2_c3691_g1_i1	1.74356	11.4708	2.71786	0.482279
Sample_2_c29890_g1_i1	1.74356	6.88247	1.98089	0.736523
Sample_2_c18661_g1_i1	0.87178	11.4708	3.71786	0.396869
Sample_2_c24734_g1_i5	6.97424	56.2069	3.01064	0.0718948
Sample_2_c40832_g1_i1	1.74356	10.3237	2.56585	0.539125
Sample_2_c27406_g1_i2	6.10246	16.0591	1.39593	0.585811
Sample_2_c30146_g2_i2	26.1534	74.5601	1.51141	0.279133
Sample_2_c28778_g1_i4	10.4614	35.5594	1.76516	0.320293
Sample_2_c19802_g1_i1	39.2301	168.621	2.10375	0.0924677
Sample_2_c35685_g1_i1	1.74356	6.88247	1.98089	0.736523
Sample_2_c44715_g1_i1	1.74356	6.88247	1.98089	0.736523
Sample_2_c40670_g1_i1	22.6663	52.7656	1.21905	0.414954
Sample_2_c5789_g1_i1	6.97424	16.0591	1.20328	0.633604
Sample_2_c30812_g2_i2	1.74356	18.3533	3.39593	0.240574
Sample_2_c26427_g1_i5	1.74356	11.4708	2.71786	0.482279
Sample_2_c11966_g1_i1	6.97424	68.8247	3.30282	0.0403253
Sample_2_c17638_g1_i1	3.48712	13.7649	1.98089	0.512093
Sample_2_c27248_g1_i3	9.58958	99.7958	3.37944	0.0224995
Sample_2_c1300_g1_i1	6.97424	29.824	2.09637	0.28515
Sample_2_c10105_g1_i2	1.74356	9.17663	2.39593	0.599121
Sample_2_c16779_g1_i1	5.23068	16.0591	1.61832	0.535364
Sample_2_c31128_g1_i1	168.253	360.183	1.09809	0.315803
Sample_2_c12916_g1_i1	2.61534	8.02955	1.61832	0.732012
Sample_1_c66332_g1_i1	11.3331	41.2948	1.86541	0.270831
Sample_1_c30526_g1_i1	26.1534	61.9422	1.24393	0.386155
Sample_2_c9904_g1_i2	2.61534	11.4708	2.13289	0.553635
Sample_2_c22750_g1_i1	5.23068	39.0007	2.89843	0.12432
Sample_2_c16344_g1_i1	15.692	34.4124	1.13289	0.508841
Sample_2_c8847_g1_i1	3.48712	14.912	2.09637	0.467163
Sample_2_c1858_g1_i1	1.74356	11.4708	2.71786	0.482279
Sample_2_c24995_g1_i4	30.5123	75.7072	1.31104	0.340791
Sample_2_c21863_g1_i1	12.2049	58.501	2.261	0.147397
Sample_2_c48621_g1_i1	3.48712	11.4708	1.71786	0.615341
Sample_2_c32442_g2_i2	85.4344	212.21	1.3126	0.259535
Sample_2_c15322_g1_i1	1.74356	9.17663	2.39593	0.599121
Sample_2_c15487_g1_i1	3.48712	8.02955	1.20328	0.792392
Sample_2_c32969_g3_i3	13.0767	30.9711	1.24393	0.489816
Sample_2_c743_g1_i1	12.2049	59.6481	2.28901	0.141035
Sample_2_c5254_g2_i1	1.74356	20.6474	3.56585	0.194837
Sample_2_c19205_g1_i3	8.7178	25.2357	1.53343	0.445828
Sample_2_c38173_g1_i1	1.74356	6.88247	1.98089	0.736523
Sample_2_c32228_g1_i1	67.9988	142.238	1.06472	0.381752
Sample_2_c47577_g1_i1	6.97424	22.9416	1.71786	0.423235
Sample_2_c40990_g1_i1	1.74356	13.7649	2.98089	0.383619
Sample_1_c23643_g1_i2	413.224	862.603	1.06177	0.307016
Sample_2_c17754_g1_i2	3.48712	33.2653	3.25391	0.117107
Sample_1_c18186_g1_i1	11.3331	24.0887	1.08781	0.584315
Sample_2_c52849_g1_i1	1.74356	9.17663	2.39593	0.599121
Sample_1_c74112_g1_i1	10.4614	39.0007	1.89843	0.273603
Sample_2_c3060_g2_i1	5.23068	20.6474	1.98089	0.39587
Sample_2_c26360_g2_i2	1.74356	135.355	6.27857	0.000297039
Sample_2_c25357_g1_i2	6.10246	12.6179	1.04801	0.721943
Sample_2_c22600_g1_i1	3.48712	34.4124	3.30282	0.108214
Sample_1_c45487_g1_i1	4.3589	9.17663	1.074	0.786087
Sample_2_c24988_g1_i4	45.3325	162.885	1.84524	0.13657
Sample_2_c8768_g1_i1	5.23068	13.7649	1.39593	0.622045
Sample_2_c14266_g1_i1	5.23068	18.3533	1.81097	0.46147
Sample_2_c46971_g1_i1	3.48712	11.4708	1.71786	0.615341
Sample_2_c44333_g1_i1	10.4614	32.1182	1.61832	0.375693
Sample_2_c25180_g1_i1	1.74356	17.2062	3.30282	0.269207
Sample_1_c68235_g1_i1	10.4614	22.9416	1.13289	0.578865
Sample_2_c46915_g1_i1	15.692	68.8247	2.13289	0.149619
Sample_1_c10753_g1_i2	28.7687	69.9718	1.28227	0.358978
Sample_1_c71172_g1_i1	7438.03	34055.6	2.1949	0.09961
Sample_2_c48085_g1_i1	10.4614	22.9416	1.13289	0.578865
Sample_2_c17300_g2_i1	3.48712	12.6179	1.85536	0.561572
Sample_2_c41371_g1_i1	3.48712	20.6474	2.56585	0.300801
Sample_2_c11890_g1_i1	3.48712	24.0887	2.78825	0.230197
Sample_2_c43605_g1_i1	5.23068	18.3533	1.81097	0.46147
Sample_1_c42176_g1_i1	13.9485	66.5306	2.25391	0.134392
Sample_1_c23440_g1_i1	292.918	720.365	1.29823	0.217832
Sample_2_c47964_g1_i1	1.74356	20.6474	3.56585	0.194837
Sample_2_c30608_g1_i1	3.48712	8.02955	1.20328	0.792392
Sample_1_c24580_g1_i1	28.7687	66.5306	1.20952	0.390452
Sample_2_c1069_g1_i2	1.74356	13.7649	2.98089	0.383619
Sample_2_c50241_g1_i1	4.3589	18.3533	2.074	0.411513
Sample_2_c35364_g1_i1	4.3589	11.4708	1.39593	0.671099
Sample_2_c23375_g1_i1	26.1534	76.8543	1.55513	0.263559
Sample_1_c29081_g6_i1	15.692	53.9127	1.78059	0.248626
Sample_2_c43864_g1_i1	1.74356	9.17663	2.39593	0.599121
Sample_2_c15323_g1_i1	8.7178	28.677	1.71786	0.37355
Sample_2_c15511_g1_i1	1.74356	6.88247	1.98089	0.736523
Sample_2_c20082_g1_i1	5.23068	16.0591	1.61832	0.535364
Sample_2_c18499_g1_i2	10.4614	22.9416	1.13289	0.578865
Sample_2_c47938_g1_i1	19.1792	48.1773	1.32881	0.390375
Sample_1_c49552_g1_i1	10.4614	29.824	1.51141	0.418242
Sample_2_c30430_g2_i2	13.9485	55.0598	1.98089	0.203066
Sample_2_c42444_g1_i1	3.48712	13.7649	1.98089	0.512093
Sample_1_c28720_g2_i1	3.48712	20.6474	2.56585	0.300801
Sample_2_c1371_g1_i1	3.48712	13.7649	1.98089	0.512093
Sample_2_c7098_g1_i1	8.7178	18.3533	1.074	0.640617
Sample_2_c39021_g1_i1	1.74356	11.4708	2.71786	0.482279
Sample_2_c34223_g1_i1	4.3589	25.2357	2.53343	0.251668
Sample_2_c21419_g1_i1	35.743	90.6192	1.34216	0.312979
Sample_2_c50471_g1_i1	10.4614	33.2653	1.66895	0.356165
Sample_2_c44411_g1_i1	1.74356	13.7649	2.98089	0.383619
Sample_2_c43915_g1_i1	5.23068	12.6179	1.2704	0.67107
Sample_1_c29566_g3_i1	528.299	2305.63	2.12573	0.0455525
Sample_2_c20659_g1_i1	1.74356	13.7649	2.98089	0.383619
Sample_2_c33116_g1_i1	1.74356	17.2062	3.30282	0.269207
Sample_2_c7162_g1_i2	1.74356	6.88247	1.98089	0.736523
Sample_1_c30140_g2_i2	554.452	2085.39	1.91118	0.0699903
Sample_2_c51873_g1_i1	3.48712	19.5003	2.48339	0.328675
Sample_2_c40864_g1_i1	1.74356	6.88247	1.98089	0.736523
Sample_2_c10845_g2_i1	5.23068	12.6179	1.2704	0.67107
Sample_2_c38978_g1_i1	3.48712	13.7649	1.98089	0.512093
Sample_2_c13646_g1_i2	8.7178	20.6474	1.24393	0.567572
Sample_2_c37627_g1_i1	1.74356	11.4708	2.71786	0.482279
Sample_2_c42997_g1_i1	3.48712	16.0591	2.20328	0.426713
Sample_2_c10279_g1_i1	1.74356	13.7649	2.98089	0.383619
Sample_2_c29938_g1_i2	2.61534	11.4708	2.13289	0.553635
Sample_2_c15660_g1_i1	5.23068	16.0591	1.61832	0.535364
Sample_2_c19171_g2_i2	8.7178	22.9416	1.39593	0.50272
Sample_2_c3408_g1_i1	11.3331	27.5299	1.28045	0.499812
Sample_2_c33052_g4_i4	9.58958	44.7361	2.2219	0.189827
Sample_2_c7233_g1_i1	8.7178	18.3533	1.074	0.640617
Sample_2_c27031_g1_i1	12.2049	27.5299	1.17354	0.533242
Sample_2_c52037_g1_i1	3.48712	20.6474	2.56585	0.300801
Sample_2_c5802_g1_i1	3.48712	22.9416	2.71786	0.251432
Sample_2_c42080_g1_i1	1.74356	6.88247	1.98089	0.736523
Sample_2_c18563_g1_i1	1.74356	6.88247	1.98089	0.736523
Sample_2_c52005_g1_i1	3.48712	13.7649	1.98089	0.512093
Sample_2_c53198_g1_i1	0.87178	11.4708	3.71786	0.396869
Sample_2_c47473_g1_i1	3.48712	13.7649	1.98089	0.512093
Sample_1_c51109_g1_i1	13.9485	45.8831	1.71786	0.287635
Sample_2_c13761_g1_i1	1.74356	11.4708	2.71786	0.482279
Sample_2_c41025_g1_i1	3.48712	13.7649	1.98089	0.512093
Sample_2_c41971_g1_i1	1.74356	9.17663	2.39593	0.599121
Sample_2_c48509_g1_i1	5.23068	16.0591	1.61832	0.535364
Sample_2_c11629_g1_i1	6.97424	20.6474	1.56585	0.48441
Sample_2_c33756_g5_i1	4.3589	18.3533	2.074	0.411513
Sample_2_c41445_g1_i1	1.74356	4.58831	1.39593	0.885337
Sample_2_c28677_g4_i1	11.3331	56.2069	2.3102	0.144953
Sample_2_c11968_g1_i1	5.23068	43.589	3.05889	0.095116
Sample_2_c19299_g1_i1	25.2816	60.7952	1.26587	0.380652
Sample_2_c43211_g1_i1	4.3589	18.3533	2.074	0.411513
Sample_2_c18643_g1_i1	7.84602	68.8247	3.13289	0.0488345
Sample_2_c25630_g1_i1	2.61534	25.2357	3.2704	0.169081
Sample_1_c37920_g1_i1	52.3068	160.591	1.61832	0.187357
Sample_2_c19580_g1_i1	4.3589	16.0591	1.88136	0.48233
Sample_1_c25746_g1_i2	27.897	90.6192	1.69971	0.210226
Sample_2_c39905_g1_i1	2.61534	6.88247	1.39593	0.799843
Sample_1_c50419_g1_i1	2.61534	6.88247	1.39593	0.799843
Sample_2_c40184_g1_i1	1.74356	11.4708	2.71786	0.482279
Sample_2_c41759_g1_i1	1.74356	6.88247	1.98089	0.736523
Sample_2_c5961_g1_i1	3.48712	18.3533	2.39593	0.358259
Sample_2_c27166_g3_i1	1.74356	10.3237	2.56585	0.539125
Sample_2_c33256_g4_i2	24.4098	59.6481	1.28901	0.374963
Sample_2_c41376_g1_i1	5.23068	16.0591	1.61832	0.535364
Sample_2_c32575_g3_i2	27.0252	147.973	2.45296	0.0594408
Sample_2_c35961_g1_i1	10.4614	27.5299	1.39593	0.465797
Sample_2_c51567_g1_i1	1.74356	9.17663	2.39593	0.599121
Sample_1_c29874_g1_i1	283.328	859.162	1.60045	0.129666
Sample_2_c52699_g1_i1	1.74356	6.88247	1.98089	0.736523
Sample_2_c46798_g1_i1	22.6663	49.3244	1.12175	0.45938
Sample_2_c12841_g1_i1	6.97424	28.677	2.03978	0.304068
Sample_2_c16221_g1_i2	1.74356	11.4708	2.71786	0.482279
Sample_2_c6194_g1_i1	5.23068	27.5299	2.39593	0.25118
Sample_2_c30725_g1_i1	95.024	228.269	1.26437	0.272318
Sample_2_c11576_g1_i1	5.23068	20.6474	1.98089	0.39587
Sample_2_c39469_g1_i1	0.87178	11.4708	3.71786	0.396869
Sample_2_c21574_g1_i2	11.3331	27.5299	1.28045	0.499812
Sample_2_c50363_g1_i1	3.48712	10.3237	1.56585	0.671206
Sample_2_c34196_g1_i1	3.48712	35.5594	3.35012	0.10006
Sample_2_c5972_g2_i1	3.48712	11.4708	1.71786	0.615341
Sample_1_c29870_g3_i1	57.5375	158.297	1.46006	0.23149
Sample_2_c45765_g1_i1	1.74356	18.3533	3.39593	0.240574
Sample_2_c3195_g1_i1	3.48712	18.3533	2.39593	0.358259
Sample_2_c33874_g6_i1	3.48712	19.5003	2.48339	0.328675
Sample_2_c39789_g1_i1	1.74356	9.17663	2.39593	0.599121
Sample_2_c14407_g1_i3	5.23068	19.5003	1.89843	0.427525
Sample_2_c9255_g1_i1	174.356	433.596	1.31431	0.226663
Sample_2_c18885_g2_i1	1.74356	11.4708	2.71786	0.482279
Sample_2_c22696_g1_i1	3.48712	20.6474	2.56585	0.300801
Sample_2_c37559_g1_i1	1.74356	9.17663	2.39593	0.599121
Sample_2_c26878_g1_i4	2.61534	18.3533	2.81097	0.301392
Sample_2_c15414_g2_i1	6.10246	34.4124	2.49546	0.192358
Sample_2_c15174_g1_i1	28.7687	64.2364	1.15889	0.413167
Sample_1_c50115_g1_i1	6.10246	13.7649	1.17354	0.672947
Sample_2_c34174_g1_i1	3.48712	34.4124	3.30282	0.108214
Sample_1_c27749_g3_i3	10.4614	25.2357	1.2704	0.519026
Sample_2_c47697_g1_i1	5.23068	16.0591	1.61832	0.535364
Sample_2_c13104_g1_i1	3.48712	22.9416	2.71786	0.251432
Sample_1_c24716_g2_i2	40.9737	121.59	1.56926	0.219833
Sample_2_c14095_g1_i1	3.48712	33.2653	3.25391	0.117107
Sample_2_c11902_g1_i1	6.97424	25.2357	1.85536	0.37006
Sample_2_c23248_g1_i2	9.58958	42.4419	2.14595	0.211045
Sample_2_c25860_g1_i2	12.2049	78.0013	2.67604	0.0725746
Sample_2_c24681_g1_i3	13.9485	32.1182	1.20328	0.496609
Sample_2_c21661_g2_i1	14.8203	60.7952	2.03639	0.180013
Sample_1_c23421_g1_i1	7.84602	18.3533	1.226	0.598098
Sample_2_c14196_g1_i2	7.84602	37.8536	2.2704	0.209294
Sample_2_c28420_g2_i2	41.8454	88.3251	1.07775	0.413994
Sample_2_c29970_g1_i2	1.74356	53.9127	4.95052	0.0134863
Sample_2_c8147_g1_i1	2.61534	13.7649	2.39593	0.451313
Sample_1_c12143_g1_i2	19.1792	39.0007	1.02396	0.52913
Sample_2_c13049_g1_i1	5.23068	32.1182	2.61832	0.188395
Sample_2_c49071_g1_i1	1.74356	16.0591	3.20328	0.302132
Sample_2_c16847_g1_i1	13.9485	50.4715	1.85536	0.241237
Sample_2_c26293_g4_i1	1.74356	25.2357	3.85536	0.126584
Sample_2_c32384_g1_i4	12.2049	55.0598	2.17354	0.168543
Sample_1_c27749_g3_i1	15.692	39.0007	1.31347	0.428167
Sample_2_c33998_g1_i1	1.74356	18.3533	3.39593	0.240574
Sample_2_c14019_g1_i1	3.48712	20.6474	2.56585	0.300801
Sample_2_c17624_g1_i1	1.74356	16.0591	3.20328	0.302132
Sample_2_c15921_g1_i2	3.48712	11.4708	1.71786	0.615341
Sample_2_c30802_g1_i3	16.5638	41.2948	1.31793	0.417478
Sample_1_c16245_g1_i1	12.2049	73.413	2.58857	0.0850791
Sample_2_c39624_g1_i1	5.23068	11.4708	1.13289	0.723926
Sample_2_c40207_g1_i1	1.74356	9.17663	2.39593	0.599121
Sample_2_c29605_g1_i4	3.48712	26.3828	2.91949	0.193061
Sample_2_c12052_g1_i1	1.74356	11.4708	2.71786	0.482279
Sample_1_c75648_g1_i1	8.7178	22.9416	1.39593	0.50272
Sample_2_c21801_g1_i1	22.6663	90.6192	1.99927	0.14764
Sample_1_c31593_g1_i1	3.48712	11.4708	1.71786	0.615341
Sample_2_c30086_g1_i1	8.7178	55.0598	2.65896	0.104525
Sample_2_c32041_g1_i5	1.74356	27.5299	3.98089	0.102521
Sample_2_c1649_g1_i1	5.23068	32.1182	2.61832	0.188395
Sample_2_c15893_g1_i2	5.23068	22.9416	2.13289	0.339825
Sample_2_c46844_g1_i1	0.87178	20.6474	4.56585	0.135764
Sample_2_c40099_g1_i1	1.74356	22.9416	3.71786	0.157123
Sample_1_c29248_g2_i1	3.48712	9.17663	1.39593	0.730069
Sample_2_c46678_g1_i1	5.23068	20.6474	1.98089	0.39587
Sample_2_c40745_g1_i1	1.74356	11.4708	2.71786	0.482279
Sample_2_c44568_g1_i1	1.74356	13.7649	2.98089	0.383619
Sample_2_c46693_g1_i1	1.74356	16.0591	3.20328	0.302132
Sample_2_c51513_g1_i1	3.48712	9.17663	1.39593	0.730069
Sample_2_c22212_g1_i2	3.48712	17.2062	2.30282	0.390377
Sample_2_c35238_g1_i1	1.74356	4.58831	1.39593	0.885337
Sample_2_c15218_g1_i1	1.74356	27.5299	3.98089	0.102521
Sample_2_c26720_g1_i1	57.5375	117.002	1.02396	0.413995
Sample_2_c39396_g1_i1	3.48712	18.3533	2.39593	0.358259
Sample_2_c51689_g1_i1	5.23068	13.7649	1.39593	0.622045
Sample_2_c44603_g1_i1	5.23068	13.7649	1.39593	0.622045
Sample_1_c49684_g1_i1	3.48712	9.17663	1.39593	0.730069
Sample_2_c45322_g1_i1	5.23068	13.7649	1.39593	0.622045
Sample_2_c44518_g1_i1	3.48712	18.3533	2.39593	0.358259
Sample_2_c1926_g1_i1	1.74356	11.4708	2.71786	0.482279
Sample_2_c14951_g1_i1	15.692	39.0007	1.31347	0.428167
Sample_1_c30266_g3_i6	285.072	844.25	1.56634	0.137856
Sample_2_c6801_g1_i1	1.74356	13.7649	2.98089	0.383619
Sample_2_c47558_g1_i1	6.10246	20.6474	1.7585	0.440826
Sample_1_c25778_g1_i2	30.5123	129.62	2.08682	0.108957
Sample_2_c28732_g3_i5	1.74356	13.7649	2.98089	0.383619
Sample_2_c31989_g1_i2	6.97424	19.5003	1.48339	0.5181
Sample_2_c38403_g1_i1	5.23068	18.3533	1.81097	0.46147
Sample_1_c41348_g1_i1	5.23068	13.7649	1.39593	0.622045
Sample_2_c35409_g1_i1	5.23068	14.912	1.51141	0.57668
Sample_2_c53184_g1_i1	6.97424	22.9416	1.71786	0.423235
Sample_1_c13009_g1_i1	28.7687	68.8247	1.25843	0.369138
Sample_1_c27682_g3_i1	33.1276	67.6776	1.03064	0.458472
Sample_1_c21874_g1_i1	151.69	303.976	1.00283	0.36511
Sample_1_c32023_g1_i1	5.23068	13.7649	1.39593	0.622045
Sample_2_c5523_g1_i1	2.61534	20.6474	2.98089	0.249578
Sample_2_c7296_g2_i1	5.23068	27.5299	2.39593	0.25118
Sample_1_c17358_g1_i1	2.61534	11.4708	2.13289	0.553635
Sample_2_c8852_g1_i1	165.638	345.271	1.05969	0.33409
Sample_2_c52435_g1_i1	10.4614	29.824	1.51141	0.418242
Sample_2_c6753_g1_i1	6.97424	29.824	2.09637	0.28515
Sample_2_c3565_g1_i2	1.74356	11.4708	2.71786	0.482279
Sample_2_c23377_g1_i3	20.9227	89.4721	2.09637	0.132218
Sample_2_c757_g1_i1	3.48712	18.3533	2.39593	0.358259
Sample_1_c50953_g1_i1	3.48712	12.6179	1.85536	0.561572
Sample_2_c52378_g1_i1	1.74356	13.7649	2.98089	0.383619
Sample_2_c31707_g1_i4	6.97424	61.9422	3.15082	0.0549063
Sample_1_c13619_g1_i1	27.897	94.0605	1.75348	0.194358
Sample_1_c26456_g1_i1	13.0767	32.1182	1.29639	0.466847
Sample_2_c4638_g1_i1	1.74356	6.88247	1.98089	0.736523
Sample_2_c7113_g1_i1	12.2049	32.1182	1.39593	0.436756
Sample_1_c65728_g1_i1	6.97424	29.824	2.09637	0.28515
Sample_2_c25980_g1_i1	56.6657	149.12	1.39593	0.255473
Sample_2_c22676_g1_i1	76.7166	305.123	1.99178	0.0841608
Sample_2_c41994_g1_i1	1.74356	6.88247	1.98089	0.736523
Sample_2_c16940_g1_i2	8.7178	34.4124	1.98089	0.279444
Sample_2_c17265_g1_i1	71.4859	361.33	2.33758	0.0426646
Sample_2_c45892_g1_i1	4.3589	20.6474	2.24393	0.349351
Sample_2_c51937_g1_i1	3.48712	16.0591	2.20328	0.426713
Sample_2_c45470_g1_i1	1.74356	9.17663	2.39593	0.599121
Sample_2_c19091_g1_i2	25.2816	106.678	2.07711	0.122571
Sample_2_c20533_g1_i1	3.48712	55.0598	3.98089	0.0290501
Sample_1_c16127_g1_i1	26.1534	65.3835	1.32193	0.35293
Sample_2_c48286_g1_i1	1.74356	16.0591	3.20328	0.302132
Sample_2_c24231_g2_i1	27.897	97.5017	1.80532	0.179863
Sample_2_c16479_g1_i1	11.3331	36.7065	1.69549	0.331198
Sample_2_c20887_g1_i1	7.84602	42.4419	2.43546	0.165666
Sample_2_c15668_g1_i1	71.4859	169.768	1.24783	0.296541
Sample_2_c48515_g1_i1	1.74356	9.17663	2.39593	0.599121
Sample_1_c30008_g1_i1	73.2295	235.151	1.68309	0.150119
Sample_2_c51863_g1_i1	4.3589	16.0591	1.88136	0.48233
Sample_1_c38755_g1_i1	4.3589	13.7649	1.65896	0.568587
Sample_2_c13916_g1_i2	1.74356	9.17663	2.39593	0.599121
Sample_2_c47208_g1_i1	3.48712	18.3533	2.39593	0.358259
Sample_2_c19276_g2_i2	14.8203	43.589	1.55639	0.337763
Sample_2_c52251_g1_i1	1.74356	12.6179	2.85536	0.43187
Sample_2_c52640_g1_i1	5.23068	16.0591	1.61832	0.535364
Sample_2_c38021_g1_i1	2.61534	6.88247	1.39593	0.799843
Sample_2_c50408_g1_i1	0.87178	9.17663	3.39593	0.513397
Sample_2_c14118_g1_i1	1.74356	36.7065	4.39593	0.0472904
Sample_2_c20901_g1_i1	17.4356	48.1773	1.46632	0.347758
Sample_2_c20693_g1_i1	13.9485	61.9422	2.15082	0.158006
Sample_2_c47543_g1_i1	1.74356	9.17663	2.39593	0.599121
Sample_2_c3601_g1_i1	17.4356	35.5594	1.0282	0.541227
Sample_2_c31442_g1_i1	80.2037	283.328	1.82073	0.114285
Sample_2_c1479_g1_i1	5.23068	27.5299	2.39593	0.25118
Sample_2_c25011_g1_i2	121.177	270.711	1.15963	0.303119
Sample_2_c19393_g1_i1	3.48712	13.7649	1.98089	0.512093
Sample_2_c42120_g1_i1	3.48712	28.677	3.03978	0.16244
Sample_2_c32512_g1_i3	5.23068	16.0591	1.61832	0.535364
Sample_2_c28767_g3_i2	13.9485	37.8536	1.44032	0.394406
Sample_2_c43676_g1_i1	2.61534	6.88247	1.39593	0.799843
Sample_2_c36196_g1_i1	3.48712	11.4708	1.71786	0.615341
Sample_2_c19868_g1_i2	7.84602	27.5299	1.81097	0.360482
Sample_2_c44926_g1_i1	0.87178	4.58831	2.39593	0.823005
Sample_2_c5961_g1_i2	8.7178	18.3533	1.074	0.640617
Sample_2_c27268_g1_i2	41.8454	130.767	1.64386	0.195187
Sample_2_c6140_g1_i1	200.509	761.66	1.92548	0.0729974
Sample_2_c32501_g1_i1	10.4614	43.589	2.05889	0.222552
Sample_2_c35513_g1_i1	3.48712	16.0591	2.20328	0.426713
Sample_2_c5054_g2_i1	3.48712	24.0887	2.78825	0.230197
Sample_2_c12007_g1_i1	4.3589	14.912	1.77444	0.523514
Sample_2_c40741_g1_i1	3.48712	13.7649	1.98089	0.512093
Sample_2_c7145_g1_i1	4.3589	12.6179	1.53343	0.617897
Sample_2_c5220_g2_i1	6.97424	20.6474	1.56585	0.48441
Sample_2_c23402_g1_i1	41.8454	95.2075	1.18601	0.364529
Sample_2_c52479_g1_i1	2.61534	11.4708	2.13289	0.553635
Sample_2_c10429_g1_i2	3.48712	13.7649	1.98089	0.512093
Sample_2_c12210_g1_i1	0.87178	8.02955	3.20328	0.584212
Sample_2_c46701_g1_i1	0.87178	6.88247	2.98089	0.660245
Sample_2_c20373_g1_i2	3.48712	17.2062	2.30282	0.390377
Sample_2_c26270_g1_i3	0.87178	4.58831	2.39593	0.823005
Sample_2_c31442_g1_i2	88.9215	442.772	2.31596	0.0407267
Sample_2_c52883_g1_i1	0.87178	10.3237	3.56585	0.451894
Sample_2_c13343_g1_i1	12.2049	36.7065	1.58857	0.358524
Sample_2_c34667_g1_i1	24.4098	51.6185	1.08043	0.469177
Sample_2_c23400_g1_i2	10.4614	29.824	1.51141	0.418242
Sample_2_c45917_g1_i1	1.74356	6.88247	1.98089	0.736523
Sample_2_c16553_g1_i2	8.7178	25.2357	1.53343	0.445828
Sample_2_c1120_g1_i1	3.48712	14.912	2.09637	0.467163
Sample_1_c63210_g1_i1	164.766	395.742	1.26414	0.247371
Sample_2_c44686_g1_i1	2.61534	6.88247	1.39593	0.799843
Sample_2_c17695_g3_i1	8.7178	18.3533	1.074	0.640617
Sample_2_c12213_g1_i1	6.97424	105.531	3.91949	0.00994377
Sample_2_c48101_g1_i1	0.87178	11.4708	3.71786	0.396869
Sample_2_c31194_g1_i1	3.48712	13.7649	1.98089	0.512093
Sample_2_c19753_g1_i1	13.9485	45.8831	1.71786	0.287635
Sample_2_c41223_g1_i1	2.61534	21.7945	3.05889	0.22637
Sample_2_c34207_g1_i1	6.97424	16.0591	1.20328	0.633604
Sample_2_c7133_g1_i1	0.87178	18.3533	4.39593	0.174099
Sample_1_c2870_g1_i1	8.7178	25.2357	1.53343	0.445828
Sample_2_c10233_g1_i1	3.48712	17.2062	2.30282	0.390377
Sample_2_c19892_g1_i5	5.23068	20.6474	1.98089	0.39587
Sample_2_c13199_g2_i1	3.48712	11.4708	1.71786	0.615341
Sample_2_c43294_g1_i1	10.4614	25.2357	1.2704	0.519026
Sample_2_c16631_g1_i1	9.58958	34.4124	1.84339	0.308607
Sample_2_c4574_g1_i2	3.48712	9.17663	1.39593	0.730069
Sample_1_c23409_g1_i1	15.692	34.4124	1.13289	0.508841
Sample_2_c29593_g1_i2	10.4614	22.9416	1.13289	0.578865
Sample_2_c52012_g1_i1	0.87178	19.5003	4.48339	0.15311
Sample_2_c23072_g1_i1	30.5123	198.445	2.70127	0.0322484
Sample_2_c17561_g1_i1	10.4614	27.5299	1.39593	0.465797
Sample_2_c17278_g2_i1	3.48712	13.7649	1.98089	0.512093
Sample_2_c12362_g1_i1	13.9485	103.237	2.88778	0.0424525
Sample_2_c17373_g1_i3	1.74356	10.3237	2.56585	0.539125
Sample_2_c16038_g1_i1	12.2049	32.1182	1.39593	0.436756
Sample_2_c48500_g1_i1	3.48712	10.3237	1.56585	0.671206
Sample_2_c12977_g1_i1	9.58958	29.824	1.63694	0.3855
Sample_2_c33430_g1_i1	15.692	41.2948	1.39593	0.393073
Sample_2_c48075_g1_i1	5.23068	43.589	3.05889	0.095116
Sample_2_c35403_g1_i1	1.74356	13.7649	2.98089	0.383619
Sample_2_c36128_g1_i1	3.48712	10.3237	1.56585	0.671206
Sample_2_c4263_g1_i2	5.23068	16.0591	1.61832	0.535364
Sample_1_c23978_g1_i1	91.5369	289.064	1.65896	0.146373
Sample_2_c17976_g2_i1	0.87178	14.912	4.09637	0.263196
Sample_2_c7638_g1_i1	8.7178	18.3533	1.074	0.640617
Sample_2_c25180_g1_i2	55.7939	276.446	2.30882	0.0510925
Sample_1_c69655_g1_i1	5.23068	11.4708	1.13289	0.723926
Sample_2_c32041_g1_i3	81.9473	236.298	1.52784	0.188007
Sample_2_c37590_g1_i1	1.74356	11.4708	2.71786	0.482279
Sample_2_c30701_g2_i1	122.921	430.155	1.80712	0.103258
Sample_2_c10851_g1_i2	5.23068	21.7945	2.05889	0.366736
Sample_2_c40574_g1_i1	3.48712	9.17663	1.39593	0.730069
Sample_2_c20044_g1_i2	8.7178	33.2653	1.93198	0.29603
Sample_1_c21399_g2_i1	17.4356	99.7958	2.51694	0.0720073
Sample_1_c30140_g1_i1	116.818	248.916	1.09139	0.335379
Sample_2_c31632_g1_i1	3.48712	11.4708	1.71786	0.615341
Sample_2_c18561_g1_i1	3.48712	9.17663	1.39593	0.730069
Sample_2_c44859_g1_i1	0.87178	4.58831	2.39593	0.823005
Sample_2_c11448_g1_i1	3.48712	13.7649	1.98089	0.512093
Sample_2_c17512_g1_i1	1.74356	32.1182	4.20328	0.0684785
Sample_2_c17788_g1_i1	3.48712	9.17663	1.39593	0.730069
Sample_2_c17654_g1_i1	5.23068	50.4715	3.2704	0.064674
Sample_1_c23001_g1_i1	61.0246	125.032	1.03483	0.404242
Sample_2_c19725_g2_i1	6.10246	18.3533	1.58857	0.508863
Sample_2_c25949_g1_i1	48.8197	175.503	1.84596	0.132029
Sample_2_c16049_g2_i1	5.23068	18.3533	1.81097	0.46147
Sample_2_c30467_g1_i1	2.61534	6.88247	1.39593	0.799843
Sample_2_c9731_g2_i1	5.23068	27.5299	2.39593	0.25118
Sample_2_c45318_g1_i1	3.48712	16.0591	2.20328	0.426713
Sample_2_c6587_g1_i1	1.74356	11.4708	2.71786	0.482279
Sample_2_c29687_g1_i1	55.7939	259.24	2.21611	0.0618453
Sample_2_c35999_g1_i1	3.48712	10.3237	1.56585	0.671206
Sample_1_c73029_g1_i1	10.4614	22.9416	1.13289	0.578865
Sample_1_c50280_g1_i1	5.23068	11.4708	1.13289	0.723926
Sample_2_c4919_g1_i1	6.97424	20.6474	1.56585	0.48441
Sample_2_c27300_g1_i3	118.562	245.475	1.04993	0.354014
Sample_2_c22468_g1_i1	24.4098	61.9422	1.34346	0.352097
Sample_2_c29250_g2_i1	1.74356	17.2062	3.30282	0.269207
Sample_2_c38496_g1_i1	1.74356	6.88247	1.98089	0.736523
Sample_2_c47048_g1_i1	3.48712	22.9416	2.71786	0.251432
Sample_2_c29586_g2_i3	19.1792	42.4419	1.14595	0.471688
Sample_1_c14043_g1_i1	403.634	1009.43	1.32242	0.204405
Sample_2_c7053_g1_i1	20.9227	58.501	1.48339	0.315547
Sample_2_c50382_g1_i1	8.7178	22.9416	1.39593	0.50272
Sample_2_c15714_g1_i1	5.23068	14.912	1.51141	0.57668
Sample_2_c42390_g1_i1	1.74356	4.58831	1.39593	0.885337
Sample_1_c11463_g1_i1	15.692	32.1182	1.03336	0.55507
Sample_2_c22241_g1_i3	13.0767	26.3828	1.0126	0.594129
Sample_2_c3286_g1_i1	6.97424	45.8831	2.71786	0.120124
Sample_2_c37185_g1_i1	1.74356	20.6474	3.56585	0.194837
Sample_2_c40016_g1_i1	10.4614	22.9416	1.13289	0.578865
Sample_2_c33300_g1_i1	52.3068	106.678	1.0282	0.419305
Sample_1_c17195_g1_i2	41.8454	135.355	1.69361	0.180765
Sample_2_c26708_g1_i2	8.7178	32.1182	1.88136	0.313678
Sample_2_c37977_g1_i1	1.74356	6.88247	1.98089	0.736523
Sample_2_c23487_g1_i1	12.2049	94.0605	2.94613	0.043022
Sample_2_c35028_g1_i1	1.74356	9.17663	2.39593	0.599121
Sample_2_c31669_g2_i2	15.692	58.501	1.89843	0.211753
Sample_2_c24673_g1_i4	5.23068	20.6474	1.98089	0.39587
Sample_2_c11781_g1_i1	5.23068	32.1182	2.61832	0.188395
Sample_2_c9118_g1_i1	1.74356	16.0591	3.20328	0.302132
Sample_2_c28241_g1_i1	15.692	45.8831	1.54793	0.331909
Sample_2_c51849_g1_i1	3.48712	18.3533	2.39593	0.358259
Sample_2_c31302_g1_i4	10.4614	55.0598	2.39593	0.135553
Sample_1_c68646_g1_i1	6.10246	17.2062	1.49546	0.546357
Sample_2_c50167_g1_i1	3.48712	9.17663	1.39593	0.730069
Sample_2_c33756_g2_i7	17.4356	42.4419	1.28345	0.424366
Sample_2_c17637_g1_i1	5.23068	16.0591	1.61832	0.535364
Sample_2_c7119_g1_i1	1.74356	16.0591	3.20328	0.302132
Sample_2_c836_g1_i2	1.74356	6.88247	1.98089	0.736523
Sample_2_c47944_g1_i1	2.61534	9.17663	1.81097	0.669376
Sample_2_c15209_g1_i1	11.3331	45.8831	2.01742	0.222332
Sample_2_c23805_g2_i1	2.61534	6.88247	1.39593	0.799843
Sample_2_c2864_g1_i1	1.74356	11.4708	2.71786	0.482279
Sample_2_c30284_g1_i2	14.8203	50.4715	1.7679	0.261058
Sample_2_c26374_g1_i2	13.9485	29.824	1.09637	0.545009
Sample_2_c10675_g1_i1	9.58958	20.6474	1.10642	0.60744
Sample_2_c51212_g1_i1	1.74356	6.88247	1.98089	0.736523
Sample_2_c13311_g1_i1	1.74356	58.501	5.06835	0.00998837
Sample_2_c50970_g1_i1	1.74356	6.88247	1.98089	0.736523
Sample_2_c33174_g3_i2	11.3331	39.0007	1.78295	0.299362
Sample_2_c21740_g1_i2	20.0509	58.501	1.54479	0.297866
Sample_2_c39753_g1_i1	1.74356	22.9416	3.71786	0.157123
Sample_2_c50442_g1_i1	1.74356	9.17663	2.39593	0.599121
Sample_2_c13021_g1_i1	1.74356	28.677	4.03978	0.0923944
Sample_2_c29455_g1_i5	3.48712	22.9416	2.71786	0.251432
Sample_2_c16586_g1_i1	9.58958	34.4124	1.84339	0.308607
Sample_2_c51559_g1_i1	6.97424	22.9416	1.71786	0.423235
Sample_1_c26325_g1_i1	258.919	669.894	1.37143	0.195563
Sample_2_c2931_g1_i1	1.74356	6.88247	1.98089	0.736523
Sample_2_c38241_g1_i1	2.61534	8.02955	1.61832	0.732012
Sample_2_c22767_g2_i1	5.23068	21.7945	2.05889	0.366736
Sample_2_c24358_g1_i1	1.74356	11.4708	2.71786	0.482279
Sample_2_c40074_g1_i1	3.48712	12.6179	1.85536	0.561572
Sample_2_c13853_g1_i1	5.23068	13.7649	1.39593	0.622045
Sample_2_c20657_g1_i2	3.48712	9.17663	1.39593	0.730069
Sample_2_c29337_g1_i1	8.7178	22.9416	1.39593	0.50272
Sample_2_c19469_g1_i1	17.4356	82.5897	2.24393	0.116434
Sample_2_c2260_g1_i1	5.23068	22.9416	2.13289	0.339825
Sample_1_c7374_g1_i1	12.2049	26.3828	1.11214	0.560625
Sample_2_c39593_g1_i1	20.9227	96.3546	2.20328	0.110712
Sample_1_c34291_g1_i1	3.48712	11.4708	1.71786	0.615341
Sample_2_c32501_g1_i5	33.1276	74.5601	1.17037	0.393131
Sample_2_c11500_g1_i1	31.3841	160.591	2.35529	0.0652502
Sample_2_c24273_g1_i1	30.5123	61.9422	1.02153	0.471463
Sample_2_c39200_g1_i1	1.74356	9.17663	2.39593	0.599121
Sample_2_c12774_g1_i2	1.74356	6.88247	1.98089	0.736523
Sample_2_c12192_g1_i1	6.97424	22.9416	1.71786	0.423235
Sample_2_c44533_g1_i1	5.23068	35.5594	2.76516	0.152775
Sample_2_c27866_g1_i5	3.48712	20.6474	2.56585	0.300801
Sample_2_c29280_g2_i1	2146.32	5254.77	1.29176	0.232468
Sample_2_c26730_g1_i1	17.4356	71.1189	2.0282	0.164253
Sample_2_c20990_g1_i2	2.61534	6.88247	1.39593	0.799843
Sample_1_c6800_g1_i1	8.7178	19.5003	1.16146	0.603062
Sample_2_c32658_g1_i9	19.1792	48.1773	1.32881	0.390375
Sample_2_c32372_g1_i4	67.127	182.386	1.44203	0.227275
Sample_2_c11557_g1_i1	6.97424	27.5299	1.98089	0.324414
Sample_2_c33007_g1_i1	55.7939	256.946	2.20328	0.0634713
Sample_2_c51407_g1_i1	1.74356	13.7649	2.98089	0.383619
Sample_1_c57925_g1_i1	3.48712	22.9416	2.71786	0.251432
Sample_2_c36555_g1_i1	1.74356	9.17663	2.39593	0.599121
Sample_2_c16578_g1_i2	5.23068	16.0591	1.61832	0.535364
Sample_2_c18689_g1_i1	10.4614	25.2357	1.2704	0.519026
Sample_2_c23276_g1_i1	6.97424	16.0591	1.20328	0.633604
Sample_2_c3692_g1_i1	1.74356	6.88247	1.98089	0.736523
Sample_2_c22834_g3_i4	1.74356	13.7649	2.98089	0.383619
Sample_2_c16924_g1_i2	1.74356	6.88247	1.98089	0.736523
Sample_2_c3784_g1_i1	36.6148	75.7072	1.04801	0.440299
Sample_2_c23445_g1_i1	374.865	1007.14	1.42581	0.17249
Sample_2_c15547_g1_i1	6.10246	56.2069	3.20328	0.0593139
Sample_2_c8462_g1_i1	13.0767	32.1182	1.29639	0.466847
Sample_2_c20483_g1_i2	1.74356	13.7649	2.98089	0.383619
Sample_1_c14413_g1_i2	5.23068	11.4708	1.13289	0.723926
Sample_1_c13101_g1_i2	14.8203	45.8831	1.63039	0.309726
Sample_2_c16670_g1_i1	6.97424	16.0591	1.20328	0.633604
Sample_2_c20469_g1_i2	20.9227	50.4715	1.2704	0.403161
Sample_2_c39687_g1_i1	12.2049	29.824	1.28901	0.482488
Sample_1_c14011_g1_i1	17.4356	39.0007	1.16146	0.479005
Sample_2_c52264_g1_i1	1.74356	9.17663	2.39593	0.599121
Sample_2_c31128_g1_i2	41.8454	89.4721	1.09637	0.405248
Sample_2_c4152_g1_i1	5.23068	13.7649	1.39593	0.622045
Sample_2_c15085_g1_i1	8.7178	22.9416	1.39593	0.50272
Sample_2_c19569_g2_i1	3.48712	11.4708	1.71786	0.615341
Sample_2_c21216_g1_i1	13.0767	44.7361	1.77444	0.278151
Sample_2_c11483_g1_i1	12.2049	42.4419	1.79803	0.281327
Sample_1_c29273_g2_i6	1.74356	5.73539	1.71786	0.810347
Sample_1_c61946_g1_i1	2.61534	6.88247	1.39593	0.799843
Sample_1_c13552_g1_i1	127.28	466.861	1.87499	0.0898079
Sample_2_c2777_g1_i1	1.74356	13.7649	2.98089	0.383619
Sample_2_c3583_g1_i1	10.4614	22.9416	1.13289	0.578865
Sample_2_c31093_g1_i5	22.6663	50.4715	1.15492	0.444012
Sample_2_c20859_g2_i4	1.74356	11.4708	2.71786	0.482279
Sample_1_c3678_g1_i1	58.4092	131.914	1.17533	0.342429
Sample_2_c16081_g1_i1	1.74356	16.0591	3.20328	0.302132
Sample_2_c20404_g1_i1	258.047	516.185	1.00026	0.34659
Sample_2_c24399_g1_i2	50.5632	142.238	1.49214	0.229807
Sample_2_c35030_g1_i1	2.61534	6.88247	1.39593	0.799843
Sample_2_c11379_g1_i1	12.2049	43.589	1.8365	0.268186
Sample_2_c52722_g1_i1	1.74356	6.88247	1.98089	0.736523
Sample_2_c23782_g1_i1	3.48712	25.2357	2.85536	0.210774
Sample_2_c2275_g1_i1	0.87178	18.3533	4.39593	0.174099
Sample_2_c21108_g1_i2	17.4356	98.6488	2.50027	0.0742604
Sample_2_c33345_g1_i1	158.664	1004.84	2.66292	0.0149072
Sample_2_c44594_g1_i1	1.74356	13.7649	2.98089	0.383619
Sample_2_c33286_g1_i4	0.87178	8.02955	3.20328	0.584212
Sample_2_c9835_g1_i1	6.97424	16.0591	1.20328	0.633604
Sample_1_c12303_g1_i1	14.8203	33.2653	1.16645	0.502933
Sample_1_c45087_g1_i1	6.97424	25.2357	1.85536	0.37006
Sample_2_c29913_g1_i13	10.4614	22.9416	1.13289	0.578865
Sample_2_c13859_g1_i1	132.511	310.858	1.23015	0.269574
Sample_1_c630_g1_i1	15.692	49.3244	1.65227	0.292911
Sample_1_c27575_g2_i1	0.87178	5.73539	2.71786	0.741248
Sample_2_c31650_g1_i4	0.87178	16.0591	4.20328	0.22842
Sample_2_c51238_g1_i1	0.87178	16.0591	4.20328	0.22842
Sample_1_c39534_g1_i1	5.23068	13.7649	1.39593	0.622045
Sample_2_c16181_g1_i1	5.23068	22.9416	2.13289	0.339825
Sample_2_c51037_g1_i1	7.84602	16.0591	1.03336	0.679037
[truncated: 1,511 more rows]

## Sheet: Down-reulated_Erianthus 
Supplementary File. V: List of down reguated novel transcripts of Erianthus arundinaceus
Unigene_ID	1 Expression	2 Expression	log2FoldChange	P Value
Sample_1_c27738_g2_i1	53.1786	25.2357	-1.07538	0.471314
Sample_1_c30466_g5_i4	33.9994	8.02955	-2.08212	0.269948
Sample_1_c68424_g1_i1	7.84602	2.29416	-1.774	0.730532
Sample_1_c13487_g1_i2	13.0767	2.29416	-2.51096	0.472328
Sample_1_c78112_g1_i1	6.97424	2.29416	-1.60407	0.782091
Sample_1_c46618_g1_i1	10.4614	2.29416	-2.18903	0.591801
Sample_1_c30417_g5_i6	39.2301	17.2062	-1.18903	0.473474
Sample_1_c28807_g1_i5	111.588	4.58831	-4.60407	0.00426647
Sample_1_c66129_g1_i1	15.692	4.58831	-1.774	0.519994
Sample_1_c5916_g1_i1	20.0509	4.58831	-2.12763	0.388784
Sample_1_c15167_g1_i3	22.6663	8.02955	-1.49716	0.486895
Sample_1_c10811_g1_i2	20.0509	4.58831	-2.12763	0.388784
Sample_1_c74244_g1_i1	10.4614	2.29416	-2.18903	0.591801
Sample_1_c45075_g1_i1	5.23068	2.29416	-1.18903	0.887063
Sample_1_c9346_g1_i1	20.9227	2.29416	-3.18903	0.239587
Sample_1_c15395_g2_i1	9.58958	4.58831	-1.0635	0.786142
Sample_1_c71464_g1_i1	7.84602	3.44124	-1.18903	0.807119
Sample_1_c28929_g1_i1	129.895	22.9416	-2.50131	0.0625516
Sample_1_c16495_g1_i1	34.8712	13.7649	-1.34104	0.444306
Sample_1_c2918_g1_i1	42.7172	20.6474	-1.04886	0.511004
Sample_1_c18594_g1_i3	223.176	75.7072	-1.55968	0.184031
Sample_1_c16965_g3_i1	20.9227	8.02955	-1.38168	0.5349
Sample_1_c16787_g1_i1	63.6399	14.912	-2.09346	0.169197
Sample_1_c21207_g1_i1	30.5123	8.02955	-1.926	0.322592
Sample_1_c29414_g1_i4	41.8454	13.7649	-1.60407	0.337509
Sample_1_c15606_g1_i3	40.9737	1.14708	-5.15866	0.0293252
Sample_1_c10001_g1_i1	20.9227	4.58831	-2.18903	0.366217
Sample_1_c59392_g1_i1	5.23068	2.29416	-1.18903	0.887063
Sample_1_c42038_g1_i1	6.97424	2.29416	-1.60407	0.782091
Sample_1_c2768_g1_i2	15.692	6.88247	-1.18903	0.649413
Sample_1_c17248_g1_i2	56.6657	21.7945	-1.37851	0.356234
Sample_1_c22212_g1_i1	14.8203	6.88247	-1.10657	0.681799
Sample_1_c6482_g1_i1	12.2049	2.29416	-2.41143	0.510866
Sample_1_c20060_g1_i2	12.2049	2.29416	-2.41143	0.510866
Sample_1_c26107_g2_i1	33.1276	2.29416	-3.852	0.0893131
Sample_1_c3212_g1_i1	69.7424	16.0591	-2.11864	0.154841
Sample_1_c7638_g1_i1	23.5381	2.29416	-3.35896	0.192016
Sample_1_c27876_g1_i2	392.301	25.2357	-3.95842	0.00157843
Sample_1_c24234_g1_i3	101.998	48.1773	-1.08212	0.402692
Sample_1_c5440_g1_i1	8.7178	2.29416	-1.926	0.682224
Sample_1_c46642_g1_i1	20.0509	5.73539	-1.80571	0.448457
Sample_1_c28263_g1_i8	22.6663	4.58831	-2.30451	0.32524
Sample_1_c6800_g2_i1	31.3841	14.912	-1.07356	0.549635
Sample_1_c29873_g1_i5	6.97424	2.29416	-1.60407	0.782091
Sample_1_c12018_g1_i1	15.692	2.29416	-2.774	0.372386
Sample_1_c12429_g1_i1	52.3068	13.7649	-1.926	0.226531
Sample_1_c39362_g1_i1	12.2049	4.58831	-1.41143	0.659946
Sample_1_c65452_g1_i1	9.58958	4.58831	-1.0635	0.786142
Sample_1_c77340_g1_i1	6.97424	2.29416	-1.60407	0.782091
Sample_1_c9035_g1_i1	20.9227	8.02955	-1.38168	0.5349
Sample_1_c3174_g1_i1	10.4614	2.29416	-2.18903	0.591801
Sample_1_c32383_g1_i1	18.3074	2.29416	-2.99639	0.296638
Sample_1_c8895_g1_i1	27.897	11.4708	-1.28214	0.503147
Sample_1_c49807_g1_i1	5.23068	2.29416	-1.18903	0.887063
Sample_1_c67476_g1_i1	18.3074	4.58831	-1.99639	0.437574
Sample_1_c27320_g2_i1	13.0767	4.58831	-1.51096	0.621564
Sample_1_c21054_g1_i1	17.4356	4.58831	-1.926	0.4635
Sample_1_c77892_g1_i1	6.97424	2.29416	-1.60407	0.782091
Sample_1_c56393_g1_i1	10.4614	2.29416	-2.18903	0.591801
Sample_1_c57173_g1_i1	5.23068	2.29416	-1.18903	0.887063
Sample_1_c2905_g1_i1	13.9485	2.29416	-2.60407	0.436206
Sample_1_c20232_g1_i1	55.7939	20.6474	-1.43415	0.341058
Sample_1_c22429_g1_i1	32.2559	3.44124	-3.22856	0.13385
Sample_1_c14477_g1_i2	13.9485	6.88247	-1.01911	0.715756
Sample_1_c29199_g3_i1	73.2295	29.824	-1.29595	0.352946
Sample_1_c9255_g1_i1	6.97424	2.29416	-1.60407	0.782091
Sample_1_c22663_g1_i1	4453.05	916.516	-2.28056	0.0368262
Sample_1_c4746_g1_i1	12.2049	2.29416	-2.41143	0.510866
Sample_1_c61177_g1_i1	7.84602	2.29416	-1.774	0.730532
Sample_1_c4796_g1_i1	12.2049	2.29416	-2.41143	0.510866
Sample_1_c29902_g3_i1	37.4865	6.88247	-2.44537	0.192257
Sample_1_c29867_g1_i1	12.2049	3.44124	-1.82646	0.589061
Sample_1_c49432_g1_i1	17.4356	4.58831	-1.926	0.4635
Sample_1_c8713_g1_i1	10.4614	4.58831	-1.18903	0.742713
Sample_1_c16023_g1_i2	27.0252	9.17663	-1.55827	0.432776
Sample_1_c49919_g1_i1	6.97424	2.29416	-1.60407	0.782091
Sample_1_c995_g1_i1	15.692	2.29416	-2.774	0.372386
Sample_1_c25356_g1_i5	47.9479	18.3533	-1.38543	0.377927
Sample_1_c55475_g1_i1	5.23068	2.29416	-1.18903	0.887063
Sample_1_c3172_g1_i1	12.2049	4.58831	-1.41143	0.659946
Sample_1_c2098_g1_i1	41.8454	14.912	-1.48859	0.369077
Sample_1_c58221_g1_i1	2.61534	1.14708	-1.18903	0.977697
Sample_1_c29715_g1_i3	7.84602	2.29416	-1.774	0.730532
Sample_1_c67859_g1_i1	13.9485	2.29416	-2.60407	0.436206
Sample_1_c75384_g1_i1	5.23068	2.29416	-1.18903	0.887063
Sample_1_c1223_g1_i1	29.6405	9.17663	-1.69153	0.380848
Sample_1_c23653_g2_i1	27.897	4.58831	-2.60407	0.228962
Sample_1_c49211_g1_i1	6.97424	2.29416	-1.60407	0.782091
Sample_1_c7742_g1_i2	8.7178	2.29416	-1.926	0.682224
Sample_1_c40317_g1_i1	5.23068	1.14708	-2.18903	0.812772
Sample_1_c12476_g1_i1	19.1792	6.88247	-1.47854	0.531723
Sample_1_c76515_g1_i1	8.7178	2.29416	-1.926	0.682224
Sample_1_c28263_g1_i3	67.127	25.2357	-1.41143	0.324733
Sample_1_c14238_g1_i2	303.379	68.8247	-2.14012	0.0663877
Sample_1_c31907_g1_i1	10.4614	2.29416	-2.18903	0.591801
Sample_2_c52488_g1_i1	7.84602	2.29416	-1.774	0.730532
Sample_1_c24306_g1_i2	21.7945	6.88247	-1.66297	0.457252
Sample_1_c26052_g1_i4	10.4614	2.29416	-2.18903	0.591801
Sample_1_c1301_g1_i1	6.97424	2.29416	-1.60407	0.782091
Sample_1_c20437_g1_i1	54.0503	11.4708	-2.23634	0.166318
Sample_1_c52148_g1_i1	5.23068	2.29416	-1.18903	0.887063
Sample_1_c28435_g1_i1	28.7687	11.4708	-1.32654	0.484129
Sample_1_c11146_g1_i1	18.3074	4.58831	-1.99639	0.437574
Sample_1_c60975_g1_i1	6.97424	2.29416	-1.60407	0.782091
Sample_1_c56461_g1_i1	20.0509	3.44124	-2.54267	0.325613
Sample_1_c36580_g1_i1	6.97424	2.29416	-1.60407	0.782091
Sample_1_c6970_g1_i1	11.3331	2.29416	-2.30451	0.549987
Sample_1_c25916_g1_i1	1356.49	107.825	-3.65311	0.0012849
Sample_1_c6366_g1_i1	12.2049	2.29416	-2.41143	0.510866
Sample_1_c7905_g1_i1	13.0767	2.29416	-2.51096	0.472328
Sample_1_c49361_g1_i1	6.97424	2.29416	-1.60407	0.782091
Sample_1_c65984_g1_i1	13.0767	4.58831	-1.51096	0.621564
Sample_1_c30444_g2_i4	58.4092	4.58831	-3.67016	0.0391277
Sample_1_c61328_g1_i1	6.97424	3.44124	-1.01911	0.855193
Sample_1_c15838_g1_i1	213.586	96.3546	-1.14839	0.321796
Sample_1_c26258_g2_i3	17.4356	1.14708	-3.926	0.236827
Sample_1_c33173_g1_i1	9.58958	4.58831	-1.0635	0.786142
Sample_1_c57152_g1_i1	5.23068	2.29416	-1.18903	0.887063
Sample_1_c58377_g1_i1	6.97424	2.29416	-1.60407	0.782091
Sample_1_c40017_g1_i1	7.84602	2.29416	-1.774	0.730532
Sample_1_c37931_g1_i1	20.9227	4.58831	-2.18903	0.366217
Sample_1_c14750_g1_i1	68.8706	29.824	-1.20741	0.391037
Sample_1_c48240_g1_i1	10.4614	4.58831	-1.18903	0.742713
Sample_1_c21804_g1_i1	61.0246	27.5299	-1.14839	0.426666
Sample_1_c18017_g2_i1	33.1276	9.17663	-1.852	0.321574
Sample_1_c7943_g1_i1	11.3331	2.29416	-2.30451	0.549987
Sample_1_c23597_g1_i2	32.2559	2.29416	-3.81352	0.095294
Sample_1_c25912_g1_i2	13.0767	2.29416	-2.51096	0.472328
Sample_1_c38284_g1_i1	12.2049	4.58831	-1.41143	0.659946
Sample_1_c10474_g1_i1	40.9737	13.7649	-1.5737	0.349186
Sample_1_c31055_g6_i1	20.9227	4.58831	-2.18903	0.366217
Sample_1_c38107_g1_i1	5.23068	2.29416	-1.18903	0.887063
Sample_1_c9610_g1_i2	6.97424	2.29416	-1.60407	0.782091
Sample_1_c12738_g1_i1	29.6405	2.29416	-3.69153	0.116511
Sample_1_c35276_g1_i1	5.23068	2.29416	-1.18903	0.887063
Sample_1_c1786_g1_i1	8.7178	2.29416	-1.926	0.682224
Sample_1_c29259_g3_i1	24.4098	8.02955	-1.60407	0.443435
Sample_1_c28290_g1_i1	431.531	195.003	-1.14597	0.290164
Sample_1_c50843_g1_i1	11.3331	2.29416	-2.30451	0.549987
Sample_1_c35349_g1_i1	6.97424	2.29416	-1.60407	0.782091
Sample_1_c17728_g1_i1	19.1792	9.17663	-1.0635	0.641185
Sample_1_c78178_g1_i1	5.23068	2.29416	-1.18903	0.887063
Sample_1_c8462_g1_i2	17.4356	2.29416	-2.926	0.319525
Sample_1_c13658_g1_i4	10.4614	2.29416	-2.18903	0.591801
Sample_1_c26107_g3_i2	65.3835	4.58831	-3.83289	0.0276074
Sample_1_c45323_g1_i1	27.897	13.7649	-1.01911	0.587944
Sample_2_c31006_g1_i8	35.743	13.7649	-1.37666	0.429155
Sample_1_c29717_g1_i1	25.2816	8.02955	-1.6547	0.423369
Sample_1_c16619_g2_i2	38.3583	6.88247	-2.47854	0.183609
Sample_1_c20733_g1_i1	51.435	20.6474	-1.31679	0.389502
Sample_1_c46028_g1_i1	6.97424	2.29416	-1.60407	0.782091
Sample_1_c69695_g1_i1	8.7178	2.29416	-1.926	0.682224
Sample_1_c13077_g1_i2	20.0509	4.58831	-2.12763	0.388784
Sample_1_c46186_g1_i1	52.3068	24.0887	-1.11864	0.456912
Sample_1_c78214_g1_i1	13.9485	4.58831	-1.60407	0.585513
Sample_1_c15779_g2_i2	16.5638	2.29416	-2.852	0.344728
Sample_1_c15076_g1_i3	25.2816	9.17663	-1.46205	0.471651
Sample_1_c62533_g1_i1	6.97424	2.29416	-1.60407	0.782091
Sample_1_c19883_g1_i3	106.357	47.0302	-1.17726	0.361225
Sample_1_c58627_g1_i1	6.97424	2.29416	-1.60407	0.782091
Sample_1_c26570_g2_i1	12.2049	3.44124	-1.82646	0.589061
Sample_1_c28677_g2_i3	19.1792	9.17663	-1.0635	0.641185
Sample_1_c30614_g1_i3	17.4356	2.29416	-2.926	0.319525
Sample_1_c41661_g1_i1	21.7945	2.29416	-3.24793	0.222644
Sample_1_c74385_g1_i1	13.0767	4.58831	-1.51096	0.621564
Sample_1_c48149_g1_i1	6.97424	2.29416	-1.60407	0.782091
Sample_1_c30209_g2_i1	11.3331	2.29416	-2.30451	0.549987
Sample_1_c28807_g1_i1	9.58958	1.14708	-3.0635	0.540894
Sample_1_c67866_g1_i1	6.97424	2.29416	-1.60407	0.782091
Sample_1_c13030_g1_i1	54.9221	6.88247	-2.99639	0.0801316
Sample_1_c73754_g1_i1	10.4614	3.44124	-1.60407	0.671696
Sample_1_c24408_g1_i1	303.379	11.4708	-4.72509	0.000492795
Sample_1_c40192_g1_i1	6.97424	2.29416	-1.60407	0.782091
Sample_1_c17358_g1_i2	33.1276	14.912	-1.15156	0.513962
Sample_1_c67378_g1_i1	20.0509	2.29416	-3.12763	0.257415
Sample_1_c47195_g1_i1	6.97424	2.29416	-1.60407	0.782091
Sample_1_c423_g1_i1	8.7178	2.29416	-1.926	0.682224
Sample_1_c43146_g1_i1	5.23068	2.29416	-1.18903	0.887063
Sample_1_c30717_g1_i1	35.743	16.0591	-1.15427	0.500414
Sample_1_c18575_g1_i1	43.589	2.29416	-4.24793	0.0427225
Sample_1_c68250_g1_i1	8.7178	2.29416	-1.926	0.682224
Sample_1_c14301_g1_i2	19.1792	6.88247	-1.47854	0.531723
Sample_1_c74639_g1_i1	5.23068	2.29416	-1.18903	0.887063
Sample_1_c12507_g1_i1	21.7945	2.29416	-3.24793	0.222644
Sample_1_c55715_g1_i1	17.4356	3.44124	-2.34104	0.394075
Sample_1_c20257_g1_i3	15.692	3.44124	-2.18903	0.449348
Sample_1_c63013_g1_i1	14.8203	1.14708	-3.69153	0.314029
Sample_1_c5003_g1_i1	56.6657	2.29416	-4.62644	0.0186096
Sample_1_c30026_g1_i6	67.127	3.44124	-4.2859	0.0170642
Sample_1_c38629_g1_i1	8.7178	2.29416	-1.926	0.682224
Sample_2_c9464_g1_i1	15.692	6.88247	-1.18903	0.649413
Sample_1_c60947_g1_i1	5.23068	1.14708	-2.18903	0.812772
Sample_1_c25579_g1_i1	3.48712	1.14708	-1.60407	0.926395
Sample_1_c6631_g1_i1	14.8203	2.29416	-2.69153	0.402882
Sample_1_c16223_g1_i1	55.7939	14.912	-1.90363	0.221976
Sample_1_c19743_g2_i1	27.897	6.88247	-2.01911	0.322964
Sample_1_c23408_g2_i2	38.3583	9.17663	-2.0635	0.250499
Sample_1_c31255_g4_i1	18.3074	2.29416	-2.99639	0.296638
Sample_1_c43746_g1_i1	9.58958	4.58831	-1.0635	0.786142
Sample_1_c36659_g1_i1	22.6663	2.29416	-3.30451	0.206753
Sample_1_c26188_g2_i7	12.2049	4.58831	-1.41143	0.659946
Sample_1_c69750_g1_i1	10.4614	4.58831	-1.18903	0.742713
Sample_1_c31874_g1_i1	33.1276	2.29416	-3.852	0.0893131
Sample_1_c6777_g1_i2	11.3331	2.29416	-2.30451	0.549987
Sample_1_c28969_g1_i1	76.7166	9.17663	-3.0635	0.0495089
Sample_1_c48153_g1_i1	13.9485	3.44124	-2.01911	0.514156
Sample_1_c22347_g1_i4	23.5381	11.4708	-1.03703	0.610553
Sample_1_c50778_g1_i1	5.23068	2.29416	-1.18903	0.887063
Sample_2_c34636_g1_i1	144.715	6.88247	-4.39415	0.00341416
Sample_1_c27243_g1_i2	305.123	32.1182	-3.24793	0.00861416
Sample_1_c27917_g1_i2	53.1786	16.0591	-1.72745	0.268271
Sample_1_c24704_g1_i1	230.15	4.58831	-5.64847	0.000191096
Sample_1_c18483_g2_i1	7.84602	3.44124	-1.18903	0.807119
Sample_1_c20695_g1_i3	31.3841	4.58831	-2.774	0.18325
Sample_1_c77899_g1_i1	8.7178	2.29416	-1.926	0.682224
Sample_1_c24791_g1_i1	80.2037	20.6474	-1.95771	0.169423
Sample_1_c22567_g1_i1	224.047	73.413	-1.6097	0.171168
Sample_1_c64767_g1_i1	7.84602	1.14708	-2.774	0.642677
Sample_1_c73660_g1_i1	5.23068	2.29416	-1.18903	0.887063
Sample_1_c13753_g1_i1	36.6148	9.17663	-1.99639	0.27208
Sample_1_c47641_g1_i1	8.7178	2.29416	-1.926	0.682224
Sample_1_c26210_g2_i3	92.4087	2.29416	-5.33199	0.00304707
Sample_1_c17596_g1_i1	263.277	75.7072	-1.79808	0.122568
Sample_1_c41843_g1_i1	6.97424	1.14708	-2.60407	0.697329
Sample_1_c33433_g1_i1	5.23068	2.29416	-1.18903	0.887063
Sample_1_c33060_g1_i1	20.0509	4.58831	-2.12763	0.388784
Sample_1_c51023_g1_i1	6.97424	2.29416	-1.60407	0.782091
Sample_1_c65645_g1_i1	17.4356	2.29416	-2.926	0.319525
Sample_1_c10357_g1_i1	6.97424	3.44124	-1.01911	0.855193
Sample_1_c49876_g1_i1	6.10246	1.14708	-2.41143	0.754208
Sample_1_c36841_g1_i1	19.1792	6.88247	-1.47854	0.531723
Sample_1_c46036_g1_i1	5.23068	2.29416	-1.18903	0.887063
Sample_1_c23393_g1_i3	33.9994	13.7649	-1.30451	0.460029
Sample_1_c18632_g1_i3	22.6663	6.88247	-1.71955	0.434777
Sample_1_c29591_g1_i6	43.589	16.0591	-1.44057	0.376231
Sample_1_c18187_g1_i1	10.4614	4.58831	-1.18903	0.742713
Sample_1_c77844_g1_i1	6.97424	2.29416	-1.60407	0.782091
Sample_1_c71876_g1_i1	5.23068	2.29416	-1.18903	0.887063
Sample_2_c40347_g1_i1	67.127	16.0591	-2.0635	0.168343
Sample_1_c5843_g1_i1	19.1792	9.17663	-1.0635	0.641185
Sample_1_c22061_g3_i1	29.6405	4.58831	-2.69153	0.204569
Sample_1_c31175_g1_i3	35.743	17.2062	-1.05473	0.535445
Sample_1_c9300_g1_i1	32.2559	3.44124	-3.22856	0.13385
Sample_1_c1279_g2_i1	20.9227	2.29416	-3.18903	0.239587
Sample_1_c18771_g1_i1	16.5638	6.88247	-1.26704	0.61818
Sample_1_c30499_g1_i3	61.8964	6.88247	-3.16886	0.058066
Sample_1_c45310_g1_i1	5.23068	2.29416	-1.18903	0.887063
Sample_1_c28336_g3_i1	6.97424	2.29416	-1.60407	0.782091
Sample_1_c64331_g1_i1	16.5638	4.58831	-1.852	0.490744
Sample_1_c62912_g1_i1	15.692	2.29416	-2.774	0.372386
Sample_1_c55581_g1_i1	6.10246	2.29416	-1.41143	0.834119
Sample_1_c74867_g1_i1	9.58958	4.58831	-1.0635	0.786142
Sample_1_c6231_g1_i1	6.97424	2.29416	-1.60407	0.782091
Sample_1_c5644_g1_i1	11.3331	4.58831	-1.30451	0.700323
Sample_1_c40733_g1_i1	13.9485	6.88247	-1.01911	0.715756
Sample_1_c67621_g1_i1	11.3331	3.44124	-1.71955	0.630035
Sample_1_c7030_g1_i1	11.3331	2.29416	-2.30451	0.549987
Sample_1_c21229_g3_i1	8.7178	2.29416	-1.926	0.682224
Sample_1_c2564_g1_i1	35.743	11.4708	-1.6397	0.356682
Sample_1_c6332_g1_i1	17.4356	5.73539	-1.60407	0.527915
Sample_1_c23300_g1_i1	99.3829	36.7065	-1.43696	0.277237
Sample_1_c37881_g1_i1	18.3074	6.88247	-1.41143	0.559234
Sample_1_c44044_g1_i1	6.10246	2.29416	-1.41143	0.834119
Sample_1_c13283_g1_i1	12.2049	2.29416	-2.41143	0.510866
Sample_1_c9879_g1_i1	15.692	4.58831	-1.774	0.519994
Sample_1_c16571_g1_i1	388.814	30.9711	-3.65008	0.00304081
Sample_1_c75630_g1_i1	11.3331	2.29416	-2.30451	0.549987
Sample_1_c8095_g1_i1	15.692	4.58831	-1.774	0.519994
Sample_1_c11801_g2_i1	5.23068	2.29416	-1.18903	0.887063
Sample_1_c65093_g1_i1	5.23068	2.29416	-1.18903	0.887063
Sample_1_c13551_g1_i1	61.0246	22.9416	-1.41143	0.336281
Sample_1_c15136_g1_i2	33.1276	1.14708	-4.852	0.0545932
Sample_1_c54395_g1_i1	13.9485	4.58831	-1.60407	0.585513
Sample_1_c13469_g1_i1	24.4098	6.88247	-1.82646	0.393219
Sample_1_c64039_g1_i1	10.4614	1.14708	-3.18903	0.496865
Sample_1_c72424_g1_i1	12.2049	2.29416	-2.41143	0.510866
Sample_1_c6568_g1_i1	19.1792	6.88247	-1.47854	0.531723
Sample_1_c30266_g3_i5	435.018	161.738	-1.42742	0.19183
Sample_1_c10852_g1_i1	13.9485	4.58831	-1.60407	0.585513
Sample_1_c13658_g1_i2	19.1792	2.29416	-3.0635	0.276215
Sample_1_c7921_g1_i1	11.3331	2.29416	-2.30451	0.549987
Sample_2_c29483_g1_i3	1735.71	234.004	-2.89092	0.00813092
Sample_1_c68102_g1_i1	5.23068	2.29416	-1.18903	0.887063
Sample_1_c40639_g1_i1	6.97424	2.29416	-1.60407	0.782091
Sample_1_c75364_g1_i1	10.4614	2.29416	-2.18903	0.591801
Sample_1_c13879_g1_i1	29.6405	6.88247	-2.10657	0.293384
Sample_1_c9291_g1_i1	81.9473	24.0887	-1.76634	0.207274
Sample_1_c64392_g1_i1	13.9485	6.88247	-1.01911	0.715756
Sample_1_c59796_g1_i1	8.7178	2.29416	-1.926	0.682224
Sample_1_c29765_g2_i4	17.4356	2.29416	-2.926	0.319525
Sample_1_c32236_g1_i1	15.692	1.14708	-3.774	0.285379
Sample_1_c30778_g2_i1	29.6405	6.88247	-2.10657	0.293384
Sample_1_c42973_g1_i1	24.4098	2.29416	-3.41143	0.178489
Sample_1_c12212_g1_i1	5.23068	2.29416	-1.18903	0.887063
Sample_1_c6022_g1_i2	6.97424	2.29416	-1.60407	0.782091
Sample_1_c12417_g1_i1	15.692	2.29416	-2.774	0.372386
Sample_1_c23223_g1_i1	29.6405	2.29416	-3.69153	0.116511
Sample_2_c28528_g1_i3	12.2049	5.73539	-1.0895	0.726402
Sample_1_c29322_g4_i1	24.4098	9.17663	-1.41143	0.49254
Sample_1_c74706_g1_i1	13.9485	2.29416	-2.60407	0.436206
Sample_1_c59222_g1_i1	6.97424	2.29416	-1.60407	0.782091
Sample_2_c31477_g2_i1	19.1792	9.17663	-1.0635	0.641185
Sample_1_c29837_g1_i1	99.3829	2.29416	-5.43696	0.00228053
Sample_1_c16803_g1_i1	24.4098	2.29416	-3.41143	0.178489
Sample_1_c14617_g1_i1	95.8958	2.29416	-5.38543	0.00263076
Sample_1_c56959_g1_i1	25.2816	4.58831	-2.46205	0.272504
Sample_1_c24288_g3_i1	15.692	4.58831	-1.774	0.519994
Sample_1_c30967_g2_i1	51.435	20.6474	-1.31679	0.389502
Sample_1_c73729_g1_i1	22.6663	3.44124	-2.71955	0.267235
Sample_1_c1061_g1_i1	19.1792	4.58831	-2.0635	0.412613
Sample_1_c11007_g1_i1	8.7178	1.14708	-2.926	0.589756
Sample_1_c20982_g1_i2	44.4608	4.58831	-3.2765	0.0835895
Sample_1_c16846_g1_i3	6.97424	1.14708	-2.60407	0.697329
Sample_1_c10165_g1_i1	6.10246	2.29416	-1.41143	0.834119
Sample_1_c71599_g1_i1	12.2049	4.58831	-1.41143	0.659946
Sample_1_c23360_g1_i1	181.33	41.2948	-2.13459	0.0863757
Sample_1_c3827_g1_i1	8.7178	2.29416	-1.926	0.682224
Sample_1_c30253_g1_i7	54.0503	17.2062	-1.65138	0.284817
Sample_1_c16843_g1_i2	21.7945	4.58831	-2.24793	0.345023
Sample_1_c4248_g1_i2	20.0509	6.88247	-1.54267	0.505646
Sample_2_c20131_g1_i1	234.509	78.0013	-1.58807	0.174157
Sample_1_c53616_g1_i1	15.692	4.58831	-1.774	0.519994
Sample_1_c6749_g1_i1	12.2049	2.29416	-2.41143	0.510866
Sample_1_c13501_g1_i1	33.9994	11.4708	-1.56755	0.384766
Sample_1_c22208_g1_i3	302.508	51.6185	-2.55101	0.0321833
Sample_1_c21088_g1_i2	183.946	64.2364	-1.51782	0.206671
Sample_1_c9462_g1_i1	20.9227	9.17663	-1.18903	0.587061
Sample_1_c57775_g1_i1	9.58958	2.29416	-2.0635	0.636517
Sample_2_c27585_g1_i2	1139.42	186.974	-2.60739	0.0165288
Sample_1_c68613_g1_i1	6.97424	2.29416	-1.60407	0.782091
Sample_1_c9074_g1_i1	11.3331	2.29416	-2.30451	0.549987
Sample_1_c26751_g1_i4	149.946	51.6185	-1.53848	0.215102
Sample_1_c50047_g1_i1	15.692	2.29416	-2.774	0.372386
Sample_1_c9499_g1_i1	14.8203	2.29416	-2.69153	0.402882
Sample_1_c22476_g1_i3	47.9479	2.29416	-4.38543	0.0320214
Sample_1_c30844_g1_i1	52.3068	12.6179	-2.05153	0.202161
Sample_1_c31647_g1_i1	5.23068	2.29416	-1.18903	0.887063
Sample_1_c29603_g2_i3	22.6663	4.58831	-2.30451	0.32524
Sample_1_c10717_g1_i1	15.692	5.73539	-1.45207	0.586656
Sample_1_c9244_g1_i1	22.6663	9.17663	-1.30451	0.537543
Sample_1_c64636_g1_i1	10.4614	3.44124	-1.60407	0.671696
Sample_1_c13535_g1_i1	95.024	27.5299	-1.78729	0.189049
Sample_1_c9213_g1_i1	15.692	6.88247	-1.18903	0.649413
Sample_1_c8906_g1_i1	2.61534	1.14708	-1.18903	0.977697
Sample_1_c28082_g1_i2	21.7945	3.44124	-2.66297	0.285442
Sample_1_c46270_g1_i1	5.23068	2.29416	-1.18903	0.887063
Sample_1_c2939_g1_i1	39.2301	16.0591	-1.28857	0.44048
Sample_1_c9425_g1_i1	27.0252	9.17663	-1.55827	0.432776
Sample_1_c29976_g1_i6	97.6393	6.88247	-3.82646	0.0142005
Sample_1_c14435_g1_i1	11.3331	2.29416	-2.30451	0.549987
Sample_1_c30586_g1_i3	135.126	50.4715	-1.42076	0.257257
Sample_1_c20695_g1_i2	39.2301	4.58831	-3.09592	0.113528
Sample_1_c3389_g1_i1	18.3074	4.58831	-1.99639	0.437574
Sample_1_c31203_g2_i1	13.0767	2.29416	-2.51096	0.472328
Sample_1_c29069_g2_i2	17.4356	6.88247	-1.34104	0.588088
Sample_1_c17179_g1_i1	12.2049	4.58831	-1.41143	0.659946
Sample_1_c1919_g1_i1	13.9485	6.88247	-1.01911	0.715756
Sample_1_c18992_g1_i1	1248.39	607.952	-1.03804	0.314914
Sample_1_c5237_g1_i1	17.4356	4.58831	-1.926	0.4635
Sample_1_c14528_g1_i1	164.766	55.0598	-1.58135	0.196966
Sample_1_c18558_g1_i1	36.6148	2.29416	-3.99639	0.0693899
Sample_1_c23787_g1_i1	61.0246	6.88247	-3.14839	0.0603983
Sample_1_c52793_g1_i1	5.23068	2.29416	-1.18903	0.887063
Sample_1_c26751_g1_i6	19.1792	9.17663	-1.0635	0.641185
Sample_1_c12900_g1_i1	43.589	13.7649	-1.66297	0.315422
Sample_1_c7952_g1_i2	13.0767	2.29416	-2.51096	0.472328
Sample_1_c20230_g1_i1	29.6405	8.02955	-1.88418	0.337371
Sample_1_c66330_g1_i1	8.7178	2.29416	-1.926	0.682224
Sample_1_c6344_g1_i1	15.692	2.29416	-2.774	0.372386
Sample_1_c2043_g1_i1	17.4356	4.58831	-1.926	0.4635
Sample_1_c27664_g3_i1	12.2049	2.29416	-2.41143	0.510866
Sample_1_c22451_g2_i5	23.5381	11.4708	-1.03703	0.610553
Sample_1_c38326_g1_i1	7.84602	2.29416	-1.774	0.730532
Sample_1_c36842_g1_i1	26.1534	9.17663	-1.51096	0.45175
Sample_1_c73058_g1_i1	12.2049	2.29416	-2.41143	0.510866
Sample_1_c33632_g1_i1	5.23068	1.14708	-2.18903	0.812772
Sample_1_c30703_g1_i2	6.97424	2.29416	-1.60407	0.782091
Sample_1_c39970_g1_i1	5.23068	2.29416	-1.18903	0.887063
Sample_1_c55512_g1_i1	6.97424	2.29416	-1.60407	0.782091
Sample_1_c32253_g1_i1	17.4356	6.88247	-1.34104	0.588088
Sample_1_c19393_g1_i1	22.6663	6.88247	-1.71955	0.434777
Sample_1_c46470_g1_i1	6.97424	2.29416	-1.60407	0.782091
Sample_1_c76182_g1_i1	18.3074	4.58831	-1.99639	0.437574
Sample_1_c50422_g1_i1	20.0509	3.44124	-2.54267	0.325613
Sample_1_c8010_g1_i1	31.3841	13.7649	-1.18903	0.510846
Sample_1_c29394_g2_i6	44.4608	1.14708	-5.2765	0.0225759
Sample_1_c9080_g1_i1	10.4614	3.44124	-1.60407	0.671696
Sample_1_c25050_g5_i2	33.9994	2.29416	-3.88947	0.0837765
Sample_1_c23636_g1_i1	25.2816	9.17663	-1.46205	0.471651
Sample_1_c21270_g2_i2	27.0252	9.17663	-1.55827	0.432776
Sample_1_c62982_g1_i1	20.9227	9.17663	-1.18903	0.587061
Sample_1_c11631_g1_i1	16.5638	2.29416	-2.852	0.344728
Sample_1_c76588_g1_i1	6.10246	2.29416	-1.41143	0.834119
Sample_1_c55163_g1_i1	6.97424	2.29416	-1.60407	0.782091
Sample_1_c57029_g1_i1	8.7178	2.29416	-1.926	0.682224
Sample_1_c21228_g1_i2	61.0246	16.0591	-1.926	0.205559
Sample_1_c47369_g1_i1	34.8712	9.17663	-1.926	0.295706
Sample_2_c44431_g1_i1	5.23068	1.14708	-2.18903	0.812772
Sample_1_c3144_g1_i1	22.6663	6.88247	-1.71955	0.434777
Sample_1_c32183_g1_i1	13.9485	2.29416	-2.60407	0.436206
Sample_1_c50460_g1_i1	14.8203	5.73539	-1.36961	0.618378
Sample_1_c64070_g1_i1	5.23068	2.29416	-1.18903	0.887063
Sample_1_c48175_g1_i1	13.0767	4.58831	-1.51096	0.621564
Sample_1_c65057_g1_i1	6.97424	2.29416	-1.60407	0.782091
Sample_1_c20131_g1_i1	19.1792	3.44124	-2.47854	0.347315
Sample_1_c21894_g1_i1	15.692	4.58831	-1.774	0.519994
Sample_1_c27513_g1_i3	158.664	41.2948	-1.94194	0.122465
Sample_1_c8818_g1_i1	10.4614	2.29416	-2.18903	0.591801
Sample_1_c14308_g1_i2	16.5638	2.29416	-2.852	0.344728
Sample_1_c78705_g1_i1	5.23068	2.29416	-1.18903	0.887063
Sample_1_c15906_g1_i2	5.23068	2.29416	-1.18903	0.887063
Sample_1_c3837_g1_i1	12.2049	4.58831	-1.41143	0.659946
Sample_1_c30579_g2_i5	44.4608	10.3237	-2.10657	0.217048
Sample_1_c28574_g3_i4	47.0761	6.88247	-2.774	0.117372
Sample_1_c31940_g1_i1	27.0252	4.58831	-2.55827	0.242507
Sample_1_c18347_g1_i1	53.1786	1.14708	-5.53481	0.0122146
Sample_1_c56897_g1_i1	6.97424	2.29416	-1.60407	0.782091
Sample_1_c27579_g2_i1	893.574	292.505	-1.61113	0.127158
Sample_1_c36550_g1_i1	5.23068	2.29416	-1.18903	0.887063
Sample_1_c30304_g3_i5	17.4356	2.29416	-2.926	0.319525
Sample_1_c64614_g1_i1	13.9485	6.88247	-1.01911	0.715756
Sample_1_c66020_g1_i1	8.7178	2.29416	-1.926	0.682224
Sample_1_c17201_g1_i1	61.0246	29.824	-1.03291	0.471912
Sample_1_c19990_g2_i1	14.8203	3.44124	-2.10657	0.480476
Sample_1_c43496_g1_i1	6.97424	2.29416	-1.60407	0.782091
Sample_1_c17720_g1_i3	42.7172	6.88247	-2.63382	0.146365
Sample_1_c27679_g1_i1	15.692	6.88247	-1.18903	0.649413
Sample_1_c33853_g1_i1	8.7178	2.29416	-1.926	0.682224
Sample_1_c19645_g1_i1	19.1792	2.29416	-3.0635	0.276215
Sample_1_c64847_g1_i1	6.97424	1.14708	-2.60407	0.697329
Sample_1_c73221_g1_i1	13.9485	6.88247	-1.01911	0.715756
Sample_1_c16020_g1_i1	13.9485	3.44124	-2.01911	0.514156
Sample_1_c16441_g1_i1	17.4356	4.58831	-1.926	0.4635
Sample_1_c45605_g1_i1	7.84602	2.29416	-1.774	0.730532
Sample_1_c48218_g1_i1	8.7178	1.14708	-2.926	0.589756
Sample_1_c30315_g2_i1	11.3331	2.29416	-2.30451	0.549987
Sample_1_c63320_g1_i1	13.9485	3.44124	-2.01911	0.514156
Sample_1_c1478_g1_i1	29.6405	4.58831	-2.69153	0.204569
Sample_1_c57222_g1_i1	15.692	2.29416	-2.774	0.372386
Sample_1_c62835_g1_i1	5.23068	2.29416	-1.18903	0.887063
Sample_1_c14812_g1_i1	17.4356	4.58831	-1.926	0.4635
Sample_1_c57801_g1_i1	4.3589	1.14708	-1.926	0.869749
Sample_1_c56396_g1_i1	13.9485	5.73539	-1.28214	0.652391
Sample_1_c22227_g2_i1	26.1534	6.88247	-1.926	0.356048
Sample_1_c26913_g1_i6	28.7687	2.29416	-3.64847	0.124885
Sample_1_c30196_g1_i8	9.58958	2.29416	-2.0635	0.636517
Sample_1_c11151_g1_i1	28.7687	2.29416	-3.64847	0.124885
Sample_1_c10682_g1_i1	27.0252	11.4708	-1.23634	0.522927
Sample_1_c34470_g1_i1	12.2049	2.29416	-2.41143	0.510866
Sample_1_c29468_g3_i2	21.7945	8.02955	-1.44057	0.510322
Sample_1_c18403_g3_i1	15.692	1.14708	-3.774	0.285379
Sample_1_c74356_g1_i1	10.4614	2.29416	-2.18903	0.591801
Sample_1_c70797_g1_i1	18.3074	1.14708	-3.99639	0.216541
Sample_1_c2030_g1_i1	17.4356	2.29416	-2.926	0.319525
Sample_1_c19883_g1_i2	10.4614	1.14708	-3.18903	0.496865
Sample_1_c31610_g1_i1	5.23068	2.29416	-1.18903	0.887063
Sample_1_c52043_g1_i1	6.97424	2.29416	-1.60407	0.782091
Sample_1_c66180_g1_i1	13.9485	4.58831	-1.60407	0.585513
Sample_1_c46906_g1_i1	15.692	2.29416	-2.774	0.372386
Sample_1_c55280_g1_i1	25.2816	11.4708	-1.14012	0.564947
Sample_1_c27323_g1_i4	84.5626	30.9711	-1.4491	0.288455
Sample_1_c46807_g1_i1	5.23068	2.29416	-1.18903	0.887063
Sample_1_c6458_g1_i1	8.7178	1.14708	-2.926	0.589756
Sample_1_c70192_g1_i1	10.4614	2.29416	-2.18903	0.591801
Sample_1_c50862_g1_i1	10.4614	2.29416	-2.18903	0.591801
Sample_1_c2998_g1_i1	25.2816	5.73539	-2.14012	0.323838
Sample_1_c8798_g1_i1	20.9227	2.29416	-3.18903	0.239587
Sample_1_c28648_g2_i6	458.556	49.3244	-3.21673	0.00656828
Sample_1_c9306_g1_i1	47.0761	16.0591	-1.5516	0.332204
Sample_1_c5058_g2_i1	5.23068	2.29416	-1.18903	0.887063
Sample_1_c31660_g1_i1	13.9485	2.29416	-2.60407	0.436206
Sample_1_c41024_g1_i1	6.97424	2.29416	-1.60407	0.782091
Sample_1_c6143_g1_i1	15.692	2.29416	-2.774	0.372386
Sample_1_c18061_g1_i1	12.2049	4.58831	-1.41143	0.659946
Sample_1_c29607_g2_i6	54.0503	22.9416	-1.23634	0.409913
Sample_1_c7681_g1_i1	33.1276	9.17663	-1.852	0.321574
Sample_1_c30444_g2_i9	53.1786	16.0591	-1.72745	0.268271
Sample_1_c41461_g1_i1	6.10246	1.14708	-2.41143	0.754208
Sample_1_c74976_g1_i1	6.97424	2.29416	-1.60407	0.782091
Sample_1_c10590_g1_i1	10.4614	2.29416	-2.18903	0.591801
Sample_1_c38582_g1_i1	5.23068	2.29416	-1.18903	0.887063
Sample_1_c24709_g1_i1	20.9227	6.88247	-1.60407	0.480874
Sample_1_c59183_g1_i1	5.23068	2.29416	-1.18903	0.887063
Sample_1_c16792_g5_i1	12.2049	2.29416	-2.41143	0.510866
Sample_1_c41665_g1_i1	5.23068	2.29416	-1.18903	0.887063
Sample_1_c53230_g1_i1	2.61534	1.14708	-1.18903	0.977697
Sample_1_c55816_g1_i1	7.84602	2.29416	-1.774	0.730532
Sample_1_c7926_g1_i1	22.6663	6.88247	-1.71955	0.434777
Sample_1_c31102_g4_i2	292.918	138.797	-1.07753	0.334801
Sample_1_c74354_g1_i1	5.23068	2.29416	-1.18903	0.887063
Sample_1_c48498_g1_i1	6.97424	2.29416	-1.60407	0.782091
Sample_1_c12056_g1_i1	25.2816	12.6179	-1.00262	0.609864
Sample_1_c3240_g1_i1	15.692	1.14708	-3.774	0.285379
Sample_1_c18949_g1_i2	13.9485	2.29416	-2.60407	0.436206
Sample_1_c76982_g1_i1	11.3331	2.29416	-2.30451	0.549987
Sample_1_c65040_g1_i1	6.97424	2.29416	-1.60407	0.782091
Sample_1_c24049_g1_i1	10.4614	4.58831	-1.18903	0.742713
Sample_1_c14101_g1_i2	47.9479	4.58831	-3.38543	0.0686007
Sample_1_c47135_g1_i1	15.692	4.58831	-1.774	0.519994
Sample_1_c18900_g1_i2	18.3074	8.02955	-1.18903	0.615665
Sample_1_c68013_g1_i1	5.23068	2.29416	-1.18903	0.887063
Sample_1_c20998_g1_i1	64.5117	17.2062	-1.90663	0.202683
Sample_1_c51075_g1_i1	10.4614	4.58831	-1.18903	0.742713
Sample_1_c17959_g1_i1	20.0509	2.29416	-3.12763	0.257415
Sample_1_c13178_g1_i1	21.7945	3.44124	-2.66297	0.285442
Sample_1_c6307_g1_i1	20.9227	4.58831	-2.18903	0.366217
Sample_1_c66381_g1_i1	13.9485	4.58831	-1.60407	0.585513
Sample_1_c14613_g2_i1	36.6148	14.912	-1.29595	0.449762
Sample_1_c47086_g1_i1	5.23068	2.29416	-1.18903	0.887063
Sample_1_c12187_g1_i1	9.58958	2.29416	-2.0635	0.636517
Sample_1_c3494_g1_i2	13.0767	2.29416	-2.51096	0.472328
Sample_1_c37157_g1_i1	19.1792	2.29416	-3.0635	0.276215
Sample_1_c12466_g1_i1	15.692	1.14708	-3.774	0.285379
Sample_2_c34077_g1_i1	73.2295	32.1182	-1.18903	0.391291
Sample_1_c67314_g1_i1	23.5381	4.58831	-2.35896	0.3066
Sample_1_c18952_g1_i2	8.7178	2.29416	-1.926	0.682224
Sample_1_c18370_g1_i2	13.9485	6.88247	-1.01911	0.715756
Sample_1_c26578_g1_i1	19.1792	4.58831	-2.0635	0.412613
Sample_1_c29742_g5_i2	76.7166	35.5594	-1.10931	0.41728
Sample_1_c14251_g1_i2	20.0509	9.17663	-1.12763	0.613543
Sample_1_c55888_g1_i1	6.97424	2.29416	-1.60407	0.782091
Sample_1_c30934_g3_i2	20.9227	6.88247	-1.60407	0.480874
Sample_1_c35648_g1_i1	5.23068	2.29416	-1.18903	0.887063
Sample_1_c7871_g1_i1	8.7178	2.29416	-1.926	0.682224
Sample_1_c13642_g1_i1	54.0503	20.6474	-1.38834	0.359571
Sample_1_c58088_g1_i1	9.58958	4.58831	-1.0635	0.786142
Sample_1_c77339_g1_i1	5.23068	2.29416	-1.18903	0.887063
Sample_1_c3786_g1_i1	33.1276	9.17663	-1.852	0.321574
Sample_1_c9418_g1_i1	27.0252	3.44124	-2.97331	0.193419
Sample_1_c27917_g1_i3	77.5884	32.1182	-1.27245	0.355093
Sample_1_c37922_g1_i1	24.4098	2.29416	-3.41143	0.178489
Sample_1_c20081_g1_i2	30.5123	9.17663	-1.73335	0.365034
Sample_1_c49119_g1_i1	6.97424	2.29416	-1.60407	0.782091
Sample_1_c17473_g1_i1	9.58958	3.44124	-1.47854	0.714793
Sample_1_c20668_g1_i4	118.562	39.0007	-1.60407	0.21507
Sample_1_c55012_g1_i1	20.9227	2.29416	-3.18903	0.239587
Sample_1_c39494_g1_i1	15.692	2.29416	-2.774	0.372386
Sample_1_c48152_g1_i1	6.97424	1.14708	-2.60407	0.697329
Sample_1_c14669_g1_i1	12.2049	4.58831	-1.41143	0.659946
Sample_2_c28726_g3_i1	11.3331	3.44124	-1.71955	0.630035
Sample_1_c4495_g1_i1	12.2049	2.29416	-2.41143	0.510866
Sample_1_c47091_g1_i1	8.7178	2.29416	-1.926	0.682224
Sample_1_c75070_g1_i1	10.4614	2.29416	-2.18903	0.591801
Sample_2_c13101_g1_i1	55.7939	13.7649	-2.01911	0.199178
Sample_1_c16917_g1_i1	24.4098	9.17663	-1.41143	0.49254
Sample_1_c16565_g1_i1	51.435	2.29416	-4.48671	0.0256353
Sample_1_c73463_g1_i1	10.4614	3.44124	-1.60407	0.671696
Sample_1_c55306_g1_i1	19.1792	4.58831	-2.0635	0.412613
Sample_1_c78371_g1_i1	6.97424	2.29416	-1.60407	0.782091
Sample_1_c13475_g1_i1	45.3325	9.17663	-2.30451	0.181236
Sample_1_c16160_g1_i1	528.299	22.9416	-4.52532	0.000319258
Sample_1_c54530_g1_i1	5.23068	2.29416	-1.18903	0.887063
Sample_1_c19624_g1_i1	102.87	39.0007	-1.39925	0.28606
Sample_1_c12295_g1_i1	22.6663	9.17663	-1.30451	0.537543
Sample_1_c16489_g1_i1	7.84602	2.29416	-1.774	0.730532
Sample_1_c23787_g1_i2	67.9988	27.5299	-1.30451	0.358159
Sample_1_c6416_g1_i1	10.4614	4.58831	-1.18903	0.742713
Sample_1_c73244_g1_i1	6.97424	2.29416	-1.60407	0.782091
Sample_1_c55921_g1_i1	5.23068	2.29416	-1.18903	0.887063
Sample_1_c16053_g1_i1	31.3841	4.58831	-2.774	0.18325
Sample_1_c30499_g1_i6	7.84602	2.29416	-1.774	0.730532
Sample_1_c63144_g1_i1	7.84602	2.29416	-1.774	0.730532
Sample_1_c6586_g1_i1	33.1276	16.0591	-1.04464	0.55104
Sample_1_c44381_g1_i1	9.58958	2.29416	-2.0635	0.636517
Sample_1_c735_g1_i2	23.5381	11.4708	-1.03703	0.610553
Sample_1_c14397_g1_i1	18.3074	5.73539	-1.67446	0.500194
Sample_1_c48567_g1_i1	12.2049	2.29416	-2.41143	0.510866
Sample_1_c28282_g1_i6	19.1792	9.17663	-1.0635	0.641185
Sample_1_c32518_g1_i1	11.3331	3.44124	-1.71955	0.630035
Sample_1_c55580_g1_i1	10.4614	2.29416	-2.18903	0.591801
Sample_1_c16204_g1_i1	19.1792	6.88247	-1.47854	0.531723
Sample_1_c18294_g2_i1	27.897	11.4708	-1.28214	0.503147
Sample_1_c72189_g1_i1	10.4614	2.29416	-2.18903	0.591801
Sample_1_c19044_g1_i2	28.7687	6.88247	-2.0635	0.307771
Sample_1_c19631_g1_i2	54.9221	9.17663	-2.58135	0.118481
Sample_1_c60303_g1_i1	15.692	2.29416	-2.774	0.372386
Sample_1_c5681_g1_i1	23.5381	6.88247	-1.774	0.413438
Sample_1_c30552_g2_i4	57.5375	6.88247	-3.0635	0.0708805
Sample_1_c31235_g1_i6	8.7178	1.14708	-2.926	0.589756
Sample_1_c16036_g1_i1	43.589	18.3533	-1.24793	0.436971
Sample_1_c64512_g1_i1	6.97424	2.29416	-1.60407	0.782091
Sample_1_c39613_g1_i1	10.4614	2.29416	-2.18903	0.591801
Sample_1_c12708_g1_i1	41.8454	4.58831	-3.18903	0.0972754
Sample_1_c28520_g2_i3	109.844	11.4708	-3.25942	0.0253775
Sample_1_c54631_g1_i1	10.4614	2.29416	-2.18903	0.591801
Sample_1_c33435_g1_i1	18.3074	4.58831	-1.99639	0.437574
Sample_1_c2716_g1_i1	19.1792	2.29416	-3.0635	0.276215
Sample_1_c36543_g1_i1	24.4098	2.29416	-3.41143	0.178489
Sample_1_c62528_g1_i1	5.23068	2.29416	-1.18903	0.887063
Sample_1_c30863_g3_i2	182.202	19.5003	-3.22397	0.0152312
Sample_1_c11732_g1_i2	22.6663	4.58831	-2.30451	0.32524
Sample_2_c24914_g1_i2	64.5117	25.2357	-1.35409	0.347744
Sample_1_c29234_g1_i5	17.4356	2.29416	-2.926	0.319525
Sample_1_c58703_g1_i1	8.7178	2.29416	-1.926	0.682224
Sample_1_c8946_g1_i1	20.0509	4.58831	-2.12763	0.388784
Sample_1_c18267_g1_i1	67.9988	20.6474	-1.71955	0.238102
Sample_1_c56602_g1_i1	9.58958	2.29416	-2.0635	0.636517
Sample_1_c28263_g1_i5	13.0767	1.14708	-3.51096	0.380061
Sample_1_c34633_g1_i1	8.7178	2.29416	-1.926	0.682224
Sample_1_c7231_g1_i1	5.23068	2.29416	-1.18903	0.887063
Sample_1_c16341_g1_i2	30.5123	11.4708	-1.41143	0.448287
Sample_1_c74031_g1_i1	8.7178	2.29416	-1.926	0.682224
Sample_1_c12300_g1_i1	17.4356	2.29416	-2.926	0.319525
Sample_1_c22702_g1_i1	20.9227	4.58831	-2.18903	0.366217
Sample_1_c26751_g1_i1	48.8197	10.3237	-2.2415	0.179793
Sample_1_c5218_g1_i2	14.8203	2.29416	-2.69153	0.402882
Sample_1_c27380_g3_i2	40.1019	13.7649	-1.54267	0.361305
Sample_1_c64118_g1_i1	8.7178	2.29416	-1.926	0.682224
Sample_1_c23409_g2_i4	19.1792	4.58831	-2.0635	0.412613
Sample_1_c63458_g1_i1	6.97424	2.29416	-1.60407	0.782091
Sample_1_c29503_g1_i1	22.6663	4.58831	-2.30451	0.32524
Sample_1_c11359_g1_i1	20.9227	2.29416	-3.18903	0.239587
Sample_1_c6340_g1_i1	10.4614	2.29416	-2.18903	0.591801
Sample_1_c39394_g1_i1	8.7178	2.29416	-1.926	0.682224
Sample_1_c25050_g3_i2	473.376	25.2357	-4.22945	0.000706405
Sample_2_c28305_g1_i1	89.7933	43.589	-1.04264	0.430018
Sample_1_c46109_g1_i1	6.10246	2.29416	-1.41143	0.834119
Sample_1_c15183_g1_i1	85.4344	4.58831	-4.21878	0.011293
Sample_1_c55250_g1_i1	5.23068	2.29416	-1.18903	0.887063
Sample_1_c27881_g2_i6	13.9485	3.44124	-2.01911	0.514156
Sample_1_c12674_g2_i1	13.9485	4.58831	-1.60407	0.585513
Sample_1_c62190_g1_i1	8.7178	1.14708	-2.926	0.589756
Sample_1_c10594_g1_i1	8.7178	2.29416	-1.926	0.682224
Sample_1_c55360_g1_i1	8.7178	2.29416	-1.926	0.682224
Sample_1_c31165_g5_i1	256.303	68.8247	-1.89685	0.106056
Sample_1_c26182_g1_i1	5.23068	2.29416	-1.18903	0.887063
Sample_1_c27522_g1_i1	21.7945	5.73539	-1.926	0.402261
Sample_1_c14665_g1_i1	23.5381	4.58831	-2.35896	0.3066
Sample_1_c51143_g1_i1	6.97424	2.29416	-1.60407	0.782091
Sample_1_c37290_g1_i1	12.2049	4.58831	-1.41143	0.659946
Sample_1_c24_g1_i1	12.2049	4.58831	-1.41143	0.659946
Sample_1_c10276_g1_i1	19.1792	6.88247	-1.47854	0.531723
Sample_1_c17699_g1_i2	113.331	2.29416	-5.62644	0.00133469
Sample_1_c73998_g1_i1	21.7945	9.17663	-1.24793	0.561731
Sample_1_c6882_g1_i1	8.7178	2.29416	-1.926	0.682224
Sample_1_c39338_g1_i1	8.7178	2.29416	-1.926	0.682224
Sample_1_c29018_g1_i2	20.9227	9.17663	-1.18903	0.587061
Sample_1_c8045_g1_i1	15.692	2.29416	-2.774	0.372386
Sample_1_c38964_g1_i1	12.2049	2.29416	-2.41143	0.510866
Sample_1_c2700_g1_i1	25.2816	6.88247	-1.87709	0.374096
Sample_1_c39785_g1_i1	5.23068	2.29416	-1.18903	0.887063
Sample_1_c32267_g1_i1	5.23068	2.29416	-1.18903	0.887063
Sample_1_c77197_g1_i1	10.4614	2.29416	-2.18903	0.591801
Sample_1_c48383_g1_i1	5.23068	2.29416	-1.18903	0.887063
Sample_2_c20354_g1_i3	25.2816	4.58831	-2.46205	0.272504
Sample_1_c57645_g1_i1	6.10246	1.14708	-2.41143	0.754208
Sample_1_c32992_g1_i1	8.7178	2.29416	-1.926	0.682224
Sample_1_c71555_g1_i1	17.4356	4.58831	-1.926	0.4635
Sample_1_c23481_g1_i1	64.5117	25.2357	-1.35409	0.347744
Sample_1_c69844_g1_i1	8.7178	2.29416	-1.926	0.682224
Sample_1_c64326_g1_i1	12.2049	4.58831	-1.41143	0.659946
Sample_1_c26672_g3_i2	37.4865	6.88247	-2.44537	0.192257
Sample_1_c66211_g1_i1	18.3074	4.58831	-1.99639	0.437574
Sample_1_c22249_g1_i2	38.3583	2.29416	-4.0635	0.0613124
Sample_2_c27067_g1_i3	101.998	20.6474	-2.30451	0.0964799
Sample_1_c11880_g1_i1	67.127	21.7945	-1.62293	0.26395
Sample_1_c48869_g1_i1	6.97424	2.29416	-1.60407	0.782091
Sample_1_c30579_g2_i8	15.692	4.58831	-1.774	0.519994
Sample_1_c77250_g1_i1	6.10246	2.29416	-1.41143	0.834119
Sample_1_c26425_g1_i4	9.58958	4.58831	-1.0635	0.786142
Sample_1_c39493_g1_i1	5.23068	2.29416	-1.18903	0.887063
Sample_1_c23262_g1_i4	34.8712	10.3237	-1.75607	0.333133
Sample_1_c26561_g1_i3	33.9994	3.44124	-3.30451	0.119102
Sample_1_c17876_g1_i1	97.6393	48.1773	-1.01911	0.432941
Sample_1_c14894_g1_i2	22.6663	9.17663	-1.30451	0.537543
Sample_1_c15218_g1_i1	17.4356	4.58831	-1.926	0.4635
Sample_1_c14027_g1_i2	67.127	27.5299	-1.2859	0.366
Sample_1_c28679_g1_i2	229.278	2.29416	-6.64299	5.24864e-05
Sample_1_c31142_g3_i1	59.281	20.6474	-1.52161	0.307185
Sample_1_c55334_g1_i1	8.7178	2.29416	-1.926	0.682224
Sample_1_c25277_g1_i2	18.3074	4.58831	-1.99639	0.437574
Sample_1_c72117_g1_i1	8.7178	2.29416	-1.926	0.682224
Sample_1_c62398_g1_i1	15.692	1.14708	-3.774	0.285379
Sample_1_c14845_g1_i1	25.2816	6.88247	-1.87709	0.374096
Sample_1_c75654_g1_i1	7.84602	2.29416	-1.774	0.730532
Sample_1_c6185_g1_i1	6.97424	2.29416	-1.60407	0.782091
Sample_2_c33879_g1_i1	26.1534	9.17663	-1.51096	0.45175
Sample_1_c24032_g1_i1	22.6663	9.17663	-1.30451	0.537543
Sample_1_c24639_g1_i2	20.9227	1.14708	-4.18903	0.168392
Sample_1_c8462_g1_i1	40.1019	9.17663	-2.12763	0.230782
Sample_1_c38748_g1_i1	13.9485	6.88247	-1.01911	0.715756
Sample_1_c68801_g1_i1	11.3331	2.29416	-2.30451	0.549987
Sample_1_c62514_g1_i1	13.9485	4.58831	-1.60407	0.585513
Sample_1_c37508_g1_i1	8.7178	2.29416	-1.926	0.682224
Sample_1_c49713_g1_i1	6.10246	2.29416	-1.41143	0.834119
Sample_2_c41856_g1_i1	6.97424	2.29416	-1.60407	0.782091
Sample_1_c14973_g1_i2	33.1276	9.17663	-1.852	0.321574
Sample_1_c9193_g1_i1	10.4614	2.29416	-2.18903	0.591801
Sample_1_c55498_g1_i1	10.4614	2.29416	-2.18903	0.591801
Sample_1_c12161_g1_i1	30.5123	8.02955	-1.926	0.322592
Sample_1_c21389_g2_i1	88.9215	2.29416	-5.2765	0.00354452
Sample_1_c63862_g1_i1	9.58958	2.29416	-2.0635	0.636517
Sample_1_c8360_g1_i1	8.7178	2.29416	-1.926	0.682224
Sample_1_c36082_g1_i1	20.0509	8.02955	-1.32028	0.560637
Sample_1_c27399_g1_i1	53.1786	4.58831	-3.53481	0.0515066
Sample_1_c25322_g1_i2	36.6148	11.4708	-1.67446	0.343477
Sample_1_c49463_g1_i1	13.9485	2.29416	-2.60407	0.436206
Sample_1_c13190_g1_i1	38.3583	13.7649	-1.47854	0.38694
Sample_1_c1525_g1_i1	12.2049	2.29416	-2.41143	0.510866
Sample_1_c12066_g1_i1	28.7687	1.14708	-4.64847	0.0800545
Sample_1_c9944_g1_i1	57.5375	21.7945	-1.40054	0.347274
Sample_1_c22112_g1_i1	88.0498	12.6179	-2.80285	0.0581514
Sample_1_c1171_g1_i1	19.1792	2.29416	-3.0635	0.276215
Sample_2_c1736_g1_i1	237.996	20.6474	-3.5269	0.00661759
Sample_1_c16837_g1_i1	6.97424	2.29416	-1.60407	0.782091
Sample_1_c41798_g1_i1	13.0767	4.58831	-1.51096	0.621564
Sample_1_c72763_g1_i1	20.9227	2.29416	-3.18903	0.239587
Sample_1_c10255_g1_i1	10.4614	2.29416	-2.18903	0.591801
Sample_1_c9680_g1_i1	27.897	1.14708	-4.60407	0.0867573
Sample_1_c7075_g1_i1	17.4356	6.88247	-1.34104	0.588088
Sample_1_c17656_g1_i3	67.127	20.6474	-1.70093	0.244138
Sample_1_c23225_g1_i1	79.332	2.29416	-5.11187	0.00550701
Sample_2_c37659_g1_i1	57.5375	11.4708	-2.32654	0.144961
Sample_2_c48195_g1_i1	10.4614	4.58831	-1.18903	0.742713
Sample_1_c12371_g1_i1	35.743	4.58831	-2.96162	0.140107
Sample_1_c55237_g1_i1	17.4356	6.88247	-1.34104	0.588088
Sample_1_c39087_g1_i1	29.6405	1.14708	-4.69153	0.0739432
Sample_1_c14493_g1_i1	31.3841	2.29416	-3.774	0.101775
Sample_1_c14714_g1_i2	8.7178	2.29416	-1.926	0.682224
Sample_1_c11573_g1_i1	19.1792	8.02955	-1.25615	0.587538
Sample_1_c50426_g1_i1	13.9485	5.73539	-1.28214	0.652391
Sample_1_c12826_g1_i3	20.0509	6.88247	-1.54267	0.505646
Sample_1_c6429_g1_i1	15.692	2.29416	-2.774	0.372386
Sample_1_c10408_g1_i2	12.2049	2.29416	-2.41143	0.510866
Sample_1_c1189_g1_i1	16.5638	6.88247	-1.26704	0.61818
Sample_1_c45990_g1_i1	8.7178	2.29416	-1.926	0.682224
Sample_1_c54285_g1_i1	8.7178	2.29416	-1.926	0.682224
Sample_1_c76739_g1_i1	8.7178	2.29416	-1.926	0.682224
Sample_1_c22905_g1_i1	9.58958	1.14708	-3.0635	0.540894
Sample_1_c59238_g1_i1	10.4614	2.29416	-2.18903	0.591801
Sample_1_c19294_g1_i1	81.9473	21.7945	-1.91073	0.176501
Sample_1_c28908_g1_i1	26.1534	5.73539	-2.18903	0.306934
Sample_1_c49737_g1_i1	5.23068	2.29416	-1.18903	0.887063
Sample_1_c48183_g1_i1	8.7178	1.14708	-2.926	0.589756
Sample_1_c66564_g1_i1	9.58958	4.58831	-1.0635	0.786142
Sample_1_c75060_g1_i1	6.97424	2.29416	-1.60407	0.782091
Sample_1_c15851_g1_i1	13.9485	4.58831	-1.60407	0.585513
Sample_1_c30781_g1_i4	8.7178	2.29416	-1.926	0.682224
Sample_1_c79_g2_i1	11.3331	4.58831	-1.30451	0.700323
Sample_1_c12240_g1_i1	29.6405	4.58831	-2.69153	0.204569
Sample_1_c2142_g1_i1	27.897	2.29416	-3.60407	0.133988
Sample_1_c14958_g1_i1	42.7172	9.17663	-2.21878	0.204346
Sample_1_c75916_g1_i1	10.4614	2.29416	-2.18903	0.591801
Sample_1_c58690_g1_i1	13.9485	4.58831	-1.60407	0.585513
Sample_1_c45996_g1_i1	14.8203	2.29416	-2.69153	0.402882
Sample_1_c31376_g1_i1	13.9485	4.58831	-1.60407	0.585513
Sample_1_c13374_g1_i1	30.5123	2.29416	-3.73335	0.108823
Sample_1_c71144_g1_i1	10.4614	2.29416	-2.18903	0.591801
Sample_1_c67840_g1_i1	12.2049	4.58831	-1.41143	0.659946
Sample_1_c38244_g1_i1	10.4614	2.29416	-2.18903	0.591801
Sample_1_c40759_g1_i1	10.4614	4.58831	-1.18903	0.742713
Sample_1_c68789_g1_i1	6.97424	2.29416	-1.60407	0.782091
Sample_1_c62660_g1_i1	13.9485	6.88247	-1.01911	0.715756
Sample_1_c31019_g1_i3	20.0509	2.29416	-3.12763	0.257415
Sample_1_c56812_g1_i1	6.97424	2.29416	-1.60407	0.782091
Sample_1_c2993_g1_i1	15.692	4.58831	-1.774	0.519994
Sample_1_c14254_g1_i2	14.8203	2.29416	-2.69153	0.402882
Sample_1_c43004_g1_i1	37.4865	4.58831	-3.03034	0.126043
Sample_1_c26965_g9_i1	25.2816	10.3237	-1.29213	0.518863
Sample_1_c30913_g1_i1	29.6405	5.73539	-2.36961	0.249044
Sample_1_c855_g1_i1	17.4356	5.73539	-1.60407	0.527915
Sample_1_c68599_g1_i1	6.97424	2.29416	-1.60407	0.782091
Sample_1_c66316_g1_i1	34.8712	4.58831	-2.926	0.147767
Sample_1_c47861_g1_i1	10.4614	2.29416	-2.18903	0.591801
Sample_2_c16517_g1_i1	34.8712	13.7649	-1.34104	0.444306
Sample_1_c21520_g1_i1	36.6148	4.58831	-2.99639	0.132869
Sample_1_c49695_g1_i1	12.2049	2.29416	-2.41143	0.510866
Sample_1_c29026_g1_i1	16.5638	6.88247	-1.26704	0.61818
Sample_1_c61647_g1_i1	5.23068	2.29416	-1.18903	0.887063
Sample_1_c10346_g1_i1	17.4356	2.29416	-2.926	0.319525
Sample_1_c51744_g1_i1	5.23068	2.29416	-1.18903	0.887063
Sample_1_c55300_g1_i1	8.7178	2.29416	-1.926	0.682224
Sample_1_c4376_g1_i1	27.897	4.58831	-2.60407	0.228962
Sample_1_c75860_g1_i1	6.97424	2.29416	-1.60407	0.782091
Sample_1_c18877_g1_i1	80.2037	39.0007	-1.04017	0.441208
Sample_1_c13112_g1_i1	8.7178	2.29416	-1.926	0.682224
Sample_2_c25456_g2_i1	197.894	95.2075	-1.05558	0.365188
Sample_1_c66665_g1_i1	9.58958	2.29416	-2.0635	0.636517
Sample_1_c6768_g1_i2	20.9227	2.29416	-3.18903	0.239587
Sample_1_c64204_g1_i1	6.97424	2.29416	-1.60407	0.782091
Sample_1_c28005_g1_i1	14.8203	4.58831	-1.69153	0.551707
Sample_1_c10309_g1_i1	17.4356	5.73539	-1.60407	0.527915
Sample_1_c30809_g1_i3	19.1792	9.17663	-1.0635	0.641185
Sample_1_c63479_g1_i1	6.97424	2.29416	-1.60407	0.782091
Sample_1_c30315_g1_i4	73.2295	18.3533	-1.99639	0.171157
Sample_1_c17753_g1_i1	74.9731	4.58831	-4.03034	0.0176579
Sample_1_c62678_g1_i1	33.1276	4.58831	-2.852	0.164456
Sample_1_c31279_g1_i1	24.4098	9.17663	-1.41143	0.49254
Sample_1_c58685_g1_i1	6.97424	2.29416	-1.60407	0.782091
Sample_1_c1759_g1_i2	23.5381	4.58831	-2.35896	0.3066
Sample_1_c18170_g1_i1	8.7178	2.29416	-1.926	0.682224
Sample_1_c37607_g1_i1	7.84602	2.29416	-1.774	0.730532
Sample_1_c73734_g1_i1	13.9485	4.58831	-1.60407	0.585513
Sample_1_c71302_g1_i1	13.9485	2.29416	-2.60407	0.436206
Sample_1_c2904_g1_i1	19.1792	6.88247	-1.47854	0.531723
Sample_1_c29221_g1_i1	13.0767	2.29416	-2.51096	0.472328
Sample_1_c31190_g2_i1	31.3841	8.02955	-1.96664	0.308496
Sample_1_c28908_g1_i3	40.1019	2.29416	-4.12763	0.0542559
Sample_1_c152_g1_i1	17.4356	4.58831	-1.926	0.4635
Sample_1_c26613_g1_i2	166.51	12.6179	-3.72207	0.00757847
Sample_1_c17385_g1_i1	26.1534	3.44124	-2.926	0.206225
Sample_2_c8198_g1_i2	5.23068	2.29416	-1.18903	0.887063
Sample_1_c14762_g1_i1	24.4098	4.58831	-2.41143	0.289026
Sample_1_c18885_g1_i1	13.0767	2.29416	-2.51096	0.472328
Sample_1_c48378_g1_i1	5.23068	2.29416	-1.18903	0.887063
Sample_1_c26751_g1_i9	17.4356	3.44124	-2.34104	0.394075
Sample_1_c50256_g1_i1	10.4614	4.58831	-1.18903	0.742713
Sample_2_c26994_g2_i1	154.305	76.8543	-1.00559	0.403658
Sample_1_c67261_g1_i1	10.4614	4.58831	-1.18903	0.742713
Sample_1_c47418_g1_i1	13.9485	3.44124	-2.01911	0.514156
Sample_1_c72938_g1_i1	6.97424	2.29416	-1.60407	0.782091
Sample_1_c30934_g4_i1	314.713	95.2075	-1.72489	0.129908
Sample_1_c27219_g1_i1	40.9737	13.7649	-1.5737	0.349186
Sample_1_c59599_g1_i1	6.10246	2.29416	-1.41143	0.834119
Sample_1_c78351_g1_i1	6.97424	2.29416	-1.60407	0.782091
Sample_1_c29540_g1_i3	40.9737	19.5003	-1.0712	0.5087
Sample_1_c18395_g2_i1	7.84602	2.29416	-1.774	0.730532
Sample_1_c30927_g1_i4	47.9479	22.9416	-1.0635	0.489388
Sample_1_c14988_g1_i1	8.7178	2.29416	-1.926	0.682224
Sample_1_c47607_g1_i1	8.7178	2.29416	-1.926	0.682224
Sample_1_c4766_g1_i2	3.48712	1.14708	-1.60407	0.926395
Sample_1_c62555_g1_i1	36.6148	10.3237	-1.82646	0.307766
Sample_1_c21139_g1_i1	226.663	45.8831	-2.30451	0.0583165
Sample_1_c2748_g1_i1	32.2559	4.58831	-2.81352	0.173566
Sample_1_c2009_g1_i2	22.6663	5.73539	-1.98258	0.380993
Sample_1_c28040_g3_i1	27.0252	4.58831	-2.55827	0.242507
Sample_1_c30182_g2_i1	164.766	50.4715	-1.70688	0.166543
Sample_1_c48960_g1_i1	6.97424	2.29416	-1.60407	0.782091
Sample_1_c31779_g1_i1	11.3331	2.29416	-2.30451	0.549987
Sample_1_c46445_g1_i1	5.23068	2.29416	-1.18903	0.887063
Sample_1_c6369_g2_i1	19.1792	2.29416	-3.0635	0.276215
Sample_2_c19678_g1_i2	599.784	84.8838	-2.82088	0.0129277
Sample_1_c65732_g1_i1	6.97424	2.29416	-1.60407	0.782091
Sample_1_c19886_g1_i1	51.435	6.88247	-2.90175	0.0947065
Sample_1_c74416_g1_i1	12.2049	2.29416	-2.41143	0.510866
Sample_1_c69017_g1_i1	6.97424	2.29416	-1.60407	0.782091
Sample_1_c56154_g1_i1	5.23068	2.29416	-1.18903	0.887063
Sample_1_c28514_g1_i1	10.4614	4.58831	-1.18903	0.742713
Sample_1_c60159_g1_i1	13.9485	2.29416	-2.60407	0.436206
Sample_1_c29233_g1_i2	12.2049	2.29416	-2.41143	0.510866
Sample_1_c18091_g1_i1	19.1792	4.58831	-2.0635	0.412613
Sample_1_c2780_g1_i1	38.3583	16.0591	-1.25615	0.454705
Sample_2_c3009_g1_i2	76.7166	24.0887	-1.67119	0.236733
Sample_1_c3707_g1_i1	8.7178	3.44124	-1.34104	0.760467
Sample_1_c14267_g1_i1	22.6663	4.58831	-2.30451	0.32524
Sample_1_c53799_g1_i1	20.9227	4.58831	-2.18903	0.366217
Sample_1_c60866_g1_i1	12.2049	2.29416	-2.41143	0.510866
Sample_1_c16793_g1_i1	40.1019	13.7649	-1.54267	0.361305
Sample_1_c23409_g2_i2	39.2301	16.0591	-1.28857	0.44048
Sample_1_c15525_g1_i2	25.2816	9.17663	-1.46205	0.471651
Sample_1_c24441_g1_i2	420.198	78.0013	-2.4295	0.0339727
Sample_1_c15988_g1_i1	10.4614	4.58831	-1.18903	0.742713
Sample_1_c37737_g1_i1	7.84602	2.29416	-1.774	0.730532
Sample_1_c64714_g1_i1	5.23068	2.29416	-1.18903	0.887063
Sample_1_c9942_g1_i1	20.9227	9.17663	-1.18903	0.587061
Sample_1_c6778_g1_i1	6.97424	2.29416	-1.60407	0.782091
Sample_1_c26720_g2_i3	11.3331	4.58831	-1.30451	0.700323
Sample_1_c31095_g1_i3	22.6663	2.29416	-3.30451	0.206753
Sample_1_c12630_g1_i2	12.2049	4.58831	-1.41143	0.659946
Sample_1_c26122_g2_i1	12.2049	2.29416	-2.41143	0.510866
Sample_1_c20056_g1_i3	47.0761	20.6474	-1.18903	0.44575
Sample_1_c67464_g1_i1	12.2049	2.29416	-2.41143	0.510866
Sample_1_c75972_g1_i1	20.9227	2.29416	-3.18903	0.239587
Sample_1_c65472_g1_i1	13.9485	6.88247	-1.01911	0.715756
Sample_1_c4843_g1_i1	80.2037	2.29416	-5.12763	0.00528219
Sample_1_c1532_g1_i1	15.692	5.73539	-1.45207	0.586656
Sample_1_c63488_g1_i1	5.23068	2.29416	-1.18903	0.887063
Sample_1_c2820_g1_i2	12.2049	4.58831	-1.41143	0.659946
Sample_1_c15250_g1_i1	27.0252	8.02955	-1.75091	0.386311
Sample_1_c14842_g1_i2	45.3325	6.88247	-2.71955	0.128113
Sample_1_c572_g1_i1	17.4356	4.58831	-1.926	0.4635
Sample_1_c49757_g1_i1	13.9485	4.58831	-1.60407	0.585513
Sample_1_c60756_g1_i1	5.23068	2.29416	-1.18903	0.887063
Sample_1_c53788_g1_i1	9.58958	2.29416	-2.0635	0.636517
Sample_1_c27879_g2_i3	19.1792	6.88247	-1.47854	0.531723
Sample_1_c31175_g1_i2	20.9227	9.17663	-1.18903	0.587061
Sample_1_c30192_g1_i1	10.4614	2.29416	-2.18903	0.591801
Sample_1_c28408_g1_i4	9.58958	3.44124	-1.47854	0.714793
Sample_1_c47994_g1_i1	5.23068	1.14708	-2.18903	0.812772
Sample_1_c30272_g1_i17	210.971	16.0591	-3.71558	0.00551999
Sample_1_c11876_g1_i1	26.1534	9.17663	-1.51096	0.45175
Sample_1_c16485_g1_i1	24.4098	2.29416	-3.41143	0.178489
Sample_1_c69361_g1_i1	9.58958	4.58831	-1.0635	0.786142
Sample_1_c53834_g1_i1	9.58958	2.29416	-2.0635	0.636517
Sample_1_c9192_g1_i3	7.84602	2.29416	-1.774	0.730532
Sample_2_c22535_g1_i3	5.23068	2.29416	-1.18903	0.887063
Sample_1_c74650_g1_i1	15.692	5.73539	-1.45207	0.586656
Sample_1_c22695_g1_i1	74.9731	17.2062	-2.12345	0.14679
Sample_1_c63382_g1_i1	5.23068	2.29416	-1.18903	0.887063
Sample_1_c30367_g2_i1	13.9485	4.58831	-1.60407	0.585513
Sample_1_c6349_g1_i1	10.4614	2.29416	-2.18903	0.591801
Sample_1_c65748_g1_i1	8.7178	2.29416	-1.926	0.682224
Sample_1_c76834_g1_i1	8.7178	3.44124	-1.34104	0.760467
Sample_1_c68284_g1_i1	6.97424	2.29416	-1.60407	0.782091
Sample_1_c5712_g1_i1	58.4092	11.4708	-2.34823	0.140124
Sample_1_c1766_g2_i1	15.692	4.58831	-1.774	0.519994
Sample_1_c78690_g1_i1	7.84602	2.29416	-1.774	0.730532
Sample_2_c39498_g1_i1	35.743	12.6179	-1.50219	0.393037
Sample_1_c8778_g1_i1	5.23068	2.29416	-1.18903	0.887063
Sample_1_c32206_g1_i1	6.97424	2.29416	-1.60407	0.782091
Sample_1_c62253_g1_i1	10.4614	2.29416	-2.18903	0.591801
Sample_1_c1577_g1_i1	10.4614	1.14708	-3.18903	0.496865
Sample_1_c24025_g2_i1	17.4356	6.88247	-1.34104	0.588088
Sample_1_c3158_g1_i1	24.4098	1.14708	-4.41143	0.120485
Sample_1_c13348_g1_i1	75.8448	18.3533	-2.04701	0.158537
Sample_1_c73061_g1_i1	19.1792	9.17663	-1.0635	0.641185
Sample_1_c12157_g1_i1	17.4356	2.29416	-2.926	0.319525
Sample_1_c8707_g1_i1	16.5638	2.29416	-2.852	0.344728
Sample_1_c47095_g1_i1	15.692	6.88247	-1.18903	0.649413
Sample_1_c22947_g1_i1	163.895	68.8247	-1.25177	0.29952
Sample_1_c5079_g1_i1	8.7178	2.29416	-1.926	0.682224
Sample_1_c30861_g1_i2	13.0767	1.14708	-3.51096	0.380061
Sample_1_c29839_g4_i1	31.3841	3.44124	-3.18903	0.142018
Sample_1_c5358_g1_i1	31.3841	4.58831	-2.774	0.18325
Sample_1_c74953_g1_i1	5.23068	2.29416	-1.18903	0.887063
Sample_1_c29570_g2_i1	83.6909	40.1478	-1.05975	0.429143
Sample_1_c11119_g1_i1	21.7945	10.3237	-1.078	0.611638
Sample_1_c27575_g1_i2	19.1792	2.29416	-3.0635	0.276215
Sample_1_c17298_g1_i2	15.692	2.29416	-2.774	0.372386
Sample_1_c13537_g1_i1	43.589	13.7649	-1.66297	0.315422
Sample_1_c70093_g1_i1	6.10246	2.29416	-1.41143	0.834119
Sample_1_c56429_g1_i1	17.4356	2.29416	-2.926	0.319525
Sample_1_c19376_g1_i1	125.536	11.4708	-3.45207	0.0164963
Sample_1_c21197_g1_i1	141.228	16.0591	-3.13657	0.0229303
Sample_1_c12599_g1_i2	19.1792	8.02955	-1.25615	0.587538
Sample_1_c63529_g1_i1	15.692	2.29416	-2.774	0.372386
Sample_1_c14631_g1_i1	20.0509	2.29416	-3.12763	0.257415
Sample_1_c7704_g1_i1	6.97424	2.29416	-1.60407	0.782091
Sample_2_c36155_g1_i1	19.1792	4.58831	-2.0635	0.412613
Sample_1_c22409_g1_i1	954.599	2.29416	-8.70079	2.47878e-08
Sample_1_c26060_g1_i1	17.4356	5.73539	-1.60407	0.527915
Sample_1_c5008_g1_i1	33.1276	11.4708	-1.53007	0.399691
Sample_1_c16479_g2_i1	36.6148	4.58831	-2.99639	0.132869
Sample_1_c38572_g1_i1	6.97424	2.29416	-1.60407	0.782091
Sample_1_c26751_g1_i5	22.6663	8.02955	-1.49716	0.486895
Sample_1_c73042_g1_i1	15.692	6.88247	-1.18903	0.649413
Sample_1_c15549_g1_i2	25.2816	9.17663	-1.46205	0.471651
Sample_1_c17592_g1_i1	78.4602	20.6474	-1.926	0.177659
Sample_1_c7324_g1_i1	66.2553	2.29416	-4.852	0.0107614
Sample_1_c67536_g1_i1	5.23068	1.14708	-2.18903	0.812772
Sample_1_c15196_g1_i1	114.203	18.3533	-2.63749	0.0571568
Sample_1_c14566_g1_i2	9.58958	1.14708	-3.0635	0.540894
Sample_1_c17115_g1_i2	73.2295	20.6474	-1.82646	0.205314
Sample_1_c39673_g1_i1	8.7178	2.29416	-1.926	0.682224
Sample_1_c7814_g1_i1	12.2049	2.29416	-2.41143	0.510866
Sample_1_c29259_g2_i4	14.8203	6.88247	-1.10657	0.681799
Sample_1_c29531_g1_i1	12.2049	2.29416	-2.41143	0.510866
Sample_1_c17551_g1_i3	27.897	13.7649	-1.01911	0.587944
Sample_1_c66818_g1_i1	10.4614	2.29416	-2.18903	0.591801
Sample_1_c24531_g1_i3	17.4356	4.58831	-1.926	0.4635
Sample_1_c12725_g1_i2	42.7172	2.29416	-4.21878	0.0453213
Sample_1_c15402_g1_i1	54.9221	9.17663	-2.58135	0.118481
Sample_1_c668_g1_i1	8.7178	2.29416	-1.926	0.682224
Sample_1_c12358_g1_i2	13.0767	4.58831	-1.51096	0.621564
Sample_1_c63056_g1_i1	5.23068	2.29416	-1.18903	0.887063
Sample_1_c51417_g1_i1	17.4356	6.88247	-1.34104	0.588088
Sample_1_c4494_g1_i1	17.4356	2.29416	-2.926	0.319525
Sample_1_c26363_g1_i1	21.7945	6.88247	-1.66297	0.457252
Sample_1_c6543_g1_i1	15.692	6.88247	-1.18903	0.649413
Sample_1_c16113_g1_i1	6.97424	2.29416	-1.60407	0.782091
Sample_1_c57848_g1_i1	16.5638	6.88247	-1.26704	0.61818
Sample_1_c25866_g2_i1	6.10246	2.29416	-1.41143	0.834119
Sample_1_c25485_g1_i4	10.4614	4.58831	-1.18903	0.742713
Sample_1_c68146_g1_i1	8.7178	2.29416	-1.926	0.682224
Sample_1_c9684_g1_i2	15.692	6.88247	-1.18903	0.649413
Sample_1_c34026_g1_i1	5.23068	2.29416	-1.18903	0.887063
Sample_1_c29742_g4_i2	555.324	2.29416	-7.91922	4.80567e-07
Sample_1_c46239_g1_i1	13.9485	4.58831	-1.60407	0.585513
Sample_2_c19750_g1_i2	38.3583	4.58831	-3.0635	0.119604
Sample_1_c55978_g1_i1	20.9227	4.58831	-2.18903	0.366217
Sample_1_c37000_g1_i1	18.3074	5.73539	-1.67446	0.500194
Sample_1_c67012_g1_i1	8.7178	2.29416	-1.926	0.682224
Sample_2_c27608_g1_i1	1010.39	454.243	-1.15338	0.266914
Sample_1_c43851_g1_i1	4.3589	1.14708	-1.926	0.869749
Sample_1_c65294_g1_i1	13.0767	1.14708	-3.51096	0.380061
Sample_2_c19430_g1_i2	765.423	253.504	-1.59425	0.133398
Sample_1_c27407_g1_i1	353.071	11.4708	-4.94392	0.000246033
Sample_1_c31562_g1_i1	6.97424	2.29416	-1.60407	0.782091
Sample_1_c16020_g1_i2	57.5375	11.4708	-2.32654	0.144961
Sample_1_c79341_g1_i1	8.7178	2.29416	-1.926	0.682224
Sample_1_c17133_g1_i1	24.4098	9.17663	-1.41143	0.49254
Sample_1_c56184_g1_i1	12.2049	2.29416	-2.41143	0.510866
Sample_1_c18446_g1_i1	135.998	50.4715	-1.43004	0.253899
Sample_1_c56361_g1_i1	6.97424	2.29416	-1.60407	0.782091
Sample_1_c25252_g2_i1	3743.42	302.829	-3.62778	0.00144687
Sample_1_c48121_g1_i1	16.5638	6.88247	-1.26704	0.61818
Sample_1_c56078_g1_i1	6.10246	2.29416	-1.41143	0.834119
Sample_1_c15224_g1_i2	19.1792	9.17663	-1.0635	0.641185
Sample_1_c12358_g1_i1	20.0509	4.58831	-2.12763	0.388784
Sample_1_c66405_g1_i1	29.6405	9.17663	-1.69153	0.380848
Sample_1_c23653_g1_i1	131.639	34.4124	-1.93559	0.135091
Sample_1_c37218_g1_i1	27.897	9.17663	-1.60407	0.41467
Sample_1_c65826_g1_i1	5.23068	2.29416	-1.18903	0.887063
Sample_1_c29904_g1_i4	19.1792	6.88247	-1.47854	0.531723
Sample_1_c72416_g1_i1	24.4098	2.29416	-3.41143	0.178489
Sample_1_c33559_g1_i1	6.97424	2.29416	-1.60407	0.782091
Sample_1_c31241_g2_i1	101.998	9.17663	-3.47444	0.0208994
Sample_1_c29481_g2_i6	39.2301	1.14708	-5.09592	0.0335396
Sample_1_c17728_g1_i2	19.1792	9.17663	-1.0635	0.641185
Sample_1_c4555_g1_i1	18.3074	2.29416	-2.99639	0.296638
Sample_1_c10519_g1_i2	21.7945	10.3237	-1.078	0.611638
Sample_1_c11908_g1_i1	29.6405	10.3237	-1.52161	0.423696
Sample_1_c3791_g1_i1	26.1534	2.29416	-3.51096	0.154551
Sample_1_c21981_g1_i1	660.809	199.592	-1.72718	0.10821
Sample_1_c11453_g1_i2	9.58958	1.14708	-3.0635	0.540894
Sample_1_c76239_g1_i1	8.7178	1.14708	-2.926	0.589756
Sample_1_c841_g1_i1	15.692	4.58831	-1.774	0.519994
Sample_1_c30721_g3_i8	13.0767	4.58831	-1.51096	0.621564
Sample_1_c12535_g2_i1	9.58958	1.14708	-3.0635	0.540894
Sample_1_c75121_g1_i1	11.3331	2.29416	-2.30451	0.549987
Sample_1_c18221_g1_i2	8.7178	1.14708	-2.926	0.589756
Sample_1_c60608_g1_i1	5.23068	2.29416	-1.18903	0.887063
Sample_1_c19128_g1_i2	136.869	9.17663	-3.89869	0.00767041
Sample_1_c2474_g1_i1	24.4098	11.4708	-1.0895	0.587278
Sample_1_c19563_g1_i3	101.126	2.29416	-5.46205	0.00212637
Sample_1_c20776_g2_i1	14.8203	2.29416	-2.69153	0.402882
Sample_1_c78474_g1_i1	9.58958	4.58831	-1.0635	0.786142
Sample_1_c12340_g1_i1	27.0252	11.4708	-1.23634	0.522927
Sample_1_c35647_g1_i1	5.23068	2.29416	-1.18903	0.887063
Sample_1_c23098_g1_i2	60.1528	26.3828	-1.18903	0.413282
Sample_1_c23135_g3_i1	30.5123	8.02955	-1.926	0.322592
Sample_1_c34103_g1_i1	14.8203	2.29416	-2.69153	0.402882
Sample_1_c28929_g1_i4	12.2049	2.29416	-2.41143	0.510866
Sample_1_c10439_g1_i1	46.2043	5.73539	-3.01006	0.0984319
Sample_1_c2337_g1_i1	19.1792	2.29416	-3.0635	0.276215
Sample_1_c49889_g1_i1	5.23068	2.29416	-1.18903	0.887063
Sample_1_c43086_g1_i1	6.97424	2.29416	-1.60407	0.782091
Sample_1_c72903_g1_i1	6.97424	2.29416	-1.60407	0.782091
Sample_1_c48495_g1_i1	15.692	2.29416	-2.774	0.372386
Sample_1_c14685_g1_i1	29.6405	6.88247	-2.10657	0.293384
Sample_1_c455_g1_i1	10.4614	4.58831	-1.18903	0.742713
Sample_1_c5712_g1_i2	54.9221	10.3237	-2.41143	0.139162
Sample_1_c3205_g1_i1	14.8203	4.58831	-1.69153	0.551707
Sample_1_c37347_g1_i1	22.6663	6.88247	-1.71955	0.434777
Sample_2_c27383_g3_i1	15.692	4.58831	-1.774	0.519994
Sample_1_c57736_g1_i1	174.356	16.0591	-3.44057	0.0112385
Sample_1_c15070_g1_i1	83.6909	14.912	-2.48859	0.0890305
Sample_1_c18186_g1_i2	30.5123	9.17663	-1.73335	0.365034
Sample_1_c65702_g1_i1	12.2049	2.29416	-2.41143	0.510866
Sample_1_c15939_g1_i1	21.7945	4.58831	-2.24793	0.345023
Sample_1_c27758_g1_i3	26.1534	6.88247	-1.926	0.356048
Sample_1_c27872_g1_i2	34.8712	2.29416	-3.926	0.0786366
Sample_1_c26913_g1_i1	16.5638	5.73539	-1.53007	0.556687
Sample_1_c1488_g1_i1	13.0767	2.29416	-2.51096	0.472328
Sample_1_c6150_g1_i2	17.4356	4.58831	-1.926	0.4635
Sample_1_c22011_g2_i3	6.97424	2.29416	-1.60407	0.782091
Sample_1_c7035_g1_i1	6.97424	2.29416	-1.60407	0.782091
Sample_1_c51159_g1_i1	10.4614	1.14708	-3.18903	0.496865
Sample_1_c18328_g1_i1	30.5123	11.4708	-1.41143	0.448287
Sample_1_c45516_g1_i1	19.1792	4.58831	-2.0635	0.412613
Sample_1_c3666_g1_i1	13.9485	3.44124	-2.01911	0.514156
Sample_1_c45842_g1_i1	6.97424	2.29416	-1.60407	0.782091
Sample_1_c30313_g5_i3	328.661	50.4715	-2.70306	0.0230864
Sample_1_c11473_g1_i1	11.3331	2.29416	-2.30451	0.549987
Sample_1_c40603_g1_i1	9.58958	2.29416	-2.0635	0.636517
Sample_1_c43159_g1_i1	12.2049	4.58831	-1.41143	0.659946
Sample_1_c27575_g2_i2	17.4356	4.58831	-1.926	0.4635
Sample_1_c30506_g5_i1	153.433	34.4124	-2.15661	0.0919183
Sample_2_c22535_g1_i4	85.4344	32.1182	-1.41143	0.299141
Sample_1_c67093_g1_i1	5.23068	2.29416	-1.18903	0.887063
Sample_1_c14698_g1_i1	76.7166	2.29416	-5.0635	0.00625371
Sample_1_c28679_g2_i1	19.1792	6.88247	-1.47854	0.531723
Sample_1_c41737_g1_i1	24.4098	2.29416	-3.41143	0.178489
Sample_1_c50251_g1_i1	6.97424	2.29416	-1.60407	0.782091
Sample_1_c63378_g1_i1	15.692	2.29416	-2.774	0.372386
Sample_1_c25430_g1_i1	27.897	13.7649	-1.01911	0.587944
Sample_1_c20472_g1_i1	27.897	10.3237	-1.43415	0.459351
Sample_1_c45433_g1_i1	15.692	2.29416	-2.774	0.372386
Sample_1_c49642_g1_i1	8.7178	2.29416	-1.926	0.682224
Sample_1_c76831_g1_i1	13.9485	4.58831	-1.60407	0.585513
Sample_1_c33974_g1_i1	9.58958	2.29416	-2.0635	0.636517
Sample_1_c11750_g1_i1	21.7945	4.58831	-2.24793	0.345023
Sample_1_c3883_g1_i1	26.1534	8.02955	-1.70361	0.404353
Sample_1_c27323_g1_i2	173.484	29.824	-2.54026	0.0477959
Sample_1_c488_g1_i1	13.9485	2.29416	-2.60407	0.436206
Sample_2_c33660_g1_i3	856.088	40.1478	-4.41437	0.000243657
Sample_1_c21692_g2_i4	32.2559	6.88247	-2.22856	0.254478
Sample_1_c41030_g1_i1	5.23068	2.29416	-1.18903	0.887063
Sample_1_c18978_g2_i1	71.4859	4.58831	-3.96162	0.0206828
Sample_1_c15622_g1_i1	12.2049	4.58831	-1.41143	0.659946
Sample_1_c10204_g1_i1	29.6405	2.29416	-3.69153	0.116511
Sample_1_c9760_g1_i1	20.9227	4.58831	-2.18903	0.366217
Sample_1_c7781_g1_i1	13.0767	2.29416	-2.51096	0.472328
Sample_1_c1829_g1_i1	21.7945	2.29416	-3.24793	0.222644
Sample_1_c31250_g1_i1	29.6405	5.73539	-2.36961	0.249044
Sample_1_c26751_g1_i7	57.5375	16.0591	-1.84111	0.231084
Sample_1_c18026_g1_i1	62.7681	20.6474	-1.60407	0.2771
Sample_1_c7817_g1_i1	19.1792	2.29416	-3.0635	0.276215
Sample_1_c20498_g1_i1	64.5117	29.824	-1.11308	0.43385
Sample_1_c4751_g1_i1	13.9485	2.29416	-2.60407	0.436206
Sample_1_c30863_g4_i1	169.997	65.3835	-1.37851	0.253568
Sample_1_c68913_g1_i1	9.58958	2.29416	-2.0635	0.636517
Sample_1_c56135_g1_i1	11.3331	2.29416	-2.30451	0.549987
Sample_1_c46059_g1_i1	10.4614	2.29416	-2.18903	0.591801
Sample_2_c35547_g1_i1	13.9485	5.73539	-1.28214	0.652391
Sample_1_c28081_g1_i1	45.3325	4.58831	-3.30451	0.0795212
Sample_1_c52238_g1_i1	10.4614	2.29416	-2.18903	0.591801
Sample_1_c27634_g2_i1	72.3577	30.9711	-1.22422	0.379592
Sample_1_c74_g1_i1	41.8454	6.88247	-2.60407	0.153083
Sample_2_c13873_g1_i2	19.1792	4.58831	-2.0635	0.412613
Sample_1_c19473_g1_i1	90.6651	26.3828	-1.78095	0.194561
Sample_1_c47405_g1_i1	8.7178	2.29416	-1.926	0.682224
Sample_1_c22561_g2_i1	522.196	199.592	-1.38754	0.197862
Sample_1_c78346_g1_i1	3.48712	1.14708	-1.60407	0.926395
Sample_1_c64189_g1_i1	12.2049	1.14708	-3.41143	0.415297
Sample_1_c27924_g3_i1	9.58958	2.29416	-2.0635	0.636517
Sample_1_c75863_g1_i1	12.2049	4.58831	-1.41143	0.659946
Sample_2_c47457_g1_i1	308.61	25.2357	-3.61225	0.00418437
Sample_1_c4186_g1_i1	11.3331	4.58831	-1.30451	0.700323
Sample_1_c12836_g1_i1	21.7945	8.02955	-1.44057	0.510322
Sample_1_c54221_g1_i1	54.0503	26.3828	-1.03471	0.485292
Sample_1_c33269_g1_i1	5.23068	2.29416	-1.18903	0.887063
Sample_1_c66458_g1_i1	5.23068	1.14708	-2.18903	0.812772
Sample_1_c31158_g1_i1	6.97424	2.29416	-1.60407	0.782091
Sample_1_c71993_g1_i1	10.4614	2.29416	-2.18903	0.591801
Sample_1_c41569_g1_i1	12.2049	5.73539	-1.0895	0.726402
Sample_1_c12630_g1_i1	19.1792	2.29416	-3.0635	0.276215
Sample_1_c66333_g1_i1	11.3331	2.29416	-2.30451	0.549987
Sample_1_c42630_g1_i1	8.7178	2.29416	-1.926	0.682224
Sample_1_c14355_g1_i2	33.1276	13.7649	-1.26704	0.476346
Sample_1_c72584_g1_i1	41.8454	4.58831	-3.18903	0.0972754
Sample_1_c31259_g1_i2	821.217	379.683	-1.11297	0.286471
Sample_1_c2470_g1_i1	69.7424	16.0591	-2.11864	0.154841
Sample_1_c45761_g1_i1	6.97424	2.29416	-1.60407	0.782091
Sample_1_c40886_g1_i1	11.3331	4.58831	-1.30451	0.700323
Sample_1_c70847_g1_i1	6.97424	2.29416	-1.60407	0.782091
Sample_2_c31217_g1_i1	64.5117	28.677	-1.16967	0.412278
Sample_1_c28648_g4_i1	248.457	2.29416	-6.75889	3.4782e-05
Sample_1_c17230_g1_i1	37.4865	16.0591	-1.22298	0.469424
Sample_1_c390_g1_i1	12.2049	4.58831	-1.41143	0.659946
Sample_1_c2104_g1_i1	13.0767	2.29416	-2.51096	0.472328
Sample_1_c10683_g1_i2	13.9485	2.29416	-2.60407	0.436206
Sample_1_c2656_g1_i1	13.9485	6.88247	-1.01911	0.715756
Sample_1_c65555_g1_i1	15.692	6.88247	-1.18903	0.649413
Sample_1_c594_g1_i1	13.9485	4.58831	-1.60407	0.585513
Sample_1_c29414_g1_i3	74.9731	10.3237	-2.86041	0.0640511
Sample_1_c49196_g1_i1	5.23068	1.14708	-2.18903	0.812772
Sample_1_c13434_g1_i2	21.7945	6.88247	-1.66297	0.457252
Sample_1_c49861_g1_i1	5.23068	1.14708	-2.18903	0.812772
Sample_1_c25871_g1_i2	15.692	4.58831	-1.774	0.519994
Sample_1_c23749_g1_i2	1131.57	55.0598	-4.36118	0.000226508
Sample_1_c27849_g2_i6	285.072	130.767	-1.12433	0.316328
Sample_1_c12541_g1_i1	20.9227	4.58831	-2.18903	0.366217
Sample_1_c8819_g1_i1	24.4098	6.88247	-1.82646	0.393219
Sample_1_c39624_g1_i1	14.8203	2.29416	-2.69153	0.402882
Sample_1_c46914_g1_i1	9.58958	2.29416	-2.0635	0.636517
Sample_1_c10219_g1_i1	51.435	16.0591	-1.67936	0.285008
Sample_1_c47832_g1_i1	18.3074	4.58831	-1.99639	0.437574
Sample_1_c47155_g1_i1	6.10246	2.29416	-1.41143	0.834119
Sample_1_c72969_g1_i1	16.5638	6.88247	-1.26704	0.61818
Sample_1_c2301_g1_i1	12.2049	4.58831	-1.41143	0.659946
Sample_2_c43593_g1_i1	48.8197	8.02955	-2.60407	0.130739
Sample_1_c41047_g1_i1	11.3331	4.58831	-1.30451	0.700323
Sample_1_c30342_g3_i1	21.7945	9.17663	-1.24793	0.561731
Sample_1_c10333_g1_i1	20.9227	9.17663	-1.18903	0.587061
Sample_1_c40171_g1_i1	50.5632	4.58831	-3.46205	0.0593548
Sample_1_c52585_g1_i1	5.23068	2.29416	-1.18903	0.887063
Sample_1_c23581_g1_i2	169.997	4.58831	-5.2114	0.000772874
Sample_1_c54661_g1_i1	13.0767	4.58831	-1.51096	0.621564
Sample_1_c66149_g1_i1	6.97424	2.29416	-1.60407	0.782091
Sample_1_c7143_g1_i1	10.4614	2.29416	-2.18903	0.591801
Sample_1_c39584_g1_i1	20.0509	4.58831	-2.12763	0.388784
Sample_1_c6330_g1_i1	17.4356	4.58831	-1.926	0.4635
Sample_1_c58803_g1_i1	6.97424	2.29416	-1.60407	0.782091
Sample_1_c18160_g1_i1	8.7178	3.44124	-1.34104	0.760467
Sample_2_c30409_g2_i3	56.6657	26.3828	-1.10288	0.452842
Sample_1_c9444_g1_i2	6.97424	2.29416	-1.60407	0.782091
Sample_1_c48337_g1_i1	19.1792	9.17663	-1.0635	0.641185
Sample_1_c34658_g1_i1	16.5638	4.58831	-1.852	0.490744
Sample_1_c12850_g1_i1	40.1019	4.58831	-3.12763	0.107795
Sample_1_c29234_g1_i1	56.6657	27.5299	-1.04148	0.476933
Sample_1_c27534_g1_i2	23.5381	11.4708	-1.03703	0.610553
Sample_1_c74163_g1_i1	48.8197	20.6474	-1.2415	0.422243
Sample_1_c23055_g1_i1	54.9221	11.4708	-2.25942	0.16066
Sample_1_c11895_g1_i1	33.1276	11.4708	-1.53007	0.399691
Sample_1_c25871_g1_i4	18.3074	4.58831	-1.99639	0.437574
Sample_1_c25050_g4_i1	42.7172	2.29416	-4.21878	0.0453213
Sample_1_c25868_g4_i1	78.4602	1.14708	-6.09592	0.00273069
Sample_1_c1964_g1_i1	23.5381	6.88247	-1.774	0.413438
Sample_1_c14901_g1_i2	22.6663	9.17663	-1.30451	0.537543
Sample_1_c58256_g1_i1	15.692	4.58831	-1.774	0.519994
Sample_1_c16506_g1_i1	144.715	6.88247	-4.39415	0.00341416
Sample_1_c19694_g1_i2	29.6405	4.58831	-2.69153	0.204569
Sample_1_c4648_g1_i1	12.2049	2.29416	-2.41143	0.510866
Sample_1_c5101_g1_i1	21.7945	3.44124	-2.66297	0.285442
Sample_2_c20164_g1_i3	88.0498	16.0591	-2.45493	0.0890119
Sample_1_c29936_g2_i7	51.435	4.58831	-3.48671	0.0565956
Sample_1_c11386_g1_i1	37.4865	2.29416	-4.03034	0.0652182
Sample_1_c7253_g1_i1	9.58958	4.58831	-1.0635	0.786142
Sample_1_c19464_g1_i2	8.7178	2.29416	-1.926	0.682224
Sample_1_c74336_g1_i1	16.5638	4.58831	-1.852	0.490744
Sample_1_c55549_g1_i1	29.6405	13.7649	-1.10657	0.547983
Sample_1_c54549_g1_i1	13.9485	4.58831	-1.60407	0.585513
Sample_1_c50507_g1_i1	10.4614	4.58831	-1.18903	0.742713
Sample_1_c38196_g1_i1	15.692	6.88247	-1.18903	0.649413
Sample_2_c2438_g1_i1	25.2816	11.4708	-1.14012	0.564947
Sample_1_c8307_g1_i1	19.1792	4.58831	-2.0635	0.412613
Sample_1_c66134_g1_i1	8.7178	1.14708	-2.926	0.589756
Sample_1_c14069_g1_i2	14.8203	4.58831	-1.69153	0.551707
Sample_2_c23161_g1_i4	723.577	102.09	-2.82531	0.0117234
Sample_1_c5955_g1_i1	13.9485	2.29416	-2.60407	0.436206
Sample_1_c51991_g1_i1	9.58958	4.58831	-1.0635	0.786142
Sample_1_c3822_g1_i1	114.203	55.0598	-1.05253	0.405959
Sample_1_c54153_g1_i1	4.3589	1.14708	-1.926	0.869749
Sample_1_c74286_g1_i1	13.9485	3.44124	-2.01911	0.514156
Sample_1_c46380_g1_i1	15.692	4.58831	-1.774	0.519994
Sample_1_c15087_g1_i3	22.6663	1.14708	-4.30451	0.142742
Sample_1_c15544_g2_i1	33.1276	9.17663	-1.852	0.321574
Sample_1_c68203_g1_i1	12.2049	4.58831	-1.41143	0.659946
Sample_1_c62334_g1_i1	19.1792	2.29416	-3.0635	0.276215
Sample_1_c30087_g1_i1	25.2816	10.3237	-1.29213	0.518863
Sample_1_c71818_g1_i1	57.5375	9.17663	-2.64847	0.105961
Sample_1_c62748_g1_i1	13.9485	4.58831	-1.60407	0.585513
Sample_1_c26672_g1_i2	88.0498	27.5299	-1.67732	0.221615
Sample_1_c29603_g3_i1	41.8454	9.17663	-2.18903	0.212765
Sample_1_c45699_g1_i1	13.9485	6.88247	-1.01911	0.715756
Sample_1_c2125_g1_i1	13.9485	2.29416	-2.60407	0.436206
Sample_1_c76382_g1_i1	27.897	5.73539	-2.28214	0.27617
Sample_1_c22428_g2_i1	40.9737	11.4708	-1.83673	0.28496
Sample_1_c63636_g1_i1	10.4614	2.29416	-2.18903	0.591801
Sample_1_c19686_g1_i1	69.7424	13.7649	-2.34104	0.121935
Sample_1_c11_g1_i1	103.742	11.4708	-3.17696	0.0302881
Sample_1_c66558_g1_i1	29.6405	9.17663	-1.69153	0.380848
Sample_1_c44126_g1_i1	25.2816	8.02955	-1.6547	0.423369
Sample_1_c7140_g1_i1	33.1276	13.7649	-1.26704	0.476346
Sample_1_c5574_g1_i1	17.4356	2.29416	-2.926	0.319525
Sample_1_c74431_g1_i1	27.897	4.58831	-2.60407	0.228962
Sample_1_c25008_g4_i1	157.792	39.0007	-2.01645	0.110565
Sample_1_c29936_g2_i2	108.101	28.677	-1.91441	0.152647
Sample_1_c14484_g1_i2	16.5638	2.29416	-2.852	0.344728
Sample_1_c11798_g1_i1	17.4356	2.29416	-2.926	0.319525
Sample_1_c73653_g1_i1	10.4614	2.29416	-2.18903	0.591801
Sample_1_c10045_g1_i1	13.0767	4.58831	-1.51096	0.621564
Sample_1_c1641_g1_i1	5.23068	2.29416	-1.18903	0.887063
Sample_1_c38114_g1_i1	8.7178	1.14708	-2.926	0.589756
Sample_1_c33210_g1_i1	12.2049	4.58831	-1.41143	0.659946
Sample_1_c17853_g1_i1	5.23068	2.29416	-1.18903	0.887063
Sample_1_c29414_g1_i5	40.1019	2.29416	-4.12763	0.0542559
Sample_1_c5537_g1_i1	6.97424	2.29416	-1.60407	0.782091
Sample_1_c56649_g1_i1	3.48712	1.14708	-1.60407	0.926395
Sample_1_c73010_g1_i1	6.97424	2.29416	-1.60407	0.782091
Sample_1_c14373_g1_i1	38.3583	18.3533	-1.0635	0.521401
Sample_1_c11434_g1_i1	28.7687	2.29416	-3.64847	0.124885
Sample_1_c16284_g1_i1	13.9485	6.88247	-1.01911	0.715756
Sample_1_c16899_g1_i1	128.152	60.7952	-1.07582	0.387133
Sample_1_c38450_g1_i1	8.7178	2.29416	-1.926	0.682224
Sample_1_c3748_g1_i1	6.10246	2.29416	-1.41143	0.834119
Sample_1_c7715_g1_i1	19.1792	1.14708	-4.0635	0.198394
Sample_1_c15988_g1_i4	20.0509	2.29416	-3.12763	0.257415
Sample_1_c41590_g1_i1	10.4614	4.58831	-1.18903	0.742713
Sample_1_c12731_g1_i1	18.3074	5.73539	-1.67446	0.500194
Sample_1_c39699_g1_i1	6.97424	2.29416	-1.60407	0.782091
Sample_1_c45826_g1_i1	6.10246	2.29416	-1.41143	0.834119
Sample_1_c29715_g1_i5	22.6663	4.58831	-2.30451	0.32524
Sample_1_c50967_g1_i1	34.8712	17.2062	-1.01911	0.552248
Sample_1_c10831_g1_i1	11.3331	4.58831	-1.30451	0.700323
Sample_1_c7471_g1_i1	94.1522	20.6474	-2.18903	0.117429
Sample_1_c64658_g1_i1	6.10246	2.29416	-1.41143	0.834119
Sample_1_c45159_g1_i1	13.9485	6.88247	-1.01911	0.715756
Sample_1_c11178_g1_i1	21.7945	6.88247	-1.66297	0.457252
Sample_1_c32673_g1_i1	6.97424	2.29416	-1.60407	0.782091
Sample_1_c5664_g1_i1	24.4098	4.58831	-2.41143	0.289026
Sample_1_c11241_g1_i1	30.5123	9.17663	-1.73335	0.365034
Sample_1_c77704_g1_i1	5.23068	2.29416	-1.18903	0.887063
Sample_1_c26697_g3_i1	22.6663	9.17663	-1.30451	0.537543
Sample_1_c34022_g1_i1	10.4614	4.58831	-1.18903	0.742713
Sample_1_c23415_g3_i1	46.2043	11.4708	-2.01006	0.228785
Sample_1_c10760_g1_i1	55.7939	12.6179	-2.14464	0.176895
Sample_1_c75620_g1_i1	5.23068	2.29416	-1.18903	0.887063
Sample_1_c20611_g1_i3	25.2816	6.88247	-1.87709	0.374096
Sample_1_c30809_g2_i1	127.28	4.58831	-4.7939	0.00256332
Sample_1_c15753_g1_i1	66.2553	20.6474	-1.68207	0.250352
Sample_1_c3792_g1_i1	40.9737	4.58831	-3.15866	0.102384
Sample_1_c45646_g1_i1	6.97424	2.29416	-1.60407	0.782091
Sample_1_c28102_g2_i1	11.3331	2.29416	-2.30451	0.549987
Sample_1_c34002_g1_i1	12.2049	2.29416	-2.41143	0.510866
Sample_1_c5205_g1_i1	12.2049	4.58831	-1.41143	0.659946
Sample_1_c15154_g1_i2	10.4614	2.29416	-2.18903	0.591801
Sample_1_c29727_g1_i2	77.5884	36.7065	-1.0798	0.428018
Sample_1_c30399_g1_i2	39.2301	2.29416	-4.09592	0.0576631
Sample_1_c62536_g1_i1	16.5638	1.14708	-3.852	0.259625
Sample_1_c1667_g1_i1	28.7687	2.29416	-3.64847	0.124885
Sample_1_c18155_g1_i1	20.9227	6.88247	-1.60407	0.480874
Sample_1_c14103_g1_i1	31.3841	4.58831	-2.774	0.18325
Sample_1_c22419_g1_i1	103.742	2.29416	-5.49889	0.00191772
Sample_1_c14012_g1_i1	35.743	2.29416	-3.96162	0.0738527
Sample_1_c67084_g1_i1	9.58958	4.58831	-1.0635	0.786142
Sample_1_c9231_g1_i1	13.9485	2.29416	-2.60407	0.436206
Sample_1_c7447_g1_i1	6.97424	2.29416	-1.60407	0.782091
Sample_1_c32082_g1_i1	5.23068	2.29416	-1.18903	0.887063
Sample_1_c30927_g1_i2	160.407	42.4419	-1.91818	0.125948
Sample_1_c4872_g1_i1	15.692	2.29416	-2.774	0.372386
Sample_1_c27444_g1_i3	43.589	9.17663	-2.24793	0.196296
Sample_1_c5322_g1_i1	14.8203	2.29416	-2.69153	0.402882
Sample_1_c15647_g1_i1	36.6148	9.17663	-1.99639	0.27208
Sample_1_c11381_g1_i1	10.4614	2.29416	-2.18903	0.591801
Sample_1_c29837_g1_i4	255.431	25.2357	-3.3394	0.00862098
Sample_1_c19779_g1_i1	110.716	9.17663	-3.59276	0.0159873
Sample_1_c14601_g1_i1	31.3841	2.29416	-3.774	0.101775
Sample_1_c21208_g1_i3	15.692	6.88247	-1.18903	0.649413
Sample_1_c19425_g1_i1	46.2043	4.58831	-3.33199	0.0756756
Sample_1_c68398_g1_i1	13.0767	5.73539	-1.18903	0.688406
Sample_1_c9878_g1_i1	3.48712	1.14708	-1.60407	0.926395
Sample_1_c14622_g1_i3	6.97424	2.29416	-1.60407	0.782091
Sample_1_c70286_g1_i1	6.97424	2.29416	-1.60407	0.782091
Sample_1_c27747_g3_i2	34.8712	2.29416	-3.926	0.0786366
Sample_1_c38805_g1_i1	6.97424	2.29416	-1.60407	0.782091
Sample_1_c77618_g1_i1	9.58958	2.29416	-2.0635	0.636517
Sample_1_c36932_g1_i1	8.7178	2.29416	-1.926	0.682224
Sample_1_c13994_g2_i1	36.6148	13.7649	-1.41143	0.414557
Sample_1_c39329_g1_i1	12.2049	2.29416	-2.41143	0.510866
Sample_1_c34279_g1_i1	7.84602	1.14708	-2.774	0.642677
Sample_1_c8556_g1_i1	6.97424	2.29416	-1.60407	0.782091
Sample_1_c65012_g1_i1	8.7178	2.29416	-1.926	0.682224
Sample_1_c13016_g2_i1	6.97424	2.29416	-1.60407	0.782091
Sample_1_c63658_g1_i1	19.1792	4.58831	-2.0635	0.412613
Sample_1_c36521_g1_i1	12.2049	2.29416	-2.41143	0.510866
Sample_1_c57734_g1_i1	8.7178	2.29416	-1.926	0.682224
Sample_1_c19126_g1_i2	13.9485	4.58831	-1.60407	0.585513
Sample_1_c31769_g1_i1	5.23068	2.29416	-1.18903	0.887063
Sample_1_c45541_g1_i1	19.1792	2.29416	-3.0635	0.276215
Sample_1_c42816_g1_i1	5.23068	2.29416	-1.18903	0.887063
Sample_1_c42883_g1_i1	5.23068	2.29416	-1.18903	0.887063
Sample_1_c2555_g1_i1	13.0767	3.44124	-1.926	0.550451
Sample_1_c15468_g1_i1	13.0767	4.58831	-1.51096	0.621564
Sample_1_c77803_g1_i1	7.84602	2.29416	-1.774	0.730532
Sample_1_c75587_g1_i1	5.23068	2.29416	-1.18903	0.887063
Sample_1_c75150_g1_i1	8.7178	2.29416	-1.926	0.682224
Sample_1_c1297_g1_i1	5.23068	2.29416	-1.18903	0.887063
Sample_1_c2441_g1_i1	23.5381	10.3237	-1.18903	0.563147
Sample_2_c30417_g1_i5	24.4098	11.4708	-1.0895	0.587278
Sample_1_c76986_g1_i1	11.3331	3.44124	-1.71955	0.630035
Sample_1_c22429_g1_i2	51.435	12.6179	-2.02728	0.209102
Sample_1_c21003_g1_i1	57.5375	9.17663	-2.64847	0.105961
Sample_2_c14554_g1_i3	23.5381	10.3237	-1.18903	0.563147
Sample_1_c18482_g1_i1	62.7681	18.3533	-1.774	0.234869
Sample_1_c43848_g1_i1	6.97424	2.29416	-1.60407	0.782091
Sample_1_c75136_g1_i1	6.97424	2.29416	-1.60407	0.782091
Sample_1_c32327_g1_i1	3.48712	1.14708	-1.60407	0.926395
Sample_1_c5263_g1_i1	15.692	6.88247	-1.18903	0.649413
Sample_2_c17420_g1_i1	531.786	133.061	-1.99876	0.0698115
Sample_1_c5254_g1_i1	20.9227	2.29416	-3.18903	0.239587
Sample_1_c31776_g1_i1	43.589	17.2062	-1.34104	0.406642
Sample_1_c56561_g1_i1	5.23068	2.29416	-1.18903	0.887063
Sample_1_c53930_g1_i1	14.8203	2.29416	-2.69153	0.402882
Sample_1_c17248_g1_i1	39.2301	3.44124	-3.51096	0.0845932
Sample_1_c30305_g1_i12	5.23068	2.29416	-1.18903	0.887063
Sample_1_c23212_g1_i1	48.8197	8.02955	-2.60407	0.130739
Sample_1_c26351_g1_i1	10.4614	1.14708	-3.18903	0.496865
Sample_1_c36687_g1_i1	10.4614	2.29416	-2.18903	0.591801
Sample_1_c14978_g1_i2	15.692	2.29416	-2.774	0.372386
Sample_1_c57584_g1_i1	13.0767	4.58831	-1.51096	0.621564
Sample_1_c16828_g1_i1	34.8712	6.88247	-2.34104	0.221003
Sample_1_c20718_g1_i1	15.692	2.29416	-2.774	0.372386
Sample_1_c21508_g1_i2	115.947	14.912	-2.95891	0.0362075
Sample_1_c38362_g1_i1	6.10246	1.14708	-2.41143	0.754208
Sample_1_c44028_g1_i1	5.23068	2.29416	-1.18903	0.887063
Sample_1_c30315_g1_i8	88.0498	21.7945	-2.01436	0.150663
Sample_1_c12759_g1_i2	6.97424	2.29416	-1.60407	0.782091
Sample_1_c34852_g1_i1	20.9227	3.44124	-2.60407	0.30494
Sample_1_c13476_g1_i5	38.3583	3.44124	-3.47854	0.0894879
Sample_1_c66721_g1_i1	10.4614	2.29416	-2.18903	0.591801
Sample_1_c69525_g1_i1	5.23068	2.29416	-1.18903	0.887063
Sample_1_c78745_g1_i1	5.23068	2.29416	-1.18903	0.887063
Sample_1_c71929_g1_i1	6.97424	2.29416	-1.60407	0.782091
Sample_1_c7013_g1_i1	12.2049	4.58831	-1.41143	0.659946
Sample_1_c6389_g1_i1	11.3331	2.29416	-2.30451	0.549987
Sample_1_c4167_g1_i1	9.58958	2.29416	-2.0635	0.636517
Sample_1_c39168_g1_i1	5.23068	2.29416	-1.18903	0.887063
Sample_1_c30863_g7_i2	12.2049	3.44124	-1.82646	0.589061
Sample_1_c46328_g1_i1	5.23068	2.29416	-1.18903	0.887063
Sample_1_c30982_g2_i4	1283.26	576.981	-1.15322	0.265165
Sample_1_c63051_g1_i1	6.97424	2.29416	-1.60407	0.782091
Sample_1_c11828_g1_i1	20.9227	4.58831	-2.18903	0.366217
Sample_2_c16268_g1_i1	74.9731	14.912	-2.3299	0.116666
Sample_1_c63953_g1_i1	6.97424	2.29416	-1.60407	0.782091
Sample_1_c38741_g1_i1	11.3331	2.29416	-2.30451	0.549987
Sample_1_c29837_g1_i5	181.33	84.8838	-1.09506	0.35383
Sample_1_c26561_g1_i2	54.0503	25.2357	-1.09884	0.460233
Sample_1_c34389_g1_i1	7.84602	2.29416	-1.774	0.730532
Sample_1_c30444_g2_i8	18.3074	4.58831	-1.99639	0.437574
Sample_1_c75214_g1_i1	26.1534	4.58831	-2.51096	0.257009
Sample_1_c34156_g1_i1	7.84602	3.44124	-1.18903	0.807119
Sample_1_c55829_g1_i1	6.10246	1.14708	-2.41143	0.754208
Sample_1_c74810_g1_i1	6.97424	2.29416	-1.60407	0.782091
Sample_1_c49490_g1_i1	10.4614	2.29416	-2.18903	0.591801
Sample_1_c71877_g1_i1	8.7178	3.44124	-1.34104	0.760467
Sample_1_c18337_g1_i3	108.972	34.4124	-1.66297	0.206767
Sample_1_c59538_g1_i1	8.7178	1.14708	-2.926	0.589756
Sample_1_c29225_g1_i1	17.4356	4.58831	-1.926	0.4635
Sample_1_c75553_g1_i1	5.23068	2.29416	-1.18903	0.887063
Sample_1_c17076_g1_i1	20.9227	3.44124	-2.60407	0.30494
Sample_1_c17057_g1_i2	12.2049	3.44124	-1.82646	0.589061
Sample_1_c36657_g1_i1	20.9227	6.88247	-1.60407	0.480874
Sample_1_c24273_g1_i2	16.5638	4.58831	-1.852	0.490744
Sample_1_c29591_g2_i1	43.589	6.88247	-2.66297	0.139975
Sample_1_c26436_g2_i2	22.6663	4.58831	-2.30451	0.32524
Sample_1_c50288_g1_i1	7.84602	2.29416	-1.774	0.730532
Sample_1_c54966_g1_i1	12.2049	2.29416	-2.41143	0.510866
Sample_1_c12897_g1_i1	62.7681	4.58831	-3.774	0.0313913
Sample_1_c30272_g1_i10	187.433	14.912	-3.65182	0.00723454
Sample_1_c49505_g1_i1	15.692	6.88247	-1.18903	0.649413
Sample_1_c1219_g1_i1	11.3331	2.29416	-2.30451	0.549987
Sample_1_c46876_g1_i1	15.692	2.29416	-2.774	0.372386
Sample_1_c67979_g1_i1	26.1534	9.17663	-1.51096	0.45175
Sample_1_c69034_g1_i1	5.23068	2.29416	-1.18903	0.887063
Sample_1_c77131_g1_i1	11.3331	1.14708	-3.30451	0.454655
Sample_1_c33566_g1_i1	4.3589	1.14708	-1.926	0.869749
Sample_1_c26617_g1_i1	37.4865	3.44124	-3.44537	0.0947009
Sample_1_c29104_g1_i4	25.2816	11.4708	-1.14012	0.564947
Sample_1_c5795_g1_i1	21.7945	6.88247	-1.66297	0.457252
Sample_1_c30688_g2_i1	15.692	1.14708	-3.774	0.285379
Sample_1_c70944_g1_i1	3.48712	1.14708	-1.60407	0.926395
Sample_1_c39571_g1_i1	5.23068	2.29416	-1.18903	0.887063
Sample_1_c26965_g10_i2	22.6663	5.73539	-1.98258	0.380993
Sample_1_c24657_g1_i1	10.4614	4.58831	-1.18903	0.742713
Sample_1_c20986_g2_i1	20.0509	2.29416	-3.12763	0.257415
Sample_1_c29471_g2_i6	6.97424	2.29416	-1.60407	0.782091
Sample_1_c23191_g1_i1	41.8454	3.44124	-3.60407	0.0716193
Sample_2_c21708_g1_i3	171.741	42.4419	-2.01667	0.105828
Sample_1_c16928_g2_i2	10.4614	2.29416	-2.18903	0.591801
Sample_1_c26751_g1_i2	26.1534	5.73539	-2.18903	0.306934
Sample_1_c77764_g1_i1	6.97424	1.14708	-2.60407	0.697329
Sample_1_c15106_g1_i1	61.8964	2.29416	-4.75382	0.0137192
Sample_1_c8543_g1_i1	22.6663	9.17663	-1.30451	0.537543
Sample_1_c67101_g1_i1	5.23068	2.29416	-1.18903	0.887063
Sample_1_c14800_g1_i1	13.0767	2.29416	-2.51096	0.472328
Sample_1_c10944_g1_i1	38.3583	2.29416	-4.0635	0.0613124
Sample_1_c30892_g1_i1	124.665	58.501	-1.09152	0.38272
Sample_1_c37807_g1_i1	45.3325	12.6179	-1.84508	0.265917
Sample_2_c41033_g1_i1	20.0509	9.17663	-1.12763	0.613543
Sample_1_c22609_g2_i1	18.3074	6.88247	-1.41143	0.559234
Sample_1_c11852_g1_i1	83.6909	25.2357	-1.7296	0.213774
Sample_2_c35851_g1_i1	5.23068	2.29416	-1.18903	0.887063
Sample_1_c18344_g1_i1	47.0761	20.6474	-1.18903	0.44575
Sample_1_c9687_g1_i1	20.0509	1.14708	-4.12763	0.182563
Sample_2_c46064_g1_i1	4.3589	1.14708	-1.926	0.869749
Sample_1_c10336_g1_i1	20.9227	5.73539	-1.86711	0.424665
Sample_1_c36681_g1_i1	5.23068	2.29416	-1.18903	0.887063
Sample_1_c52516_g1_i1	5.23068	2.29416	-1.18903	0.887063
Sample_1_c21865_g1_i2	77.5884	1.14708	-6.0798	0.00285738
Sample_1_c16_g1_i1	8.7178	2.29416	-1.926	0.682224
Sample_1_c29394_g2_i3	480.351	5.73539	-6.38805	8.12915e-06
Sample_1_c42599_g1_i1	12.2049	2.29416	-2.41143	0.510866
Sample_1_c31223_g3_i1	27.897	6.88247	-2.01911	0.322964
Sample_1_c26107_g3_i4	285.944	112.414	-1.34691	0.233872
Sample_1_c537_g1_i1	10.4614	4.58831	-1.18903	0.742713
Sample_1_c30815_g4_i2	17.4356	5.73539	-1.60407	0.527915
Sample_1_c30927_g1_i1	67.127	29.824	-1.17042	0.407562
Sample_1_c8156_g1_i1	5.23068	2.29416	-1.18903	0.887063
Sample_1_c19817_g1_i1	23.5381	4.58831	-2.35896	0.3066
Sample_1_c37903_g1_i1	12.2049	1.14708	-3.41143	0.415297
Sample_1_c21424_g1_i1	20.9227	3.44124	-2.60407	0.30494
Sample_1_c15581_g1_i2	57.5375	26.3828	-1.1249	0.442569
Sample_1_c63195_g1_i1	17.4356	4.58831	-1.926	0.4635
Sample_1_c37236_g1_i1	17.4356	4.58831	-1.926	0.4635
Sample_1_c56804_g1_i1	5.23068	2.29416	-1.18903	0.887063
Sample_1_c41764_g1_i1	5.23068	2.29416	-1.18903	0.887063
Sample_1_c77234_g1_i1	5.23068	2.29416	-1.18903	0.887063
Sample_1_c28136_g5_i2	15.692	2.29416	-2.774	0.372386
Sample_1_c77052_g1_i1	6.97424	2.29416	-1.60407	0.782091
Sample_1_c12022_g1_i1	33.1276	6.88247	-2.26704	0.242762
Sample_1_c5965_g1_i1	43.589	16.0591	-1.44057	0.376231
Sample_1_c55853_g1_i1	19.1792	2.29416	-3.0635	0.276215
Sample_1_c62813_g1_i1	10.4614	2.29416	-2.18903	0.591801
Sample_2_c41400_g1_i1	40.1019	9.17663	-2.12763	0.230782
Sample_1_c7221_g1_i1	6.97424	2.29416	-1.60407	0.782091
Sample_1_c22212_g4_i1	67.127	32.1182	-1.0635	0.449201
Sample_2_c27803_g1_i1	22.6663	10.3237	-1.13459	0.586838
Sample_1_c26318_g1_i1	95.024	6.88247	-3.78729	0.0155559
Sample_1_c40182_g1_i1	40.9737	2.29416	-4.15866	0.0510737
Sample_1_c54290_g1_i1	8.7178	1.14708	-2.926	0.589756
Sample_1_c60616_g1_i1	5.23068	2.29416	-1.18903	0.887063
Sample_1_c209_g1_i1	14.8203	4.58831	-1.69153	0.551707
Sample_1_c3972_g2_i1	9.58958	2.29416	-2.0635	0.636517
Sample_1_c20179_g1_i1	54.0503	25.2357	-1.09884	0.460233
Sample_1_c67292_g1_i1	28.7687	9.17663	-1.64847	0.397378
Sample_1_c39478_g1_i1	8.7178	2.29416	-1.926	0.682224
Sample_1_c48381_g1_i1	19.1792	4.58831	-2.0635	0.412613
Sample_1_c42706_g1_i1	17.4356	8.02955	-1.11864	0.645201
Sample_1_c29382_g1_i10	10.4614	4.58831	-1.18903	0.742713
Sample_1_c16489_g1_i3	41.8454	16.0591	-1.38168	0.400617
Sample_1_c27323_g1_i5	142.1	44.7361	-1.6674	0.185832
Sample_1_c18632_g1_i2	146.459	30.9711	-2.2415	0.0836355
Sample_1_c29516_g2_i3	10.4614	2.29416	-2.18903	0.591801
Sample_1_c15079_g1_i1	62.7681	2.29416	-4.774	0.0130584
Sample_1_c64356_g1_i1	15.692	6.88247	-1.18903	0.649413
Sample_1_c12874_g1_i3	19.1792	5.73539	-1.74157	0.473668
Sample_1_c17963_g1_i2	78.4602	29.824	-1.39548	0.312699
Sample_1_c51751_g1_i1	5.23068	2.29416	-1.18903	0.887063
Sample_2_c40210_g1_i1	14.8203	6.88247	-1.10657	0.681799
Sample_1_c8807_g1_i1	20.9227	6.88247	-1.60407	0.480874
Sample_1_c8212_g1_i1	17.4356	6.88247	-1.34104	0.588088
Sample_1_c15880_g1_i1	38.3583	8.02955	-2.25615	0.216814
Sample_1_c66367_g1_i1	14.8203	2.29416	-2.69153	0.402882
Sample_1_c72565_g1_i1	12.2049	2.29416	-2.41143	0.510866
Sample_1_c4949_g1_i1	12.2049	4.58831	-1.41143	0.659946
Sample_1_c25868_g3_i2	305.123	6.88247	-5.47032	0.000125501
Sample_1_c72051_g1_i1	24.4098	3.44124	-2.82646	0.234682
Sample_1_c40512_g1_i1	9.58958	4.58831	-1.0635	0.786142
Sample_1_c7032_g1_i1	6.97424	2.29416	-1.60407	0.782091
Sample_1_c24537_g1_i2	82.8191	34.4124	-1.26704	0.350505
Sample_1_c76238_g1_i1	9.58958	3.44124	-1.47854	0.714793
Sample_1_c74182_g1_i1	5.23068	2.29416	-1.18903	0.887063
Sample_1_c32556_g1_i1	10.4614	2.29416	-2.18903	0.591801
Sample_1_c2912_g1_i1	9.58958	2.29416	-2.0635	0.636517
Sample_1_c16577_g2_i1	26.1534	6.88247	-1.926	0.356048
Sample_1_c29234_g1_i4	20.9227	4.58831	-2.18903	0.366217
Sample_1_c13525_g1_i1	26.1534	9.17663	-1.51096	0.45175
Sample_1_c12015_g1_i1	47.0761	22.9416	-1.03703	0.502068
Sample_1_c46265_g1_i1	20.9227	4.58831	-2.18903	0.366217
Sample_1_c4946_g1_i1	17.4356	2.29416	-2.926	0.319525
Sample_1_c8678_g1_i2	6.97424	2.29416	-1.60407	0.782091
Sample_1_c63532_g1_i1	24.4098	5.73539	-2.0895	0.341798
Sample_1_c14300_g1_i2	15.692	6.88247	-1.18903	0.649413
Sample_1_c11209_g1_i1	7.84602	2.29416	-1.774	0.730532
Sample_1_c59193_g1_i1	15.692	2.29416	-2.774	0.372386
Sample_1_c14890_g1_i1	22.6663	2.29416	-3.30451	0.206753
Sample_1_c15992_g1_i1	203.996	89.4721	-1.18903	0.308529
Sample_1_c2712_g1_i1	14.8203	2.29416	-2.69153	0.402882
Sample_1_c27699_g1_i1	663.424	65.3835	-3.34293	0.00384295
Sample_1_c40725_g1_i1	5.23068	2.29416	-1.18903	0.887063
Sample_1_c42210_g1_i1	6.97424	2.29416	-1.60407	0.782091
Sample_1_c28282_g1_i3	14.8203	4.58831	-1.69153	0.551707
Sample_1_c30087_g2_i1	580.605	2.29416	-7.98345	3.76431e-07
Sample_1_c2732_g1_i1	16.5638	4.58831	-1.852	0.490744
Sample_1_c2688_g2_i1	4.3589	1.14708	-1.926	0.869749
Sample_1_c48711_g1_i1	19.1792	2.29416	-3.0635	0.276215
Sample_1_c60346_g1_i1	7.84602	2.29416	-1.774	0.730532
Sample_1_c11764_g1_i1	45.3325	2.29416	-4.30451	0.0380162
Sample_1_c74996_g1_i1	13.9485	6.88247	-1.01911	0.715756
Sample_1_c1399_g1_i1	122.049	22.9416	-2.41143	0.0741064
Sample_1_c23441_g2_i1	22.6663	4.58831	-2.30451	0.32524
Sample_1_c23408_g1_i2	78.4602	4.58831	-4.09592	0.015147
Sample_1_c21424_g1_i3	29.6405	3.44124	-3.10657	0.160253
Sample_1_c21851_g1_i1	81.9473	20.6474	-1.98874	0.16163
Sample_1_c49387_g1_i1	5.23068	2.29416	-1.18903	0.887063
Sample_1_c19216_g1_i2	66.2553	8.02955	-3.04464	0.060405
Sample_1_c14704_g1_i1	75.8448	4.58831	-4.04701	0.0169862
Sample_1_c28648_g2_i8	259.79	68.8247	-1.91635	0.102305
Sample_1_c25187_g1_i3	56.6657	17.2062	-1.71955	0.261168
Sample_1_c36784_g1_i1	27.897	13.7649	-1.01911	0.587944
Sample_1_c21075_g1_i1	1170.8	406.066	-1.52771	0.144078
Sample_1_c57937_g1_i1	6.10246	1.14708	-2.41143	0.754208
Sample_1_c13518_g1_i1	48.8197	6.88247	-2.82646	0.107637
Sample_1_c36683_g1_i1	6.97424	2.29416	-1.60407	0.782091
Sample_1_c72215_g1_i1	20.9227	2.29416	-3.18903	0.239587
Sample_1_c16688_g1_i1	17.4356	4.58831	-1.926	0.4635
Sample_1_c26401_g1_i2	350.455	48.1773	-2.86281	0.0163047
Sample_1_c35401_g1_i1	6.97424	2.29416	-1.60407	0.782091
Sample_1_c5954_g1_i1	10.4614	2.29416	-2.18903	0.591801
Sample_1_c14901_g1_i1	25.2816	10.3237	-1.29213	0.518863
Sample_1_c781_g1_i1	27.897	13.7649	-1.01911	0.587944
Sample_1_c16262_g1_i2	11.3331	4.58831	-1.30451	0.700323
Sample_1_c9224_g1_i1	20.0509	1.14708	-4.12763	0.182563
Sample_1_c27128_g1_i2	475.992	136.502	-1.80201	0.102122
Sample_1_c10071_g1_i1	22.6663	9.17663	-1.30451	0.537543
Sample_1_c13204_g1_i1	54.9221	2.29416	-4.58135	0.0206702
Sample_1_c28677_g2_i7	31.3841	13.7649	-1.18903	0.510846
Sample_1_c15589_g1_i1	13.9485	6.88247	-1.01911	0.715756
Sample_1_c32345_g1_i1	6.97424	2.29416	-1.60407	0.782091
Sample_1_c1954_g1_i2	8.7178	2.29416	-1.926	0.682224
Sample_1_c75278_g1_i1	11.3331	4.58831	-1.30451	0.700323
Sample_1_c22208_g1_i7	168.253	4.58831	-5.19653	0.000808281
Sample_1_c29688_g1_i2	93.2804	44.7361	-1.06014	0.419378
Sample_1_c55841_g1_i1	5.23068	2.29416	-1.18903	0.887063
Sample_1_c38508_g1_i1	10.4614	4.58831	-1.18903	0.742713
Sample_1_c32456_g1_i1	27.897	11.4708	-1.28214	0.503147
Sample_1_c30881_g1_i15	26.1534	2.29416	-3.51096	0.154551
Sample_1_c54725_g1_i1	16.5638	1.14708	-3.852	0.259625
Sample_1_c22928_g1_i3	14.8203	6.88247	-1.10657	0.681799
Sample_1_c21811_g1_i4	46.2043	2.29416	-4.33199	0.0358861
Sample_1_c18299_g1_i1	5.23068	2.29416	-1.18903	0.887063
Sample_1_c16522_g1_i1	54.0503	4.58831	-3.55827	0.0491604
Sample_1_c26364_g1_i5	19.1792	5.73539	-1.74157	0.473668
Sample_1_c36741_g1_i1	8.7178	2.29416	-1.926	0.682224
Sample_1_c22406_g1_i1	272.867	115.855	-1.23588	0.27485
Sample_1_c46833_g1_i1	10.4614	2.29416	-2.18903	0.591801
Sample_1_c7552_g1_i1	20.9227	2.29416	-3.18903	0.239587
Sample_1_c50874_g1_i1	5.23068	2.29416	-1.18903	0.887063
Sample_1_c15154_g1_i1	13.9485	2.29416	-2.60407	0.436206
Sample_1_c40557_g1_i1	8.7178	2.29416	-1.926	0.682224
Sample_1_c54525_g1_i1	15.692	5.73539	-1.45207	0.586656
Sample_1_c6000_g1_i1	17.4356	2.29416	-2.926	0.319525
Sample_1_c28136_g6_i1	33.9994	10.3237	-1.71955	0.346658
Sample_1_c61372_g1_i1	12.2049	2.29416	-2.41143	0.510866
Sample_1_c1180_g1_i1	15.692	6.88247	-1.18903	0.649413
Sample_1_c36962_g1_i1	10.4614	2.29416	-2.18903	0.591801
Sample_2_c30657_g2_i1	42.7172	12.6179	-1.75935	0.295383
Sample_1_c24439_g1_i2	13.9485	4.58831	-1.60407	0.585513
Sample_1_c78625_g1_i1	7.84602	1.14708	-2.774	0.642677
Sample_1_c82_g1_i1	34.8712	2.29416	-3.926	0.0786366
Sample_1_c64050_g1_i1	7.84602	2.29416	-1.774	0.730532
Sample_1_c74255_g1_i1	5.23068	2.29416	-1.18903	0.887063
Sample_1_c25252_g1_i2	2896.92	266.122	-3.44436	0.00214415
Sample_1_c18671_g1_i1	114.203	39.0007	-1.55003	0.232529
Sample_1_c56933_g1_i1	5.23068	2.29416	-1.18903	0.887063
Sample_1_c19211_g1_i1	32.2559	8.02955	-2.00617	0.295038
Sample_1_c19635_g1_i2	17.4356	4.58831	-1.926	0.4635
Sample_1_c29838_g1_i4	30.5123	10.3237	-1.56343	0.406946
Sample_1_c11339_g1_i1	6.97424	2.29416	-1.60407	0.782091
Sample_1_c30317_g1_i1	60.1528	28.677	-1.06874	0.45914
Sample_1_c61065_g1_i1	6.97424	3.44124	-1.01911	0.855193
Sample_1_c46145_g1_i1	14.8203	4.58831	-1.69153	0.551707
Sample_1_c53602_g1_i1	5.23068	2.29416	-1.18903	0.887063
Sample_1_c25035_g1_i2	67.9988	2.29416	-4.88947	0.00979216
Sample_1_c75434_g1_i1	5.23068	2.29416	-1.18903	0.887063
Sample_1_c49013_g1_i1	24.4098	5.73539	-2.0895	0.341798
Sample_1_c31263_g6_i1	52.3068	2.29416	-4.51096	0.024276
Sample_1_c33979_g1_i1	10.4614	2.29416	-2.18903	0.591801
Sample_1_c25579_g1_i11	40.9737	14.912	-1.45822	0.381354
Sample_1_c25008_g2_i4	45.3325	11.4708	-1.98258	0.237225
Sample_1_c13655_g1_i1	53.1786	22.9416	-1.21288	0.420332
Sample_1_c9111_g1_i1	34.8712	11.4708	-1.60407	0.370438
Sample_1_c27087_g1_i2	6.97424	1.14708	-2.60407	0.697329
Sample_1_c30863_g3_i1	180.458	26.3828	-2.774	0.0320023
Sample_1_c12998_g1_i2	14.8203	4.58831	-1.69153	0.551707
Sample_1_c31191_g1_i7	75.8448	22.9416	-1.72509	0.224734
Sample_1_c26812_g2_i1	130.767	9.17663	-3.83289	0.00902989
Sample_1_c25187_g1_i1	13.0767	2.29416	-2.51096	0.472328
Sample_1_c4870_g1_i1	27.897	4.58831	-2.60407	0.228962
Sample_1_c68071_g1_i1	13.9485	6.88247	-1.01911	0.715756
Sample_1_c15832_g1_i2	45.3325	13.7649	-1.71955	0.294917
Sample_1_c71580_g1_i1	15.692	1.14708	-3.774	0.285379
Sample_1_c11320_g1_i1	62.7681	16.0591	-1.96664	0.194028
Sample_1_c266_g1_i2	15.692	2.29416	-2.774	0.372386
Sample_1_c42109_g1_i1	16.5638	4.58831	-1.852	0.490744
Sample_1_c31141_g1_i5	42.7172	18.3533	-1.21878	0.44995
Sample_1_c11815_g1_i2	23.5381	6.88247	-1.774	0.413438
Sample_1_c37745_g1_i1	13.9485	2.29416	-2.60407	0.436206
Sample_1_c26913_g1_i4	33.9994	6.88247	-2.30451	0.231606
Sample_1_c26902_g1_i2	8.7178	2.29416	-1.926	0.682224
Sample_1_c20759_g1_i1	41.8454	8.02955	-2.38168	0.182563
Sample_1_c10137_g1_i2	15.692	4.58831	-1.774	0.519994
Sample_1_c9100_g1_i1	29.6405	11.4708	-1.36961	0.465846
Sample_1_c63610_g1_i1	13.9485	4.58831	-1.60407	0.585513
Sample_1_c60017_g1_i1	10.4614	3.44124	-1.60407	0.671696
Sample_1_c28520_g2_i1	125.536	22.9416	-2.45207	0.0686884
Sample_1_c17614_g1_i5	15.692	4.58831	-1.774	0.519994
Sample_1_c28967_g2_i2	26.1534	9.17663	-1.51096	0.45175
Sample_1_c40470_g1_i1	10.4614	2.29416	-2.18903	0.591801
Sample_1_c26060_g4_i1	25.2816	11.4708	-1.14012	0.564947
Sample_1_c39129_g1_i1	15.692	4.58831	-1.774	0.519994
Sample_1_c16591_g1_i1	65.3835	2.29416	-4.83289	0.011288
Sample_1_c19834_g1_i3	62.7681	9.17663	-2.774	0.0852218
Sample_1_c31180_g2_i4	52.3068	2.29416	-4.51096	0.024276
Sample_1_c7944_g1_i1	20.0509	1.14708	-4.12763	0.182563
Sample_1_c5162_g1_i1	13.9485	2.29416	-2.60407	0.436206
Sample_1_c15455_g1_i1	14.8203	2.29416	-2.69153	0.402882
Sample_1_c5846_g1_i1	15.692	3.44124	-2.18903	0.449348
Sample_1_c28887_g1_i2	2714.72	275.299	-3.30173	0.00303779
Sample_1_c40293_g1_i1	8.7178	2.29416	-1.926	0.682224
Sample_1_c31102_g4_i8	137.741	11.4708	-3.58592	0.01205
Sample_1_c29503_g3_i3	215.33	2.29416	-6.55244	7.2187e-05
Sample_1_c3911_g1_i1	38.3583	2.29416	-4.0635	0.0613124
Sample_1_c28820_g6_i1	31.3841	11.4708	-1.45207	0.431426
Sample_1_c14135_g1_i2	15.692	2.29416	-2.774	0.372386
Sample_2_c13677_g1_i1	115.075	18.3533	-2.64847	0.0559577
Sample_1_c14111_g1_i1	70.6142	4.58831	-3.94392	0.0215333
Sample_1_c19665_g1_i1	89.7933	13.7649	-2.70561	0.0643614
Sample_1_c9258_g1_i1	14.8203	2.29416	-2.69153	0.402882
Sample_1_c13947_g1_i1	15.692	6.88247	-1.18903	0.649413
Sample_1_c17868_g1_i1	30.5123	13.7649	-1.14839	0.529073
Sample_1_c73003_g1_i1	13.9485	2.29416	-2.60407	0.436206
Sample_1_c47926_g1_i1	6.97424	2.29416	-1.60407	0.782091
Sample_1_c7516_g1_i1	22.6663	9.17663	-1.30451	0.537543
Sample_1_c13517_g1_i1	55.7939	22.9416	-1.28214	0.38993
Sample_1_c16721_g2_i1	37.4865	11.4708	-1.70841	0.330799
Sample_1_c12914_g1_i1	40.1019	4.58831	-3.12763	0.107795
Sample_1_c48741_g1_i1	6.97424	2.29416	-1.60407	0.782091
Sample_1_c37813_g1_i1	12.2049	2.29416	-2.41143	0.510866
Sample_1_c57761_g1_i1	12.2049	2.29416	-2.41143	0.510866
Sample_1_c40028_g1_i1	11.3331	2.29416	-2.30451	0.549987
Sample_1_c5274_g1_i1	31.3841	6.88247	-2.18903	0.26679
Sample_1_c20888_g1_i1	17.4356	1.14708	-3.926	0.236827
Sample_1_c2795_g1_i2	8.7178	2.29416	-1.926	0.682224
Sample_2_c32545_g4_i1	7.84602	3.44124	-1.18903	0.807119
Sample_1_c11355_g1_i1	12.2049	2.29416	-2.41143	0.510866
Sample_1_c3405_g1_i2	10.4614	4.58831	-1.18903	0.742713
Sample_1_c18558_g1_i2	15.692	4.58831	-1.774	0.519994
Sample_1_c27116_g1_i2	53.1786	25.2357	-1.07538	0.471314
Sample_1_c9925_g1_i1	76.7166	13.7649	-2.47854	0.0968167
Sample_1_c30552_g2_i2	58.4092	11.4708	-2.34823	0.140124
Sample_1_c62648_g1_i1	5.23068	2.29416	-1.18903	0.887063
Sample_1_c21114_g1_i1	675.629	45.8831	-3.8802	0.0010888
Sample_1_c12723_g1_i1	21.7945	9.17663	-1.24793	0.561731
Sample_1_c62508_g1_i1	17.4356	2.29416	-2.926	0.319525
Sample_1_c29096_g2_i1	224.047	21.7945	-3.36177	0.00954113
Sample_1_c18065_g1_i2	31.3841	5.73539	-2.45207	0.224957
Sample_1_c30892_g1_i4	143.844	36.7065	-1.97039	0.123477
Sample_1_c15887_g1_i1	24.4098	9.17663	-1.41143	0.49254
Sample_1_c58604_g1_i1	10.4614	1.14708	-3.18903	0.496865
Sample_1_c41984_g1_i1	13.0767	2.29416	-2.51096	0.472328
Sample_1_c31115_g1_i1	122.049	34.4124	-1.82646	0.161203
Sample_1_c30861_g2_i1	32.2559	11.4708	-1.4916	0.415236
Sample_1_c51016_g1_i1	8.7178	2.29416	-1.926	0.682224
Sample_1_c30272_g1_i15	172.612	6.88247	-4.64847	0.00168229
Sample_1_c31260_g1_i2	97.6393	4.58831	-4.41143	0.00701079
Sample_2_c12582_g1_i1	49.6914	13.7649	-1.852	0.249842
Sample_1_c49376_g1_i1	12.2049	1.14708	-3.41143	0.415297
Sample_1_c7963_g1_i1	12.2049	3.44124	-1.82646	0.589061
Sample_1_c31914_g1_i1	8.7178	2.29416	-1.926	0.682224
Sample_1_c31263_g2_i2	384.455	3.44124	-6.80374	7.76147e-06
Sample_1_c18443_g2_i1	12.2049	2.29416	-2.41143	0.510866
Sample_1_c30499_g1_i2	54.0503	16.0591	-1.75091	0.26032
Sample_1_c57397_g1_i1	6.97424	2.29416	-1.60407	0.782091
Sample_1_c13645_g1_i1	34.8712	13.7649	-1.34104	0.444306
Sample_1_c37150_g1_i1	8.7178	2.29416	-1.926	0.682224
Sample_1_c443_g1_i1	10.4614	2.29416	-2.18903	0.591801
Sample_1_c31070_g2_i9	9.58958	2.29416	-2.0635	0.636517
Sample_1_c30313_g7_i1	39.2301	9.17663	-2.09592	0.240418
Sample_1_c15490_g1_i3	10.4614	2.29416	-2.18903	0.591801
Sample_1_c29437_g1_i1	13.9485	2.29416	-2.60407	0.436206
Sample_1_c69446_g1_i1	5.23068	2.29416	-1.18903	0.887063
Sample_1_c2927_g1_i1	13.9485	2.29416	-2.60407	0.436206
Sample_1_c59939_g1_i1	15.692	2.29416	-2.774	0.372386
Sample_1_c3771_g1_i1	29.6405	9.17663	-1.69153	0.380848
Sample_1_c14125_g1_i2	19.1792	9.17663	-1.0635	0.641185
Sample_1_c11882_g1_i1	41.8454	4.58831	-3.18903	0.0972754
Sample_1_c13981_g1_i1	29.6405	13.7649	-1.10657	0.547983
Sample_1_c52524_g1_i1	6.97424	2.29416	-1.60407	0.782091
Sample_1_c65569_g1_i1	6.97424	2.29416	-1.60407	0.782091
Sample_1_c38635_g1_i1	10.4614	4.58831	-1.18903	0.742713
Sample_1_c42068_g1_i1	5.23068	2.29416	-1.18903	0.887063
Sample_2_c18377_g1_i2	45.3325	9.17663	-2.30451	0.181236
Sample_1_c19044_g1_i1	16.5638	8.02955	-1.04464	0.676085
Sample_1_c24544_g1_i4	13.9485	6.88247	-1.01911	0.715756
Sample_1_c9207_g1_i1	48.8197	2.29416	-4.41143	0.0302687
Sample_1_c42734_g1_i1	12.2049	4.58831	-1.41143	0.659946
Sample_1_c74174_g1_i1	8.7178	2.29416	-1.926	0.682224
Sample_1_c16146_g1_i1	40.9737	10.3237	-1.98874	0.2531
Sample_1_c18799_g1_i1	85.4344	29.824	-1.51834	0.266954
Sample_1_c75757_g1_i1	5.23068	2.29416	-1.18903	0.887063
Sample_1_c970_g1_i1	13.0767	1.14708	-3.51096	0.380061
Sample_1_c2457_g1_i1	59.281	22.9416	-1.36961	0.353174
Sample_1_c8863_g1_i1	20.0509	1.14708	-4.12763	0.182563
Sample_1_c75357_g1_i1	10.4614	2.29416	-2.18903	0.591801
Sample_1_c74219_g1_i1	9.58958	1.14708	-3.0635	0.540894
Sample_1_c34438_g1_i1	6.97424	3.44124	-1.01911	0.855193
Sample_1_c25990_g1_i2	45.3325	19.5003	-1.21705	0.441519
Sample_1_c8094_g1_i1	17.4356	6.88247	-1.34104	0.588088
Sample_1_c23584_g1_i1	141.228	48.1773	-1.5516	0.215881
Sample_1_c16056_g1_i1	268.508	34.4124	-2.96397	0.0164417
Sample_1_c6573_g1_i1	20.0509	2.29416	-3.12763	0.257415
Sample_1_c50295_g1_i1	5.23068	2.29416	-1.18903	0.887063
Sample_1_c34660_g1_i1	14.8203	4.58831	-1.69153	0.551707
Sample_1_c48642_g1_i1	6.97424	2.29416	-1.60407	0.782091
Sample_1_c24259_g1_i4	38.3583	16.0591	-1.25615	0.454705
Sample_1_c60953_g1_i1	5.23068	2.29416	-1.18903	0.887063
Sample_1_c29414_g1_i6	78.4602	24.0887	-1.70361	0.226404
Sample_1_c16893_g1_i1	44.4608	13.7649	-1.69153	0.304979
Sample_1_c25931_g1_i4	13.0767	5.73539	-1.18903	0.688406
Sample_1_c60029_g1_i1	13.9485	3.44124	-2.01911	0.514156
Sample_1_c48072_g1_i1	6.97424	2.29416	-1.60407	0.782091
Sample_1_c36104_g1_i1	6.97424	2.29416	-1.60407	0.782091
Sample_1_c10298_g1_i1	207.484	87.178	-1.25096	0.284267
Sample_1_c63803_g1_i1	19.1792	4.58831	-2.0635	0.412613
Sample_1_c73041_g1_i1	5.23068	2.29416	-1.18903	0.887063
Sample_1_c64384_g1_i1	35.743	4.58831	-2.96162	0.140107
Sample_1_c6901_g1_i1	20.9227	6.88247	-1.60407	0.480874
Sample_1_c15126_g1_i1	47.9479	9.17663	-2.38543	0.161015
Sample_1_c72746_g1_i1	13.0767	1.14708	-3.51096	0.380061
Sample_1_c5584_g1_i1	23.5381	9.17663	-1.35896	0.514484
Sample_1_c21664_g2_i2	65.3835	32.1182	-1.02554	0.467475
Sample_1_c47422_g1_i1	24.4098	2.29416	-3.41143	0.178489
Sample_1_c63303_g1_i1	19.1792	9.17663	-1.0635	0.641185
Sample_1_c40990_g1_i1	17.4356	2.29416	-2.926	0.319525
Sample_1_c48404_g1_i1	8.7178	2.29416	-1.926	0.682224
Sample_1_c52056_g1_i1	6.97424	2.29416	-1.60407	0.782091
Sample_1_c9949_g1_i1	11.3331	4.58831	-1.30451	0.700323
Sample_1_c22290_g2_i3	35.743	16.0591	-1.15427	0.500414
Sample_1_c6745_g1_i1	23.5381	6.88247	-1.774	0.413438
Sample_1_c20551_g1_i1	19.1792	8.02955	-1.25615	0.587538
Sample_1_c34164_g1_i1	8.7178	2.29416	-1.926	0.682224
Sample_1_c13136_g1_i1	12.2049	2.29416	-2.41143	0.510866
Sample_2_c16776_g1_i1	122.049	29.824	-2.03291	0.12337
Sample_2_c31388_g4_i1	370.506	86.0309	-2.10657	0.064883
Sample_1_c67410_g1_i1	12.2049	2.29416	-2.41143	0.510866
Sample_1_c28389_g1_i1	133.382	42.4419	-1.65201	0.194091
Sample_1_c39186_g1_i1	5.23068	2.29416	-1.18903	0.887063
Sample_1_c15843_g1_i1	64.5117	4.58831	-3.81352	0.0288062
Sample_1_c73786_g1_i1	5.23068	2.29416	-1.18903	0.887063
Sample_1_c7467_g1_i1	14.8203	3.44124	-2.10657	0.480476
Sample_1_c66492_g1_i1	13.0767	3.44124	-1.926	0.550451
Sample_1_c29639_g1_i1	13.9485	2.29416	-2.60407	0.436206
Sample_1_c59295_g1_i1	6.97424	2.29416	-1.60407	0.782091
Sample_1_c11762_g1_i1	7.84602	2.29416	-1.774	0.730532
Sample_1_c54066_g1_i1	5.23068	2.29416	-1.18903	0.887063
Sample_1_c14594_g1_i1	47.0761	16.0591	-1.5516	0.332204
Sample_1_c67239_g1_i1	22.6663	6.88247	-1.71955	0.434777
Sample_1_c50623_g1_i1	5.23068	2.29416	-1.18903	0.887063
Sample_1_c14238_g1_i3	201.381	64.2364	-1.64847	0.167684
Sample_1_c71225_g1_i1	9.58958	2.29416	-2.0635	0.636517
Sample_1_c9668_g1_i2	6.97424	2.29416	-1.60407	0.782091
Sample_1_c72627_g1_i1	8.7178	2.29416	-1.926	0.682224
Sample_1_c64051_g1_i1	19.1792	9.17663	-1.0635	0.641185
Sample_1_c30662_g2_i1	40.1019	11.4708	-1.80571	0.295728
Sample_1_c8438_g1_i2	6.97424	2.29416	-1.60407	0.782091
Sample_1_c3674_g1_i1	6.97424	2.29416	-1.60407	0.782091
Sample_1_c47498_g1_i1	24.4098	9.17663	-1.41143	0.49254
Sample_1_c55421_g1_i1	12.2049	2.29416	-2.41143	0.510866
Sample_1_c64736_g1_i1	6.97424	2.29416	-1.60407	0.782091
Sample_2_c18421_g1_i1	730.551	209.915	-1.79918	0.0934096
Sample_1_c61280_g1_i1	5.23068	2.29416	-1.18903	0.887063
Sample_1_c5533_g1_i1	41.8454	14.912	-1.48859	0.369077
Sample_1_c20294_g1_i1	75.8448	13.7649	-2.46205	0.0995978
Sample_1_c1540_g1_i1	16.5638	5.73539	-1.53007	0.556687
Sample_1_c16555_g1_i1	73.2295	4.58831	-3.99639	0.0190991
Sample_1_c59964_g1_i1	13.0767	3.44124	-1.926	0.550451
Sample_1_c33684_g1_i1	6.97424	2.29416	-1.60407	0.782091
Sample_1_c32173_g1_i1	8.7178	2.29416	-1.926	0.682224
Sample_1_c663_g1_i1	20.0509	9.17663	-1.12763	0.613543
Sample_1_c10776_g1_i1	7.84602	2.29416	-1.774	0.730532
Sample_1_c31578_g1_i1	12.2049	2.29416	-2.41143	0.510866
Sample_1_c243_g1_i1	10.4614	2.29416	-2.18903	0.591801
Sample_1_c31055_g2_i1	10.4614	2.29416	-2.18903	0.591801
Sample_1_c16556_g1_i1	22.6663	10.3237	-1.13459	0.586838
Sample_1_c11731_g1_i2	14.8203	4.58831	-1.69153	0.551707
Sample_1_c39028_g1_i1	12.2049	4.58831	-1.41143	0.659946
Sample_1_c32486_g1_i1	13.0767	4.58831	-1.51096	0.621564
Sample_1_c56922_g1_i1	10.4614	3.44124	-1.60407	0.671696
Sample_1_c3584_g1_i1	9.58958	4.58831	-1.0635	0.786142
Sample_1_c32599_g1_i1	5.23068	2.29416	-1.18903	0.887063
Sample_1_c9040_g1_i2	9.58958	4.58831	-1.0635	0.786142
Sample_1_c5341_g1_i2	18.3074	1.14708	-3.99639	0.216541
Sample_1_c29481_g1_i2	61.8964	3.44124	-4.16886	0.0223884
Sample_1_c59957_g1_i1	6.10246	1.14708	-2.41143	0.754208
Sample_1_c18353_g1_i5	24.4098	4.58831	-2.41143	0.289026
Sample_1_c77897_g1_i1	17.4356	5.73539	-1.60407	0.527915
Sample_1_c811_g1_i1	27.897	13.7649	-1.01911	0.587944
Sample_1_c5728_g1_i1	41.8454	18.3533	-1.18903	0.463348
Sample_1_c17867_g1_i1	13.9485	1.14708	-3.60407	0.346002
Sample_1_c27479_g2_i1	271.995	4.58831	-5.88947	8.45453e-05
Sample_1_c31226_g4_i1	19.1792	4.58831	-2.0635	0.412613
Sample_1_c10348_g1_i1	10.4614	2.29416	-2.18903	0.591801
Sample_1_c39138_g1_i1	10.4614	4.58831	-1.18903	0.742713
Sample_1_c10819_g1_i1	21.7945	9.17663	-1.24793	0.561731
Sample_1_c13185_g2_i2	12.2049	2.29416	-2.41143	0.510866
Sample_1_c40523_g1_i1	8.7178	2.29416	-1.926	0.682224
Sample_1_c8754_g1_i1	13.9485	2.29416	-2.60407	0.436206
Sample_1_c28343_g1_i3	6.97424	1.14708	-2.60407	0.697329
Sample_1_c30317_g1_i2	47.9479	13.7649	-1.80047	0.266878
Sample_1_c31241_g4_i1	17.4356	2.29416	-2.926	0.319525
Sample_1_c3773_g1_i1	13.0767	3.44124	-1.926	0.550451
Sample_1_c610_g1_i1	10.4614	2.29416	-2.18903	0.591801
Sample_1_c30171_g2_i2	10.4614	2.29416	-2.18903	0.591801
Sample_1_c35484_g1_i1	5.23068	1.14708	-2.18903	0.812772
Sample_1_c30128_g2_i1	54.9221	13.7649	-1.99639	0.205646
Sample_1_c16306_g1_i1	40.9737	13.7649	-1.5737	0.349186
Sample_1_c6893_g1_i1	13.9485	6.88247	-1.01911	0.715756
Sample_1_c37801_g1_i1	6.97424	2.29416	-1.60407	0.782091
Sample_1_c7346_g1_i1	6.97424	2.29416	-1.60407	0.782091
Sample_1_c45911_g1_i1	20.9227	9.17663	-1.18903	0.587061
Sample_1_c17522_g1_i1	26.1534	4.58831	-2.51096	0.257009
Sample_1_c16356_g1_i3	95.024	25.2357	-1.91282	0.163048
Sample_1_c28178_g1_i1	3.48712	1.14708	-1.60407	0.926395
Sample_1_c14374_g1_i4	27.0252	9.17663	-1.55827	0.432776
Sample_1_c18874_g2_i1	276.354	129.62	-1.09223	0.331265
Sample_1_c60498_g1_i1	8.7178	2.29416	-1.926	0.682224
Sample_1_c73131_g1_i1	12.2049	2.29416	-2.41143	0.510866
Sample_2_c2469_g1_i2	15.692	2.29416	-2.774	0.372386
Sample_1_c7354_g1_i2	5.23068	2.29416	-1.18903	0.887063
Sample_1_c22394_g2_i1	6.10246	2.29416	-1.41143	0.834119
Sample_1_c58374_g1_i1	13.9485	3.44124	-2.01911	0.514156
Sample_2_c17147_g1_i1	52.3068	25.2357	-1.05153	0.482692
Sample_1_c2106_g1_i1	19.1792	9.17663	-1.0635	0.641185
Sample_1_c21241_g1_i1	31.3841	4.58831	-2.774	0.18325
Sample_1_c9591_g1_i1	6.97424	2.29416	-1.60407	0.782091
Sample_1_c12059_g1_i1	28.7687	12.6179	-1.18903	0.526276
Sample_1_c37652_g1_i1	5.23068	2.29416	-1.18903	0.887063
Sample_2_c29483_g2_i1	624.194	55.0598	-3.50292	0.0027823
Sample_1_c18183_g1_i1	106.357	19.5003	-2.44735	0.077884
Sample_1_c30700_g1_i1	19.1792	4.58831	-2.0635	0.412613
Sample_1_c30466_g7_i1	75.8448	36.7065	-1.04701	0.443645
Sample_1_c46350_g1_i1	5.23068	2.29416	-1.18903	0.887063
Sample_1_c6322_g1_i1	12.2049	5.73539	-1.0895	0.726402
Sample_1_c3130_g1_i1	15.692	6.88247	-1.18903	0.649413
Sample_1_c8741_g1_i1	12.2049	2.29416	-2.41143	0.510866
Sample_1_c31261_g1_i3	44.4608	2.29416	-4.2765	0.0402914
Sample_1_c21024_g2_i1	6.10246	2.29416	-1.41143	0.834119
Sample_1_c24759_g1_i5	76.7166	32.1182	-1.25615	0.362017
Sample_1_c32369_g1_i1	21.7945	4.58831	-2.24793	0.345023
Sample_1_c13195_g2_i2	12.2049	2.29416	-2.41143	0.510866
Sample_1_c19792_g1_i1	9.58958	2.29416	-2.0635	0.636517
Sample_1_c47112_g1_i1	6.97424	1.14708	-2.60407	0.697329
Sample_1_c37845_g1_i1	10.4614	4.58831	-1.18903	0.742713
Sample_2_c19750_g1_i1	131.639	32.1182	-2.03512	0.118255
Sample_1_c14940_g1_i1	99.3829	39.0007	-1.3495	0.305274
Sample_1_c33907_g1_i1	13.9485	2.29416	-2.60407	0.436206
Sample_1_c27425_g1_i1	183.074	32.1182	-2.51096	0.0480888
Sample_1_c2705_g1_i1	15.692	1.14708	-3.774	0.285379
Sample_1_c7954_g1_i1	24.4098	6.88247	-1.82646	0.393219
Sample_1_c62783_g1_i1	5.23068	2.29416	-1.18903	0.887063
Sample_1_c36500_g1_i1	13.9485	2.29416	-2.60407	0.436206
Sample_1_c35206_g1_i1	8.7178	2.29416	-1.926	0.682224
Sample_1_c10850_g1_i1	17.4356	6.88247	-1.34104	0.588088
Sample_1_c11317_g1_i1	16.5638	4.58831	-1.852	0.490744
Sample_1_c76235_g1_i1	5.23068	2.29416	-1.18903	0.887063
Sample_1_c78555_g1_i1	11.3331	4.58831	-1.30451	0.700323
Sample_1_c12644_g1_i1	26.1534	4.58831	-2.51096	0.257009
Sample_1_c21724_g1_i3	27.897	6.88247	-2.01911	0.322964
Sample_1_c33604_g1_i1	10.4614	2.29416	-2.18903	0.591801
Sample_1_c26145_g1_i4	20.9227	6.88247	-1.60407	0.480874
Sample_1_c66730_g1_i1	8.7178	1.14708	-2.926	0.589756
Sample_1_c42177_g1_i1	5.23068	2.29416	-1.18903	0.887063
Sample_1_c7266_g1_i1	24.4098	4.58831	-2.41143	0.289026
Sample_1_c55702_g1_i1	33.1276	11.4708	-1.53007	0.399691
Sample_1_c3564_g1_i1	19.1792	3.44124	-2.47854	0.347315
Sample_1_c19068_g1_i1	102.87	22.9416	-2.16479	0.114571
Sample_1_c21534_g1_i3	89.7933	36.7065	-1.29057	0.334538
Sample_2_c31225_g1_i1	13.9485	6.88247	-1.01911	0.715756
Sample_1_c16929_g1_i1	96.7676	47.0302	-1.04094	0.424346
Sample_1_c21230_g1_i1	27.897	11.4708	-1.28214	0.503147
Sample_1_c11912_g1_i1	13.9485	2.29416	-2.60407	0.436206
Sample_1_c46230_g1_i1	6.97424	2.29416	-1.60407	0.782091
Sample_1_c56411_g1_i1	6.97424	2.29416	-1.60407	0.782091
Sample_1_c31114_g5_i1	36.6148	16.0591	-1.18903	0.484655
Sample_1_c72167_g1_i1	12.2049	2.29416	-2.41143	0.510866
Sample_1_c60626_g1_i1	15.692	6.88247	-1.18903	0.649413
Sample_1_c33353_g1_i1	15.692	5.73539	-1.45207	0.586656
Sample_1_c58140_g1_i1	5.23068	2.29416	-1.18903	0.887063
Sample_1_c21176_g1_i1	1534.33	152.561	-3.33015	0.00281804
Sample_1_c75016_g1_i1	8.7178	2.29416	-1.926	0.682224
Sample_1_c5316_g1_i1	17.4356	2.29416	-2.926	0.319525
Sample_1_c55901_g1_i1	5.23068	2.29416	-1.18903	0.887063
Sample_1_c29005_g6_i2	13.9485	6.88247	-1.01911	0.715756
Sample_1_c14023_g1_i1	41.8454	16.0591	-1.38168	0.400617
Sample_1_c33701_g1_i1	10.4614	4.58831	-1.18903	0.742713
Sample_1_c55925_g1_i1	17.4356	4.58831	-1.926	0.4635
Sample_1_c29867_g2_i1	40.9737	11.4708	-1.83673	0.28496
Sample_1_c15008_g1_i1	67.9988	4.58831	-3.88947	0.0243466
Sample_1_c21853_g2_i1	13.9485	4.58831	-1.60407	0.585513
Sample_1_c25050_g6_i1	70.6142	2.29416	-4.94392	0.00852419
Sample_1_c5650_g1_i1	39.2301	4.58831	-3.09592	0.113528
Sample_1_c14647_g1_i1	17.4356	4.58831	-1.926	0.4635
Sample_1_c65397_g1_i1	10.4614	2.29416	-2.18903	0.591801
Sample_1_c12852_g1_i1	9.58958	2.29416	-2.0635	0.636517
Sample_1_c69541_g1_i1	8.7178	2.29416	-1.926	0.682224
Sample_1_c21829_g1_i1	53.1786	22.9416	-1.21288	0.420332
Sample_1_c56031_g1_i1	6.97424	1.14708	-2.60407	0.697329
Sample_1_c59736_g1_i1	10.4614	4.58831	-1.18903	0.742713
Sample_1_c13440_g1_i1	15.692	4.58831	-1.774	0.519994
Sample_1_c14518_g1_i1	26.1534	9.17663	-1.51096	0.45175
Sample_1_c76500_g1_i1	5.23068	2.29416	-1.18903	0.887063
Sample_1_c35806_g1_i1	11.3331	2.29416	-2.30451	0.549987
Sample_1_c395_g1_i1	10.4614	2.29416	-2.18903	0.591801
Sample_1_c16451_g1_i1	23.5381	11.4708	-1.03703	0.610553
Sample_1_c25931_g2_i1	20.0509	4.58831	-2.12763	0.388784
Sample_1_c13033_g1_i1	47.0761	10.3237	-2.18903	0.193759
Sample_1_c9161_g1_i1	25.2816	4.58831	-2.46205	0.272504
Sample_1_c36008_g1_i1	6.97424	2.29416	-1.60407	0.782091
Sample_1_c29285_g2_i1	10.4614	3.44124	-1.60407	0.671696
Sample_1_c39199_g1_i1	5.23068	2.29416	-1.18903	0.887063
Sample_1_c54885_g1_i1	29.6405	4.58831	-2.69153	0.204569
Sample_1_c21574_g1_i1	162.151	67.6776	-1.26059	0.297103
Sample_1_c50237_g1_i1	5.23068	2.29416	-1.18903	0.887063
Sample_1_c30171_g3_i1	45.3325	13.7649	-1.71955	0.294917
Sample_1_c30371_g6_i2	87.178	33.2653	-1.38995	0.304032
Sample_1_c13474_g1_i2	31.3841	11.4708	-1.45207	0.431426
Sample_1_c74240_g1_i1	8.7178	2.29416	-1.926	0.682224
Sample_1_c12818_g1_i1	17.4356	6.88247	-1.34104	0.588088
Sample_1_c6621_g1_i1	26.1534	2.29416	-3.51096	0.154551
Sample_1_c16388_g1_i1	8.7178	2.29416	-1.926	0.682224
Sample_1_c72774_g1_i1	13.9485	4.58831	-1.60407	0.585513
Sample_1_c19484_g1_i1	10.4614	2.29416	-2.18903	0.591801
Sample_1_c77198_g1_i1	9.58958	4.58831	-1.0635	0.786142
Sample_1_c30652_g2_i1	24.4098	6.88247	-1.82646	0.393219
Sample_1_c32097_g1_i1	6.97424	2.29416	-1.60407	0.782091
Sample_1_c56928_g1_i1	29.6405	11.4708	-1.36961	0.465846
Sample_1_c64049_g1_i1	29.6405	13.7649	-1.10657	0.547983
Sample_1_c10619_g1_i2	27.897	9.17663	-1.60407	0.41467
Sample_1_c26425_g1_i3	44.4608	18.3533	-1.2765	0.424399
Sample_1_c38493_g1_i1	6.97424	2.29416	-1.60407	0.782091
Sample_1_c17319_g1_i1	38.3583	2.29416	-4.0635	0.0613124
Sample_1_c48769_g1_i1	5.23068	2.29416	-1.18903	0.887063
Sample_1_c36988_g1_i1	13.9485	4.58831	-1.60407	0.585513
Sample_1_c22233_g1_i2	87.178	41.2948	-1.078	0.417925
Sample_1_c5153_g1_i1	12.2049	2.29416	-2.41143	0.510866
Sample_1_c23723_g1_i1	20.0509	9.17663	-1.12763	0.613543
Sample_1_c28425_g1_i2	54.0503	12.6179	-2.09884	0.189049
Sample_1_c58005_g1_i1	9.58958	4.58831	-1.0635	0.786142
Sample_1_c22354_g1_i2	27.897	8.02955	-1.79672	0.369175
Sample_1_c17716_g1_i3	13.9485	6.88247	-1.01911	0.715756
Sample_1_c28820_g3_i3	56.6657	24.0887	-1.23412	0.404517
Sample_1_c31197_g5_i1	33.1276	16.0591	-1.04464	0.55104
Sample_1_c39253_g1_i1	13.0767	2.29416	-2.51096	0.472328
Sample_1_c17132_g1_i2	5.23068	1.14708	-2.18903	0.812772
Sample_1_c66977_g1_i1	24.4098	4.58831	-2.41143	0.289026
Sample_1_c12860_g1_i1	95.024	2.29416	-5.37226	0.00272811
Sample_1_c27758_g1_i4	55.7939	24.0887	-1.21175	0.414434
Sample_1_c52540_g1_i1	13.9485	2.29416	-2.60407	0.436206
Sample_1_c8387_g1_i1	13.9485	6.88247	-1.01911	0.715756
Sample_1_c23581_g1_i3	151.69	1.14708	-7.04701	0.000156814
Sample_1_c54451_g1_i1	17.4356	4.58831	-1.926	0.4635
Sample_1_c1052_g1_i1	18.3074	2.29416	-2.99639	0.296638
Sample_1_c12940_g1_i1	15.692	2.29416	-2.774	0.372386
Sample_1_c77627_g1_i1	5.23068	2.29416	-1.18903	0.887063
Sample_1_c74295_g1_i1	6.10246	2.29416	-1.41143	0.834119
[truncated: 2,369 more rows]

## Sheet: Up-regulated_Spontaneum
Supplementary File.V: List of up reguated novel transcripts of Saccharum spontaneum
Unigene_ID	1 Expression	2 Expression	log2FoldChange	P Value
Sample_4_c13592_g1_i3	18.1989	47.1458	1.37328	0.560847
Sample_4_c21503_g1_i1	4.96333	27.8039	2.48591	0.410805
Sample_3_c24773_g1_i1	21.5078	122.096	2.50508	0.219965
Sample_4_c12899_g1_i1	3.30888	33.8483	3.35466	0.261196
Sample_4_c12840_g1_i2	1.65444	21.7596	3.71723	0.323935
Sample_4_c6152_g1_i1	4.96333	14.5064	1.54731	0.69337
Sample_4_c26872_g1_i1	1.65444	9.67093	2.54731	0.672009
Sample_4_c7961_g1_i1	0.827221	13.2975	4.00674	0.456453
Sample_4_c4024_g1_i2	4.96333	12.0887	1.28428	0.767702
Sample_4_c2757_g1_i1	11.5811	37.4749	1.69415	0.508289
Sample_4_c42741_g1_i1	1.65444	15.7153	3.24775	0.458433
Sample_4_c13055_g1_i2	25.6439	61.6522	1.26554	0.565721
Sample_4_c15112_g1_i3	4.96333	14.5064	1.54731	0.69337
Sample_4_c8536_g1_i2	6.61777	41.1015	2.63477	0.320052
Sample_3_c33781_g1_i1	6.61777	14.5064	1.13227	0.766178
Sample_3_c74822_g1_i1	3.30888	7.2532	1.13227	0.871466
Sample_4_c21435_g1_i2	3.30888	12.0887	1.86924	0.683818
Sample_4_c37022_g1_i1	4.13611	14.5064	1.81034	0.652109
Sample_4_c26545_g1_i1	1.65444	9.67093	2.54731	0.672009
Sample_4_c33392_g1_i1	0.827221	9.67093	3.54731	0.600475
Sample_4_c8043_g1_i1	2.48166	9.67093	1.96235	0.726426
Sample_4_c36943_g1_i1	4.96333	16.9241	1.7697	0.626592
Sample_4_c29168_g1_i1	1.65444	29.0128	4.13227	0.22411
Sample_4_c31891_g1_i1	3.30888	9.67093	1.54731	0.773045
Sample_4_c44891_g1_i1	1.65444	7.2532	2.13227	0.779987
Sample_4_c8368_g1_i1	1.65444	15.7153	3.24775	0.458433
Sample_4_c10080_g1_i1	4.96333	22.9685	2.21027	0.493348
Sample_4_c28403_g1_i1	1.65444	7.2532	2.13227	0.779987
Sample_4_c25274_g4_i3	28.1255	90.665	1.68867	0.414245
Sample_4_c12581_g1_i1	2.48166	31.4305	3.66279	0.245253
Sample_4_c10232_g1_i1	1.65444	13.2975	3.00674	0.532927
Sample_4_c22483_g1_i3	14.0628	33.8483	1.2672	0.6229
Sample_4_c8258_g1_i1	3.30888	25.3862	2.93963	0.368815
Sample_4_c24662_g2_i1	86.031	389.255	2.17779	0.210471
Sample_4_c5411_g2_i1	4.96333	20.5507	2.04981	0.541368
Sample_4_c39246_g1_i1	1.65444	7.2532	2.13227	0.779987
Sample_4_c14908_g3_i1	72.7955	215.178	1.56361	0.382821
Sample_4_c15588_g1_i1	3.30888	43.5192	3.71723	0.185723
Sample_4_c1743_g1_i1	3.30888	24.1773	2.86924	0.388455
Sample_4_c5173_g1_i1	14.89	30.2217	1.02124	0.699354
Sample_4_c15112_g1_i1	8.27221	19.3419	1.22538	0.706189
Sample_4_c38122_g1_i1	1.65444	3.6266	1.13227	0.950226
Sample_4_c25553_g1_i1	1.65444	42.3103	4.67659	0.125643
Sample_3_c29400_g1_i2	11.5811	37.4749	1.69415	0.508289
Sample_4_c7714_g1_i1	3.30888	21.7596	2.71723	0.431163
Sample_3_c23440_g1_i1	20.6805	47.1458	1.18886	0.611441
Sample_3_c30044_g1_i2	20.6805	58.0256	1.48842	0.510736
Sample_4_c8896_g1_i1	1.65444	26.5951	4.00674	0.252881
Sample_4_c12065_g1_i2	8.27221	19.3419	1.22538	0.706189
Sample_4_c32190_g1_i1	6.61777	16.9241	1.35466	0.699783
Sample_4_c8514_g1_i1	5.79055	54.399	3.23181	0.204759
Sample_3_c19875_g1_i1	14.89	61.6522	2.04981	0.373647
Sample_4_c5700_g1_i1	3.30888	9.67093	1.54731	0.773045
Sample_4_c13945_g2_i1	22.335	62.8611	1.49286	0.501503
Sample_4_c28050_g1_i1	3.30888	12.0887	1.86924	0.683818
Sample_4_c9515_g1_i1	18.1989	43.5192	1.2578	0.599406
Sample_4_c26312_g1_i1	3.30888	12.0887	1.86924	0.683818
Sample_4_c30353_g1_i1	1.65444	7.2532	2.13227	0.779987
Sample_4_c2873_g2_i1	4.96333	26.5951	2.42178	0.429693
Sample_3_c34466_g1_i3	23.1622	50.7724	1.13227	0.621495
Sample_4_c26166_g1_i1	4.96333	15.7153	1.66279	0.659147
Sample_4_c35466_g1_i1	0.827221	16.9241	4.35466	0.350634
Sample_4_c37771_g1_i1	1.65444	14.5064	3.13227	0.493331
Sample_4_c37741_g1_i1	2.48166	14.5064	2.54731	0.554394
Sample_4_c12994_g1_i3	1.65444	14.5064	3.13227	0.493331
Sample_3_c23699_g1_i1	9.92665	45.9369	2.21027	0.375861
Sample_4_c823_g1_i1	3.30888	16.9241	2.35466	0.540069
Sample_4_c9495_g1_i1	9.92665	71.3231	2.84499	0.223308
Sample_4_c16123_g1_i1	9.92665	94.2916	3.24775	0.147943
Sample_4_c15755_g1_i1	3.30888	44.7281	3.75676	0.17861
Sample_4_c13726_g1_i2	2034.14	6298.19	1.63052	0.325175
Sample_4_c22665_g2_i1	8.27221	42.3103	2.35466	0.361092
Sample_4_c14069_g1_i1	1.65444	62.8611	5.24775	0.0640197
Sample_4_c8976_g1_i1	1.65444	26.5951	4.00674	0.252881
Sample_4_c7184_g1_i1	28.1255	70.1143	1.31783	0.538628
Sample_4_c39807_g1_i1	1.65444	14.5064	3.13227	0.493331
Sample_4_c5586_g1_i1	1.65444	21.7596	3.71723	0.323935
Sample_4_c28124_g1_i1	13.2355	36.266	1.4542	0.568346
Sample_4_c7796_g1_i1	6.61777	15.7153	1.24775	0.731997
Sample_4_c29607_g1_i1	3.30888	7.2532	1.13227	0.871466
Sample_4_c839_g1_i1	2.48166	12.0887	2.28428	0.634618
Sample_4_c35158_g1_i1	1.65444	31.4305	4.24775	0.199384
Sample_4_c1984_g1_i1	0.827221	12.0887	3.86924	0.499707
Sample_4_c32873_g1_i1	4.13611	16.9241	2.03274	0.585537
Sample_4_c11740_g1_i1	6.61777	68.9054	3.3802	0.164883
Sample_4_c2425_g1_i1	1.65444	9.67093	2.54731	0.672009
Sample_4_c23012_g2_i1	44.6699	189.792	2.08704	0.262552
Sample_4_c32682_g1_i1	3.30888	12.0887	1.86924	0.683818
Sample_3_c32465_g2_i1	38.8794	137.811	1.82561	0.343779
Sample_4_c16771_g1_i1	23.9894	49.5635	1.04688	0.648691
Sample_3_c32327_g1_i2	38.0522	89.4561	1.2332	0.542347
Sample_4_c44017_g1_i1	6.61777	16.9241	1.35466	0.699783
Sample_4_c31325_g1_i1	3.30888	26.5951	3.00674	0.350182
Sample_4_c44236_g1_i1	23.1622	74.9497	1.69415	0.432054
Sample_4_c5937_g2_i1	1.65444	4.83547	1.54731	0.891187
Sample_4_c14633_g2_i1	33.9161	103.963	1.61602	0.420375
Sample_4_c5909_g1_i1	3.30888	16.9241	2.35466	0.540069
Sample_4_c23421_g1_i2	105.884	220.014	1.0551	0.546837
Sample_4_c33438_g1_i1	3.30888	12.0887	1.86924	0.683818
Sample_4_c2435_g1_i1	13.2355	27.8039	1.07087	0.695124
Sample_4_c9882_g1_i1	3.30888	47.1458	3.83271	0.165517
Sample_4_c1257_g1_i1	4.96333	36.266	2.86924	0.306564
Sample_4_c595_g1_i1	14.89	39.8926	1.42178	0.565459
Sample_3_c37640_g1_i1	214.25	2421.36	3.49845	0.0409685
Sample_4_c39722_g1_i1	2.48166	9.67093	1.96235	0.726426
Sample_4_c24782_g2_i2	6.61777	26.5951	2.00674	0.498623
Sample_4_c25985_g1_i1	1.65444	7.2532	2.13227	0.779987
Sample_4_c32598_g1_i1	1.65444	9.67093	2.54731	0.672009
Sample_4_c27919_g1_i1	3.30888	7.2532	1.13227	0.871466
Sample_4_c29368_g1_i1	6.61777	21.7596	1.71723	0.589173
Sample_4_c35896_g1_i1	3.30888	7.2532	1.13227	0.871466
Sample_4_c8005_g1_i1	3.30888	12.0887	1.86924	0.683818
Sample_4_c411_g1_i1	12.4083	26.5951	1.09985	0.692841
Sample_4_c21005_g1_i3	69.4866	141.437	1.02536	0.579023
Sample_3_c55013_g1_i1	3.30888	7.2532	1.13227	0.871466
Sample_4_c6746_g1_i3	9.09943	33.8483	1.89523	0.479671
Sample_4_c24585_g2_i1	3.30888	16.9241	2.35466	0.540069
Sample_4_c11624_g1_i2	14.0628	31.4305	1.16029	0.658577
Sample_4_c27840_g1_i1	1.65444	29.0128	4.13227	0.22411
Sample_4_c1599_g1_i1	1.65444	7.2532	2.13227	0.779987
Sample_4_c42074_g1_i1	3.30888	18.133	2.4542	0.509623
Sample_4_c16200_g1_i2	3.30888	16.9241	2.35466	0.540069
Sample_4_c14381_g1_i1	23.1622	84.6207	1.86924	0.37792
Sample_4_c19300_g1_i1	16.5444	181.33	3.4542	0.085724
Sample_4_c10885_g1_i1	10.7539	22.9685	1.0948	0.711802
Sample_4_c12320_g2_i2	4.13611	13.2975	1.68481	0.688429
Sample_4_c29360_g1_i1	3.30888	9.67093	1.54731	0.773045
Sample_4_c24678_g2_i1	8.27221	77.3675	3.22538	0.169225
Sample_4_c34933_g1_i1	3.30888	27.8039	3.07087	0.332646
Sample_4_c6042_g1_i1	1.65444	18.133	3.4542	0.398386
Sample_4_c42448_g1_i1	1.65444	12.0887	2.86924	0.576021
Sample_3_c28737_g1_i1	10.7539	25.3862	1.23919	0.664858
Sample_4_c16127_g2_i2	1.65444	14.5064	3.13227	0.493331
Sample_4_c1647_g1_i1	6.61777	16.9241	1.35466	0.699783
Sample_4_c11380_g1_i1	18.1989	48.3547	1.40981	0.548807
Sample_4_c27713_g1_i1	1.65444	12.0887	2.86924	0.576021
Sample_4_c7483_g1_i1	11.5811	37.4749	1.69415	0.508289
Sample_4_c19791_g1_i3	186.952	650.37	1.79859	0.278234
Sample_4_c38172_g1_i1	4.96333	21.7596	2.13227	0.516723
Sample_4_c31459_g1_i1	3.30888	10.8798	1.71723	0.727468
Sample_3_c30068_g1_i1	159.654	1373.27	3.1046	0.0670831
Sample_4_c14676_g1_i1	4.13611	16.9241	2.03274	0.585537
Sample_4_c35902_g1_i1	4.13611	9.67093	1.22538	0.814687
Sample_4_c7416_g1_i1	3.30888	19.3419	2.54731	0.481181
Sample_4_c23380_g1_i8	65.3505	155.944	1.25476	0.495443
Sample_4_c43548_g1_i1	3.30888	7.2532	1.13227	0.871466
Sample_4_c24284_g2_i1	7.44499	89.4561	3.58684	0.121959
Sample_4_c34435_g1_i1	1.65444	10.8798	2.71723	0.621837
Sample_4_c25258_g1_i6	19.8533	152.317	2.93963	0.143783
Sample_4_c21217_g1_i3	26.4711	100.336	1.92235	0.349151
Sample_4_c8978_g1_i1	3.30888	24.1773	2.86924	0.388455
Sample_4_c21580_g2_i2	9.09943	36.266	1.99477	0.449662
Sample_4_c32331_g1_i1	1.65444	3.6266	1.13227	0.950226
Sample_4_c31364_g1_i1	4.96333	16.9241	1.7697	0.626592
Sample_4_c8036_g1_i1	6.61777	21.7596	1.71723	0.589173
Sample_4_c20755_g1_i1	46.3244	94.2916	1.02536	0.605012
Sample_4_c31815_g1_i1	4.96333	25.3862	2.35466	0.449775
Sample_4_c10765_g1_i1	21.5078	43.5192	1.0168	0.667812
Sample_4_c3828_g1_i1	12.4083	33.8483	1.44777	0.578235
Sample_4_c23636_g1_i1	1.65444	7.2532	2.13227	0.779987
Sample_4_c620_g2_i1	1.65444	12.0887	2.86924	0.576021
Sample_4_c15792_g1_i1	9.92665	29.0128	1.54731	0.576067
Sample_4_c19628_g2_i1	4.96333	25.3862	2.35466	0.449775
Sample_4_c15579_g1_i2	5.79055	77.3675	3.73996	0.122746
Sample_4_c16981_g2_i2	37.225	130.558	1.81034	0.351822
Sample_4_c12840_g1_i3	4.13611	20.5507	2.31284	0.500181
Sample_4_c25144_g3_i1	2.48166	56.8167	4.51694	0.100935
Sample_4_c556_g1_i1	8.27221	19.3419	1.22538	0.706189
Sample_4_c26952_g1_i1	1.65444	8.46207	2.35466	0.724534
Sample_4_c20243_g1_i1	28.1255	1166.56	5.37423	0.00436957
Sample_4_c30290_g1_i1	1.65444	4.83547	1.54731	0.891187
Sample_4_c7957_g1_i1	6.61777	14.5064	1.13227	0.766178
Sample_4_c17611_g1_i1	1.65444	36.266	4.4542	0.160573
Sample_4_c6519_g1_i2	1.65444	9.67093	2.54731	0.672009
Sample_4_c36434_g1_i1	4.96333	19.3419	1.96235	0.567656
Sample_4_c4460_g1_i1	4.96333	21.7596	2.13227	0.516723
Sample_4_c31314_g1_i1	13.2355	161.988	3.6134	0.0801206
Sample_4_c3590_g1_i1	4.13611	14.5064	1.81034	0.652109
Sample_4_c17175_g1_i4	11.5811	30.2217	1.38381	0.607804
Sample_4_c2457_g1_i1	1.65444	7.2532	2.13227	0.779987
Sample_4_c14717_g1_i1	6.61777	38.6837	2.54731	0.342617
Sample_4_c4528_g1_i1	1.65444	15.7153	3.24775	0.458433
Sample_4_c348_g1_i1	3.30888	29.0128	3.13227	0.31625
Sample_4_c3815_g1_i1	2.48166	38.6837	3.96235	0.18324
Sample_4_c30577_g1_i1	1.65444	4.83547	1.54731	0.891187
Sample_3_c38341_g2_i1	9.92665	45.9369	2.21027	0.375861
Sample_4_c38829_g1_i1	1.65444	7.2532	2.13227	0.779987
Sample_4_c7426_g1_i1	0.827221	19.3419	4.54731	0.29887
Sample_4_c19248_g1_i1	4.96333	33.8483	2.7697	0.332151
Sample_4_c17661_g1_i1	54.5966	174.077	1.67284	0.365344
Sample_4_c6758_g1_i1	4.96333	22.9685	2.21027	0.493348
Sample_4_c22497_g1_i4	78.586	160.779	1.03274	0.569465
Sample_4_c36604_g1_i1	3.30888	7.2532	1.13227	0.871466
Sample_4_c8294_g1_i1	3.30888	25.3862	2.93963	0.368815
Sample_4_c12114_g1_i2	3.30888	15.7153	2.24775	0.572164
Sample_4_c26222_g1_i1	1.65444	24.1773	3.86924	0.28546
Sample_4_c23750_g3_i1	37.225	74.9497	1.00965	0.626889
Sample_4_c13220_g1_i3	6.61777	16.9241	1.35466	0.699783
Sample_4_c18312_g1_i1	6.61777	539.154	6.34821	0.00222917
Sample_3_c25019_g1_i2	15.7172	38.6837	1.29938	0.600139
Sample_4_c24143_g3_i4	57.9055	128.14	1.14595	0.54367
Sample_4_c1104_g1_i1	3.30888	31.4305	3.24775	0.286859
Sample_4_c20343_g1_i3	14.89	53.1901	1.83682	0.43518
Sample_4_c37698_g1_i1	6.61777	64.0699	3.27523	0.182776
Sample_4_c32569_g1_i1	3.30888	14.5064	2.13227	0.606361
Sample_4_c20490_g1_i2	13.2355	37.4749	1.50151	0.553012
Sample_4_c35515_g1_i1	1.65444	19.3419	3.54731	0.371493
Sample_4_c4836_g1_i1	1.65444	14.5064	3.13227	0.493331
Sample_4_c10117_g1_i1	3.30888	16.9241	2.35466	0.540069
Sample_3_c25898_g2_i1	17.3716	47.1458	1.44039	0.543259
Sample_4_c13743_g1_i1	11.5811	50.7724	2.13227	0.378383
Sample_4_c30246_g1_i1	3.30888	25.3862	2.93963	0.368815
Sample_4_c11125_g1_i1	12.4083	43.5192	1.81034	0.463726
Sample_3_c69702_g1_i1	11.5811	36.266	1.64685	0.523157
Sample_3_c17540_g1_i1	101.748	279.248	1.45654	0.401864
Sample_4_c30968_g1_i1	2.48166	7.2532	1.54731	0.828912
Sample_4_c27869_g1_i1	4.96333	12.0887	1.28428	0.767702
Sample_4_c31773_g1_i1	4.96333	31.4305	2.66279	0.360875
Sample_4_c4368_g1_i2	9.09943	19.3419	1.08788	0.735927
Sample_4_c29243_g1_i1	1.65444	16.9241	3.35466	0.427125
Sample_4_c40279_g1_i1	1.65444	7.2532	2.13227	0.779987
Sample_4_c40655_g1_i1	2.48166	6.04433	1.28428	0.882552
Sample_3_c10241_g1_i1	14.89	33.8483	1.18474	0.644256
Sample_4_c11265_g2_i1	3.30888	19.3419	2.54731	0.481181
Sample_4_c42564_g1_i1	4.96333	12.0887	1.28428	0.767702
Sample_4_c28814_g1_i1	3.30888	16.9241	2.35466	0.540069
Sample_4_c35522_g1_i1	1.65444	6.04433	1.86924	0.834836
Sample_4_c19819_g1_i1	9.92665	33.8483	1.7697	0.505622
Sample_4_c28810_g1_i1	1.65444	7.2532	2.13227	0.779987
Sample_4_c13910_g2_i1	8.27221	32.6394	1.98027	0.468502
Sample_4_c40300_g1_i1	1.65444	9.67093	2.54731	0.672009
Sample_4_c11765_g1_i2	3.30888	15.7153	2.24775	0.572164
Sample_4_c29064_g1_i1	3.30888	9.67093	1.54731	0.773045
Sample_4_c38561_g1_i1	1.65444	9.67093	2.54731	0.672009
Sample_4_c20404_g2_i4	11.5811	38.6837	1.73996	0.494021
Sample_4_c16224_g1_i1	54.5966	192.21	1.8158	0.322734
Sample_4_c2499_g1_i1	11.5811	35.0571	1.59794	0.53866
Sample_4_c9366_g2_i1	8.27221	38.6837	2.22538	0.39673
Sample_4_c38980_g1_i1	1.65444	4.83547	1.54731	0.891187
Sample_4_c35974_g1_i1	3.30888	9.67093	1.54731	0.773045
Sample_4_c21580_g1_i5	20.6805	102.754	2.31284	0.268101
Sample_4_c12380_g1_i1	4.96333	25.3862	2.35466	0.449775
Sample_4_c32683_g1_i1	4.96333	16.9241	1.7697	0.626592
Sample_3_c33415_g1_i1	77.7588	161.988	1.05881	0.559789
Sample_4_c24340_g1_i1	8.27221	19.3419	1.22538	0.706189
Sample_4_c43893_g1_i1	3.30888	14.5064	2.13227	0.606361
Sample_4_c35231_g1_i1	1.65444	9.67093	2.54731	0.672009
Sample_4_c31465_g1_i1	44.6699	108.798	1.28428	0.511115
Sample_4_c19616_g2_i1	343.297	3008.87	3.13169	0.063817
Sample_4_c11572_g1_i2	258.92	903.023	1.80226	0.270535
Sample_4_c43878_g1_i1	6.61777	14.5064	1.13227	0.766178
Sample_4_c28480_g1_i1	4.96333	26.5951	2.42178	0.429693
Sample_4_c10567_g1_i2	8.27221	26.5951	1.68481	0.560369
Sample_4_c2881_g1_i2	3.30888	18.133	2.4542	0.509623
Sample_4_c27910_g1_i1	1.65444	4.83547	1.54731	0.891187
Sample_4_c34797_g1_i1	3.30888	16.9241	2.35466	0.540069
Sample_4_c41395_g1_i1	6.61777	14.5064	1.13227	0.766178
Sample_4_c30022_g1_i1	4.96333	15.7153	1.66279	0.659147
Sample_4_c19549_g1_i1	6.61777	71.3231	3.42995	0.15674
Sample_4_c14377_g1_i4	5.79055	24.1773	2.06188	0.50745
Sample_4_c38298_g1_i1	3.30888	8.46207	1.35466	0.821178
Sample_4_c26155_g1_i1	1.65444	24.1773	3.86924	0.28546
Sample_4_c20505_g1_i1	108.366	701.143	2.6938	0.115226
Sample_4_c27406_g1_i1	0.827221	8.46207	3.35466	0.657131
Sample_4_c24482_g1_i1	9.92665	47.1458	2.24775	0.365588
Sample_3_c38819_g2_i7	6.61777	19.3419	1.54731	0.641406
Sample_4_c3940_g1_i1	5.79055	13.2975	1.19939	0.767093
Sample_4_c37224_g1_i1	1.65444	12.0887	2.86924	0.576021
Sample_4_c39330_g1_i1	9.92665	31.4305	1.66279	0.539194
Sample_4_c16731_g1_i2	13.2355	66.4877	2.32867	0.31172
Sample_4_c32423_g1_i1	1.65444	7.2532	2.13227	0.779987
Sample_3_c42482_g4_i1	4.13611	9.67093	1.22538	0.814687
Sample_4_c13172_g1_i1	0.827221	4.83547	2.54731	0.834531
Sample_4_c31190_g1_i1	1.65444	4.83547	1.54731	0.891187
Sample_4_c35000_g1_i1	1.65444	4.83547	1.54731	0.891187
Sample_4_c20447_g2_i1	16.5444	51.9813	1.65165	0.480679
Sample_4_c20674_g1_i1	75.2771	600.807	2.99662	0.0863541
Sample_4_c25657_g1_i1	10.7539	29.0128	1.43183	0.60205
Sample_4_c6131_g1_i1	1.65444	14.5064	3.13227	0.493331
Sample_4_c42455_g1_i1	1.65444	7.2532	2.13227	0.779987
Sample_4_c43863_g1_i1	1.65444	9.67093	2.54731	0.672009
Sample_4_c12134_g1_i2	1.65444	30.2217	4.19117	0.211234
Sample_4_c33286_g1_i1	1.65444	7.2532	2.13227	0.779987
Sample_4_c18312_g1_i2	9.92665	697.516	6.13477	0.0022967
Sample_4_c9902_g1_i1	5.79055	13.2975	1.19939	0.767093
Sample_4_c22888_g1_i4	4.13611	24.1773	2.54731	0.431628
Sample_4_c2159_g1_i2	3.30888	12.0887	1.86924	0.683818
Sample_4_c10990_g1_i1	4.96333	39.8926	3.00674	0.273287
Sample_4_c11038_g1_i1	3.30888	36.266	3.4542	0.238623
Sample_4_c7867_g1_i1	9.09943	21.7596	1.2578	0.682097
Sample_4_c38235_g1_i1	15.7172	36.266	1.20627	0.631376
Sample_4_c24112_g5_i1	6.61777	45.9369	2.79524	0.28092
Sample_4_c5030_g1_i1	1.65444	9.67093	2.54731	0.672009
Sample_4_c26325_g1_i1	3.30888	14.5064	2.13227	0.606361
Sample_4_c401_g2_i1	3.30888	12.0887	1.86924	0.683818
Sample_4_c5847_g1_i1	6.61777	14.5064	1.13227	0.766178
Sample_4_c8800_g1_i1	1.65444	9.67093	2.54731	0.672009
Sample_3_c25945_g1_i1	44.6699	302.217	2.75821	0.130438
Sample_4_c23869_g2_i5	11.5811	24.1773	1.06188	0.713486
Sample_4_c35062_g1_i1	1.65444	12.0887	2.86924	0.576021
Sample_4_c2650_g1_i2	1.65444	9.67093	2.54731	0.672009
Sample_4_c13601_g1_i1	4.13611	20.5507	2.31284	0.500181
Sample_4_c24497_g3_i2	11.5811	66.4877	2.52131	0.278892
Sample_4_c1738_g1_i2	6.61777	21.7596	1.71723	0.589173
Sample_4_c10065_g2_i1	3.30888	8.46207	1.35466	0.821178
Sample_4_c39166_g1_i1	1.65444	7.2532	2.13227	0.779987
Sample_4_c34714_g1_i1	6.61777	21.7596	1.71723	0.589173
Sample_4_c39395_g1_i1	6.61777	16.9241	1.35466	0.699783
Sample_4_c38199_g1_i1	1.65444	16.9241	3.35466	0.427125
Sample_4_c43392_g1_i1	3.30888	14.5064	2.13227	0.606361
Sample_4_c8818_g1_i1	11.5811	31.4305	1.44039	0.589362
Sample_4_c12308_g1_i1	6.61777	45.9369	2.79524	0.28092
Sample_3_c30612_g1_i1	56.251	129.349	1.20131	0.524822
Sample_4_c33_g2_i1	3.30888	16.9241	2.35466	0.540069
Sample_4_c28884_g1_i1	3.30888	9.67093	1.54731	0.773045
Sample_4_c13623_g1_i1	29.78	110.007	1.88518	0.349056
Sample_4_c33380_g1_i1	3.30888	9.67093	1.54731	0.773045
Sample_4_c15227_g1_i1	8.27221	66.4877	3.00674	0.209843
Sample_4_c38921_g1_i1	6.61777	24.1773	1.86924	0.541516
Sample_4_c5632_g1_i1	4.96333	13.2975	1.42178	0.729401
Sample_4_c14955_g2_i1	4.96333	20.5507	2.04981	0.541368
Sample_4_c5170_g1_i1	1.65444	7.2532	2.13227	0.779987
Sample_4_c5834_g1_i1	41.3611	87.0384	1.07338	0.594975
Sample_4_c12785_g1_i1	18.1989	62.8611	1.78832	0.428604
Sample_4_c36016_g1_i1	1.65444	9.67093	2.54731	0.672009
Sample_4_c24541_g2_i3	9.09943	68.9054	2.92077	0.216987
Sample_3_c22162_g1_i1	6.61777	13.2975	1.00674	0.802141
Sample_4_c15973_g1_i1	5.79055	13.2975	1.19939	0.767093
Sample_4_c15408_g1_i4	6.61777	30.2217	2.19117	0.442834
Sample_4_c4763_g1_i1	1.65444	12.0887	2.86924	0.576021
Sample_4_c7093_g1_i1	1.65444	12.0887	2.86924	0.576021
Sample_4_c4397_g1_i1	3.30888	21.7596	2.71723	0.431163
Sample_4_c288_g1_i1	8.27221	20.5507	1.31284	0.678877
Sample_4_c7496_g1_i2	6.61777	48.3547	2.86924	0.263871
Sample_4_c7284_g1_i1	0.827221	18.133	4.4542	0.323547
Sample_4_c19951_g1_i2	19.8533	39.8926	1.00674	0.6778
Sample_4_c22079_g1_i1	3.30888	21.7596	2.71723	0.431163
Sample_4_c3506_g1_i1	1.65444	6.04433	1.86924	0.834836
Sample_3_c49230_g1_i1	6.61777	38.6837	2.54731	0.342617
Sample_4_c21873_g1_i2	10.7539	29.0128	1.43183	0.60205
Sample_3_c68470_g1_i1	6.61777	14.5064	1.13227	0.766178
Sample_4_c8295_g1_i1	3.30888	18.133	2.4542	0.509623
Sample_4_c8822_g1_i1	4.96333	19.3419	1.96235	0.567656
Sample_4_c36770_g1_i1	1.65444	9.67093	2.54731	0.672009
Sample_4_c30108_g1_i1	1.65444	7.2532	2.13227	0.779987
Sample_4_c32905_g1_i1	3.30888	22.9685	2.79524	0.40913
Sample_4_c31884_g1_i1	3.30888	9.67093	1.54731	0.773045
Sample_4_c13196_g1_i1	9.09943	25.3862	1.4802	0.610592
Sample_4_c12346_g1_i1	9.09943	100.336	3.46292	0.122637
Sample_4_c11254_g1_i1	13.2355	58.0256	2.13227	0.363621
Sample_4_c26300_g1_i1	1.65444	12.0887	2.86924	0.576021
Sample_4_c4896_g1_i2	3.30888	9.67093	1.54731	0.773045
Sample_4_c38859_g1_i1	3.30888	8.46207	1.35466	0.821178
Sample_4_c33833_g1_i1	3.30888	31.4305	3.24775	0.286859
Sample_4_c20986_g3_i1	19.8533	73.7409	1.89308	0.387299
Sample_4_c7580_g1_i1	1.65444	19.3419	3.54731	0.371493
Sample_4_c24440_g2_i1	4.96333	21.7596	2.13227	0.516723
Sample_4_c42206_g1_i1	6.61777	19.3419	1.54731	0.641406
Sample_4_c20957_g3_i2	4.96333	67.6965	3.7697	0.13239
Sample_4_c12437_g1_i1	9.92665	59.2345	2.57706	0.282533
Sample_4_c14719_g1_i1	1.65444	12.0887	2.86924	0.576021
Sample_4_c35030_g1_i1	4.96333	26.5951	2.42178	0.429693
Sample_4_c3513_g1_i1	3.30888	14.5064	2.13227	0.606361
Sample_4_c43726_g1_i1	1.65444	14.5064	3.13227	0.493331
Sample_4_c39959_g1_i1	1.65444	10.8798	2.71723	0.621837
Sample_4_c19521_g1_i1	3.30888	15.7153	2.24775	0.572164
Sample_4_c42717_g1_i1	1.65444	12.0887	2.86924	0.576021
Sample_4_c15612_g1_i1	4.96333	18.133	1.86924	0.596027
Sample_4_c9200_g1_i1	1.65444	14.5064	3.13227	0.493331
Sample_4_c13496_g1_i2	8.27221	33.8483	2.03274	0.452712
Sample_4_c5386_g1_i1	2.48166	21.7596	3.13227	0.381178
Sample_4_c17055_g1_i1	29.78	77.3675	1.37738	0.512421
Sample_4_c327_g1_i1	14.89	30.2217	1.02124	0.699354
Sample_4_c583_g1_i1	1.65444	7.2532	2.13227	0.779987
Sample_4_c18959_g1_i3	18.1989	210.343	3.53082	0.0738599
Sample_4_c24093_g2_i2	1025.75	2139.69	1.06072	0.503605
Sample_4_c5235_g2_i1	3.30888	20.5507	2.63477	0.455021
Sample_4_c9628_g1_i1	11.5811	26.5951	1.19939	0.668351
Sample_4_c37954_g1_i1	1.65444	19.3419	3.54731	0.371493
Sample_4_c6549_g1_i1	13.2355	37.4749	1.50151	0.553012
Sample_4_c17969_g2_i1	19.8533	106.38	2.42178	0.24587
Sample_4_c40866_g1_i1	1.65444	9.67093	2.54731	0.672009
Sample_4_c4974_g1_i1	4.96333	21.7596	2.13227	0.516723
Sample_4_c7725_g1_i1	1.65444	15.7153	3.24775	0.458433
Sample_4_c4587_g1_i1	3.30888	9.67093	1.54731	0.773045
Sample_4_c24391_g3_i2	13.2355	48.3547	1.86924	0.438341
Sample_4_c40085_g1_i1	3.30888	7.2532	1.13227	0.871466
Sample_3_c33737_g1_i1	2407.21	7517.94	1.64297	0.326274
Sample_3_c30877_g1_i1	106.712	714.44	2.7431	0.109098
Sample_4_c6612_g1_i1	6.61777	13.2975	1.00674	0.802141
Sample_4_c21099_g1_i2	62.0416	332.438	2.42178	0.173783
Sample_4_c10707_g1_i1	18.1989	38.6837	1.08788	0.657376
Sample_4_c31299_g1_i1	4.96333	37.4749	2.91654	0.294835
Sample_4_c24093_g2_i1	279.601	627.402	1.16602	0.473738
Sample_4_c16337_g1_i1	21.5078	106.38	2.3063	0.266032
Sample_4_c41524_g1_i1	8.27221	29.0128	1.81034	0.520869
Sample_4_c6499_g1_i1	6.61777	20.5507	1.63477	0.614679
Sample_4_c11934_g1_i2	24.8166	96.7093	1.96235	0.343788
Sample_4_c36095_g1_i1	1.65444	14.5064	3.13227	0.493331
Sample_4_c29887_g1_i1	1.65444	14.5064	3.13227	0.493331
Sample_4_c32427_g1_i1	1.65444	9.67093	2.54731	0.672009
Sample_4_c27924_g1_i1	9.92665	21.7596	1.13227	0.710137
Sample_4_c17055_g2_i1	4.96333	12.0887	1.28428	0.767702
Sample_4_c21085_g1_i1	6.61777	16.9241	1.35466	0.699783
Sample_4_c31502_g1_i1	1.65444	14.5064	3.13227	0.493331
Sample_4_c43864_g1_i1	1.65444	4.83547	1.54731	0.891187
Sample_4_c24869_g1_i3	18.1989	45.9369	1.33581	0.573279
Sample_4_c9137_g1_i1	9.92665	45.9369	2.21027	0.375861
Sample_4_c5378_g1_i2	6.61777	14.5064	1.13227	0.766178
Sample_4_c28578_g1_i1	3.30888	9.67093	1.54731	0.773045
Sample_4_c22367_g4_i1	3.30888	9.67093	1.54731	0.773045
Sample_4_c40538_g1_i1	1.65444	7.2532	2.13227	0.779987
Sample_4_c4775_g1_i1	3.30888	21.7596	2.71723	0.431163
Sample_4_c37768_g1_i1	1.65444	12.0887	2.86924	0.576021
Sample_4_c43838_g1_i1	3.30888	9.67093	1.54731	0.773045
Sample_4_c2356_g1_i1	0.827221	12.0887	3.86924	0.499707
Sample_4_c41609_g1_i1	1.65444	12.0887	2.86924	0.576021
Sample_4_c8818_g2_i1	5.79055	16.9241	1.54731	0.664425
Sample_4_c22986_g3_i4	3.30888	19.3419	2.54731	0.481181
Sample_4_c22745_g1_i2	34.7433	110.007	1.66279	0.403226
Sample_4_c32361_g1_i1	1.65444	7.2532	2.13227	0.779987
Sample_4_c39688_g1_i1	3.30888	14.5064	2.13227	0.606361
Sample_4_c9040_g1_i1	3.30888	33.8483	3.35466	0.261196
Sample_4_c16349_g1_i1	110.848	296.172	1.41786	0.411323
Sample_4_c37117_g1_i1	1.65444	7.2532	2.13227	0.779987
Sample_4_c3448_g1_i1	3.30888	14.5064	2.13227	0.606361
Sample_4_c2680_g1_i1	1.65444	14.5064	3.13227	0.493331
Sample_4_c9879_g1_i2	9.92665	30.2217	1.6062	0.557198
Sample_4_c37839_g1_i1	6.61777	16.9241	1.35466	0.699783
Sample_4_c28081_g1_i1	4.96333	14.5064	1.54731	0.69337
Sample_4_c1113_g1_i1	4.96333	14.5064	1.54731	0.69337
Sample_4_c35833_g1_i1	3.30888	16.9241	2.35466	0.540069
Sample_4_c10457_g1_i1	0.827221	7.2532	3.13227	0.714885
Sample_3_c79572_g1_i1	9.92665	35.0571	1.82033	0.489966
Sample_4_c12686_g1_i1	16.5444	87.0384	2.39531	0.270173
Sample_4_c3047_g1_i1	6.61777	16.9241	1.35466	0.699783
Sample_4_c23953_g1_i3	51.2877	116.051	1.17808	0.539883
Sample_4_c620_g1_i1	1.65444	14.5064	3.13227	0.493331
Sample_4_c30227_g1_i1	1.65444	4.83547	1.54731	0.891187
Sample_4_c27711_g1_i1	1.65444	9.67093	2.54731	0.672009
Sample_4_c8000_g2_i1	4.96333	21.7596	2.13227	0.516723
Sample_3_c56597_g1_i1	3.30888	132.975	5.32867	0.0249628
Sample_4_c8761_g1_i1	0.827221	9.67093	3.54731	0.600475
Sample_4_c40857_g1_i1	1.65444	26.5951	4.00674	0.252881
Sample_4_c25659_g1_i1	1.65444	13.2975	3.00674	0.532927
Sample_4_c25450_g1_i1	1.65444	12.0887	2.86924	0.576021
Sample_4_c42631_g1_i1	6.61777	16.9241	1.35466	0.699783
Sample_4_c29101_g1_i1	1.65444	7.2532	2.13227	0.779987
Sample_4_c29525_g1_i1	3.30888	9.67093	1.54731	0.773045
Sample_4_c13536_g1_i1	16.5444	47.1458	1.51078	0.525287
Sample_4_c39040_g1_i1	7.44499	24.1773	1.69931	0.573633
Sample_4_c40098_g1_i1	1.65444	7.2532	2.13227	0.779987
Sample_4_c25301_g2_i8	8.27221	16.9241	1.03274	0.764765
Sample_4_c4639_g1_i1	3.30888	14.5064	2.13227	0.606361
Sample_4_c3016_g1_i1	3.30888	14.5064	2.13227	0.606361
Sample_4_c42797_g1_i1	1.65444	12.0887	2.86924	0.576021
Sample_4_c29816_g1_i1	3.30888	9.67093	1.54731	0.773045
Sample_4_c19316_g1_i1	18.1989	44.7281	1.29733	0.586125
Sample_4_c12901_g1_i1	4.13611	35.0571	3.08336	0.285351
Sample_4_c388_g2_i1	7.44499	19.3419	1.37738	0.674763
Sample_4_c30901_g1_i1	1.65444	9.67093	2.54731	0.672009
Sample_4_c40266_g1_i1	1.65444	12.0887	2.86924	0.576021
Sample_4_c36730_g1_i1	3.30888	7.2532	1.13227	0.871466
Sample_4_c2118_g1_i1	3.30888	12.0887	1.86924	0.683818
Sample_4_c41526_g1_i1	4.96333	12.0887	1.28428	0.767702
Sample_4_c4756_g1_i2	0.827221	14.5064	4.13227	0.416439
Sample_4_c23510_g1_i1	8.27221	22.9685	1.47331	0.627819
Sample_4_c8126_g1_i1	5.79055	14.5064	1.32492	0.731151
Sample_4_c9957_g1_i1	9.92665	21.7596	1.13227	0.710137
Sample_4_c39028_g1_i1	43.8427	116.051	1.40435	0.469964
Sample_4_c14099_g1_i2	3.30888	31.4305	3.24775	0.286859
Sample_4_c3138_g1_i2	3.30888	7.2532	1.13227	0.871466
Sample_4_c10080_g1_i2	3.30888	21.7596	2.71723	0.431163
Sample_4_c34695_g1_i1	1.65444	7.2532	2.13227	0.779987
Sample_4_c11825_g1_i3	3.30888	14.5064	2.13227	0.606361
Sample_4_c33994_g1_i1	3.30888	10.8798	1.71723	0.727468
Sample_4_c8749_g1_i1	3.30888	47.1458	3.83271	0.165517
Sample_4_c42521_g1_i1	1.65444	4.83547	1.54731	0.891187
Sample_4_c17463_g1_i2	6.61777	95.5005	3.85109	0.097268
Sample_4_c25996_g1_i1	4.96333	12.0887	1.28428	0.767702
Sample_4_c11892_g1_i1	13.2355	31.4305	1.24775	0.636234
Sample_4_c21817_g3_i2	59.5599	154.735	1.37738	0.457293
Sample_4_c18127_g1_i1	6.61777	118.469	4.16202	0.0655369
Sample_4_c18760_g1_i6	14.89	76.1586	2.35466	0.291837
Sample_4_c17065_g1_i2	144.764	997.315	2.78435	0.0994269
Sample_4_c19138_g1_i4	48.806	110.007	1.17246	0.545538
Sample_4_c18753_g1_i3	110.848	384.42	1.7941	0.295245
Sample_4_c34461_g1_i1	1.65444	10.8798	2.71723	0.621837
Sample_4_c25921_g1_i1	1.65444	21.7596	3.71723	0.323935
Sample_4_c8098_g1_i1	47.9788	134.184	1.48374	0.435748
Sample_4_c38510_g1_i1	1.65444	10.8798	2.71723	0.621837
Sample_4_c11872_g1_i2	41.3611	87.0384	1.07338	0.594975
Sample_4_c11073_g1_i1	6.61777	90.665	3.77613	0.106492
Sample_3_c59526_g1_i1	10.7539	36.266	1.75376	0.499478
Sample_4_c936_g1_i1	2.48166	12.0887	2.28428	0.634618
Sample_4_c19171_g2_i1	11.5811	24.1773	1.06188	0.713486
Sample_4_c15040_g1_i3	4.96333	45.9369	3.21027	0.228514
Sample_4_c32863_g1_i1	3.30888	15.7153	2.24775	0.572164
Sample_4_c19345_g1_i5	8.27221	55.6079	2.74894	0.263535
Sample_4_c31713_g1_i1	3.30888	12.0887	1.86924	0.683818
Sample_4_c4215_g1_i1	8.27221	19.3419	1.22538	0.706189
Sample_4_c2901_g1_i1	2.48166	32.6394	3.71723	0.233074
Sample_4_c24804_g4_i1	4.13611	27.8039	2.74894	0.373257
Sample_4_c28530_g1_i1	1.65444	16.9241	3.35466	0.427125
Sample_4_c5978_g1_i2	2.48166	21.7596	3.13227	0.381178
Sample_3_c34886_g1_i2	241.549	1094.02	2.17926	0.185688
Sample_4_c12474_g1_i1	4.96333	31.4305	2.66279	0.360875
Sample_4_c2809_g1_i1	6.61777	21.7596	1.71723	0.589173
Sample_4_c41550_g1_i1	1.65444	8.46207	2.35466	0.724534
Sample_4_c43920_g1_i1	1.65444	9.67093	2.54731	0.672009
Sample_4_c32094_g1_i1	1.65444	13.2975	3.00674	0.532927
Sample_4_c27710_g1_i1	3.30888	14.5064	2.13227	0.606361
Sample_4_c13408_g2_i1	1.65444	19.3419	3.54731	0.371493
Sample_4_c22331_g4_i1	3.30888	12.0887	1.86924	0.683818
Sample_4_c2731_g1_i1	8.27221	19.3419	1.22538	0.706189
Sample_4_c31531_g1_i1	9.92665	21.7596	1.13227	0.710137
Sample_4_c10408_g1_i1	6.61777	43.5192	2.71723	0.299573
Sample_4_c44400_g1_i1	1.65444	7.2532	2.13227	0.779987
Sample_3_c8412_g1_i1	9.92665	50.7724	2.35466	0.337169
Sample_4_c21005_g1_i7	18.1989	88.2473	2.2777	0.289621
Sample_4_c19426_g1_i1	6.61777	29.0128	2.13227	0.46044
Sample_4_c42061_g1_i1	18.1989	43.5192	1.2578	0.599406
Sample_4_c12805_g1_i1	8.27221	37.4749	2.17958	0.40974
Sample_4_c13779_g1_i2	43.8427	108.798	1.31124	0.502868
Sample_4_c22747_g1_i4	19.8533	44.7281	1.1718	0.620786
Sample_4_c5133_g1_i1	1.65444	14.5064	3.13227	0.493331
Sample_4_c18737_g1_i3	3.30888	18.133	2.4542	0.509623
Sample_4_c9799_g1_i1	9.92665	35.0571	1.82033	0.489966
Sample_4_c37823_g1_i1	1.65444	7.2532	2.13227	0.779987
Sample_4_c11712_g1_i3	16.5444	42.3103	1.35466	0.576333
Sample_4_c38743_g1_i1	8.27221	37.4749	2.17958	0.40974
Sample_4_c35534_g1_i1	1.65444	4.83547	1.54731	0.891187
Sample_4_c9717_g1_i1	6.61777	27.8039	2.07087	0.479002
Sample_4_c31947_g1_i1	9.92665	50.7724	2.35466	0.337169
Sample_4_c28548_g1_i1	3.30888	7.2532	1.13227	0.871466
Sample_4_c38515_g1_i1	1.65444	10.8798	2.71723	0.621837
Sample_4_c23584_g2_i2	3.30888	7.2532	1.13227	0.871466
Sample_4_c24848_g1_i1	4.13611	8.46207	1.03274	0.861268
Sample_4_c10604_g1_i1	1.65444	53.1901	5.00674	0.0857519
Sample_4_c5032_g1_i1	16.5444	33.8483	1.03274	0.685199
Sample_4_c14597_g1_i1	6.61777	25.3862	1.93963	0.51946
Sample_4_c5289_g1_i1	1.65444	20.5507	3.63477	0.34656
Sample_4_c13261_g1_i1	1.65444	6.04433	1.86924	0.834836
Sample_4_c24801_g1_i2	4.13611	31.4305	2.92582	0.325177
Sample_4_c9143_g1_i1	14.89	31.4305	1.07782	0.680253
Sample_4_c7851_g1_i1	3.30888	15.7153	2.24775	0.572164
Sample_4_c3738_g1_i1	3.30888	24.1773	2.86924	0.388455
Sample_4_c43343_g1_i1	3.30888	16.9241	2.35466	0.540069
Sample_4_c19007_g1_i1	99.2665	403.761	2.02412	0.240186
Sample_4_c12409_g1_i1	1.65444	7.2532	2.13227	0.779987
Sample_4_c9768_g3_i1	13.2355	35.0571	1.40529	0.5843
Sample_4_c4120_g1_i1	18.1989	43.5192	1.2578	0.599406
Sample_4_c43900_g1_i1	1.65444	4.83547	1.54731	0.891187
Sample_4_c36427_g1_i1	13.2355	43.5192	1.71723	0.48456
Sample_4_c33419_g1_i1	0.827221	9.67093	3.54731	0.600475
Sample_4_c19492_g1_i3	9.92665	108.798	3.4542	0.117075
Sample_4_c20404_g2_i5	15.7172	99.1271	2.65693	0.215461
Sample_4_c31059_g1_i1	3.30888	24.1773	2.86924	0.388455
Sample_4_c3237_g1_i1	16.5444	74.9497	2.17958	0.325949
Sample_4_c825_g1_i1	1.65444	12.0887	2.86924	0.576021
Sample_4_c18366_g1_i1	36.3977	113.633	1.64247	0.405687
Sample_4_c37754_g1_i1	1.65444	12.0887	2.86924	0.576021
Sample_4_c13700_g1_i4	3.30888	21.7596	2.71723	0.431163
Sample_4_c21865_g2_i1	4.96333	79.7852	4.00674	0.101578
Sample_4_c35293_g1_i1	1.65444	16.9241	3.35466	0.427125
Sample_3_c22550_g1_i2	6.61777	15.7153	1.24775	0.731997
Sample_4_c408_g1_i1	19.8533	66.4877	1.74371	0.432972
Sample_4_c9201_g1_i1	8.27221	22.9685	1.47331	0.627819
Sample_4_c13184_g1_i4	8.27221	16.9241	1.03274	0.764765
Sample_4_c2923_g1_i1	4.96333	12.0887	1.28428	0.767702
Sample_4_c23378_g1_i2	1.65444	36.266	4.4542	0.160573
Sample_4_c16045_g1_i5	3.30888	47.1458	3.83271	0.165517
Sample_4_c3284_g1_i2	6.61777	168.032	4.66625	0.0322813
Sample_3_c29268_g1_i1	37.225	76.1586	1.03274	0.618191
Sample_4_c41251_g1_i1	215.078	1190.73	2.46892	0.136948
Sample_4_c41852_g1_i1	3.30888	22.9685	2.79524	0.40913
Sample_4_c2218_g1_i2	6.61777	13.2975	1.00674	0.802141
Sample_4_c16127_g2_i1	14.89	39.8926	1.42178	0.565459
Sample_4_c19114_g1_i1	2097.83	4223.78	1.00963	0.531221
Sample_4_c10515_g2_i1	1.65444	9.67093	2.54731	0.672009
Sample_4_c17850_g1_i2	10.7539	33.8483	1.65423	0.530652
Sample_4_c29415_g1_i1	1.65444	12.0887	2.86924	0.576021
Sample_4_c38699_g1_i1	8.27221	18.133	1.13227	0.734738
Sample_4_c24679_g3_i1	6.61777	14.5064	1.13227	0.766178
Sample_4_c23551_g1_i1	1.65444	19.3419	3.54731	0.371493
Sample_4_c35459_g1_i1	1.65444	12.0887	2.86924	0.576021
Sample_4_c43749_g1_i1	6.61777	14.5064	1.13227	0.766178
Sample_3_c73088_g1_i1	9.92665	53.1901	2.42178	0.320075
Sample_4_c13780_g1_i1	18.1989	119.678	2.71723	0.190171
Sample_4_c18769_g1_i3	1.65444	16.9241	3.35466	0.427125
Sample_4_c13650_g1_i1	4.96333	27.8039	2.48591	0.410805
Sample_4_c26687_g1_i1	1.65444	7.2532	2.13227	0.779987
Sample_4_c1278_g1_i1	1.65444	9.67093	2.54731	0.672009
Sample_3_c37882_g1_i3	0.827221	2.41773	1.54731	0.960184
Sample_4_c15569_g1_i1	10.7539	78.5763	2.86924	0.209704
Sample_4_c21386_g2_i4	1.65444	33.8483	4.35466	0.178518
Sample_4_c41057_g1_i1	1.65444	7.2532	2.13227	0.779987
Sample_3_c14597_g1_i1	8.27221	24.1773	1.54731	0.604115
Sample_4_c22483_g1_i6	5.79055	15.7153	1.44039	0.696858
Sample_4_c4301_g1_i1	4.13611	15.7153	1.92582	0.617984
Sample_4_c28455_g1_i1	3.30888	7.2532	1.13227	0.871466
Sample_4_c18959_g1_i1	90.9943	533.11	2.55059	0.13977
Sample_4_c15641_g1_i1	4.96333	33.8483	2.7697	0.332151
Sample_4_c17086_g1_i5	14.89	58.0256	1.96235	0.398503
Sample_4_c17384_g1_i1	38.0522	130.558	1.77864	0.359533
Sample_4_c23692_g1_i1	4.13611	12.0887	1.54731	0.72753
Sample_4_c24112_g2_i1	74.4499	149.899	1.00965	0.58142
Sample_4_c5588_g1_i1	3.30888	24.1773	2.86924	0.388455
Sample_4_c1582_g1_i1	23.1622	62.8611	1.44039	0.515412
Sample_4_c44253_g1_i1	4.96333	19.3419	1.96235	0.567656
Sample_4_c25060_g1_i5	14.89	152.317	3.35466	0.102906
Sample_4_c22762_g1_i2	25.6439	88.2473	1.78294	0.393793
Sample_4_c28947_g1_i1	3.30888	12.0887	1.86924	0.683818
Sample_4_c14735_g1_i2	9.92665	21.7596	1.13227	0.710137
Sample_4_c9752_g1_i1	1.65444	21.7596	3.71723	0.323935
Sample_4_c8565_g2_i1	1.65444	16.9241	3.35466	0.427125
Sample_4_c7833_g1_i1	1.65444	24.1773	3.86924	0.28546
Sample_4_c21952_g3_i1	3.30888	9.67093	1.54731	0.773045
Sample_4_c11495_g1_i1	4.13611	8.46207	1.03274	0.861268
Sample_3_c37249_g1_i4	20.6805	65.2788	1.65834	0.455541
Sample_3_c23637_g1_i1	5.79055	160.779	4.79524	0.0303143
Sample_4_c8526_g1_i1	3.30888	24.1773	2.86924	0.388455
Sample_4_c11526_g1_i1	1.65444	31.4305	4.24775	0.199384
Sample_4_c2995_g1_i1	7.44499	15.7153	1.07782	0.765109
Sample_4_c15431_g1_i3	4.96333	33.8483	2.7697	0.332151
Sample_4_c43710_g1_i1	3.30888	12.0887	1.86924	0.683818
Sample_4_c35141_g1_i1	12.4083	25.3862	1.03274	0.715041
Sample_4_c4691_g1_i1	1.65444	9.67093	2.54731	0.672009
Sample_4_c34991_g1_i1	168.753	693.889	2.03979	0.221342
Sample_4_c28726_g1_i1	1.65444	7.2532	2.13227	0.779987
Sample_4_c20680_g2_i1	3.30888	42.3103	3.67659	0.193255
Sample_4_c3644_g1_i1	4.96333	12.0887	1.28428	0.767702
Sample_4_c4669_g1_i1	6.61777	18.133	1.4542	0.669656
Sample_4_c7162_g1_i1	1.65444	19.3419	3.54731	0.371493
Sample_4_c11201_g1_i1	6.61777	24.1773	1.86924	0.541516
Sample_4_c13910_g1_i1	1.65444	24.1773	3.86924	0.28546
Sample_4_c3972_g1_i1	14.89	43.5192	1.54731	0.524659
Sample_4_c21206_g3_i3	1.65444	8.46207	2.35466	0.724534
Sample_4_c17421_g1_i1	9.92665	35.0571	1.82033	0.489966
Sample_3_c35414_g1_i1	299.454	662.459	1.1455	0.480188
Sample_4_c5836_g1_i1	3.30888	9.67093	1.54731	0.773045
Sample_4_c3289_g1_i1	6.61777	19.3419	1.54731	0.641406
Sample_4_c11551_g1_i1	13.2355	101.545	2.93963	0.175406
Sample_4_c1035_g1_i1	4.96333	16.9241	1.7697	0.626592
Sample_3_c31031_g1_i1	23.1622	49.5635	1.09751	0.633668
Sample_4_c29290_g1_i1	1.65444	19.3419	3.54731	0.371493
Sample_4_c23474_g1_i11	3.30888	31.4305	3.24775	0.286859
Sample_4_c35114_g1_i1	1.65444	9.67093	2.54731	0.672009
Sample_4_c22032_g3_i1	97.6121	268.368	1.45908	0.402825
Sample_4_c35939_g1_i1	1.65444	16.9241	3.35466	0.427125
Sample_4_c19007_g1_i2	192.743	429.148	1.1548	0.487199
Sample_4_c29495_g1_i1	3.30888	7.2532	1.13227	0.871466
Sample_4_c12400_g1_i1	0.827221	4.83547	2.54731	0.834531
Sample_4_c13143_g1_i1	19.8533	41.1015	1.04981	0.662827
Sample_4_c19019_g1_i2	120.774	241.773	1.00134	0.563007
Sample_4_c5166_g1_i1	1.65444	12.0887	2.86924	0.576021
Sample_4_c12409_g1_i3	13.2355	26.5951	1.00674	0.716501
Sample_4_c15786_g1_i1	4.96333	37.4749	2.91654	0.294835
Sample_4_c18840_g2_i2	90.1671	2740.5	4.92569	0.00679092
Sample_4_c7559_g1_i1	13.2355	45.9369	1.79524	0.46056
Sample_4_c40895_g1_i1	6.61777	14.5064	1.13227	0.766178
Sample_4_c37682_g1_i1	4.96333	10.8798	1.13227	0.808836
Sample_4_c3032_g1_i1	4.96333	18.133	1.86924	0.596027
Sample_4_c37744_g1_i1	1.65444	4.83547	1.54731	0.891187
Sample_4_c20951_g1_i2	2.48166	9.67093	1.96235	0.726426
Sample_4_c15582_g1_i1	5.79055	15.7153	1.44039	0.696858
Sample_4_c15755_g1_i2	8.27221	25.3862	1.6177	0.581644
Sample_4_c16624_g1_i1	62.8688	314.305	2.32175	0.192538
Sample_4_c12320_g2_i1	1.65444	13.2975	3.00674	0.532927
Sample_4_c18703_g1_i4	6.61777	36.266	2.4542	0.367577
Sample_4_c39854_g1_i1	3.30888	8.46207	1.35466	0.821178
Sample_4_c26548_g1_i1	1.65444	16.9241	3.35466	0.427125
Sample_4_c25654_g1_i1	4.96333	19.3419	1.96235	0.567656
Sample_4_c13604_g1_i2	3.30888	35.0571	3.40529	0.249548
Sample_4_c6612_g1_i2	1.65444	9.67093	2.54731	0.672009
Sample_4_c19673_g1_i1	9.92665	103.963	3.38861	0.126282
Sample_4_c25779_g1_i1	0.827221	12.0887	3.86924	0.499707
Sample_4_c12517_g1_i2	2.48166	18.133	2.86924	0.458476
Sample_3_c34418_g2_i2	51.2877	168.032	1.71205	0.357438
Sample_4_c35972_g1_i1	9.92665	24.1773	1.28428	0.661051
Sample_4_c15112_g1_i2	9.09943	19.3419	1.08788	0.735927
Sample_4_c255_g1_i1	115.811	870.384	2.90988	0.0884057
Sample_4_c18901_g1_i1	14.89	171.659	3.52713	0.0831357
Sample_4_c29361_g1_i1	6.61777	14.5064	1.13227	0.766178
Sample_4_c44604_g1_i1	1.65444	12.0887	2.86924	0.576021
Sample_4_c10347_g1_i1	4.96333	14.5064	1.54731	0.69337
Sample_4_c12487_g1_i1	3.30888	53.1901	4.00674	0.138208
Sample_4_c27181_g1_i1	1.65444	7.2532	2.13227	0.779987
Sample_4_c26620_g1_i1	3.30888	21.7596	2.71723	0.431163
Sample_4_c12187_g1_i3	1.65444	38.6837	4.54731	0.145075
Sample_4_c16001_g1_i1	14.89	82.2029	2.46485	0.264586
Sample_4_c12994_g1_i2	1.65444	19.3419	3.54731	0.371493
Sample_4_c13340_g1_i1	13.2355	48.3547	1.86924	0.438341
Sample_4_c11468_g1_i2	9.92665	32.6394	1.71723	0.522015
Sample_4_c43444_g1_i1	3.30888	16.9241	2.35466	0.540069
Sample_4_c12977_g2_i1	1.65444	42.3103	4.67659	0.125643
Sample_4_c8170_g1_i1	2.48166	12.0887	2.28428	0.634618
Sample_4_c3765_g1_i1	5.79055	31.4305	2.44039	0.394416
Sample_3_c23163_g1_i1	3.30888	8.46207	1.35466	0.821178
Sample_4_c29628_g1_i1	3.30888	7.2532	1.13227	0.871466
Sample_4_c11934_g1_i3	9.92665	37.4749	1.91654	0.460691
Sample_4_c20213_g1_i4	11.5811	29.0128	1.32492	0.62709
Sample_4_c8276_g1_i1	3.30888	9.67093	1.54731	0.773045
Sample_4_c14908_g4_i1	456.626	1065.01	1.22178	0.445007
Sample_4_c38622_g1_i1	1.65444	12.0887	2.86924	0.576021
Sample_4_c34638_g1_i1	0.827221	9.67093	3.54731	0.600475
Sample_4_c26602_g1_i1	4.96333	29.0128	2.54731	0.393117
Sample_4_c35589_g1_i1	6.61777	13.2975	1.00674	0.802141
Sample_4_c15755_g1_i3	1.65444	41.1015	4.63477	0.131665
Sample_4_c625_g1_i1	21.5078	70.1143	1.70485	0.43655
Sample_4_c11084_g1_i1	7.44499	19.3419	1.37738	0.674763
Sample_4_c14309_g1_i2	3.30888	21.7596	2.71723	0.431163
Sample_4_c140_g1_i1	4.96333	19.3419	1.96235	0.567656
Sample_4_c4490_g1_i1	4.13611	12.0887	1.54731	0.72753
Sample_4_c13220_g1_i2	11.5811	51.9813	2.16622	0.369103
Sample_4_c10231_g1_i1	4.96333	12.0887	1.28428	0.767702
Sample_3_c17277_g1_i1	9.09943	37.4749	2.04207	0.43567
Sample_4_c43614_g1_i1	1.65444	4.83547	1.54731	0.891187
Sample_4_c21450_g1_i4	1.65444	50.7724	4.93963	0.0928653
Sample_4_c1508_g1_i1	8.27221	33.8483	2.03274	0.452712
Sample_4_c11536_g1_i1	8.27221	29.0128	1.81034	0.520869
Sample_4_c5408_g1_i1	19.0261	99.1271	2.3813	0.259419
Sample_4_c3299_g1_i1	13.2355	38.6837	1.54731	0.538265
Sample_4_c10381_g1_i1	19.8533	68.9054	1.79524	0.416999
Sample_4_c13563_g1_i1	4.13611	30.2217	2.86924	0.340147
Sample_4_c32103_g1_i1	2.48166	7.2532	1.54731	0.828912
Sample_4_c18599_g2_i2	13.2355	33.8483	1.35466	0.600907
Sample_4_c8377_g1_i1	3.30888	43.5192	3.71723	0.185723
Sample_4_c23747_g8_i1	9.92665	33.8483	1.7697	0.505622
Sample_4_c27875_g1_i1	3.30888	7.2532	1.13227	0.871466
Sample_4_c22585_g4_i1	3.30888	15.7153	2.24775	0.572164
Sample_4_c23836_g4_i2	8.27221	21.7596	1.39531	0.652746
Sample_4_c32147_g1_i1	1.65444	7.2532	2.13227	0.779987
Sample_4_c10857_g1_i1	6.61777	41.1015	2.63477	0.320052
Sample_4_c31348_g1_i1	3.30888	14.5064	2.13227	0.606361
Sample_4_c25075_g2_i1	11.5811	95.5005	3.04374	0.168697
Sample_4_c14366_g1_i1	6.61777	31.4305	2.24775	0.42614
Sample_4_c32054_g1_i1	6.61777	16.9241	1.35466	0.699783
Sample_4_c9039_g2_i1	23.1622	79.7852	1.78435	0.40376
Sample_4_c5365_g1_i1	3.30888	19.3419	2.54731	0.481181
Sample_4_c8253_g1_i1	6.61777	24.1773	1.86924	0.541516
Sample_4_c8754_g1_i2	0.827221	15.7153	4.24775	0.381035
Sample_4_c763_g1_i1	1.65444	9.67093	2.54731	0.672009
Sample_4_c8975_g2_i2	3.30888	12.0887	1.86924	0.683818
Sample_4_c20771_g1_i2	158.826	348.154	1.13227	0.501734
Sample_4_c34863_g1_i1	6.61777	26.5951	2.00674	0.498623
Sample_4_c32020_g1_i1	3.30888	9.67093	1.54731	0.773045
Sample_4_c7953_g1_i2	9.92665	26.5951	1.42178	0.616568
Sample_4_c12425_g1_i1	3.30888	8.46207	1.35466	0.821178
Sample_4_c36049_g1_i1	3.30888	14.5064	2.13227	0.606361
Sample_3_c29252_g1_i1	51.2877	247.818	2.27259	0.211829
Sample_4_c26761_g1_i1	3.30888	13.2975	2.00674	0.643251
Sample_4_c15320_g1_i2	3.30888	16.9241	2.35466	0.540069
Sample_4_c43003_g1_i1	3.30888	19.3419	2.54731	0.481181
Sample_4_c28247_g1_i1	11.5811	27.8039	1.26352	0.647258
Sample_4_c21226_g3_i1	4.96333	64.0699	3.69027	0.143765
Sample_4_c43417_g1_i1	3.30888	7.2532	1.13227	0.871466
Sample_4_c9049_g1_i1	4.96333	36.266	2.86924	0.306564
Sample_4_c35384_g1_i1	1.65444	7.2532	2.13227	0.779987
Sample_4_c16116_g1_i1	2.48166	89.4561	5.1718	0.0446729
Sample_4_c9869_g1_i1	4.96333	27.8039	2.48591	0.410805
Sample_4_c6898_g1_i1	0.827221	7.2532	3.13227	0.714885
Sample_4_c25432_g1_i1	1.65444	19.3419	3.54731	0.371493
Sample_4_c19856_g1_i1	72.7955	172.868	1.24775	0.491717
Sample_4_c42198_g1_i1	2.48166	7.2532	1.54731	0.828912
Sample_4_c24748_g1_i1	19.8533	93.0827	2.22913	0.293171
Sample_4_c11236_g1_i1	4.13611	33.8483	3.03274	0.297829
Sample_4_c12840_g1_i5	4.13611	33.8483	3.03274	0.297829
Sample_4_c24848_g2_i2	4.96333	16.9241	1.7697	0.626592
Sample_4_c18371_g1_i2	6.61777	21.7596	1.71723	0.589173
Sample_4_c24507_g5_i1	9.92665	33.8483	1.7697	0.505622
Sample_4_c10444_g1_i1	11.5811	24.1773	1.06188	0.713486
Sample_4_c8294_g1_i2	1.65444	20.5507	3.63477	0.34656
Sample_4_c34749_g1_i1	1.65444	7.2532	2.13227	0.779987
Sample_4_c43162_g1_i1	2.48166	8.46207	1.7697	0.776884
Sample_4_c40861_g1_i1	13.2355	50.7724	1.93963	0.417708
Sample_4_c38109_g1_i1	1.65444	12.0887	2.86924	0.576021
Sample_4_c23556_g1_i2	9.92665	24.1773	1.28428	0.661051
Sample_4_c7128_g1_i1	1.65444	29.0128	4.13227	0.22411
Sample_4_c25573_g1_i1	1.65444	15.7153	3.24775	0.458433
Sample_4_c30239_g1_i1	3.30888	7.2532	1.13227	0.871466
Sample_4_c11934_g1_i1	13.2355	77.3675	2.54731	0.257893
Sample_4_c13359_g2_i1	5.79055	25.3862	2.13227	0.485734
Sample_4_c15930_g1_i1	4.13611	9.67093	1.22538	0.814687
Sample_3_c30370_g1_i2	20.6805	51.9813	1.32972	0.563604
Sample_4_c37460_g1_i1	3.30888	24.1773	2.86924	0.388455
Sample_4_c22400_g1_i1	44.6699	102.754	1.20181	0.541227
Sample_4_c14445_g1_i1	279.601	640.699	1.19628	0.462305
Sample_4_c39754_g1_i1	1.65444	13.2975	3.00674	0.532927
Sample_4_c26828_g1_i1	1.65444	4.83547	1.54731	0.891187
Sample_4_c13473_g2_i1	3.30888	22.9685	2.79524	0.40913
Sample_4_c22916_g2_i1	1.65444	16.9241	3.35466	0.427125
Sample_4_c35746_g1_i1	4.96333	12.0887	1.28428	0.767702
Sample_4_c10960_g1_i1	3.30888	9.67093	1.54731	0.773045
Sample_4_c33955_g1_i1	4.96333	24.1773	2.28428	0.471016
Sample_4_c1672_g1_i1	0.827221	10.8798	3.71723	0.547853
Sample_4_c14000_g1_i2	13.2355	83.4118	2.65583	0.233097
Sample_4_c26356_g1_i1	2.48166	7.2532	1.54731	0.828912
Sample_4_c11467_g1_i2	14.0628	45.9369	1.70777	0.480443
Sample_4_c15065_g1_i3	3.30888	14.5064	2.13227	0.606361
Sample_4_c12383_g1_i2	9.92665	32.6394	1.71723	0.522015
Sample_4_c15811_g1_i2	4.96333	36.266	2.86924	0.306564
Sample_4_c15318_g1_i1	6.61777	35.0571	2.40529	0.381072
Sample_3_c56903_g1_i1	19.8533	51.9813	1.38861	0.547666
Sample_4_c9206_g1_i1	6.61777	33.8483	2.35466	0.395303
Sample_4_c28634_g1_i1	3.30888	25.3862	2.93963	0.368815
Sample_4_c2063_g1_i1	4.96333	22.9685	2.21027	0.493348
Sample_4_c38932_g1_i1	4.13611	9.67093	1.22538	0.814687
Sample_4_c22118_g1_i5	8.27221	251.444	4.92582	0.0178909
Sample_4_c15925_g2_i1	11.5811	29.0128	1.32492	0.62709
Sample_4_c13191_g1_i1	6.61777	62.8611	3.24775	0.187633
Sample_4_c13524_g1_i1	14.89	91.8739	2.62531	0.227592
Sample_3_c21506_g1_i1	6.61777	19.3419	1.54731	0.641406
Sample_4_c14393_g1_i3	1.65444	4.83547	1.54731	0.891187
Sample_4_c36976_g1_i1	8.27221	16.9241	1.03274	0.764765
Sample_4_c15917_g1_i1	24.8166	140.229	2.4984	0.209681
Sample_4_c2723_g1_i1	3.30888	24.1773	2.86924	0.388455
Sample_4_c19892_g1_i1	33.9161	154.735	2.18976	0.256124
Sample_4_c22382_g1_i2	24.8166	268.368	3.43484	0.07174
Sample_4_c22414_g1_i1	28.1255	58.0256	1.04481	0.636496
Sample_4_c36481_g1_i1	1.65444	41.1015	4.63477	0.131665
Sample_4_c38071_g1_i1	4.96333	24.1773	2.28428	0.471016
Sample_4_c36062_g1_i1	2.48166	12.0887	2.28428	0.634618
Sample_4_c22118_g1_i4	104.23	733.782	2.81558	0.10061
Sample_4_c5996_g1_i1	2.48166	15.7153	2.66279	0.520005
Sample_4_c23045_g2_i5	4.96333	41.1015	3.04981	0.263371
Sample_4_c25214_g3_i2	13.2355	105.171	2.99025	0.16628
Sample_3_c11126_g1_i1	6.61777	35.0571	2.40529	0.381072
Sample_4_c1716_g1_i1	3.30888	25.3862	2.93963	0.368815
Sample_4_c5844_g1_i1	9.09943	20.5507	1.17534	0.7084
Sample_4_c42869_g1_i1	4.96333	12.0887	1.28428	0.767702
Sample_4_c43097_g1_i1	1.65444	19.3419	3.54731	0.371493
Sample_4_c9519_g1_i1	4.96333	19.3419	1.96235	0.567656
Sample_4_c21266_g1_i7	1.65444	110.007	6.0551	0.0203639
Sample_4_c14654_g1_i2	18.1989	45.9369	1.33581	0.573279
Sample_4_c11693_g1_i1	11.5811	68.9054	2.57285	0.266727
Sample_4_c14443_g1_i2	9.92665	31.4305	1.66279	0.539194
Sample_4_c11640_g1_i2	4.96333	33.8483	2.7697	0.332151
Sample_4_c12048_g1_i1	13.2355	35.0571	1.40529	0.5843
Sample_4_c26551_g1_i1	1.65444	14.5064	3.13227	0.493331
Sample_3_c32184_g2_i2	12.4083	89.4561	2.84987	0.198803
Sample_4_c7360_g1_i1	3.30888	13.2975	2.00674	0.643251
Sample_4_c22337_g3_i2	38.8794	96.7093	1.31465	0.5113
Sample_4_c11382_g1_i1	4.96333	24.1773	2.28428	0.471016
Sample_4_c26870_g1_i1	1.65444	12.0887	2.86924	0.576021
Sample_4_c6079_g1_i1	6.61777	15.7153	1.24775	0.731997
Sample_4_c4297_g1_i1	1.65444	24.1773	3.86924	0.28546
Sample_4_c30082_g1_i1	0.827221	12.0887	3.86924	0.499707
Sample_4_c24718_g1_i2	4.96333	70.1143	3.82033	0.125428
Sample_4_c28264_g1_i1	3.30888	7.2532	1.13227	0.871466
Sample_4_c220_g1_i1	4.96333	33.8483	2.7697	0.332151
Sample_4_c37238_g1_i1	3.30888	8.46207	1.35466	0.821178
Sample_3_c39866_g1_i2	90.9943	194.628	1.09687	0.537214
Sample_4_c19394_g1_i1	14.89	101.545	2.7697	0.197296
Sample_4_c13378_g1_i1	12.4083	70.1143	2.4984	0.276722
Sample_4_c40839_g1_i1	3.30888	8.46207	1.35466	0.821178
Sample_4_c10867_g1_i1	6.61777	18.133	1.4542	0.669656
Sample_4_c4792_g1_i1	1.65444	9.67093	2.54731	0.672009
Sample_4_c17857_g2_i1	5.79055	55.6079	3.26352	0.198798
Sample_4_c24497_g1_i1	1.65444	12.0887	2.86924	0.576021
Sample_4_c42259_g1_i1	39.7066	129.349	1.70381	0.379017
Sample_4_c13755_g1_i1	19.0261	38.6837	1.02375	0.675541
Sample_4_c38139_g1_i1	1.65444	12.0887	2.86924	0.576021
Sample_4_c3957_g1_i1	4.96333	18.133	1.86924	0.596027
Sample_4_c18380_g2_i4	14.89	67.6965	2.18474	0.336421
Sample_4_c14080_g1_i1	3.30888	33.8483	3.35466	0.261196
Sample_4_c22887_g1_i3	94.3032	1046.88	3.47264	0.0454624
Sample_4_c17672_g2_i1	4.96333	54.399	3.4542	0.181651
Sample_4_c13779_g1_i3	1.65444	8.46207	2.35466	0.724534
Sample_4_c5046_g1_i1	3.30888	16.9241	2.35466	0.540069
Sample_4_c29263_g1_i1	1.65444	4.83547	1.54731	0.891187
Sample_4_c27620_g1_i1	3.30888	9.67093	1.54731	0.773045
Sample_4_c36603_g1_i1	4.96333	24.1773	2.28428	0.471016
Sample_4_c28244_g1_i1	3.30888	9.67093	1.54731	0.773045
Sample_4_c10774_g1_i2	1.65444	21.7596	3.71723	0.323935
Sample_4_c15578_g2_i1	10.7539	53.1901	2.3063	0.340346
Sample_4_c6691_g1_i1	3.30888	19.3419	2.54731	0.481181
Sample_4_c15408_g1_i1	4.96333	12.0887	1.28428	0.767702
Sample_4_c36392_g1_i1	8.27221	16.9241	1.03274	0.764765
Sample_4_c17055_g1_i3	21.5078	48.3547	1.1688	0.615008
Sample_4_c21557_g2_i2	1.65444	30.2217	4.19117	0.211234
Sample_4_c20986_g1_i1	35.5705	89.4561	1.3305	0.513097
Sample_4_c112_g1_i1	2.48166	12.0887	2.28428	0.634618
Sample_4_c26302_g1_i1	3.30888	7.2532	1.13227	0.871466
Sample_3_c25785_g1_i1	13.2355	43.5192	1.71723	0.48456
Sample_4_c25187_g1_i2	4.96333	31.4305	2.66279	0.360875
Sample_4_c4754_g1_i1	11.5811	36.266	1.64685	0.523157
Sample_4_c20983_g1_i13	38.0522	80.9941	1.08984	0.595108
Sample_4_c22160_g2_i1	1.65444	33.8483	4.35466	0.178518
Sample_4_c1446_g1_i1	1.65444	4.83547	1.54731	0.891187
Sample_4_c34691_g1_i1	1.65444	24.1773	3.86924	0.28546
Sample_3_c24854_g1_i2	8.27221	19.3419	1.22538	0.706189
Sample_4_c40287_g1_i1	1.65444	7.2532	2.13227	0.779987
Sample_4_c33102_g1_i1	4.96333	12.0887	1.28428	0.767702
Sample_4_c10580_g1_i2	1.65444	12.0887	2.86924	0.576021
Sample_3_c17753_g1_i1	28.1255	65.2788	1.21473	0.575157
Sample_4_c33751_g1_i1	3.30888	9.67093	1.54731	0.773045
Sample_3_c37673_g1_i4	24.8166	62.8611	1.34086	0.54261
Sample_4_c10473_g1_i2	15.7172	50.7724	1.6917	0.473494
Sample_4_c20133_g1_i2	4.96333	71.3231	3.84499	0.122112
Sample_3_c26993_g2_i1	3.30888	14.5064	2.13227	0.606361
Sample_4_c21259_g2_i1	16.5444	36.266	1.13227	0.651263
Sample_4_c20534_g1_i5	1.65444	7.2532	2.13227	0.779987
Sample_4_c43180_g1_i1	4.96333	12.0887	1.28428	0.767702
Sample_4_c16778_g1_i1	21.5078	79.7852	1.89126	0.379145
Sample_4_c10588_g1_i1	6.61777	39.8926	2.5917	0.331055
Sample_4_c6679_g1_i1	4.96333	14.5064	1.54731	0.69337
Sample_3_c37700_g1_i1	305.245	1555.81	2.34963	0.152892
Sample_4_c13042_g1_i1	16.5444	41.1015	1.31284	0.590279
Sample_3_c26814_g1_i1	9.92665	54.399	2.4542	0.312013
Sample_4_c39846_g1_i1	3.30888	16.9241	2.35466	0.540069
Sample_3_c32808_g2_i1	59.5599	119.678	1.00674	0.595501
Sample_4_c38847_g1_i1	3.30888	14.5064	2.13227	0.606361
Sample_4_c5007_g1_i1	4.96333	14.5064	1.54731	0.69337
Sample_4_c31802_g1_i1	11.5811	27.8039	1.26352	0.647258
Sample_4_c38221_g1_i1	3.30888	14.5064	2.13227	0.606361
Sample_4_c6244_g1_i1	4.96333	12.0887	1.28428	0.767702
Sample_4_c7354_g1_i2	33.0888	70.1143	1.08336	0.608729
Sample_4_c3757_g1_i1	3.30888	18.133	2.4542	0.509623
Sample_3_c20382_g1_i1	4.96333	19.3419	1.96235	0.567656
Sample_4_c35358_g1_i1	3.30888	9.67093	1.54731	0.773045
Sample_4_c13390_g1_i2	9.92665	65.2788	2.71723	0.250751
Sample_4_c800_g1_i1	9.92665	47.1458	2.24775	0.365588
Sample_4_c10468_g1_i2	1.65444	19.3419	3.54731	0.371493
Sample_4_c13700_g1_i1	2.48166	33.8483	3.7697	0.221703
Sample_4_c11786_g2_i1	1.65444	45.9369	4.79524	0.109825
Sample_4_c14454_g1_i2	23.1622	70.1143	1.59794	0.463075
Sample_4_c9785_g1_i2	49.6333	100.336	1.01546	0.604034
Sample_4_c5905_g1_i1	1.65444	13.2975	3.00674	0.532927
Sample_4_c38305_g1_i1	22.335	54.399	1.28428	0.572036
Sample_4_c35093_g1_i1	6.61777	18.133	1.4542	0.669656
Sample_3_c30760_g1_i2	4.13611	13.2975	1.68481	0.688429
Sample_4_c34379_g1_i1	1.65444	13.2975	3.00674	0.532927
Sample_4_c41369_g1_i1	6.61777	19.3419	1.54731	0.641406
Sample_4_c5126_g1_i1	9.92665	35.0571	1.82033	0.489966
Sample_4_c9666_g1_i2	8.27221	37.4749	2.17958	0.40974
Sample_4_c18156_g1_i2	66.1777	573.003	3.11413	0.0770812
Sample_4_c16265_g1_i1	10.7539	107.589	3.3226	0.129596
Sample_3_c32285_g3_i1	49.6333	203.09	2.03274	0.269802
Sample_4_c24391_g3_i1	3.30888	50.7724	3.93963	0.148312
Sample_4_c6546_g1_i1	7.44499	32.6394	2.13227	0.440061
Sample_4_c9835_g1_i1	6.61777	44.7281	2.75676	0.290033
Sample_4_c9875_g1_i2	1.65444	12.0887	2.86924	0.576021
Sample_4_c3055_g1_i1	6.61777	14.5064	1.13227	0.766178
Sample_3_c32807_g1_i5	2.48166	6.04433	1.28428	0.882552
Sample_4_c37302_g1_i1	3.30888	13.2975	2.00674	0.643251
Sample_4_c22311_g1_i4	101.748	577.838	2.50566	0.144128
Sample_4_c14214_g1_i1	13.2355	51.9813	1.97357	0.407929
Sample_4_c7616_g1_i1	2.48166	18.133	2.86924	0.458476
Sample_4_c1094_g1_i1	8.27221	24.1773	1.54731	0.604115
Sample_3_c31458_g1_i1	3.30888	7.2532	1.13227	0.871466
Sample_4_c19225_g2_i1	188.606	6672.94	5.14487	0.00608463
Sample_4_c20086_g1_i1	84.3766	282.875	1.74525	0.320179
Sample_4_c28151_g1_i1	1.65444	6.04433	1.86924	0.834836
Sample_4_c41878_g1_i1	8.27221	19.3419	1.22538	0.706189
Sample_4_c7896_g1_i1	6.61777	21.7596	1.71723	0.589173
Sample_4_c28336_g1_i1	9.92665	83.4118	3.07087	0.178713
Sample_4_c38264_g1_i1	8.27221	31.4305	1.92582	0.485098
Sample_4_c39082_g1_i1	3.30888	7.2532	1.13227	0.871466
Sample_4_c10374_g1_i2	3.30888	24.1773	2.86924	0.388455
Sample_4_c11983_g1_i1	18.1989	58.0256	1.67284	0.464389
Sample_4_c34873_g1_i1	1.65444	7.2532	2.13227	0.779987
Sample_4_c1871_g1_i1	3.30888	14.5064	2.13227	0.606361
Sample_4_c15256_g1_i3	1.65444	58.0256	5.13227	0.0736673
Sample_4_c14126_g1_i1	1.65444	15.7153	3.24775	0.458433
Sample_4_c13145_g2_i1	4.96333	41.1015	3.04981	0.263371
Sample_4_c43415_g1_i1	1.65444	4.83547	1.54731	0.891187
Sample_4_c13727_g1_i1	9.92665	50.7724	2.35466	0.337169
Sample_4_c40239_g1_i1	4.96333	16.9241	1.7697	0.626592
Sample_4_c27562_g1_i1	4.96333	21.7596	2.13227	0.516723
Sample_4_c6986_g1_i1	4.96333	29.0128	2.54731	0.393117
Sample_4_c21186_g1_i1	38.0522	195.836	2.3636	0.208671
Sample_4_c12604_g1_i5	51757.6	103821	1.00426	0.659893
Sample_4_c34562_g1_i1	3.30888	20.5507	2.63477	0.455021
Sample_4_c39609_g1_i1	3.30888	9.67093	1.54731	0.773045
Sample_4_c15569_g1_i2	18.1989	44.7281	1.29733	0.586125
Sample_4_c16362_g1_i3	3.30888	36.266	3.4542	0.238623
Sample_4_c21740_g1_i1	27.2983	59.2345	1.11763	0.612668
Sample_4_c20983_g1_i9	23.9894	66.4877	1.47069	0.501664
Sample_4_c26780_g1_i1	1.65444	12.0887	2.86924	0.576021
Sample_4_c11869_g1_i2	9.92665	25.3862	1.35466	0.638289
Sample_4_c36056_g1_i1	1.65444	6.04433	1.86924	0.834836
Sample_4_c20740_g1_i1	3.30888	16.9241	2.35466	0.540069
Sample_3_c31155_g1_i2	9.92665	22.9685	1.21027	0.684972
Sample_4_c38347_g1_i1	1.65444	4.83547	1.54731	0.891187
Sample_4_c12855_g1_i1	16.5444	61.6522	1.89781	0.405986
Sample_4_c35627_g1_i1	1.65444	10.8798	2.71723	0.621837
Sample_4_c11481_g1_i1	3.30888	29.0128	3.13227	0.31625
Sample_4_c17975_g1_i4	1.65444	12.0887	2.86924	0.576021
Sample_4_c39271_g1_i1	6.61777	18.133	1.4542	0.669656
Sample_4_c21119_g1_i1	39.7066	195.836	2.3022	0.219363
Sample_4_c7609_g1_i2	8.27221	27.8039	1.74894	0.54013
Sample_4_c9027_g1_i1	8.27221	53.1901	2.68481	0.27807
Sample_4_c44728_g1_i1	3.30888	9.67093	1.54731	0.773045
Sample_4_c26048_g1_i1	1.65444	9.67093	2.54731	0.672009
Sample_4_c42724_g1_i1	9.92665	42.3103	2.09163	0.409237
Sample_4_c41912_g1_i1	6.61777	50.7724	2.93963	0.248239
Sample_4_c12267_g1_i1	6.61777	31.4305	2.24775	0.42614
Sample_4_c20755_g2_i4	8.27221	48.3547	2.54731	0.31112
Sample_4_c25489_g1_i1	4.96333	35.0571	2.82033	0.318988
Sample_4_c40169_g1_i1	3.30888	10.8798	1.71723	0.727468
Sample_4_c1181_g1_i1	4.96333	26.5951	2.42178	0.429693
Sample_4_c14132_g1_i1	38.0522	111.216	1.54731	0.432942
Sample_3_c26347_g1_i2	43.0155	157.153	1.86924	0.323405
Sample_4_c21059_g4_i1	6.61777	38.6837	2.54731	0.342617
Sample_4_c1164_g1_i1	3.30888	12.0887	1.86924	0.683818
Sample_4_c1275_g1_i1	5.79055	26.5951	2.19939	0.465215
Sample_4_c29483_g1_i1	3.30888	14.5064	2.13227	0.606361
Sample_4_c35976_g1_i1	1.65444	7.2532	2.13227	0.779987
Sample_4_c41206_g1_i1	8.27221	16.9241	1.03274	0.764765
Sample_3_c26535_g1_i1	16.5444	42.3103	1.35466	0.576333
Sample_3_c56014_g1_i1	3.30888	7.2532	1.13227	0.871466
Sample_4_c5777_g1_i1	3.30888	24.1773	2.86924	0.388455
Sample_4_c11688_g1_i2	3.30888	56.8167	4.1019	0.124834
Sample_3_c13066_g1_i1	13.2355	30.2217	1.19117	0.655033
Sample_4_c33532_g1_i1	1.65444	16.9241	3.35466	0.427125
Sample_4_c3101_g1_i1	4.96333	33.8483	2.7697	0.332151
Sample_4_c11302_g1_i1	11.5811	53.1901	2.19939	0.360157
Sample_4_c19660_g1_i1	8.27221	22.9685	1.47331	0.627819
Sample_4_c25570_g1_i1	4.13611	9.67093	1.22538	0.814687
Sample_4_c3387_g1_i1	6.61777	50.7724	2.93963	0.248239
Sample_4_c25149_g2_i1	67.8321	748.288	3.46355	0.0492824
Sample_4_c12543_g1_i2	10.7539	66.4877	2.62823	0.262062
Sample_4_c6640_g1_i1	8.27221	21.7596	1.39531	0.652746
Sample_4_c37999_g1_i1	3.30888	19.3419	2.54731	0.481181
Sample_4_c35298_g1_i1	1.65444	9.67093	2.54731	0.672009
Sample_4_c38335_g1_i1	3.30888	13.2975	2.00674	0.643251
Sample_4_c22483_g1_i5	23.9894	53.1901	1.14876	0.61276
Sample_4_c42034_g1_i1	11.5811	24.1773	1.06188	0.713486
Sample_3_c31531_g1_i1	72.7955	201.881	1.47158	0.413015
Sample_4_c9708_g2_i1	8.27221	41.1015	2.31284	0.372441
Sample_4_c8475_g1_i1	1.65444	32.6394	4.3022	0.188533
Sample_4_c9047_g1_i1	3.30888	42.3103	3.67659	0.193255
Sample_4_c5001_g1_i1	0.827221	13.2975	4.00674	0.456453
Sample_4_c12687_g1_i1	3.30888	29.0128	3.13227	0.31625
Sample_4_c29237_g1_i1	3.30888	7.2532	1.13227	0.871466
Sample_3_c26153_g2_i1	9.92665	21.7596	1.13227	0.710137
Sample_3_c25019_g1_i3	17.3716	47.1458	1.44039	0.543259
Sample_4_c35763_g1_i1	8.27221	29.0128	1.81034	0.520869
Sample_4_c11266_g1_i2	4.13611	31.4305	2.92582	0.325177
Sample_4_c43669_g1_i1	1.65444	19.3419	3.54731	0.371493
Sample_3_c77455_g1_i1	4.96333	14.5064	1.54731	0.69337
Sample_4_c13592_g1_i1	4.96333	30.2217	2.6062	0.376531
Sample_4_c3742_g1_i1	6.61777	29.0128	2.13227	0.46044
Sample_4_c8721_g1_i1	2.48166	9.67093	1.96235	0.726426
Sample_4_c7641_g1_i2	3.30888	21.7596	2.71723	0.431163
Sample_4_c21753_g1_i1	22.335	44.7281	1.00188	0.670107
Sample_4_c10358_g1_i1	1.65444	38.6837	4.54731	0.145075
Sample_4_c21190_g1_i2	506.259	8280.74	4.03181	0.0259009
Sample_4_c28128_g1_i1	4.96333	21.7596	2.13227	0.516723
Sample_4_c12147_g1_i1	11.5811	74.9497	2.69415	0.239059
Sample_4_c170_g2_i1	4.96333	19.3419	1.96235	0.567656
Sample_4_c29695_g1_i1	3.30888	7.2532	1.13227	0.871466
Sample_3_c7376_g1_i1	9.92665	31.4305	1.66279	0.539194
Sample_4_c5824_g1_i1	4.96333	14.5064	1.54731	0.69337
Sample_4_c31064_g1_i1	9.92665	24.1773	1.28428	0.661051
Sample_4_c11688_g1_i1	19.8533	59.2345	1.57706	0.485934
Sample_4_c26385_g1_i1	4.96333	44.7281	3.1718	0.236575
Sample_4_c691_g1_i1	11.5811	24.1773	1.06188	0.713486
Sample_4_c32587_g1_i1	1.65444	4.83547	1.54731	0.891187
Sample_4_c31245_g1_i1	3.30888	14.5064	2.13227	0.606361
Sample_4_c1082_g1_i1	3.30888	29.0128	3.13227	0.31625
Sample_4_c8297_g1_i1	3.30888	12.0887	1.86924	0.683818
Sample_3_c8247_g1_i1	21.5078	77.3675	1.84687	0.392502
Sample_4_c3607_g1_i1	1.65444	12.0887	2.86924	0.576021
Sample_4_c14213_g1_i2	3.30888	82.2029	4.63477	0.0673599
Sample_3_c11577_g1_i2	3.30888	7.2532	1.13227	0.871466
Sample_4_c11600_g1_i4	4.96333	18.133	1.86924	0.596027
Sample_4_c7_g1_i2	4.96333	10.8798	1.13227	0.808836
Sample_4_c5475_g1_i1	4.96333	20.5507	2.04981	0.541368
Sample_4_c10109_g1_i1	1.65444	21.7596	3.71723	0.323935
Sample_4_c7129_g1_i2	3.30888	12.0887	1.86924	0.683818
Sample_4_c13622_g1_i3	4.13611	18.133	2.13227	0.554897
Sample_4_c34868_g1_i1	6.61777	13.2975	1.00674	0.802141
Sample_4_c18760_g1_i1	27.2983	76.1586	1.4802	0.485508
Sample_4_c22887_g1_i2	91.8216	974.346	3.40753	0.0496555
Sample_4_c2858_g1_i1	4.96333	10.8798	1.13227	0.808836
Sample_4_c5670_g1_i1	8.27221	21.7596	1.39531	0.652746
Sample_3_c16432_g1_i1	127.392	418.268	1.71515	0.312546
Sample_4_c663_g1_i1	1.65444	7.2532	2.13227	0.779987
Sample_4_c8919_g1_i1	8.27221	38.6837	2.22538	0.39673
Sample_4_c6823_g1_i1	3.30888	16.9241	2.35466	0.540069
Sample_4_c11872_g1_i1	11.5811	42.3103	1.86924	0.454499
Sample_4_c44029_g1_i1	1.65444	19.3419	3.54731	0.371493
Sample_4_c29684_g1_i1	6.61777	16.9241	1.35466	0.699783
Sample_4_c1237_g1_i1	3.30888	70.1143	4.40529	0.0892757
Sample_4_c11282_g1_i1	3.30888	22.9685	2.79524	0.40913
Sample_4_c18358_g2_i1	6.61777	24.1773	1.86924	0.541516
Sample_4_c376_g1_i2	3.30888	14.5064	2.13227	0.606361
Sample_4_c12780_g1_i2	11.5811	41.1015	1.82742	0.467155
Sample_4_c14908_g3_i2	600.563	1359.97	1.17919	0.458574
Sample_4_c16362_g1_i1	1.65444	14.5064	3.13227	0.493331
Sample_4_c23059_g1_i1	4.96333	12.0887	1.28428	0.767702
Sample_4_c10742_g1_i1	21.5078	48.3547	1.1688	0.615008
Sample_4_c32338_g1_i1	3.30888	24.1773	2.86924	0.388455
Sample_4_c20973_g1_i3	39.7066	130.558	1.71723	0.374849
Sample_4_c34808_g1_i1	1.65444	19.3419	3.54731	0.371493
Sample_4_c17761_g2_i1	19.8533	62.8611	1.66279	0.458462
Sample_4_c15997_g1_i1	3.30888	25.3862	2.93963	0.368815
Sample_4_c21469_g1_i2	5.79055	61.6522	3.41238	0.172569
Sample_4_c20598_g3_i1	31.4344	87.0384	1.46931	0.475853
Sample_4_c32_g1_i1	1.65444	32.6394	4.3022	0.188533
Sample_4_c21467_g2_i2	17.3716	74.9497	2.10919	0.339796
Sample_4_c29810_g1_i1	3.30888	9.67093	1.54731	0.773045
Sample_4_c43126_g1_i1	1.65444	12.0887	2.86924	0.576021
Sample_4_c4819_g1_i1	11.5811	24.1773	1.06188	0.713486
Sample_3_c34499_g1_i1	675.012	2271.46	1.75063	0.277252
Sample_4_c8925_g1_i1	16.5444	35.0571	1.08336	0.667919
Sample_4_c18549_g1_i2	898.362	4269.72	2.24877	0.173749
Sample_4_c13183_g1_i1	11.5811	31.4305	1.44039	0.589362
Sample_4_c8072_g1_i1	2.48166	14.5064	2.54731	0.554394
Sample_4_c15729_g1_i1	31.4344	93.0827	1.56617	0.443489
Sample_3_c1614_g1_i1	3.30888	10.8798	1.71723	0.727468
Sample_4_c22497_g1_i1	38.0522	145.064	1.93064	0.315285
Sample_4_c11447_g1_i1	4.96333	16.9241	1.7697	0.626592
Sample_4_c31117_g1_i1	3.30888	19.3419	2.54731	0.481181
Sample_4_c30546_g1_i1	3.30888	9.67093	1.54731	0.773045
Sample_4_c35454_g1_i1	3.30888	7.2532	1.13227	0.871466
Sample_4_c10123_g1_i2	3.30888	25.3862	2.93963	0.368815
Sample_4_c24902_g1_i2	14.89	33.8483	1.18474	0.644256
Sample_4_c21627_g1_i1	1728.89	4066.63	1.23398	0.444708
Sample_4_c39150_g1_i1	3.30888	16.9241	2.35466	0.540069
Sample_4_c4762_g1_i1	4.96333	16.9241	1.7697	0.626592
Sample_4_c26553_g1_i1	3.30888	16.9241	2.35466	0.540069
Sample_4_c42551_g1_i1	1.65444	7.2532	2.13227	0.779987
Sample_4_c32783_g1_i1	1.65444	4.83547	1.54731	0.891187
Sample_4_c6454_g1_i1	1.65444	10.8798	2.71723	0.621837
Sample_4_c42782_g1_i1	1.65444	3.6266	1.13227	0.950226
Sample_4_c11942_g2_i1	1.65444	9.67093	2.54731	0.672009
Sample_4_c18082_g1_i2	6.61777	25.3862	1.93963	0.51946
Sample_4_c5336_g1_i1	4.96333	24.1773	2.28428	0.471016
Sample_4_c2589_g1_i1	1.65444	16.9241	3.35466	0.427125
Sample_4_c36443_g1_i1	1.65444	16.9241	3.35466	0.427125
Sample_4_c13638_g1_i1	81.0677	236.938	1.54731	0.382548
Sample_4_c25137_g1_i1	8.27221	30.2217	1.86924	0.502539
Sample_4_c23421_g1_i1	451.663	948.96	1.0711	0.502728
Sample_4_c36341_g1_i1	1.65444	9.67093	2.54731	0.672009
Sample_4_c29591_g1_i1	3.30888	16.9241	2.35466	0.540069
Sample_4_c22079_g1_i6	13.2355	42.3103	1.67659	0.497248
Sample_4_c16089_g1_i3	10.7539	27.8039	1.37043	0.622034
Sample_4_c8069_g1_i1	13.2355	43.5192	1.71723	0.48456
Sample_4_c37982_g1_i1	6.61777	16.9241	1.35466	0.699783
Sample_3_c49155_g1_i1	6.61777	14.5064	1.13227	0.766178
Sample_4_c17605_g1_i2	5.79055	35.0571	2.59794	0.350808
Sample_4_c39301_g1_i1	4.96333	16.9241	1.7697	0.626592
Sample_4_c19746_g2_i2	75.2771	157.153	1.06188	0.56031
Sample_4_c36322_g1_i1	8.27221	16.9241	1.03274	0.764765
Sample_4_c31110_g1_i1	1.65444	12.0887	2.86924	0.576021
Sample_4_c12873_g1_i1	3.30888	30.2217	3.19117	0.301003
Sample_4_c41749_g1_i1	3.30888	9.67093	1.54731	0.773045
Sample_4_c17404_g1_i1	21.5078	114.842	2.41673	0.239773
Sample_4_c7958_g1_i1	3.30888	15.7153	2.24775	0.572164
Sample_4_c21266_g1_i5	17.3716	113.633	2.70958	0.195643
Sample_4_c3606_g1_i2	1.65444	9.67093	2.54731	0.672009
Sample_4_c23527_g1_i5	9.92665	41.1015	2.04981	0.421298
Sample_4_c24869_g1_i5	32.2616	87.0384	1.43183	0.4863
Sample_4_c18358_g1_i3	3.30888	19.3419	2.54731	0.481181
Sample_4_c13540_g1_i2	14.0628	38.6837	1.45985	0.559453
Sample_4_c17314_g1_i1	6.61777	25.3862	1.93963	0.51946
Sample_4_c16907_g1_i1	4.96333	26.5951	2.42178	0.429693
Sample_4_c16936_g1_i5	7.44499	16.9241	1.18474	0.733144
Sample_4_c15516_g1_i1	9.92665	66.4877	2.74371	0.244947
Sample_4_c23045_g1_i1	6.61777	19.3419	1.54731	0.641406
Sample_4_c16254_g1_i2	9.92665	56.8167	2.51694	0.296754
Sample_4_c9875_g1_i1	11.5811	29.0128	1.32492	0.62709
Sample_4_c13330_g1_i1	6.61777	64.0699	3.27523	0.182776
Sample_4_c10846_g2_i1	6.61777	14.5064	1.13227	0.766178
Sample_4_c25946_g1_i1	1.65444	12.0887	2.86924	0.576021
Sample_4_c23789_g2_i1	10.7539	112.425	3.38603	0.120522
Sample_4_c10911_g1_i2	5.79055	16.9241	1.54731	0.664425
Sample_4_c38422_g1_i1	1.65444	9.67093	2.54731	0.672009
Sample_4_c8295_g1_i2	0.827221	10.8798	3.71723	0.547853
Sample_4_c15194_g1_i2	19.8533	195.836	3.3022	0.0939212
Sample_4_c1987_g1_i1	1.65444	21.7596	3.71723	0.323935
Sample_4_c4337_g1_i1	6.61777	27.8039	2.07087	0.479002
Sample_4_c7551_g1_i1	1.65444	49.5635	4.90486	0.0967354
Sample_4_c8004_g1_i1	0.827221	22.9685	4.79524	0.236724
Sample_4_c41383_g1_i1	3.30888	13.2975	2.00674	0.643251
Sample_4_c21450_g1_i6	4.96333	21.7596	2.13227	0.516723
Sample_4_c28469_g1_i1	9.92665	25.3862	1.35466	0.638289
Sample_4_c13726_g1_i1	1862.9	4976.9	1.4177	0.385209
Sample_4_c15612_g2_i1	1.65444	12.0887	2.86924	0.576021
Sample_4_c42754_g1_i1	5.79055	12.0887	1.06188	0.805018
Sample_4_c31660_g1_i1	8.27221	30.2217	1.86924	0.502539
Sample_4_c14099_g1_i1	3.30888	43.5192	3.71723	0.185723
Sample_3_c40280_g1_i2	75.2771	178.912	1.24897	0.489421
Sample_4_c17975_g1_i3	3.30888	26.5951	3.00674	0.350182
Sample_4_c6025_g1_i1	3.30888	45.9369	3.79524	0.171885
Sample_4_c33757_g1_i1	3.30888	7.2532	1.13227	0.871466
Sample_4_c21502_g2_i1	2.48166	16.9241	2.7697	0.488258
Sample_4_c7959_g1_i1	13.2355	41.1015	1.63477	0.51041
Sample_4_c34851_g1_i1	3.30888	9.67093	1.54731	0.773045
Sample_4_c10843_g1_i1	1.65444	73.7409	5.47805	0.0478945
Sample_4_c32189_g1_i1	11.5811	24.1773	1.06188	0.713486
Sample_4_c28774_g1_i1	3.30888	12.0887	1.86924	0.683818
Sample_3_c41935_g1_i2	1814.1	3746.28	1.04621	0.514686
Sample_4_c15579_g1_i1	5.79055	41.1015	2.82742	0.292308
Sample_4_c28933_g1_i1	1.65444	9.67093	2.54731	0.672009
Sample_4_c7160_g1_i1	3.30888	36.266	3.4542	0.238623
Sample_4_c9004_g1_i1	15.7172	50.7724	1.6917	0.473494
Sample_4_c32166_g1_i1	1.65444	13.2975	3.00674	0.532927
Sample_4_c9858_g1_i1	1.65444	47.1458	4.83271	0.105194
Sample_4_c38396_g1_i1	3.30888	16.9241	2.35466	0.540069
Sample_3_c65557_g1_i1	3.30888	14.5064	2.13227	0.606361
Sample_4_c41576_g1_i1	3.30888	24.1773	2.86924	0.388455
Sample_4_c26830_g1_i1	3.30888	24.1773	2.86924	0.388455
Sample_4_c39965_g1_i1	1.65444	7.2532	2.13227	0.779987
Sample_4_c9152_g1_i1	39.7066	755.542	4.25006	0.0198793
Sample_4_c41294_g1_i1	1.65444	10.8798	2.71723	0.621837
Sample_4_c33326_g1_i1	2.48166	19.3419	2.96235	0.430456
Sample_4_c22745_g1_i1	8.27221	35.0571	2.08336	0.437685
Sample_4_c16808_g1_i2	1.65444	16.9241	3.35466	0.427125
Sample_4_c5235_g1_i1	13.2355	38.6837	1.54731	0.538265
Sample_4_c19345_g1_i3	28.9527	129.349	2.15949	0.276302
Sample_4_c24791_g1_i4	126.565	286.501	1.17867	0.492024
Sample_3_c71744_g1_i1	4.96333	18.133	1.86924	0.596027
Sample_3_c34100_g1_i1	69.4866	212.761	1.61442	0.369204
Sample_4_c25879_g1_i1	4.96333	14.5064	1.54731	0.69337
Sample_4_c12969_g1_i1	13.2355	33.8483	1.35466	0.600907
Sample_4_c24925_g1_i4	6.61777	51.9813	2.97357	0.240921
Sample_4_c6440_g2_i1	4.96333	25.3862	2.35466	0.449775
Sample_4_c6610_g2_i1	8.27221	19.3419	1.22538	0.706189
Sample_4_c24507_g3_i1	33.0888	68.9054	1.05827	0.618025
Sample_4_c21580_g1_i6	23.1622	77.3675	1.73996	0.417584
Sample_4_c18366_g1_i2	1.65444	24.1773	3.86924	0.28546
Sample_4_c35824_g1_i1	1.65444	12.0887	2.86924	0.576021
Sample_4_c13965_g1_i2	6.61777	36.266	2.4542	0.367577
Sample_4_c4193_g1_i2	1.65444	7.2532	2.13227	0.779987
Sample_4_c8058_g1_i2	3.30888	7.2532	1.13227	0.871466
Sample_4_c9588_g2_i1	9.09943	24.1773	1.40981	0.633195
Sample_4_c10716_g1_i2	3.30888	20.5507	2.63477	0.455021
Sample_4_c3373_g1_i2	0.827221	10.8798	3.71723	0.547853
Sample_4_c23446_g3_i1	9.09943	78.5763	3.11025	0.180273
Sample_4_c37845_g1_i1	1.65444	14.5064	3.13227	0.493331
Sample_4_c11088_g1_i2	9.92665	20.5507	1.04981	0.736551
Sample_4_c39431_g1_i1	6.61777	25.3862	1.93963	0.51946
Sample_4_c7031_g1_i1	0.827221	27.8039	5.07087	0.179909
Sample_4_c39573_g1_i1	1.65444	4.83547	1.54731	0.891187
Sample_4_c31333_g1_i1	1.65444	9.67093	2.54731	0.672009
Sample_4_c41938_g1_i1	11.5811	45.9369	1.98788	0.419314
Sample_3_c29779_g1_i2	24.8166	60.4433	1.28428	0.562251
Sample_4_c3284_g1_i1	9.92665	139.02	3.80784	0.0758671
Sample_4_c22603_g1_i1	6.61777	19.3419	1.54731	0.641406
Sample_4_c40203_g1_i1	3.30888	12.0887	1.86924	0.683818
Sample_4_c36741_g1_i1	3.30888	12.0887	1.86924	0.683818
Sample_4_c37934_g1_i1	3.30888	13.2975	2.00674	0.643251
Sample_3_c40895_g1_i1	7.44499	16.9241	1.18474	0.733144
Sample_4_c10425_g1_i1	1.65444	21.7596	3.71723	0.323935
Sample_4_c27818_g1_i1	4.96333	19.3419	1.96235	0.567656
Sample_4_c3166_g1_i1	2.48166	14.5064	2.54731	0.554394
Sample_4_c41665_g1_i1	1.65444	47.1458	4.83271	0.105194
Sample_4_c28121_g1_i1	1.65444	10.8798	2.71723	0.621837
Sample_4_c21671_g2_i1	3.30888	43.5192	3.71723	0.185723
Sample_4_c5661_g1_i1	1.65444	16.9241	3.35466	0.427125
Sample_4_c20412_g2_i2	34.7433	99.1271	1.51254	0.452386
Sample_4_c13604_g1_i1	6.61777	37.4749	2.50151	0.354776
Sample_4_c4942_g1_i1	3.30888	12.0887	1.86924	0.683818
Sample_4_c15623_g1_i1	23.1622	55.6079	1.26352	0.575869
Sample_4_c9547_g1_i1	0.827221	10.8798	3.71723	0.547853
Sample_4_c19385_g2_i3	10.7539	43.5192	2.0168	0.420315
Sample_4_c34000_g1_i1	0.827221	7.2532	3.13227	0.714885
Sample_4_c29604_g1_i1	1.65444	12.0887	2.86924	0.576021
Sample_4_c17878_g1_i3	8.27221	62.8611	2.92582	0.225963
Sample_4_c6838_g1_i1	6.61777	21.7596	1.71723	0.589173
Sample_4_c1475_g1_i1	9.92665	29.0128	1.54731	0.576067
Sample_4_c7221_g1_i2	1.65444	29.0128	4.13227	0.22411
Sample_4_c12993_g1_i1	37.225	103.963	1.48172	0.456818
Sample_4_c16172_g1_i1	49.6333	152.317	1.6177	0.389168
Sample_4_c37970_g1_i1	9.92665	20.5507	1.04981	0.736551
Sample_4_c33002_g1_i1	11.5811	29.0128	1.32492	0.62709
Sample_4_c32912_g1_i1	4.96333	16.9241	1.7697	0.626592
Sample_4_c2047_g1_i1	4.96333	14.5064	1.54731	0.69337
Sample_4_c21450_g1_i5	1.65444	49.5635	4.90486	0.0967354
Sample_4_c15412_g1_i2	33.0888	79.7852	1.26978	0.540845
Sample_3_c25869_g1_i1	6.61777	19.3419	1.54731	0.641406
Sample_4_c27709_g1_i1	4.96333	16.9241	1.7697	0.626592
Sample_4_c27993_g1_i1	1.65444	14.5064	3.13227	0.493331
Sample_4_c31375_g1_i1	13.2355	39.8926	1.5917	0.524074
Sample_4_c24890_g2_i1	4.13611	12.0887	1.54731	0.72753
Sample_4_c38141_g1_i1	8.27221	16.9241	1.03274	0.764765
Sample_4_c4896_g1_i1	3.30888	7.2532	1.13227	0.871466
Sample_4_c35272_g1_i1	1.65444	7.2532	2.13227	0.779987
Sample_4_c43085_g1_i1	14.89	31.4305	1.07782	0.680253
Sample_3_c75119_g1_i1	3.30888	8.46207	1.35466	0.821178
Sample_4_c5354_g1_i1	3.30888	16.9241	2.35466	0.540069
Sample_4_c19980_g1_i2	44.6699	307.052	2.78111	0.127095
Sample_4_c12065_g1_i1	2.48166	10.8798	2.13227	0.679233
Sample_4_c33478_g1_i1	2.48166	12.0887	2.28428	0.634618
Sample_4_c11657_g1_i1	13.2355	33.8483	1.35466	0.600907
Sample_4_c43797_g1_i1	3.30888	10.8798	1.71723	0.727468
Sample_4_c42159_g1_i1	6.61777	22.9685	1.79524	0.564768
Sample_4_c23045_g3_i2	9.92665	53.1901	2.42178	0.320075
Sample_4_c24199_g1_i2	21.5078	96.7093	2.1688	0.300979
Sample_4_c30075_g1_i1	3.30888	9.67093	1.54731	0.773045
Sample_4_c10262_g1_i1	1.65444	12.0887	2.86924	0.576021
Sample_3_c41705_g1_i2	857.828	8427.01	3.29626	0.0613758
Sample_4_c15004_g1_i2	1.65444	26.5951	4.00674	0.252881
Sample_4_c16836_g1_i1	14.89	126.931	3.09163	0.139953
Sample_4_c42241_g1_i1	3.30888	9.67093	1.54731	0.773045
Sample_4_c7551_g2_i1	1.65444	20.5507	3.63477	0.34656
Sample_4_c31372_g1_i1	4.13611	9.67093	1.22538	0.814687
Sample_4_c14374_g1_i2	258.093	701.143	1.44182	0.37732
Sample_4_c31212_g1_i1	1.65444	13.2975	3.00674	0.532927
Sample_3_c28512_g1_i2	1268.96	3254.27	1.35869	0.397683
Sample_4_c28425_g1_i1	6.61777	26.5951	2.00674	0.498623
Sample_4_c7208_g1_i1	4.96333	10.8798	1.13227	0.808836
Sample_4_c11335_g1_i1	6.61777	33.8483	2.35466	0.395303
Sample_4_c41025_g1_i1	1.65444	6.04433	1.86924	0.834836
Sample_3_c30044_g1_i1	12.4083	137.811	3.47331	0.099387
Sample_4_c44773_g1_i1	3.30888	8.46207	1.35466	0.821178
Sample_4_c34993_g1_i1	3.30888	15.7153	2.24775	0.572164
Sample_4_c8619_g1_i1	3.30888	16.9241	2.35466	0.540069
Sample_3_c13744_g1_i1	19.0261	47.1458	1.30915	0.578065
Sample_4_c22553_g1_i3	53.7694	125.722	1.22538	0.518992
Sample_4_c31665_g1_i1	18.1989	55.6079	1.61144	0.483739
Sample_4_c28852_g1_i1	7.44499	22.9685	1.62531	0.597151
Sample_4_c34174_g1_i1	1.65444	9.67093	2.54731	0.672009
Sample_3_c45183_g1_i1	70.3138	168.032	1.25686	0.490343
Sample_4_c19612_g2_i1	6.61777	84.6207	3.67659	0.119687
Sample_4_c41888_g1_i1	1.65444	9.67093	2.54731	0.672009
Sample_4_c10250_g1_i1	3.30888	18.133	2.4542	0.509623
Sample_4_c20183_g2_i3	23.1622	60.4433	1.38381	0.53459
Sample_4_c11521_g1_i2	6.61777	19.3419	1.54731	0.641406
Sample_4_c18341_g2_i1	1.65444	7.2532	2.13227	0.779987
Sample_4_c35121_g1_i1	4.96333	20.5507	2.04981	0.541368
Sample_4_c24472_g2_i3	5.79055	21.7596	1.90988	0.554281
Sample_4_c27193_g1_i1	1.65444	7.2532	2.13227	0.779987
Sample_4_c22841_g1_i3	9.92665	26.5951	1.42178	0.616568
Sample_4_c26829_g1_i1	16.5444	45.9369	1.47331	0.537389
Sample_4_c5979_g1_i1	4.13611	13.2975	1.68481	0.688429
Sample_4_c12247_g1_i1	21.5078	55.6079	1.37043	0.546258
Sample_3_c22558_g1_i1	19.8533	62.8611	1.66279	0.458462
Sample_4_c31086_g1_i1	2.48166	14.5064	2.54731	0.554394
Sample_4_c26361_g1_i1	1.65444	16.9241	3.35466	0.427125
Sample_4_c7772_g1_i1	5.79055	18.133	1.64685	0.634066
Sample_4_c43844_g1_i1	3.30888	16.9241	2.35466	0.540069
Sample_4_c31142_g1_i1	1.65444	9.67093	2.54731	0.672009
Sample_4_c15717_g1_i4	9.92665	43.5192	2.13227	0.397662
Sample_4_c20720_g1_i2	3.30888	18.133	2.4542	0.509623
Sample_3_c31342_g1_i1	443.391	1287.44	1.53786	0.338618
Sample_4_c22410_g1_i2	75.2771	203.09	1.43183	0.424647
Sample_4_c7141_g1_i1	8.27221	41.1015	2.31284	0.372441
Sample_4_c8574_g1_i1	9.92665	43.5192	2.13227	0.397662
Sample_3_c7455_g1_i1	28.1255	102.754	1.86924	0.358999
Sample_4_c31759_g1_i1	6.61777	29.0128	2.13227	0.46044
Sample_4_c34126_g1_i1	3.30888	20.5507	2.63477	0.455021
Sample_4_c7725_g1_i2	3.30888	14.5064	2.13227	0.606361
Sample_4_c12004_g1_i3	4.96333	18.133	1.86924	0.596027
Sample_3_c28626_g1_i1	17.3716	154.735	3.15499	0.119974
Sample_4_c8219_g1_i1	3.30888	16.9241	2.35466	0.540069
Sample_4_c27855_g1_i1	1.65444	4.83547	1.54731	0.891187
Sample_4_c12121_g2_i1	2.48166	19.3419	2.96235	0.430456
Sample_4_c33894_g1_i1	3.30888	7.2532	1.13227	0.871466
Sample_4_c163_g2_i1	1.65444	13.2975	3.00674	0.532927
Sample_4_c42807_g1_i1	1.65444	21.7596	3.71723	0.323935
Sample_4_c1422_g2_i1	4.96333	12.0887	1.28428	0.767702
Sample_4_c12922_g1_i1	27.2983	111.216	2.02648	0.316839
Sample_4_c8709_g1_i1	3.30888	21.7596	2.71723	0.431163
Sample_4_c6174_g1_i1	3.30888	14.5064	2.13227	0.606361
Sample_3_c31302_g1_i1	33.9161	108.798	1.68161	0.399369
Sample_4_c42054_g1_i1	1.65444	9.67093	2.54731	0.672009
Sample_4_c15543_g1_i1	22.335	61.6522	1.46485	0.510851
Sample_4_c200_g1_i1	5.79055	22.9685	1.98788	0.530322
Sample_4_c32851_g1_i1	1.65444	12.0887	2.86924	0.576021
Sample_4_c16660_g1_i1	1.65444	108.798	6.03916	0.0208878
Sample_4_c6872_g1_i1	0.827221	21.7596	4.71723	0.255206
Sample_3_c10265_g1_i2	6.61777	32.6394	2.3022	0.410311
Sample_4_c24259_g2_i1	3.30888	27.8039	3.07087	0.332646
Sample_4_c9385_g1_i2	4.96333	14.5064	1.54731	0.69337
Sample_4_c37433_g1_i1	4.96333	12.0887	1.28428	0.767702
Sample_4_c13136_g1_i1	18.1989	51.9813	1.51414	0.514842
Sample_4_c29130_g1_i1	3.30888	12.0887	1.86924	0.683818
Sample_4_c41423_g1_i1	1.65444	16.9241	3.35466	0.427125
Sample_3_c34775_g2_i1	483.097	1095.23	1.18085	0.45964
Sample_4_c8111_g1_i1	4.96333	16.9241	1.7697	0.626592
Sample_4_c2868_g1_i1	1.65444	15.7153	3.24775	0.458433
Sample_4_c6369_g1_i2	1.65444	9.67093	2.54731	0.672009
Sample_4_c30367_g1_i1	3.30888	9.67093	1.54731	0.773045
Sample_4_c25407_g1_i1	4.96333	14.5064	1.54731	0.69337
Sample_4_c18959_g1_i5	1.65444	91.8739	5.79524	0.0305274
Sample_4_c34034_g1_i1	1.65444	4.83547	1.54731	0.891187
Sample_4_c16214_g1_i2	5.79055	22.9685	1.98788	0.530322
Sample_4_c20702_g2_i1	181.161	391.673	1.11237	0.50536
Sample_4_c38616_g1_i1	9.92665	49.5635	2.3199	0.346246
Sample_4_c34008_g1_i1	0.827221	30.2217	5.19117	0.15737
Sample_3_c63301_g1_i1	11.5811	77.3675	2.73996	0.229009
Sample_3_c40448_g4_i1	24.8166	53.1901	1.09985	0.62717
Sample_4_c15265_g1_i4	4.96333	16.9241	1.7697	0.626592
Sample_4_c26600_g1_i1	1.65444	13.2975	3.00674	0.532927
Sample_4_c16613_g1_i1	5.79055	31.4305	2.44039	0.394416
Sample_4_c32428_g1_i1	3.30888	31.4305	3.24775	0.286859
Sample_4_c42122_g1_i1	1.65444	4.83547	1.54731	0.891187
Sample_4_c10989_g2_i1	1.65444	21.7596	3.71723	0.323935
Sample_4_c10764_g1_i1	16.5444	43.5192	1.39531	0.562887
Sample_4_c33173_g1_i1	6.61777	14.5064	1.13227	0.766178
Sample_4_c39464_g1_i1	0.827221	7.2532	3.13227	0.714885
Sample_4_c39348_g1_i1	3.30888	9.67093	1.54731	0.773045
Sample_4_c9487_g1_i1	13.2355	30.2217	1.19117	0.655033
Sample_4_c12692_g1_i1	466.553	1316.46	1.49655	0.351016
Sample_4_c502_g1_i1	3.30888	15.7153	2.24775	0.572164
Sample_4_c20133_g1_i3	24.8166	54.399	1.13227	0.61568
Sample_4_c6263_g2_i1	1.65444	12.0887	2.86924	0.576021
Sample_4_c24678_g2_i3	18.1989	53.1901	1.54731	0.504178
Sample_4_c31710_g1_i1	1.65444	15.7153	3.24775	0.458433
Sample_4_c30655_g1_i1	1.65444	7.2532	2.13227	0.779987
Sample_4_c29919_g1_i1	7.44499	19.3419	1.37738	0.674763
Sample_4_c14676_g2_i1	9.92665	31.4305	1.66279	0.539194
Sample_4_c1212_g1_i1	3.30888	16.9241	2.35466	0.540069
Sample_4_c13222_g1_i1	8.27221	32.6394	1.98027	0.468502
Sample_4_c42546_g1_i1	4.13611	21.7596	2.39531	0.475945
Sample_4_c29737_g1_i1	3.30888	21.7596	2.71723	0.431163
Sample_4_c14722_g1_i1	28.1255	80.9941	1.52594	0.467214
Sample_4_c14266_g1_i3	1.65444	19.3419	3.54731	0.371493
Sample_4_c14669_g1_i1	4.96333	37.4749	2.91654	0.294835
Sample_4_c35347_g1_i1	3.30888	26.5951	3.00674	0.350182
Sample_4_c43015_g1_i1	1.65444	7.2532	2.13227	0.779987
Sample_4_c22059_g2_i3	9.92665	54.399	2.4542	0.312013
Sample_4_c16362_g1_i2	3.30888	31.4305	3.24775	0.286859
Sample_4_c25383_g1_i3	8.27221	43.5192	2.39531	0.350231
Sample_4_c16279_g1_i1	21.5078	49.5635	1.20442	0.602749
Sample_4_c29018_g1_i1	3.30888	8.46207	1.35466	0.821178
Sample_4_c38677_g1_i1	4.96333	14.5064	1.54731	0.69337
Sample_4_c24666_g2_i1	8.27221	21.7596	1.39531	0.652746
Sample_4_c41583_g1_i1	4.96333	16.9241	1.7697	0.626592
Sample_4_c29_g1_i1	4.96333	16.9241	1.7697	0.626592
Sample_4_c41652_g1_i1	1.65444	9.67093	2.54731	0.672009
Sample_3_c2606_g1_i1	27.2983	118.469	2.11763	0.292266
Sample_4_c2973_g1_i1	1.65444	3.6266	1.13227	0.950226
Sample_4_c19034_g1_i2	23.9894	159.57	2.73372	0.166059
Sample_4_c24804_g3_i1	1.65444	12.0887	2.86924	0.576021
Sample_4_c37885_g1_i1	0.827221	7.2532	3.13227	0.714885
Sample_4_c5921_g1_i1	10.7539	24.1773	1.1688	0.687788
Sample_4_c14447_g1_i1	1.65444	29.0128	4.13227	0.22411
Sample_4_c25811_g1_i1	1.65444	10.8798	2.71723	0.621837
Sample_4_c3818_g1_i1	4.96333	14.5064	1.54731	0.69337
Sample_4_c5264_g1_i1	11.5811	25.3862	1.13227	0.690411
Sample_4_c40511_g1_i1	1.65444	8.46207	2.35466	0.724534
Sample_4_c13243_g1_i1	3.30888	12.0887	1.86924	0.683818
Sample_4_c9818_g1_i1	26.4711	60.4433	1.19117	0.589075
Sample_4_c24129_g4_i1	32.2616	182.539	2.50031	0.190754
Sample_4_c12498_g1_i1	19.8533	89.4561	2.1718	0.308242
Sample_4_c10818_g1_i1	4.96333	38.6837	2.96235	0.283759
Sample_4_c39224_g1_i1	3.30888	27.8039	3.07087	0.332646
Sample_4_c13490_g1_i3	6.61777	22.9685	1.79524	0.564768
Sample_4_c31646_g1_i1	6.61777	15.7153	1.24775	0.731997
Sample_4_c38398_g1_i1	3.30888	9.67093	1.54731	0.773045
Sample_4_c13162_g1_i1	6.61777	35.0571	2.40529	0.381072
Sample_4_c13441_g1_i4	2.48166	12.0887	2.28428	0.634618
Sample_4_c40255_g1_i1	3.30888	22.9685	2.79524	0.40913
Sample_4_c2881_g1_i1	2.48166	16.9241	2.7697	0.488258
Sample_4_c34997_g1_i1	1.65444	21.7596	3.71723	0.323935
Sample_3_c34455_g1_i2	12.4083	27.8039	1.16398	0.671598
Sample_4_c10060_g1_i1	13.2355	58.0256	2.13227	0.363621
Sample_4_c4580_g1_i1	4.96333	12.0887	1.28428	0.767702
Sample_4_c30080_g1_i1	1.65444	7.2532	2.13227	0.779987
Sample_4_c13300_g1_i4	9.92665	59.2345	2.57706	0.282533
Sample_4_c12057_g1_i2	1.65444	14.5064	3.13227	0.493331
Sample_4_c7766_g1_i1	1.65444	9.67093	2.54731	0.672009
Sample_4_c4977_g1_i1	1.65444	24.1773	3.86924	0.28546
Sample_4_c10597_g1_i1	4.96333	35.0571	2.82033	0.318988
Sample_4_c31199_g1_i1	1.65444	19.3419	3.54731	0.371493
Sample_4_c14336_g1_i1	31.4344	113.633	1.85397	0.353369
Sample_4_c27515_g1_i1	16.5444	65.2788	1.98027	0.381874
Sample_4_c12444_g1_i1	6.61777	33.8483	2.35466	0.395303
Sample_4_c33589_g1_i1	1.65444	4.83547	1.54731	0.891187
Sample_4_c11609_g2_i1	6.61777	38.6837	2.54731	0.342617
Sample_4_c38945_g1_i1	1.65444	7.2532	2.13227	0.779987
Sample_4_c395_g1_i1	8.27221	26.5951	1.68481	0.560369
Sample_4_c13680_g1_i2	1.65444	9.67093	2.54731	0.672009
Sample_4_c42576_g1_i1	1.65444	7.2532	2.13227	0.779987
Sample_4_c14159_g1_i1	6.61777	132.975	4.32867	0.0523438
Sample_4_c20755_g2_i7	9.92665	36.266	1.86924	0.475002
Sample_4_c35700_g1_i1	3.30888	29.0128	3.13227	0.31625
Sample_4_c25060_g1_i3	35.5705	367.495	3.36897	0.0675495
Sample_4_c4395_g1_i1	4.96333	26.5951	2.42178	0.429693
Sample_4_c12994_g1_i5	8.27221	16.9241	1.03274	0.764765
Sample_4_c38631_g1_i1	1.65444	14.5064	3.13227	0.493331
Sample_4_c19813_g1_i1	5.79055	45.9369	2.98788	0.25519
Sample_3_c73044_g1_i1	13.2355	31.4305	1.24775	0.636234
Sample_4_c12004_g1_i2	1.65444	14.5064	3.13227	0.493331
Sample_4_c31809_g1_i1	1.65444	7.2532	2.13227	0.779987
Sample_4_c7984_g1_i2	6.61777	24.1773	1.86924	0.541516
Sample_4_c5473_g1_i1	4.96333	14.5064	1.54731	0.69337
Sample_4_c32029_g1_i1	1.65444	7.2532	2.13227	0.779987
Sample_4_c11108_g1_i1	13.2355	50.7724	1.93963	0.417708
Sample_4_c30331_g1_i1	3.30888	12.0887	1.86924	0.683818
Sample_4_c31238_g1_i1	6.61777	14.5064	1.13227	0.766178
Sample_4_c6208_g1_i1	3.30888	12.0887	1.86924	0.683818
Sample_4_c3826_g1_i1	8.27221	18.133	1.13227	0.734738
Sample_4_c28823_g1_i1	3.30888	14.5064	2.13227	0.606361
Sample_4_c7986_g1_i1	6.61777	44.7281	2.75676	0.290033
Sample_4_c16028_g2_i1	3.30888	30.2217	3.19117	0.301003
Sample_4_c15788_g1_i1	16.5444	48.3547	1.54731	0.513587
Sample_4_c15851_g2_i1	15.7172	97.9182	2.63923	0.219238
Sample_4_c12845_g1_i1	2.48166	47.1458	4.24775	0.13607
Sample_4_c8763_g1_i1	2.48166	12.0887	2.28428	0.634618
Sample_4_c26434_g1_i1	4.96333	13.2975	1.42178	0.729401
Sample_4_c6812_g1_i1	0.827221	21.7596	4.71723	0.255206
Sample_4_c35978_g1_i1	4.96333	19.3419	1.96235	0.567656
Sample_4_c14565_g2_i1	8.27221	19.3419	1.22538	0.706189
Sample_4_c8997_g1_i1	9.09943	24.1773	1.40981	0.633195
Sample_4_c15612_g1_i2	9.09943	43.5192	2.2578	0.374318
Sample_4_c35362_g1_i1	4.96333	12.0887	1.28428	0.767702
Sample_4_c18882_g2_i2	1.65444	27.8039	4.07087	0.238007
Sample_4_c12360_g1_i2	2.48166	16.9241	2.7697	0.488258
Sample_4_c29484_g1_i1	2.48166	12.0887	2.28428	0.634618
Sample_4_c40679_g1_i1	1.65444	7.2532	2.13227	0.779987
Sample_4_c25144_g4_i2	1.65444	13.2975	3.00674	0.532927
Sample_4_c33689_g1_i1	3.30888	9.67093	1.54731	0.773045
Sample_4_c10347_g1_i2	2.48166	7.2532	1.54731	0.828912
Sample_4_c10432_g1_i1	1.65444	42.3103	4.67659	0.125643
Sample_4_c26701_g1_i1	1.65444	9.67093	2.54731	0.672009
Sample_4_c12550_g1_i1	3.30888	32.6394	3.3022	0.273616
Sample_4_c13804_g1_i1	4.96333	67.6965	3.7697	0.13239
Sample_4_c38431_g1_i1	1.65444	7.2532	2.13227	0.779987
Sample_4_c19822_g1_i2	19.8533	47.1458	1.24775	0.594925
Sample_4_c25561_g1_i1	4.96333	14.5064	1.54731	0.69337
Sample_4_c14398_g1_i2	4.96333	42.3103	3.09163	0.253972
Sample_4_c39697_g1_i1	6.61777	21.7596	1.71723	0.589173
Sample_4_c29971_g1_i1	4.96333	19.3419	1.96235	0.567656
Sample_4_c10807_g1_i1	4.96333	24.1773	2.28428	0.471016
Sample_4_c43528_g1_i1	0.827221	10.8798	3.71723	0.547853
Sample_4_c13815_g1_i1	16.5444	42.3103	1.35466	0.576333
Sample_4_c1367_g1_i1	1.65444	24.1773	3.86924	0.28546
Sample_4_c15416_g1_i4	7.44499	36.266	2.28428	0.396054
Sample_4_c22081_g1_i4	148.9	1237.88	3.05546	0.0717158
Sample_3_c35443_g1_i6	26.4711	53.1901	1.00674	0.655247
Sample_4_c41752_g1_i1	3.30888	18.133	2.4542	0.509623
Sample_4_c18153_g1_i1	32.2616	94.2916	1.54731	0.447373
Sample_4_c9366_g1_i1	9.92665	53.1901	2.42178	0.320075
Sample_4_c22849_g1_i2	3.30888	41.1015	3.63477	0.201244
Sample_4_c7424_g1_i1	3.30888	53.1901	4.00674	0.138208
Sample_3_c15682_g1_i1	21.5078	388.046	4.1733	0.0286724
Sample_4_c16254_g1_i1	8.27221	27.8039	1.74894	0.54013
Sample_3_c30547_g1_i3	14.89	58.0256	1.96235	0.398503
Sample_4_c1881_g1_i1	3.30888	9.67093	1.54731	0.773045
Sample_4_c12400_g1_i2	9.92665	26.5951	1.42178	0.616568
Sample_4_c7722_g1_i1	18.1989	48.3547	1.40981	0.548807
Sample_4_c34564_g1_i1	3.30888	12.0887	1.86924	0.683818
Sample_4_c9086_g1_i1	14.89	50.7724	1.7697	0.455303
Sample_4_c15712_g1_i1	31.4344	111.216	1.82294	0.362602
Sample_4_c25642_g1_i1	0.827221	7.2532	3.13227	0.714885
Sample_3_c5360_g1_i1	11.5811	45.9369	1.98788	0.419314
Sample_4_c13915_g1_i1	13.2355	39.8926	1.5917	0.524074
Sample_4_c4751_g1_i2	3.30888	7.2532	1.13227	0.871466
Sample_3_c58517_g1_i1	1.65444	4.83547	1.54731	0.891187
Sample_4_c7421_g1_i1	6.61777	14.5064	1.13227	0.766178
Sample_4_c21217_g1_i1	39.7066	120.887	1.6062	0.410059
Sample_4_c17065_g1_i1	93.476	527.066	2.49532	0.147921
Sample_4_c21295_g1_i2	408.647	1328.54	1.70092	0.291895
Sample_4_c22483_g1_i4	4.13611	39.8926	3.26978	0.242339
Sample_4_c1834_g1_i1	1.65444	9.67093	2.54731	0.672009
Sample_4_c30018_g1_i1	3.30888	7.2532	1.13227	0.871466
Sample_4_c22474_g2_i1	4.96333	10.8798	1.13227	0.808836
Sample_3_c38755_g1_i1	19.8533	49.5635	1.3199	0.570602
Sample_4_c41658_g1_i1	6.61777	14.5064	1.13227	0.766178
Sample_4_c5690_g1_i1	11.5811	37.4749	1.69415	0.508289
Sample_4_c43319_g1_i1	1.65444	9.67093	2.54731	0.672009
Sample_3_c37010_g1_i1	89.3399	936.872	3.39047	0.0510101
Sample_4_c1391_g1_i2	4.96333	27.8039	2.48591	0.410805
Sample_4_c15692_g1_i2	4.96333	21.7596	2.13227	0.516723
Sample_4_c31178_g1_i1	9.92665	31.4305	1.66279	0.539194
Sample_4_c13056_g1_i1	26.4711	79.7852	1.5917	0.451414
Sample_4_c12877_g2_i1	3.30888	38.6837	3.54731	0.218756
Sample_4_c34946_g1_i1	6.61777	15.7153	1.24775	0.731997
Sample_4_c23435_g1_i3	1.65444	9.67093	2.54731	0.672009
Sample_4_c35124_g1_i1	3.30888	12.0887	1.86924	0.683818
Sample_4_c15878_g2_i1	17.3716	58.0256	1.73996	0.448376
Sample_4_c23045_g2_i6	1.65444	14.5064	3.13227	0.493331
Sample_4_c42694_g1_i1	3.30888	24.1773	2.86924	0.388455
Sample_4_c7110_g1_i1	11.5811	41.1015	1.82742	0.467155
Sample_4_c35279_g1_i1	14.89	56.8167	1.93197	0.407266
Sample_3_c33341_g1_i3	29.78	76.1586	1.35466	0.520342
Sample_3_c26915_g1_i1	4.96333	41.1015	3.04981	0.263371
Sample_3_c16191_g1_i1	6.61777	27.8039	2.07087	0.479002
Sample_4_c23445_g4_i2	4.13611	24.1773	2.54731	0.431628
Sample_4_c26729_g1_i1	1.65444	16.9241	3.35466	0.427125
Sample_4_c11632_g1_i2	7.44499	33.8483	2.18474	0.424634
Sample_4_c34654_g1_i1	19.8533	51.9813	1.38861	0.547666
Sample_4_c24678_g1_i2	71.141	232.102	1.70601	0.339937
Sample_4_c11081_g1_i1	5.79055	16.9241	1.54731	0.664425
Sample_4_c32792_g1_i1	1.65444	7.2532	2.13227	0.779987
Sample_4_c15613_g1_i1	29.78	91.8739	1.62531	0.429153
Sample_4_c26150_g1_i1	1.65444	12.0887	2.86924	0.576021
Sample_4_c38884_g1_i1	6.61777	16.9241	1.35466	0.699783
Sample_4_c3795_g1_i1	5.79055	85.8295	3.8897	0.103167
Sample_4_c44374_g1_i1	1.65444	7.2532	2.13227	0.779987
Sample_4_c5470_g1_i1	3.30888	15.7153	2.24775	0.572164
Sample_4_c22706_g1_i4	45.4972	146.273	1.68481	0.374334
Sample_4_c15169_g1_i1	9.09943	19.3419	1.08788	0.735927
Sample_4_c29644_g1_i1	6.61777	15.7153	1.24775	0.731997
Sample_4_c14516_g2_i3	8.27221	16.9241	1.03274	0.764765
Sample_4_c27940_g1_i1	1.65444	29.0128	4.13227	0.22411
Sample_4_c34051_g1_i1	2.48166	7.2532	1.54731	0.828912
Sample_4_c42481_g1_i1	3.30888	8.46207	1.35466	0.821178
Sample_4_c23947_g1_i1	11.5811	35.0571	1.59794	0.53866
Sample_4_c34733_g1_i1	3.30888	50.7724	3.93963	0.148312
Sample_4_c32499_g1_i1	4.96333	16.9241	1.7697	0.626592
Sample_4_c8975_g2_i1	3.30888	8.46207	1.35466	0.821178
Sample_4_c31834_g1_i1	6.61777	13.2975	1.00674	0.802141
Sample_4_c9208_g1_i1	4.96333	31.4305	2.66279	0.360875
Sample_4_c21099_g1_i4	42.1883	181.33	2.1037	0.262068
Sample_4_c8160_g1_i1	1.65444	16.9241	3.35466	0.427125
Sample_4_c24651_g1_i7	3.30888	19.3419	2.54731	0.481181
Sample_4_c2554_g2_i1	3.30888	18.133	2.4542	0.509623
Sample_4_c25214_g3_i1	1.65444	59.2345	5.16202	0.0710562
Sample_4_c38359_g1_i1	0.827221	15.7153	4.24775	0.381035
Sample_4_c35423_g1_i1	3.30888	7.2532	1.13227	0.871466
Sample_4_c41275_g1_i1	3.30888	14.5064	2.13227	0.606361
Sample_4_c32176_g1_i1	1.65444	14.5064	3.13227	0.493331
Sample_4_c12427_g1_i3	2.48166	43.5192	4.13227	0.153809
Sample_4_c87_g1_i1	4.96333	21.7596	2.13227	0.516723
Sample_4_c12130_g1_i1	4.96333	29.0128	2.54731	0.393117
Sample_4_c23802_g2_i2	28.1255	61.6522	1.13227	0.604779
Sample_4_c125_g2_i1	2.48166	20.5507	3.04981	0.404623
Sample_4_c34906_g1_i1	1.65444	14.5064	3.13227	0.493331
Sample_4_c6664_g1_i1	9.92665	29.0128	1.54731	0.576067
Sample_3_c68197_g1_i1	7.44499	15.7153	1.07782	0.765109
Sample_4_c8060_g1_i1	10.7539	24.1773	1.1688	0.687788
Sample_4_c20586_g1_i1	6.61777	19.3419	1.54731	0.641406
Sample_4_c7179_g1_i1	1.65444	19.3419	3.54731	0.371493
Sample_4_c2128_g1_i1	1.65444	29.0128	4.13227	0.22411
Sample_4_c31290_g1_i1	11.5811	51.9813	2.16622	0.369103
Sample_4_c41607_g1_i1	4.96333	36.266	2.86924	0.306564
Sample_4_c36720_g1_i1	1.65444	6.04433	1.86924	0.834836
Sample_4_c23474_g1_i6	4.96333	24.1773	2.28428	0.471016
Sample_4_c20468_g1_i2	123.256	323.976	1.39423	0.415196
Sample_4_c16009_g1_i1	13.2355	42.3103	1.67659	0.497248
Sample_4_c25957_g1_i1	0.827221	7.2532	3.13227	0.714885
Sample_4_c25803_g1_i1	3.30888	7.2532	1.13227	0.871466
Sample_4_c9284_g1_i1	8.27221	24.1773	1.54731	0.604115
Sample_4_c24620_g2_i1	4.13611	12.0887	1.54731	0.72753
Sample_4_c13441_g1_i2	1.65444	10.8798	2.71723	0.621837
Sample_4_c10924_g1_i1	3.30888	38.6837	3.54731	0.218756
Sample_4_c13912_g1_i2	13.2355	33.8483	1.35466	0.600907
Sample_3_c22860_g1_i1	33.9161	90.665	1.41858	0.486459
Sample_4_c8852_g1_i1	7.44499	18.133	1.28428	0.703132
Sample_4_c15040_g1_i2	2.48166	14.5064	2.54731	0.554394
Sample_4_c7873_g1_i1	6.61777	33.8483	2.35466	0.395303
Sample_4_c28763_g1_i1	1.65444	38.6837	4.54731	0.145075
Sample_3_c42328_g4_i2	39.7066	184.957	2.21974	0.238034
Sample_4_c12608_g1_i2	8.27221	48.3547	2.54731	0.31112
Sample_4_c31695_g1_i1	3.30888	24.1773	2.86924	0.388455
Sample_4_c10136_g1_i1	9.92665	45.9369	2.21027	0.375861
Sample_4_c29639_g1_i1	1.65444	13.2975	3.00674	0.532927
Sample_4_c9279_g1_i1	5.79055	32.6394	2.49484	0.379068
Sample_4_c20410_g3_i1	9.92665	21.7596	1.13227	0.710137
Sample_4_c34484_g1_i1	4.13611	12.0887	1.54731	0.72753
Sample_4_c7156_g1_i1	3.30888	12.0887	1.86924	0.683818
Sample_4_c14224_g1_i1	11.5811	65.2788	2.49484	0.285227
Sample_3_c31113_g1_i1	198.533	731.364	1.88121	0.255457
Sample_4_c27408_g1_i1	1.65444	12.0887	2.86924	0.576021
Sample_4_c17337_g2_i1	8.27221	79.7852	3.26978	0.161546
Sample_4_c9481_g2_i1	8.27221	29.0128	1.81034	0.520869
Sample_4_c8025_g1_i1	1.65444	24.1773	3.86924	0.28546
Sample_3_c25519_g1_i2	4.96333	82.2029	4.04981	0.0964892
Sample_4_c39784_g1_i1	8.27221	20.5507	1.31284	0.678877
Sample_4_c43653_g1_i1	3.30888	14.5064	2.13227	0.606361
Sample_4_c2918_g1_i1	4.13611	15.7153	1.92582	0.617984
Sample_4_c33241_g1_i1	3.30888	18.133	2.4542	0.509623
Sample_4_c22410_g2_i1	6.61777	41.1015	2.63477	0.320052
Sample_4_c29058_g1_i1	4.96333	15.7153	1.66279	0.659147
Sample_4_c9773_g1_i1	8.27221	38.6837	2.22538	0.39673
Sample_4_c25410_g1_i1	1.65444	8.46207	2.35466	0.724534
Sample_4_c3276_g1_i2	6.61777	16.9241	1.35466	0.699783
Sample_4_c1821_g1_i1	11.5811	31.4305	1.44039	0.589362
Sample_4_c4122_g1_i1	4.96333	29.0128	2.54731	0.393117
Sample_4_c853_g1_i1	9.09943	25.3862	1.4802	0.610592
Sample_4_c6863_g2_i1	1.65444	12.0887	2.86924	0.576021
Sample_4_c5643_g1_i1	1.65444	7.2532	2.13227	0.779987
Sample_4_c1560_g1_i1	1.65444	4.83547	1.54731	0.891187
Sample_4_c23057_g1_i1	9.09943	77.3675	3.08788	0.184418
Sample_4_c16866_g1_i3	16.5444	38.6837	1.22538	0.619698
Sample_4_c23836_g1_i2	240.721	687.845	1.51472	0.355221
Sample_4_c18107_g2_i2	8.27221	45.9369	2.47331	0.32986
Sample_4_c39137_g1_i1	1.65444	7.2532	2.13227	0.779987
Sample_4_c1176_g1_i1	2.48166	12.0887	2.28428	0.634618
Sample_4_c11786_g1_i2	23.1622	60.4433	1.38381	0.53459
Sample_4_c10535_g1_i1	14.0628	49.5635	1.8174	0.447069
Sample_4_c41965_g1_i1	6.61777	14.5064	1.13227	0.766178
Sample_4_c7060_g1_i1	6.61777	14.5064	1.13227	0.766178
Sample_4_c27024_g1_i1	4.96333	21.7596	2.13227	0.516723
Sample_4_c13622_g1_i2	6.61777	21.7596	1.71723	0.589173
Sample_4_c10414_g1_i1	4.96333	35.0571	2.82033	0.318988
Sample_4_c38165_g1_i1	2.48166	9.67093	1.96235	0.726426
Sample_4_c36245_g1_i1	3.30888	19.3419	2.54731	0.481181
Sample_4_c21305_g1_i1	147.245	396.508	1.42913	0.396902
Sample_4_c15863_g1_i3	6.61777	14.5064	1.13227	0.766178
Sample_4_c33032_g1_i1	4.96333	12.0887	1.28428	0.767702
Sample_4_c42031_g1_i1	4.96333	20.5507	2.04981	0.541368
Sample_4_c6356_g1_i1	1.65444	12.0887	2.86924	0.576021
Sample_3_c42328_g4_i1	16.5444	51.9813	1.65165	0.480679
Sample_4_c18959_g1_i4	3.30888	197.045	5.89604	0.00995505
Sample_4_c29922_g1_i1	3.30888	8.46207	1.35466	0.821178
Sample_4_c39487_g1_i1	0.827221	7.2532	3.13227	0.714885
Sample_4_c3979_g1_i1	4.96333	14.5064	1.54731	0.69337
Sample_4_c29736_g1_i1	1.65444	7.2532	2.13227	0.779987
Sample_4_c26719_g1_i1	3.30888	7.2532	1.13227	0.871466
Sample_4_c6517_g1_i1	12.4083	47.1458	1.92582	0.429097
Sample_4_c22743_g2_i1	101.748	245.4	1.27013	0.467006
Sample_4_c18358_g1_i5	36.3977	79.7852	1.13227	0.582848
Sample_4_c40599_g1_i1	1.65444	6.04433	1.86924	0.834836
Sample_4_c22475_g2_i5	11.5811	59.2345	2.35466	0.319773
Sample_4_c39976_g1_i1	1.65444	9.67093	2.54731	0.672009
Sample_4_c35772_g1_i1	3.30888	19.3419	2.54731	0.481181
Sample_4_c18760_g1_i2	12.4083	61.6522	2.31284	0.322899
Sample_3_c33011_g1_i1	420.228	924.783	1.13794	0.477547
Sample_4_c8267_g1_i1	1.65444	31.4305	4.24775	0.199384
Sample_4_c9655_g1_i1	10.7539	33.8483	1.65423	0.530652
Sample_4_c44938_g1_i1	1.65444	4.83547	1.54731	0.891187
Sample_4_c20755_g2_i2	14.89	35.0571	1.23537	0.627284
Sample_4_c39310_g1_i1	6.61777	43.5192	2.71723	0.299573
Sample_4_c9222_g1_i2	4.96333	33.8483	2.7697	0.332151
Sample_4_c22382_g2_i1	299.454	887.308	1.5671	0.334666
Sample_4_c21891_g1_i1	9.09943	48.3547	2.40981	0.333722
Sample_4_c22916_g2_i2	6.61777	13.2975	1.00674	0.802141
Sample_4_c32030_g1_i1	0.827221	7.2532	3.13227	0.714885
Sample_4_c33577_g1_i1	3.30888	9.67093	1.54731	0.773045
Sample_4_c3737_g1_i1	1.65444	19.3419	3.54731	0.371493
Sample_4_c6827_g1_i1	18.1989	39.8926	1.13227	0.642109
Sample_4_c9927_g1_i1	1.65444	105.171	5.99025	0.0225728
Sample_4_c27570_g1_i1	3.30888	9.67093	1.54731	0.773045
Sample_4_c43913_g1_i1	1.65444	9.67093	2.54731	0.672009
Sample_4_c15598_g1_i2	11.5811	67.6965	2.54731	0.272728
Sample_4_c20240_g1_i1	36.3977	119.678	1.71723	0.382068
Sample_4_c6694_g1_i1	1.65444	48.3547	4.86924	0.100838
Sample_4_c41458_g1_i1	1.65444	16.9241	3.35466	0.427125
Sample_4_c42389_g1_i1	3.30888	7.2532	1.13227	0.871466
Sample_4_c1465_g1_i1	4.96333	12.0887	1.28428	0.767702
Sample_4_c6997_g2_i1	3.30888	10.8798	1.71723	0.727468
Sample_4_c7612_g1_i1	1.65444	55.6079	5.07087	0.0793728
Sample_4_c10407_g1_i1	13.2355	62.8611	2.24775	0.33273
Sample_4_c9207_g1_i1	40.5338	112.425	1.47176	0.453072
Sample_4_c31052_g1_i1	3.30888	7.2532	1.13227	0.871466
Sample_4_c1057_g1_i2	1.65444	4.83547	1.54731	0.891187
Sample_4_c28901_g1_i1	1.65444	14.5064	3.13227	0.493331
Sample_4_c2209_g1_i1	11.5811	35.0571	1.59794	0.53866
Sample_4_c22363_g1_i1	14.89	116.051	2.96235	0.161375
Sample_4_c38074_g1_i1	4.96333	10.8798	1.13227	0.808836
Sample_4_c11439_g1_i3	4.96333	30.2217	2.6062	0.376531
Sample_4_c8927_g1_i2	8.27221	31.4305	1.92582	0.485098
Sample_4_c1293_g1_i1	0.827221	16.9241	4.35466	0.350634
Sample_4_c38022_g1_i1	8.27221	25.3862	1.6177	0.581644
Sample_4_c27604_g1_i1	39.7066	224.849	2.50151	0.178669
Sample_4_c44167_g1_i1	1.65444	3.6266	1.13227	0.950226
Sample_4_c39911_g1_i1	0.827221	14.5064	4.13227	0.416439
Sample_4_c38470_g1_i1	6.61777	45.9369	2.79524	0.28092
Sample_4_c827_g1_i2	1.65444	4.83547	1.54731	0.891187
Sample_4_c9838_g1_i1	3.30888	48.3547	3.86924	0.159482
Sample_4_c5108_g1_i1	1.65444	25.3862	3.93963	0.26865
Sample_4_c12427_g1_i1	8.27221	19.3419	1.22538	0.706189
Sample_4_c24868_g1_i3	104.23	224.849	1.10919	0.526391
Sample_3_c32327_g1_i1	54.5966	125.722	1.20336	0.526096
Sample_4_c10878_g1_i1	4.96333	50.7724	3.35466	0.199886
Sample_4_c415_g1_i1	1.65444	19.3419	3.54731	0.371493
Sample_4_c12780_g2_i1	4.96333	21.7596	2.13227	0.516723
Sample_4_c10955_g1_i1	9.92665	21.7596	1.13227	0.710137
Sample_4_c6752_g1_i3	3.30888	9.67093	1.54731	0.773045
Sample_4_c15851_g2_i3	17.3716	36.266	1.06188	0.670636
Sample_4_c6888_g1_i1	1.65444	14.5064	3.13227	0.493331
Sample_4_c25311_g4_i1	13.2355	155.944	3.55854	0.0858804
Sample_4_c41202_g1_i1	1.65444	16.9241	3.35466	0.427125
Sample_4_c5791_g1_i1	3.30888	19.3419	2.54731	0.481181
Sample_4_c31439_g1_i1	4.96333	14.5064	1.54731	0.69337
Sample_4_c321_g1_i2	1.65444	7.2532	2.13227	0.779987
Sample_4_c5522_g2_i1	0.827221	2.41773	1.54731	0.960184
Sample_4_c11926_g1_i1	6.61777	54.399	3.03916	0.227274
Sample_4_c1883_g1_i1	6.61777	45.9369	2.79524	0.28092
Sample_4_c12427_g1_i5	32.2616	141.437	2.13227	0.27436
Sample_4_c3190_g1_i1	3.30888	7.2532	1.13227	0.871466
Sample_4_c18643_g1_i2	28.1255	132.975	2.24121	0.258302
Sample_3_c37374_g1_i2	38.0522	245.4	2.68908	0.147777
Sample_4_c13158_g1_i1	6.61777	13.2975	1.00674	0.802141
Sample_4_c28161_g1_i1	1.65444	8.46207	2.35466	0.724534
Sample_4_c8503_g1_i1	4.96333	38.6837	2.96235	0.283759
Sample_4_c11444_g1_i1	3.30888	43.5192	3.71723	0.185723
Sample_4_c24391_g5_i1	14.0628	44.7281	1.6693	0.492416
Sample_4_c36022_g1_i1	3.30888	9.67093	1.54731	0.773045
Sample_4_c11827_g1_i2	3.30888	12.0887	1.86924	0.683818
Sample_4_c42403_g1_i1	3.30888	21.7596	2.71723	0.431163
Sample_4_c39733_g1_i1	8.27221	20.5507	1.31284	0.678877
Sample_4_c10886_g1_i1	7.44499	21.7596	1.54731	0.621867
Sample_4_c11572_g1_i1	296.972	872.802	1.55532	0.338413
Sample_4_c25665_g1_i1	0.827221	10.8798	3.71723	0.547853
Sample_4_c35595_g1_i1	1.65444	12.0887	2.86924	0.576021
Sample_4_c1193_g1_i2	9.92665	24.1773	1.28428	0.661051
Sample_4_c44328_g1_i1	1.65444	7.2532	2.13227	0.779987
Sample_4_c36626_g1_i1	4.96333	10.8798	1.13227	0.808836
Sample_4_c25685_g1_i1	4.96333	21.7596	2.13227	0.516723
Sample_4_c20259_g2_i1	4.96333	14.5064	1.54731	0.69337
Sample_4_c21580_g1_i3	4.13611	21.7596	2.39531	0.475945
Sample_4_c20018_g1_i1	23.1622	171.659	2.8897	0.141883
Sample_4_c16426_g1_i1	46.3244	124.513	1.42646	0.458009
Sample_4_c30188_g1_i1	1.65444	16.9241	3.35466	0.427125
Sample_4_c25627_g1_i1	8.27221	31.4305	1.92582	0.485098
Sample_4_c17878_g1_i1	18.1989	77.3675	2.08788	0.340556
Sample_4_c14869_g1_i1	3.30888	51.9813	3.97357	0.143136
Sample_4_c11450_g2_i1	3.30888	12.0887	1.86924	0.683818
Sample_4_c26517_g1_i1	3.30888	9.67093	1.54731	0.773045
Sample_4_c9877_g1_i1	33.0888	152.317	2.20266	0.254828
Sample_4_c14739_g1_i1	205.151	448.489	1.12839	0.495629
Sample_3_c9_g1_i1	11.5811	79.7852	2.78435	0.219491
Sample_3_c26258_g1_i1	118.293	246.609	1.05986	0.540502
Sample_4_c8167_g1_i1	9.92665	29.0128	1.54731	0.576067
Sample_4_c28055_g1_i1	1.65444	15.7153	3.24775	0.458433
Sample_4_c12712_g1_i3	6.61777	26.5951	2.00674	0.498623
Sample_4_c16409_g1_i1	636.96	1966.83	1.62659	0.310901
Sample_4_c14425_g1_i1	3.30888	7.2532	1.13227	0.871466
Sample_4_c44829_g1_i1	3.30888	13.2975	2.00674	0.643251
Sample_3_c19057_g1_i1	13.2355	49.5635	1.90486	0.427838
Sample_4_c44606_g1_i1	4.96333	12.0887	1.28428	0.767702
Sample_4_c15059_g1_i2	14.0628	42.3103	1.58913	0.517773
Sample_3_c22124_g1_i1	38.0522	103.963	1.45001	0.465764
Sample_4_c7391_g1_i2	9.92665	26.5951	1.42178	0.616568
Sample_4_c32206_g1_i1	3.30888	14.5064	2.13227	0.606361
Sample_3_c42488_g2_i1	23.9894	56.8167	1.24392	0.579465
Sample_4_c32549_g1_i1	9.92665	24.1773	1.28428	0.661051
Sample_4_c30214_g1_i1	1.65444	9.67093	2.54731	0.672009
Sample_4_c24119_g2_i1	4.96333	33.8483	2.7697	0.332151
Sample_4_c11975_g1_i1	3.30888	19.3419	2.54731	0.481181
Sample_4_c1877_g1_i1	5.79055	13.2975	1.19939	0.767093
Sample_4_c32159_g1_i1	3.30888	14.5064	2.13227	0.606361
Sample_4_c39946_g1_i1	1.65444	9.67093	2.54731	0.672009
Sample_3_c26599_g1_i2	4.96333	24.1773	2.28428	0.471016
Sample_4_c5139_g1_i1	9.92665	25.3862	1.35466	0.638289
Sample_4_c20986_g1_i2	47.9788	122.096	1.34754	0.482999
Sample_4_c19612_g2_i2	4.96333	37.4749	2.91654	0.294835
Sample_4_c25078_g1_i2	9.92665	35.0571	1.82033	0.489966
Sample_4_c6503_g1_i1	21.5078	91.8739	2.0948	0.320846
Sample_4_c11041_g1_i1	14.89	32.6394	1.13227	0.6619
Sample_4_c7087_g1_i2	3.30888	26.5951	3.00674	0.350182
Sample_4_c42098_g1_i1	1.65444	16.9241	3.35466	0.427125
Sample_4_c12976_g1_i1	68.6594	398.926	2.53859	0.149766
Sample_4_c8983_g1_i2	1.65444	19.3419	3.54731	0.371493
Sample_4_c29966_g1_i1	0.827221	9.67093	3.54731	0.600475
Sample_4_c29987_g1_i1	4.96333	16.9241	1.7697	0.626592
Sample_3_c69576_g1_i1	11.5811	24.1773	1.06188	0.713486
Sample_4_c10026_g1_i1	8.27221	50.7724	2.6177	0.29387
Sample_4_c13582_g1_i1	16.5444	59.2345	1.84009	0.423137
Sample_4_c22963_g1_i1	4.96333	164.406	5.04981	0.0241441
Sample_4_c24507_g4_i1	12.4083	77.3675	2.64042	0.243535
Sample_4_c14743_g1_i1	3.30888	21.7596	2.71723	0.431163
Sample_4_c41261_g1_i1	14.0628	31.4305	1.16029	0.658577
Sample_4_c5180_g1_i1	3.30888	27.8039	3.07087	0.332646
Sample_4_c12560_g1_i1	4.13611	33.8483	3.03274	0.297829
Sample_4_c37776_g1_i1	100.094	483.547	2.2723	0.186099
Sample_4_c27811_g1_i1	6.61777	33.8483	2.35466	0.395303
Sample_4_c29732_g1_i1	3.30888	12.0887	1.86924	0.683818
Sample_4_c13300_g1_i2	1.65444	21.7596	3.71723	0.323935
Sample_4_c9707_g1_i1	4.96333	55.6079	3.48591	0.176145
Sample_4_c9122_g1_i1	2.48166	10.8798	2.13227	0.679233
Sample_4_c15717_g1_i1	11.5811	55.6079	2.26352	0.343188
Sample_4_c19593_g2_i1	4.96333	21.7596	2.13227	0.516723
Sample_4_c18941_g3_i1	79.4132	175.286	1.14226	0.526488
Sample_4_c12905_g1_i1	4.96333	30.2217	2.6062	0.376531
Sample_4_c34871_g1_i1	6.61777	16.9241	1.35466	0.699783
Sample_4_c15327_g1_i3	4.96333	22.9685	2.21027	0.493348
Sample_4_c15930_g2_i1	6.61777	35.0571	2.40529	0.381072
Sample_4_c24976_g1_i2	2020.07	4055.75	1.00556	0.532185
Sample_4_c20755_g2_i3	4.96333	18.133	1.86924	0.596027
Sample_4_c14355_g1_i1	13.2355	48.3547	1.86924	0.438341
Sample_4_c4201_g1_i1	6.61777	14.5064	1.13227	0.766178
Sample_4_c42169_g1_i1	4.96333	15.7153	1.66279	0.659147
Sample_3_c32727_g1_i1	167.099	455.743	1.44752	0.386686
Sample_3_c36755_g1_i2	6.61777	102.754	3.9567	0.0853252
Sample_4_c27612_g1_i1	3.30888	18.133	2.4542	0.509623
Sample_4_c7239_g1_i1	1.65444	18.133	3.4542	0.398386
Sample_4_c38720_g1_i1	1.65444	7.2532	2.13227	0.779987
Sample_4_c13441_g1_i1	3.30888	7.2532	1.13227	0.871466
Sample_3_c24014_g1_i1	9.92665	22.9685	1.21027	0.684972
Sample_4_c42888_g1_i1	14.89	30.2217	1.02124	0.699354
Sample_4_c38195_g1_i1	6.61777	16.9241	1.35466	0.699783
Sample_4_c7334_g1_i1	4.96333	12.0887	1.28428	0.767702
Sample_3_c27682_g1_i2	19.8533	65.2788	1.71723	0.441259
Sample_3_c31133_g1_i1	16.5444	49.5635	1.58293	0.502265
Sample_4_c22908_g1_i2	4.13611	9.67093	1.22538	0.814687
Sample_4_c2957_g1_i1	16.5444	41.1015	1.31284	0.590279
Sample_4_c20500_g2_i1	19.8533	58.0256	1.54731	0.49556
Sample_4_c9303_g1_i1	7.44499	22.9685	1.62531	0.597151
Sample_4_c4195_g1_i1	4.96333	45.9369	3.21027	0.228514
Sample_4_c24568_g4_i1	48.806	103.963	1.09093	0.576263
Sample_4_c3589_g1_i2	1.65444	19.3419	3.54731	0.371493
Sample_4_c27790_g1_i1	6.61777	19.3419	1.54731	0.641406
Sample_4_c13592_g1_i2	1.65444	13.2975	3.00674	0.532927
Sample_4_c15910_g1_i1	3.30888	44.7281	3.75676	0.17861
Sample_4_c21005_g1_i4	9.92665	47.1458	2.24775	0.365588
Sample_4_c11475_g1_i1	6.61777	33.8483	2.35466	0.395303
Sample_4_c19616_g2_i3	289.527	2547.08	3.13707	0.0630542
Sample_4_c12153_g1_i1	4.96333	33.8483	2.7697	0.332151
Sample_4_c13257_g1_i2	65.3505	220.014	1.75132	0.331047
Sample_4_c17305_g1_i3	33.0888	184.957	2.48277	0.19267
Sample_4_c6217_g1_i1	1.65444	44.7281	4.75676	0.114758
Sample_4_c19316_g1_i2	11.5811	41.1015	1.82742	0.467155
Sample_4_c32765_g1_i1	3.30888	9.67093	1.54731	0.773045
Sample_4_c18053_g1_i2	16.5444	45.9369	1.47331	0.537389
Sample_4_c35766_g1_i1	3.30888	18.133	2.4542	0.509623
Sample_4_c1560_g1_i2	1.65444	16.9241	3.35466	0.427125
Sample_4_c21580_g2_i1	9.09943	35.0571	1.94586	0.464314
Sample_4_c11382_g1_i2	1.65444	21.7596	3.71723	0.323935
Sample_4_c14521_g1_i1	62.8688	171.659	1.44913	0.429078
Sample_3_c24017_g1_i2	28.1255	61.6522	1.13227	0.604779
Sample_3_c33768_g1_i2	8.27221	26.5951	1.68481	0.560369
Sample_4_c18107_g2_i1	1.65444	36.266	4.4542	0.160573
Sample_4_c32074_g1_i1	13.2355	43.5192	1.71723	0.48456
Sample_4_c22456_g4_i1	1.65444	10.8798	2.71723	0.621837
Sample_4_c5727_g1_i1	3.30888	12.0887	1.86924	0.683818
Sample_4_c19660_g5_i3	17.3716	124.513	2.84149	0.170466
Sample_4_c586_g1_i1	1.65444	6.04433	1.86924	0.834836
Sample_4_c41598_g1_i1	1.65444	24.1773	3.86924	0.28546
Sample_4_c39543_g1_i1	8.27221	26.5951	1.68481	0.560369
Sample_4_c35604_g1_i1	4.96333	16.9241	1.7697	0.626592
Sample_4_c2599_g2_i1	1.65444	19.3419	3.54731	0.371493
Sample_4_c21952_g3_i2	6.61777	26.5951	2.00674	0.498623
Sample_3_c11236_g1_i1	11.5811	50.7724	2.13227	0.378383
Sample_4_c10436_g1_i1	6.61777	19.3419	1.54731	0.641406
Sample_4_c22585_g2_i1	3.30888	12.0887	1.86924	0.683818
Sample_4_c7207_g1_i1	8.27221	30.2217	1.86924	0.502539
Sample_3_c10655_g1_i1	4.96333	12.0887	1.28428	0.767702
Sample_4_c6022_g1_i1	14.0628	29.0128	1.04481	0.697291
Sample_4_c30480_g1_i1	1.65444	9.67093	2.54731	0.672009
Sample_4_c41952_g1_i1	1.65444	21.7596	3.71723	0.323935
Sample_4_c11343_g1_i1	6.61777	26.5951	2.00674	0.498623
Sample_4_c11947_g1_i1	13.2355	29.0128	1.13227	0.674648
Sample_4_c10376_g1_i1	1.65444	10.8798	2.71723	0.621837
Sample_4_c2987_g1_i1	3.30888	26.5951	3.00674	0.350182
Sample_3_c10518_g1_i1	1.65444	18.133	3.4542	0.398386
Sample_4_c35554_g1_i1	6.61777	16.9241	1.35466	0.699783
Sample_4_c21740_g1_i2	15.7172	51.9813	1.72565	0.463065
Sample_3_c37374_g1_i4	85.2038	252.653	1.56817	0.373464
Sample_4_c5037_g1_i1	1.65444	22.9685	3.79524	0.303702
Sample_4_c331_g1_i1	3.30888	21.7596	2.71723	0.431163
Sample_4_c7863_g1_i1	3.30888	13.2975	2.00674	0.643251
Sample_4_c26154_g1_i1	3.30888	16.9241	2.35466	0.540069
Sample_4_c24459_g1_i4	18.1989	204.298	3.48876	0.0779061
Sample_4_c28197_g1_i1	3.30888	7.2532	1.13227	0.871466
Sample_4_c24678_g3_i2	25.6439	84.6207	1.7224	0.412614
Sample_4_c42469_g1_i1	6.61777	14.5064	1.13227	0.766178
Sample_4_c21580_g1_i7	33.9161	91.8739	1.43769	0.479892
Sample_4_c7353_g2_i1	3.30888	27.8039	3.07087	0.332646
Sample_4_c38619_g1_i1	2.48166	8.46207	1.7697	0.776884
Sample_4_c10589_g1_i1	10.7539	31.4305	1.54731	0.564724
Sample_4_c24154_g2_i1	28.1255	73.7409	1.39058	0.513264
Sample_4_c22580_g2_i1	36.3977	257.489	2.82259	0.12908
Sample_4_c10152_g1_i1	4.96333	60.4433	3.6062	0.156489
Sample_4_c913_g1_i1	11.5811	29.0128	1.32492	0.62709
Sample_4_c42815_g1_i1	4.96333	20.5507	2.04981	0.541368
Sample_4_c12671_g1_i1	11.5811	70.1143	2.59794	0.260886
Sample_3_c40913_g1_i6	38.0522	373.54	3.29521	0.0723676
Sample_4_c34501_g1_i1	3.30888	14.5064	2.13227	0.606361
Sample_4_c15431_g1_i2	9.92665	54.399	2.4542	0.312013
Sample_4_c9312_g2_i1	14.89	48.3547	1.69931	0.476807
Sample_3_c33760_g1_i1	4.96333	19.3419	1.96235	0.567656
Sample_4_c31077_g1_i1	4.96333	12.0887	1.28428	0.767702
Sample_4_c9194_g1_i1	1.65444	19.3419	3.54731	0.371493
Sample_4_c12922_g1_i2	3.30888	54.399	4.03916	0.133512
Sample_4_c9396_g1_i1	2.48166	10.8798	2.13227	0.679233
Sample_4_c14654_g1_i1	14.0628	60.4433	2.1037	0.364878
Sample_4_c43559_g1_i1	3.30888	9.67093	1.54731	0.773045
Sample_4_c44057_g1_i1	1.65444	9.67093	2.54731	0.672009
Sample_4_c3750_g1_i2	3.30888	21.7596	2.71723	0.431163
Sample_4_c41315_g1_i1	1.65444	16.9241	3.35466	0.427125
Sample_4_c26200_g1_i1	11.5811	31.4305	1.44039	0.589362
Sample_4_c14398_g1_i4	7.44499	19.3419	1.37738	0.674763
Sample_4_c42719_g1_i1	1.65444	8.46207	2.35466	0.724534
Sample_4_c3590_g1_i2	14.0628	45.9369	1.70777	0.480443
Sample_4_c25339_g2_i1	155.518	366.287	1.2359	0.463311
Sample_4_c4481_g1_i1	3.30888	15.7153	2.24775	0.572164
Sample_4_c15162_g1_i1	9.92665	45.9369	2.21027	0.375861
Sample_4_c36783_g1_i1	1.65444	9.67093	2.54731	0.672009
Sample_3_c42110_g1_i1	27.2983	82.2029	1.59038	0.4488
Sample_4_c21503_g2_i1	64.5233	210.343	1.70485	0.345528
Sample_4_c34445_g1_i1	1.65444	12.0887	2.86924	0.576021
Sample_4_c1510_g2_i1	16.5444	59.2345	1.84009	0.423137
Sample_4_c41984_g1_i1	3.30888	13.2975	2.00674	0.643251
Sample_4_c5887_g1_i2	23.1622	55.6079	1.26352	0.575869
Sample_4_c11169_g1_i1	4.96333	41.1015	3.04981	0.263371
Sample_4_c7122_g1_i1	3.30888	16.9241	2.35466	0.540069
Sample_4_c34743_g1_i1	1.65444	9.67093	2.54731	0.672009
Sample_4_c2860_g1_i1	1.65444	14.5064	3.13227	0.493331
Sample_4_c10425_g1_i2	6.61777	14.5064	1.13227	0.766178
Sample_4_c10020_g1_i1	19.8533	41.1015	1.04981	0.662827
Sample_4_c43138_g1_i1	3.30888	7.2532	1.13227	0.871466
Sample_4_c13318_g1_i1	1.65444	91.8739	5.79524	0.0305274
Sample_4_c24918_g3_i1	2.48166	13.2975	2.42178	0.592544
Sample_4_c31013_g1_i1	3.30888	12.0887	1.86924	0.683818
Sample_4_c25648_g1_i1	4.96333	21.7596	2.13227	0.516723
Sample_4_c18898_g1_i1	11.5811	41.1015	1.82742	0.467155
Sample_4_c43152_g1_i1	4.96333	12.0887	1.28428	0.767702
Sample_4_c11249_g1_i2	4.13611	16.9241	2.03274	0.585537
Sample_4_c39758_g1_i1	3.30888	12.0887	1.86924	0.683818
Sample_4_c40854_g1_i1	3.30888	10.8798	1.71723	0.727468
Sample_4_c23617_g2_i1	3.30888	29.0128	3.13227	0.31625
Sample_4_c14454_g1_i1	14.89	32.6394	1.13227	0.6619
Sample_4_c10716_g1_i1	4.96333	31.4305	2.66279	0.360875
Sample_4_c6872_g2_i1	0.827221	7.2532	3.13227	0.714885
Sample_4_c8396_g1_i1	9.92665	21.7596	1.13227	0.710137
Sample_4_c29910_g1_i1	3.30888	8.46207	1.35466	0.821178
Sample_4_c12440_g1_i1	3.30888	47.1458	3.83271	0.165517
[truncated: 388 more rows]

## Sheet: Down-regulated_Spontaneum
Supplementary File. V: List of dwon reguated novel transcripts of Saccharum spontaneum
Unigene_ID	1 Expression	2 Expression	log2FoldChange	P Value
Sample_3_c77559_g1_i1	6.61777	2.41773	-1.45269	0.864316
Sample_3_c43590_g1_i1	11.5811	2.41773	-2.26004	0.665727
Sample_3_c55163_g1_i1	18.1989	2.41773	-2.91212	0.471862
Sample_3_c17266_g1_i2	12.4083	2.41773	-2.35958	0.636347
Sample_3_c38465_g1_i2	14.89	4.83547	-1.62262	0.687748
Sample_3_c37343_g1_i2	23.1622	2.41773	-3.26004	0.371639
Sample_3_c26230_g1_i1	71.141	13.2975	-2.41952	0.29471
Sample_3_c49839_g1_i1	11.5811	4.83547	-1.26004	0.788449
Sample_3_c27058_g1_i1	33.0888	2.41773	-3.77462	0.242144
Sample_3_c40795_g1_i3	40.5338	2.41773	-4.0674	0.182879
Sample_3_c26007_g1_i1	29.78	7.2532	-2.03765	0.48345
Sample_3_c35116_g1_i1	90.9943	2.41773	-5.23405	0.0480936
Sample_3_c40244_g1_i3	49.6333	13.2975	-1.90015	0.436121
Sample_3_c26706_g1_i1	38.0522	7.2532	-2.39129	0.380636
Sample_4_c25247_g1_i6	226.659	95.5005	-1.24694	0.481787
Sample_3_c44290_g1_i1	6.61777	2.41773	-1.45269	0.864316
Sample_3_c36924_g1_i1	537.694	43.5192	-3.62706	0.0458224
Sample_3_c35785_g2_i1	26.4711	4.83547	-2.45269	0.43922
Sample_3_c69914_g1_i1	8.27221	2.41773	-1.77462	0.794334
Sample_4_c25770_g1_i1	125.738	12.0887	-3.37869	0.117203
Sample_3_c70504_g1_i1	9.92665	2.41773	-2.03765	0.727386
Sample_3_c41234_g4_i1	50.4605	21.7596	-1.2135	0.604714
Sample_3_c42379_g2_i2	962.058	35.0571	-4.77834	0.00993976
Sample_4_c22986_g3_i1	68.6594	14.5064	-2.24277	0.330251
Sample_3_c34451_g1_i1	99.2665	45.9369	-1.11165	0.577455
Sample_4_c24868_g1_i1	38.0522	14.5064	-1.39129	0.585656
Sample_3_c41479_g2_i1	44.6699	2.41773	-4.20758	0.158805
Sample_3_c27952_g1_i1	56.251	14.5064	-1.95519	0.410288
Sample_4_c14057_g1_i3	67.8321	31.4305	-1.1098	0.608649
Sample_3_c31061_g1_i1	52.9422	21.7596	-1.28277	0.580986
Sample_4_c4407_g1_i1	8.27221	2.41773	-1.77462	0.794334
Sample_3_c76011_g1_i1	8.27221	2.41773	-1.77462	0.794334
Sample_3_c14295_g1_i1	16.5444	2.41773	-2.77462	0.512638
Sample_3_c52321_g1_i1	11.5811	2.41773	-2.26004	0.665727
Sample_3_c41234_g2_i3	76.1043	24.1773	-1.65432	0.445766
Sample_3_c41058_g3_i1	39.7066	7.2532	-2.45269	0.363947
Sample_3_c16875_g1_i1	29.78	2.41773	-3.62262	0.277557
Sample_3_c19406_g1_i1	16.5444	2.41773	-2.77462	0.512638
Sample_3_c20039_g1_i1	36.3977	15.7153	-1.21168	0.636505
Sample_3_c27426_g1_i2	9.92665	2.41773	-2.03765	0.727386
Sample_3_c43322_g1_i1	19.8533	4.83547	-2.03765	0.563033
Sample_3_c58593_g1_i1	4.96333	2.41773	-1.03765	0.934801
Sample_4_c22270_g1_i4	277.946	73.7409	-1.91427	0.282165
Sample_3_c49157_g1_i1	4.96333	2.41773	-1.03765	0.934801
Sample_4_c38093_g1_i1	59.5599	16.9241	-1.81526	0.434672
Sample_3_c19944_g1_i1	11.5811	2.41773	-2.26004	0.665727
Sample_3_c44993_g1_i1	4.96333	2.41773	-1.03765	0.934801
Sample_3_c21865_g1_i1	24.8166	4.83547	-2.35958	0.467054
Sample_3_c41832_g3_i1	18.1989	1.20887	-3.91212	0.385623
Sample_3_c9929_g1_i1	124.083	58.0256	-1.09655	0.566698
Sample_4_c769_g1_i1	49.6333	15.7153	-1.65914	0.490527
Sample_3_c36593_g1_i2	842.938	7.2532	-6.86067	0.0009836
Sample_4_c32287_g1_i1	135.664	16.9241	-3.00289	0.148455
Sample_3_c42684_g1_i1	20.6805	2.41773	-3.09655	0.417089
Sample_3_c33975_g1_i5	179.507	42.3103	-2.08496	0.269678
Sample_3_c38749_g2_i2	1039.82	94.2916	-3.46306	0.0463384
Sample_3_c19096_g1_i2	7.44499	2.41773	-1.62262	0.828846
Sample_3_c10201_g1_i1	34.7433	4.83547	-2.84501	0.329831
Sample_3_c38987_g2_i1	46.3244	12.0887	-1.93812	0.436447
Sample_3_c57872_g1_i1	6.61777	1.20887	-2.45269	0.795131
Sample_3_c16692_g1_i1	14.89	6.04433	-1.30069	0.740742
Sample_3_c28306_g1_i2	41.3611	7.2532	-2.51158	0.3483
Sample_3_c55449_g1_i1	37.225	7.2532	-2.35958	0.389402
Sample_3_c30375_g1_i2	175.371	36.266	-2.27372	0.234587
Sample_3_c25625_g1_i2	14.89	4.83547	-1.62262	0.687748
Sample_3_c28909_g1_i1	67.0049	7.2532	-3.20758	0.193346
Sample_3_c41093_g1_i2	11.5811	1.20887	-3.26004	0.582298
Sample_4_c9920_g1_i2	18.1989	4.83547	-1.91212	0.600867
Sample_3_c37373_g1_i3	111.675	9.67093	-3.52951	0.113625
Sample_3_c27451_g1_i2	36.3977	9.67093	-1.91212	0.474679
Sample_3_c28422_g1_i2	21.5078	9.67093	-1.15313	0.715095
Sample_4_c28525_g1_i1	62.8688	26.5951	-1.24119	0.576509
Sample_3_c31943_g1_i1	119.12	14.5064	-3.03765	0.154944
Sample_3_c15427_g1_i2	22.335	7.2532	-1.62262	0.612688
Sample_3_c41677_g2_i1	17.3716	4.83547	-1.84501	0.621288
Sample_3_c34220_g1_i1	118.293	53.1901	-1.15313	0.551084
Sample_3_c8913_g1_i1	14.0628	2.41773	-2.54015	0.581831
Sample_3_c24185_g1_i1	32.2616	7.2532	-2.15313	0.448784
Sample_3_c24735_g1_i1	73.6227	7.2532	-3.34346	0.169214
Sample_3_c62356_g1_i1	9.92665	2.41773	-2.03765	0.727386
Sample_4_c2247_g1_i1	34.7433	9.67093	-1.84501	0.495121
Sample_3_c39577_g2_i1	72.7955	24.1773	-1.59019	0.466685
Sample_3_c14530_g1_i1	26.4711	1.20887	-4.45269	0.246439
Sample_3_c11110_g1_i1	11.5811	2.41773	-2.26004	0.665727
Sample_3_c32183_g1_i1	65.3505	19.3419	-1.75647	0.437886
Sample_4_c32704_g1_i1	68.6594	9.67093	-2.82773	0.236863
Sample_3_c8552_g1_i1	18.1989	4.83547	-1.91212	0.600867
Sample_3_c4323_g1_i1	9.92665	2.41773	-2.03765	0.727386
Sample_3_c25157_g1_i2	24.8166	2.41773	-3.35958	0.345262
Sample_3_c44717_g1_i1	11.5811	2.41773	-2.26004	0.665727
Sample_3_c31929_g1_i1	62.8688	12.0887	-2.37869	0.316112
Sample_3_c41997_g1_i2	324.271	2.41773	-7.0674	0.00249724
Sample_3_c69342_g1_i1	9.92665	2.41773	-2.03765	0.727386
Sample_4_c43484_g1_i1	39.7066	14.5064	-1.45269	0.565552
Sample_3_c35711_g2_i2	81.8949	37.4749	-1.12785	0.58717
Sample_3_c20206_g1_i1	18.1989	7.2532	-1.32716	0.703292
Sample_3_c13659_g1_i1	18.1989	7.2532	-1.32716	0.703292
Sample_3_c41919_g1_i1	38.0522	14.5064	-1.39129	0.585656
Sample_3_c28851_g1_i1	36.3977	3.6266	-3.32716	0.264954
Sample_3_c69836_g1_i1	9.92665	2.41773	-2.03765	0.727386
Sample_3_c17180_g1_i1	15.7172	2.41773	-2.70062	0.534414
Sample_3_c41234_g2_i2	71.141	15.7153	-2.17852	0.338215
Sample_3_c24986_g1_i1	15.7172	2.41773	-2.70062	0.534414
Sample_3_c33173_g3_i1	16.5444	3.6266	-2.18966	0.58292
Sample_3_c24189_g1_i1	11.5811	4.83547	-1.26004	0.788449
Sample_3_c49818_g1_i1	22.335	1.20887	-4.20758	0.30444
Sample_3_c40934_g1_i1	4.96333	2.41773	-1.03765	0.934801
Sample_4_c23836_g6_i1	71.9682	35.0571	-1.03765	0.626211
Sample_3_c29538_g2_i1	20.6805	8.46207	-1.28919	0.691713
Sample_3_c40312_g1_i8	39.7066	3.6266	-3.45269	0.237051
Sample_3_c31381_g1_i1	43.0155	18.133	-1.24624	0.61021
Sample_3_c29413_g1_i1	19.0261	2.41773	-2.97625	0.452629
Sample_3_c33238_g1_i1	185.298	36.266	-2.35315	0.216773
Sample_4_c10938_g2_i1	109.193	43.5192	-1.32716	0.502248
Sample_4_c37214_g1_i1	11.5811	4.83547	-1.26004	0.788449
Sample_3_c42055_g1_i5	58.7327	12.0887	-2.28051	0.341353
Sample_3_c9266_g1_i1	16.5444	6.04433	-1.45269	0.695722
Sample_3_c75228_g1_i1	9.92665	4.83547	-1.03765	0.846063
Sample_3_c40204_g1_i3	33.0888	14.5064	-1.18966	0.652521
Sample_3_c69852_g1_i1	6.61777	2.41773	-1.45269	0.864316
Sample_3_c36702_g1_i1	24.8166	2.41773	-3.35958	0.345262
Sample_3_c30127_g1_i2	28.1255	4.83547	-2.54015	0.413552
Sample_3_c34631_g1_i1	43.0155	7.2532	-2.56817	0.333606
Sample_3_c22451_g1_i1	33.0888	12.0887	-1.45269	0.587829
Sample_3_c17491_g1_i2	13.2355	4.83547	-1.45269	0.735996
Sample_3_c40972_g1_i1	431.809	6.04433	-6.15867	0.00371006
Sample_3_c21809_g1_i1	14.89	1.20887	-3.62262	0.46969
Sample_4_c23049_g1_i1	858.656	154.735	-2.47228	0.141697
Sample_3_c34405_g1_i2	360.668	21.7596	-4.05095	0.0348013
Sample_3_c20357_g1_i1	38.8794	7.2532	-2.42232	0.372155
Sample_3_c39749_g1_i5	554.238	61.6522	-3.16828	0.0741509
Sample_3_c34357_g1_i3	47.1516	4.83547	-3.28558	0.227578
Sample_3_c33081_g1_i4	21.5078	9.67093	-1.15313	0.715095
Sample_3_c15298_g1_i2	14.89	4.83547	-1.62262	0.687748
Sample_3_c31034_g1_i1	69.4866	19.3419	-1.84501	0.410584
Sample_3_c20967_g2_i1	13.2355	2.41773	-2.45269	0.60824
Sample_3_c39260_g1_i1	119.12	43.5192	-1.45269	0.458137
Sample_3_c37204_g1_i2	650.196	139.02	-2.22559	0.1878
Sample_3_c57666_g1_i1	16.5444	2.41773	-2.77462	0.512638
Sample_3_c19215_g1_i1	11.5811	2.41773	-2.26004	0.665727
Sample_3_c30742_g1_i1	69.4866	19.3419	-1.84501	0.410584
Sample_3_c7116_g1_i1	8.27221	2.41773	-1.77462	0.794334
Sample_3_c25414_g1_i2	24.8166	7.2532	-1.77462	0.5648
Sample_3_c24324_g1_i1	129.047	21.7596	-2.56817	0.209466
Sample_3_c36343_g1_i3	694.039	62.8611	-3.46478	0.050669
Sample_3_c22932_g1_i1	57.9055	12.0887	-2.26004	0.346718
Sample_3_c35634_g2_i1	28.1255	7.2532	-1.95519	0.508648
Sample_3_c37764_g2_i3	44.6699	4.83547	-3.20758	0.243917
Sample_3_c17858_g1_i1	114.157	19.3419	-2.56121	0.221415
Sample_3_c70904_g1_i1	6.61777	2.41773	-1.45269	0.864316
Sample_3_c34346_g1_i3	42.1883	2.41773	-4.12512	0.17264
Sample_3_c1492_g1_i1	39.7066	4.83547	-3.03765	0.282118
Sample_3_c72046_g1_i1	11.5811	2.41773	-2.26004	0.665727
Sample_3_c34977_g1_i3	363.977	80.9941	-2.16796	0.216623
Sample_3_c19061_g1_i1	24.8166	10.8798	-1.18966	0.687398
Sample_3_c54887_g1_i1	11.5811	4.83547	-1.26004	0.788449
Sample_3_c10333_g1_i1	8.27221	2.41773	-1.77462	0.794334
Sample_3_c40795_g1_i7	75.2771	4.83547	-3.96048	0.116836
Sample_3_c35431_g1_i1	115.811	8.46207	-3.77462	0.0932332
Sample_3_c27807_g1_i3	19.8533	4.83547	-2.03765	0.563033
Sample_3_c76676_g1_i1	4.96333	2.41773	-1.03765	0.934801
Sample_3_c14571_g1_i1	9.92665	2.41773	-2.03765	0.727386
Sample_3_c46701_g1_i1	8.27221	1.20887	-2.77462	0.720892
Sample_3_c21383_g1_i2	24.8166	12.0887	-1.03765	0.723741
Sample_3_c33141_g1_i1	12.4083	1.20887	-3.35958	0.552065
Sample_4_c26637_g1_i1	28.1255	12.0887	-1.21822	0.664485
Sample_3_c65227_g1_i1	9.92665	2.41773	-2.03765	0.727386
Sample_3_c32664_g4_i1	95.9577	4.83547	-4.31067	0.07668
Sample_3_c32671_g4_i2	34.7433	8.46207	-2.03765	0.457409
Sample_3_c26388_g1_i2	36.3977	12.0887	-1.59019	0.543649
Sample_3_c30441_g1_i1	4.96333	1.20887	-2.03765	0.870458
Sample_3_c20520_g1_i1	24.8166	7.2532	-1.77462	0.5648
Sample_3_c4210_g1_i1	11.5811	2.41773	-2.26004	0.665727
Sample_3_c37212_g1_i1	292.836	4.83547	-5.9203	0.00693713
Sample_3_c51398_g1_i1	4.96333	2.41773	-1.03765	0.934801
Sample_3_c31330_g1_i4	38.8794	2.41773	-4.00728	0.194056
Sample_3_c36878_g1_i1	210.941	20.5507	-3.35958	0.0882738
Sample_3_c40448_g2_i1	47.9788	6.04433	-2.98874	0.259323
Sample_3_c29485_g1_i1	954.613	147.482	-2.69438	0.110741
Sample_3_c27222_g1_i1	44.6699	14.5064	-1.62262	0.510854
Sample_3_c19925_g1_i1	14.0628	4.83547	-1.54015	0.711411
Sample_3_c37667_g3_i2	14.89	1.20887	-3.62262	0.46969
Sample_3_c21540_g1_i1	38.0522	9.67093	-1.97625	0.455438
Sample_3_c37258_g1_i1	41.3611	2.41773	-4.09655	0.17765
Sample_3_c45012_g1_i1	16.5444	2.41773	-2.77462	0.512638
Sample_3_c44194_g1_i1	11.5811	2.41773	-2.26004	0.665727
Sample_3_c25480_g1_i1	2382.4	29.0128	-6.35958	0.001082
Sample_3_c35673_g1_i1	161.308	18.133	-3.15313	0.120698
Sample_3_c26924_g2_i1	19.8533	2.41773	-3.03765	0.434341
Sample_3_c33810_g2_i1	115.811	2.41773	-5.58197	0.0290693
Sample_3_c41997_g1_i1	191.088	7.2532	-4.71948	0.0294709
Sample_3_c14623_g1_i1	28.9527	2.41773	-3.58197	0.287627
Sample_3_c79968_g1_i1	26.4711	1.20887	-4.45269	0.246439
Sample_3_c41551_g2_i1	15.7172	2.41773	-2.70062	0.534414
Sample_3_c30311_g1_i1	34.7433	12.0887	-1.52308	0.565115
Sample_3_c28888_g1_i1	29.78	14.5064	-1.03765	0.703405
Sample_4_c40804_g1_i1	7.44499	2.41773	-1.62262	0.828846
Sample_3_c51462_g1_i1	4.96333	2.41773	-1.03765	0.934801
Sample_3_c42289_g1_i4	28.1255	2.41773	-3.54015	0.298202
Sample_3_c26688_g2_i1	194.397	45.9369	-2.08128	0.265179
Sample_3_c34712_g1_i2	31.4344	15.7153	-1.00018	0.707901
Sample_3_c43283_g1_i1	18.1989	7.2532	-1.32716	0.703292
Sample_3_c34264_g1_i1	26.4711	2.41773	-3.45269	0.320829
Sample_3_c37321_g1_i4	282.082	37.4749	-2.91212	0.117146
Sample_3_c62238_g1_i1	23.1622	4.83547	-2.26004	0.496927
Sample_3_c36547_g1_i2	30.6072	7.2532	-2.07718	0.471491
Sample_4_c17029_g2_i1	478.134	166.824	-1.51909	0.365752
Sample_3_c40158_g1_i3	33.9161	14.5064	-1.22528	0.640635
Sample_3_c20724_g1_i1	28.1255	2.41773	-3.54015	0.298202
Sample_3_c31215_g1_i1	125.738	29.0128	-2.11566	0.291492
Sample_3_c20764_g1_i1	18.1989	2.41773	-2.91212	0.471862
Sample_3_c24113_g1_i2	18.1989	4.83547	-1.91212	0.600867
Sample_3_c42342_g4_i1	29.78	4.83547	-2.62262	0.390061
Sample_3_c25950_g1_i1	67.8321	18.133	-1.90335	0.400347
Sample_3_c20454_g1_i1	64.5233	24.1773	-1.41616	0.52506
Sample_3_c29342_g1_i2	19.8533	2.41773	-3.03765	0.434341
Sample_3_c19903_g1_i1	31.4344	2.41773	-3.70062	0.258936
Sample_3_c1593_g1_i1	29.78	2.41773	-3.62262	0.277557
Sample_3_c27150_g1_i2	136.491	2.41773	-5.81901	0.020231
Sample_3_c42682_g1_i1	6.61777	2.41773	-1.45269	0.864316
Sample_3_c17797_g1_i1	37.225	7.2532	-2.35958	0.389402
Sample_3_c27893_g1_i1	19.8533	4.83547	-2.03765	0.563033
Sample_3_c32551_g1_i2	82.7221	14.5064	-2.51158	0.262059
Sample_3_c32058_g1_i1	11.5811	4.83547	-1.26004	0.788449
Sample_3_c42309_g2_i9	32.2616	1.20887	-4.73809	0.18576
Sample_3_c34712_g3_i1	29.78	7.2532	-2.03765	0.48345
Sample_3_c24239_g1_i1	47.9788	2.41773	-4.31067	0.142748
Sample_3_c24077_g1_i1	19.8533	9.67093	-1.03765	0.751544
Sample_3_c43563_g1_i1	21.5078	6.04433	-1.8312	0.581719
Sample_3_c70843_g1_i1	13.2355	2.41773	-2.45269	0.60824
Sample_3_c40136_g1_i2	452.49	74.9497	-2.59389	0.139485
Sample_3_c42289_g1_i6	14.89	2.41773	-2.62262	0.557376
Sample_3_c13605_g1_i1	18.1989	2.41773	-2.91212	0.471862
Sample_3_c22848_g1_i1	20.6805	2.41773	-3.09655	0.417089
Sample_3_c28656_g1_i1	36.3977	12.0887	-1.59019	0.543649
Sample_3_c31728_g1_i2	191.915	56.8167	-1.75608	0.34086
Sample_3_c10140_g1_i1	18.1989	2.41773	-2.91212	0.471862
Sample_3_c29687_g1_i2	28.1255	12.0887	-1.21822	0.664485
Sample_4_c29488_g1_i1	92.6488	16.9241	-2.45269	0.259218
Sample_3_c19387_g1_i1	28.1255	1.20887	-4.54015	0.22691
Sample_3_c25701_g1_i1	46.3244	9.67093	-2.26004	0.374226
Sample_3_c22661_g1_i1	37.225	18.133	-1.03765	0.681473
Sample_3_c9370_g1_i1	8.27221	1.20887	-2.77462	0.720892
Sample_4_c22829_g7_i2	71.141	33.8483	-1.0716	0.616432
Sample_3_c25890_g2_i1	49.6333	4.83547	-3.35958	0.212755
Sample_3_c24063_g1_i1	11.5811	2.41773	-2.26004	0.665727
Sample_3_c10173_g1_i1	36.3977	2.41773	-3.91212	0.212817
Sample_3_c39226_g2_i3	159.654	14.5064	-3.46018	0.0948791
Sample_3_c412_g1_i1	28.9527	6.04433	-2.26004	0.450573
Sample_3_c32612_g1_i2	52.9422	9.67093	-2.45269	0.323585
Sample_3_c70472_g1_i1	16.5444	3.6266	-2.18966	0.58292
Sample_3_c11185_g1_i1	18.1989	7.2532	-1.32716	0.703292
Sample_4_c17978_g5_i1	139.8	51.9813	-1.4273	0.453181
Sample_3_c25660_g1_i1	18.1989	8.46207	-1.10477	0.748402
Sample_3_c34170_g1_i3	56.251	4.83547	-3.54015	0.179438
Sample_4_c11229_g1_i1	73.6227	16.9241	-2.12107	0.345406
Sample_3_c30243_g1_i4	38.0522	7.2532	-2.39129	0.380636
Sample_4_c15851_g2_i2	11.5811	3.6266	-1.67508	0.731364
Sample_3_c56688_g1_i1	39.7066	4.83547	-3.03765	0.282118
Sample_3_c43918_g1_i1	23.1622	4.83547	-2.26004	0.496927
Sample_3_c28541_g1_i1	1252.41	31.4305	-5.3164	0.00470376
Sample_3_c30528_g1_i1	33.0888	4.83547	-2.77462	0.348366
Sample_3_c42003_g2_i2	12.4083	2.41773	-2.35958	0.636347
Sample_3_c20550_g1_i1	11.5811	2.41773	-2.26004	0.665727
Sample_3_c30948_g1_i1	81.0677	4.83547	-4.0674	0.103374
Sample_3_c38379_g1_i5	115.811	29.0128	-1.99701	0.323779
Sample_3_c9217_g1_i1	14.89	2.41773	-2.62262	0.557376
Sample_3_c40547_g1_i2	19.8533	4.83547	-2.03765	0.563033
Sample_3_c25685_g1_i2	25.6439	2.41773	-3.40689	0.332836
Sample_3_c25289_g2_i1	9.09943	2.41773	-1.91212	0.760489
Sample_3_c38242_g3_i6	23.1622	2.41773	-3.26004	0.371639
Sample_3_c34734_g1_i1	4556.33	855.878	-2.4124	0.147696
Sample_3_c55371_g1_i1	20.6805	3.6266	-2.51158	0.48572
Sample_4_c23873_g1_i2	4505.05	483.547	-3.21982	0.0597229
Sample_3_c42458_g3_i1	40.5338	6.04433	-2.74547	0.316764
Sample_3_c31939_g1_i1	100.921	14.5064	-2.79846	0.198966
Sample_3_c40516_g1_i4	82.7221	19.3419	-2.09655	0.336959
Sample_3_c44811_g1_i1	5.79055	1.20887	-2.26004	0.832268
Sample_3_c29281_g1_i2	32.2616	7.2532	-2.15313	0.448784
Sample_3_c63138_g1_i1	16.5444	2.41773	-2.77462	0.512638
Sample_3_c39536_g1_i2	178.68	25.3862	-2.81526	0.151234
Sample_3_c27428_g1_i3	33.9161	12.0887	-1.48831	0.57631
Sample_3_c15149_g1_i1	17.3716	3.6266	-2.26004	0.561638
Sample_3_c17914_g1_i2	37.225	4.83547	-2.94454	0.304596
Sample_4_c43389_g1_i1	28.1255	9.67093	-1.54015	0.591056
Sample_3_c26249_g1_i1	22.335	3.6266	-2.62262	0.453636
Sample_4_c24340_g2_i1	57.9055	19.3419	-1.58197	0.493252
Sample_3_c27322_g1_i1	8.27221	2.41773	-1.77462	0.794334
Sample_3_c19611_g1_i1	13.2355	2.41773	-2.45269	0.60824
Sample_4_c7085_g1_i1	81.8949	10.8798	-2.91212	0.20595
Sample_3_c19189_g1_i1	14.89	2.41773	-2.62262	0.557376
Sample_3_c26133_g1_i1	51.2877	9.67093	-2.40689	0.335206
Sample_3_c38987_g3_i5	63.696	4.83547	-3.71948	0.150607
Sample_3_c34258_g1_i1	160.481	41.1015	-1.96514	0.303398
Sample_3_c76030_g1_i1	236.585	31.4305	-2.91212	0.124655
Sample_3_c35248_g1_i3	40.5338	13.2975	-1.60797	0.525961
Sample_3_c6946_g1_i1	16.5444	6.04433	-1.45269	0.695722
Sample_3_c40880_g1_i2	74.4499	29.0128	-1.35958	0.526387
Sample_3_c28730_g1_i1	10505.7	4538.08	-1.21102	0.479087
Sample_3_c34051_g1_i1	11.5811	3.6266	-1.67508	0.731364
Sample_3_c9692_g1_i1	14.89	4.83547	-1.62262	0.687748
Sample_3_c35576_g1_i2	53.7694	26.5951	-1.01563	0.657321
Sample_3_c2346_g1_i1	11.5811	2.41773	-2.26004	0.665727
Sample_3_c37886_g1_i3	23.1622	7.2532	-1.67508	0.596178
Sample_3_c41835_g3_i1	150.554	36.266	-2.05359	0.289159
Sample_3_c78711_g1_i1	6.61777	2.41773	-1.45269	0.864316
Sample_3_c39922_g2_i4	160.481	16.9241	-3.24525	0.112412
Sample_3_c33141_g2_i1	14.89	2.41773	-2.62262	0.557376
Sample_3_c16055_g1_i1	14.89	2.41773	-2.62262	0.557376
Sample_3_c39523_g1_i1	1244.14	24.1773	-5.68535	0.00299711
Sample_3_c78796_g1_i1	19.8533	7.2532	-1.45269	0.665354
Sample_3_c73595_g1_i1	16.5444	4.83547	-1.77462	0.642639
Sample_3_c37296_g2_i1	24.8166	12.0887	-1.03765	0.723741
Sample_3_c26243_g1_i1	43.0155	7.2532	-2.56817	0.333606
Sample_3_c63316_g1_i1	9.92665	4.83547	-1.03765	0.846063
Sample_3_c49345_g1_i1	29.78	4.83547	-2.62262	0.390061
Sample_3_c39523_g1_i11	927.315	25.3862	-5.19094	0.00616073
Sample_3_c31182_g1_i2	69.4866	29.0128	-1.26004	0.561547
Sample_3_c36702_g1_i5	35.5705	2.41773	-3.87895	0.219657
Sample_3_c30490_g1_i1	49.6333	2.41773	-4.35958	0.135585
Sample_3_c32039_g1_i1	362.323	21.7596	-4.05755	0.034487
Sample_4_c44339_g1_i1	13.2355	6.04433	-1.13076	0.788894
Sample_3_c25733_g1_i1	18.1989	6.04433	-1.59019	0.654365
Sample_3_c42340_g2_i8	98.4393	35.0571	-1.48953	0.464052
Sample_3_c33839_g3_i3	72.7955	21.7596	-1.7422	0.429204
Sample_3_c36185_g1_i2	13.2355	1.20887	-3.45269	0.523111
Sample_3_c40204_g1_i2	200.188	82.2029	-1.28409	0.475564
Sample_4_c27866_g1_i1	26.4711	9.67093	-1.45269	0.619105
Sample_3_c23677_g1_i2	18.1989	2.41773	-2.91212	0.471862
Sample_3_c22933_g2_i1	7.44499	2.41773	-1.62262	0.828846
Sample_4_c10156_g1_i1	280.428	68.9054	-2.02494	0.257016
Sample_3_c41568_g1_i2	52.1149	12.0887	-2.10804	0.387781
Sample_3_c38225_g2_i4	114.157	38.6837	-1.56121	0.43131
Sample_4_c12806_g1_i1	9825.73	2084.09	-2.23715	0.194438
Sample_3_c42360_g2_i1	76.1043	16.9241	-2.1689	0.33219
Sample_3_c49848_g1_i1	18.1989	2.41773	-2.91212	0.471862
Sample_3_c19413_g1_i1	9.92665	4.83547	-1.03765	0.846063
Sample_3_c37685_g1_i2	138.146	58.0256	-1.25143	0.508337
Sample_3_c4035_g1_i1	23.1622	6.04433	-1.93812	0.54887
Sample_3_c23262_g1_i1	105.057	2.41773	-5.44137	0.0357788
Sample_3_c20685_g1_i1	13.2355	2.41773	-2.45269	0.60824
Sample_3_c28130_g1_i1	106.712	2.41773	-5.46392	0.0346172
Sample_4_c12844_g1_i1	114.984	45.9369	-1.3237	0.499184
Sample_3_c39256_g2_i1	24.8166	4.83547	-2.35958	0.467054
Sample_3_c36315_g1_i1	188.606	50.7724	-1.89326	0.308544
Sample_3_c62317_g1_i1	12.4083	6.04433	-1.03765	0.814192
Sample_3_c24251_g1_i1	29.78	9.67093	-1.62262	0.564736
Sample_3_c41947_g2_i4	86.8582	19.3419	-2.16694	0.317608
Sample_3_c45365_g1_i1	8.27221	2.41773	-1.77462	0.794334
Sample_3_c46888_g1_i1	33.0888	4.83547	-2.77462	0.348366
Sample_3_c66521_g1_i1	9.09943	1.20887	-2.91212	0.684089
Sample_4_c20927_g1_i1	57.9055	25.3862	-1.18966	0.599112
Sample_3_c42543_g1_i1	284.564	116.051	-1.29399	0.456027
Sample_3_c53129_g1_i1	16.5444	2.41773	-2.77462	0.512638
Sample_3_c32041_g1_i2	19.8533	8.46207	-1.2303	0.710062
Sample_3_c32359_g1_i1	294.491	131.766	-1.16024	0.500848
Sample_3_c70829_g1_i1	19.0261	4.83547	-1.97625	0.581444
Sample_3_c29387_g2_i2	82.7221	14.5064	-2.51158	0.262059
Sample_3_c748_g1_i1	8.27221	2.41773	-1.77462	0.794334
Sample_3_c39606_g3_i2	261.402	47.1458	-2.47107	0.178163
Sample_3_c33839_g3_i2	42.1883	4.83547	-3.12512	0.262005
Sample_3_c35227_g1_i1	18.1989	2.41773	-2.91212	0.471862
Sample_3_c32812_g2_i1	194.397	70.1143	-1.47123	0.418623
Sample_4_c23879_g1_i4	3504.94	333.647	-3.39299	0.047354
Sample_3_c29305_g1_i1	26.4711	2.41773	-3.45269	0.320829
Sample_3_c36280_g1_i3	61.2144	2.41773	-4.66214	0.0974444
Sample_3_c6912_g1_i1	71.141	8.46207	-3.0716	0.20216
Sample_3_c38159_g2_i1	27.2983	4.83547	-2.49708	0.426112
Sample_3_c24544_g1_i2	727.955	143.855	-2.33923	0.165538
Sample_3_c33705_g2_i4	35.5705	13.2975	-1.41952	0.58668
Sample_3_c35390_g1_i2	33.9161	8.46207	-2.00289	0.467812
Sample_3_c23764_g1_i1	13.2355	4.83547	-1.45269	0.735996
Sample_4_c37953_g1_i1	29.78	7.2532	-2.03765	0.48345
Sample_3_c47289_g1_i1	29.78	2.41773	-3.62262	0.277557
Sample_3_c23141_g1_i1	30.6072	2.41773	-3.66214	0.267995
Sample_3_c40923_g1_i1	93.476	6.04433	-3.95094	0.0982428
Sample_3_c31059_g1_i1	21.5078	8.46207	-1.34577	0.673908
Sample_3_c77571_g1_i1	18.1989	4.83547	-1.91212	0.600867
Sample_3_c24432_g1_i1	31.4344	14.5064	-1.11566	0.67727
Sample_3_c13841_g1_i1	14.89	2.41773	-2.62262	0.557376
Sample_3_c61418_g1_i1	25.6439	10.8798	-1.23696	0.672049
Sample_3_c37106_g4_i6	16.5444	4.83547	-1.77462	0.642639
Sample_3_c37336_g1_i3	6.61777	2.41773	-1.45269	0.864316
Sample_3_c41272_g2_i1	96.7849	41.1015	-1.23559	0.540023
Sample_3_c6384_g1_i1	14.0628	6.04433	-1.21822	0.764454
Sample_3_c38525_g1_i2	2353.44	227.267	-3.37231	0.0477833
Sample_3_c41832_g1_i1	29.78	2.41773	-3.62262	0.277557
Sample_3_c39935_g2_i2	29.78	3.6266	-3.03765	0.336884
Sample_3_c37561_g1_i3	220.868	41.1015	-2.42592	0.193972
Sample_3_c65510_g1_i1	14.0628	2.41773	-2.54015	0.581831
Sample_3_c29057_g1_i1	61.2144	21.7596	-1.49222	0.510325
Sample_3_c41101_g1_i4	28.1255	7.2532	-1.95519	0.508648
Sample_3_c25678_g1_i2	47.9788	9.67093	-2.31067	0.360482
Sample_3_c17801_g1_i1	23.1622	7.2532	-1.67508	0.596178
Sample_3_c24081_g1_i1	14.89	1.20887	-3.62262	0.46969
Sample_3_c20030_g1_i1	13.2355	4.83547	-1.45269	0.735996
Sample_3_c22647_g1_i1	44.6699	4.83547	-3.20758	0.243917
Sample_3_c54640_g1_i1	21.5078	2.41773	-3.15313	0.400927
Sample_4_c31067_g1_i1	23.1622	10.8798	-1.09012	0.719548
Sample_3_c31339_g1_i2	24.8166	2.41773	-3.35958	0.345262
Sample_4_c37310_g1_i1	12.4083	4.83547	-1.35958	0.761613
Sample_3_c39535_g1_i1	494.678	195.836	-1.33684	0.422573
Sample_3_c32901_g1_i2	36.3977	1.20887	-4.91212	0.154644
Sample_3_c30210_g1_i1	37.225	2.41773	-3.94454	0.20628
Sample_3_c19168_g1_i1	16.5444	1.20887	-3.77462	0.424673
Sample_3_c62594_g1_i1	9.92665	2.41773	-2.03765	0.727386
Sample_3_c12721_g1_i1	19.8533	2.41773	-3.03765	0.434341
Sample_3_c14607_g1_i1	11.5811	4.83547	-1.26004	0.788449
Sample_3_c41131_g2_i1	22.335	1.20887	-4.20758	0.30444
Sample_3_c31691_g1_i1	34.7433	16.9241	-1.03765	0.687977
Sample_3_c25117_g1_i1	39.7066	18.133	-1.13076	0.649481
Sample_3_c26646_g2_i2	19.8533	9.67093	-1.03765	0.751544
Sample_4_c18431_g1_i2	61.2144	24.1773	-1.34022	0.55113
Sample_3_c27988_g1_i4	32.2616	7.2532	-2.15313	0.448784
Sample_3_c54738_g1_i1	388.794	120.887	-1.68535	0.325341
Sample_3_c33113_g1_i1	86.031	26.5951	-1.6937	0.423165
Sample_3_c63076_g1_i1	16.5444	2.41773	-2.77462	0.512638
Sample_4_c27600_g1_i1	19.8533	7.2532	-1.45269	0.665354
Sample_4_c14028_g1_i1	64.5233	10.8798	-2.56817	0.281851
Sample_3_c24391_g1_i1	9.92665	2.41773	-2.03765	0.727386
Sample_3_c37047_g1_i2	156.345	24.1773	-2.693	0.176226
Sample_3_c27193_g1_i1	41.3611	4.83547	-3.09655	0.268469
Sample_3_c20250_g1_i1	16.5444	2.41773	-2.77462	0.512638
Sample_3_c33236_g1_i1	74.4499	27.8039	-1.42098	0.509251
Sample_3_c3924_g1_i1	27.2983	6.04433	-2.17516	0.475931
Sample_3_c28115_g1_i1	365.632	96.7093	-1.91866	0.269274
Sample_3_c31364_g1_i2	67.8321	9.67093	-2.81024	0.240616
Sample_3_c28800_g1_i1	16.5444	7.2532	-1.18966	0.744267
Sample_3_c308_g1_i1	24.8166	2.41773	-3.35958	0.345262
Sample_3_c38012_g1_i3	43.0155	12.0887	-1.8312	0.468543
Sample_3_c36954_g1_i1	61.2144	7.2532	-3.07718	0.218049
Sample_3_c21655_g1_i1	13.2355	2.41773	-2.45269	0.60824
Sample_3_c41479_g1_i2	72.7955	32.6394	-1.15723	0.587954
Sample_3_c6688_g1_i1	34.7433	8.46207	-2.03765	0.457409
Sample_3_c58577_g1_i1	16.5444	2.41773	-2.77462	0.512638
Sample_3_c42505_g1_i4	47.1516	6.04433	-2.96365	0.264932
Sample_3_c31642_g1_i5	6.61777	1.20887	-2.45269	0.795131
Sample_3_c3586_g1_i1	14.89	3.6266	-2.03765	0.627725
Sample_3_c32664_g2_i1	52.9422	14.5064	-1.86773	0.435858
Sample_3_c20390_g1_i1	14.89	4.83547	-1.62262	0.687748
Sample_3_c18485_g1_i1	8.27221	2.41773	-1.77462	0.794334
Sample_3_c22003_g1_i2	39.7066	10.8798	-1.86773	0.471435
Sample_3_c20525_g1_i1	23.1622	4.83547	-2.26004	0.496927
Sample_3_c35771_g5_i1	307.726	74.9497	-2.03765	0.250051
Sample_3_c25354_g1_i2	16.5444	2.41773	-2.77462	0.512638
Sample_4_c18296_g1_i4	201.015	54.399	-1.88565	0.306319
Sample_3_c22204_g1_i1	28.1255	4.83547	-2.54015	0.413552
Sample_3_c26021_g1_i1	80.2405	2.41773	-5.0526	0.0613472
Sample_3_c71245_g1_i1	4.96333	2.41773	-1.03765	0.934801
Sample_3_c38379_g1_i3	46.3244	19.3419	-1.26004	0.599477
Sample_3_c26314_g1_i1	52.9422	18.133	-1.5458	0.511512
Sample_3_c31025_g1_i2	18.1989	8.46207	-1.10477	0.748402
Sample_3_c35331_g1_i1	183.643	48.3547	-1.92518	0.302917
Sample_3_c2318_g1_i1	29.78	4.83547	-2.62262	0.390061
Sample_3_c31523_g1_i2	33.9161	4.83547	-2.81024	0.338918
Sample_3_c33340_g1_i1	88.5127	21.7596	-2.02423	0.344454
Sample_3_c63470_g1_i1	8.27221	2.41773	-1.77462	0.794334
Sample_3_c8813_g1_i1	33.0888	2.41773	-3.77462	0.242144
Sample_3_c41110_g2_i1	21.5078	2.41773	-3.15313	0.400927
Sample_3_c39878_g2_i1	100.921	7.2532	-3.79846	0.101857
Sample_3_c23568_g1_i1	9.92665	2.41773	-2.03765	0.727386
Sample_4_c9084_g1_i1	98.4393	36.266	-1.44062	0.477775
Sample_3_c18044_g1_i1	16.5444	2.41773	-2.77462	0.512638
Sample_3_c36442_g1_i4	47.1516	19.3419	-1.28558	0.590871
Sample_3_c41285_g1_i1	76.9316	2.41773	-4.99185	0.0662853
Sample_3_c42379_g2_i1	1344.23	19.3419	-6.11891	0.00171123
Sample_3_c58519_g1_i1	9.92665	4.83547	-1.03765	0.846063
Sample_4_c4790_g1_i1	31.4344	12.0887	-1.37869	0.611889
Sample_4_c19099_g2_i2	3331.22	433.983	-2.94034	0.0802797
Sample_3_c68596_g1_i1	85.2038	2.41773	-5.13919	0.054736
Sample_3_c36252_g1_i2	294.491	84.6207	-1.79914	0.307208
Sample_3_c39944_g1_i2	115.811	8.46207	-3.77462	0.0932332
Sample_3_c72494_g1_i1	43.0155	2.41773	-4.15313	0.167838
Sample_3_c6103_g1_i1	12.4083	4.83547	-1.35958	0.761613
Sample_3_c29260_g1_i1	67.8321	16.9241	-2.00289	0.379015
Sample_3_c27276_g1_i1	9.92665	2.41773	-2.03765	0.727386
Sample_3_c21420_g1_i1	37.225	4.83547	-2.94454	0.304596
Sample_3_c11778_g1_i1	33.9161	10.8798	-1.64032	0.54192
Sample_3_c30267_g1_i3	203.496	14.5064	-3.81024	0.0607269
Sample_3_c29514_g1_i2	16.5444	4.83547	-1.77462	0.642639
Sample_3_c38381_g1_i1	220.868	36.266	-2.6065	0.166524
Sample_3_c54376_g1_i1	16.5444	2.41773	-2.77462	0.512638
Sample_3_c67980_g1_i1	11.5811	4.83547	-1.26004	0.788449
Sample_3_c33907_g1_i3	10.7539	2.41773	-2.15313	0.695939
Sample_3_c34410_g1_i1	35.5705	13.2975	-1.41952	0.58668
Sample_4_c22957_g1_i1	7054.54	2565.21	-1.45947	0.382058
Sample_3_c27500_g1_i1	31.4344	7.2532	-2.11566	0.45994
Sample_3_c42142_g1_i1	34.7433	12.0887	-1.52308	0.565115
Sample_3_c19536_g1_i1	18.1989	2.41773	-2.91212	0.471862
Sample_3_c39943_g1_i3	11.5811	2.41773	-2.26004	0.665727
Sample_3_c24488_g1_i1	47.9788	7.2532	-2.72571	0.29449
Sample_3_c40411_g1_i1	206.805	14.5064	-3.83351	0.0588921
Sample_3_c27812_g1_i1	60.3871	10.8798	-2.47259	0.304832
Sample_3_c36093_g1_i2	15.7172	7.2532	-1.11566	0.766119
Sample_3_c13663_g1_i1	9.92665	2.41773	-2.03765	0.727386
Sample_3_c35581_g1_i2	150.554	53.1901	-1.50105	0.426294
Sample_3_c31307_g1_i3	9.92665	4.83547	-1.03765	0.846063
Sample_3_c25415_g1_i2	38.0522	14.5064	-1.39129	0.585656
Sample_3_c31897_g1_i2	11.5811	4.83547	-1.26004	0.788449
Sample_4_c20839_g1_i2	12620.9	2166.29	-2.54252	0.149934
Sample_3_c36249_g2_i4	71.141	4.83547	-3.87895	0.127725
Sample_3_c31499_g1_i2	225.004	12.0887	-4.21822	0.0395558
Sample_3_c36974_g1_i3	71.141	8.46207	-3.0716	0.20216
Sample_4_c20172_g1_i1	47.9788	14.5064	-1.72571	0.478699
Sample_3_c19558_g1_i1	18.1989	1.20887	-3.91212	0.385623
Sample_3_c2981_g1_i1	21.5078	2.41773	-3.15313	0.400927
Sample_3_c42199_g2_i1	159.654	9.67093	-4.04515	0.0594027
Sample_3_c32924_g1_i1	52.9422	12.0887	-2.13076	0.381501
Sample_3_c57946_g1_i1	11.5811	1.20887	-3.26004	0.582298
Sample_3_c42281_g2_i1	13.2355	2.41773	-2.45269	0.60824
Sample_3_c30423_g1_i1	722.991	290.128	-1.31729	0.41997
Sample_3_c26872_g1_i2	16.5444	2.41773	-2.77462	0.512638
Sample_3_c5504_g1_i1	21.5078	2.41773	-3.15313	0.400927
Sample_3_c17417_g1_i1	39.7066	7.2532	-2.45269	0.363947
Sample_3_c39606_g2_i7	105.057	3.6266	-4.85641	0.0499979
Sample_3_c30602_g1_i2	19.8533	1.20887	-4.03765	0.350354
Sample_4_c27497_g1_i1	5603.6	2292.01	-1.28974	0.433613
Sample_3_c27724_g1_i1	11.5811	4.83547	-1.26004	0.788449
Sample_3_c40898_g3_i2	69.4866	31.4305	-1.14457	0.595911
Sample_3_c41989_g2_i1	42.1883	18.133	-1.21822	0.619681
Sample_3_c24629_g2_i1	23.1622	6.04433	-1.93812	0.54887
Sample_4_c18820_g1_i1	3265.87	609.269	-2.42232	0.14262
Sample_4_c5029_g1_i1	238.24	62.8611	-1.92218	0.288107
Sample_3_c31314_g1_i1	51.2877	21.7596	-1.23696	0.59666
Sample_3_c27310_g1_i1	27.2983	12.0887	-1.17516	0.678642
Sample_3_c69653_g1_i1	6.61777	2.41773	-1.45269	0.864316
Sample_3_c31614_g1_i1	9.92665	4.83547	-1.03765	0.846063
Sample_3_c26393_g1_i1	14.0628	2.41773	-2.54015	0.581831
Sample_3_c20541_g1_i1	24.8166	2.41773	-3.35958	0.345262
Sample_3_c31563_g1_i2	95.1304	4.83547	-4.29818	0.0779117
Sample_3_c33137_g1_i2	65.3505	4.83547	-3.75647	0.145097
Sample_3_c59453_g1_i1	8.27221	2.41773	-1.77462	0.794334
Sample_3_c18212_g1_i1	18.1989	4.83547	-1.91212	0.600867
Sample_3_c25988_g1_i2	21.5078	2.41773	-3.15313	0.400927
Sample_4_c37853_g1_i1	36.3977	7.2532	-2.32716	0.398466
Sample_3_c32985_g1_i2	19.8533	2.41773	-3.03765	0.434341
Sample_3_c21362_g1_i2	255.611	114.842	-1.1543	0.508536
Sample_3_c21888_g1_i1	8.27221	1.20887	-2.77462	0.720892
Sample_3_c30722_g2_i1	64.5233	2.41773	-4.73809	0.0895031
Sample_3_c27395_g1_i1	18.1989	4.83547	-1.91212	0.600867
Sample_3_c33705_g2_i7	105.884	27.8039	-1.92913	0.34715
Sample_3_c30893_g1_i2	46.3244	9.67093	-2.26004	0.374226
Sample_3_c44076_g1_i1	8.27221	2.41773	-1.77462	0.794334
Sample_3_c63709_g1_i1	23.1622	9.67093	-1.26004	0.680913
Sample_3_c37903_g1_i2	1503.06	314.305	-2.25766	0.169202
Sample_3_c60741_g1_i1	21.5078	4.83547	-2.15313	0.528727
Sample_3_c38390_g1_i1	223.35	2.41773	-6.52951	0.0062572
Sample_3_c38400_g1_i1	641.096	73.7409	-3.12001	0.0752823
Sample_3_c40972_g1_i4	160.481	4.83547	-5.0526	0.0272692
Sample_3_c55067_g1_i1	6.61777	2.41773	-1.45269	0.864316
Sample_4_c27147_g1_i1	14.89	4.83547	-1.62262	0.687748
Sample_3_c42365_g2_i3	143.109	6.04433	-4.56539	0.0439486
Sample_3_c38609_g1_i1	19.8533	7.2532	-1.45269	0.665354
Sample_3_c41234_g4_i3	48.806	14.5064	-1.75037	0.471139
Sample_3_c27390_g1_i1	24.8166	2.41773	-3.35958	0.345262
Sample_3_c27867_g1_i1	35.5705	7.2532	-2.29399	0.407844
Sample_3_c39043_g1_i1	144.764	41.1015	-1.81644	0.345864
Sample_4_c17037_g1_i1	10835.8	4837.88	-1.16335	0.497537
Sample_4_c14623_g1_i1	44.6699	21.7596	-1.03765	0.665654
Sample_3_c36646_g2_i1	76.1043	7.2532	-3.39129	0.161104
Sample_4_c4823_g1_i1	52.9422	9.67093	-2.45269	0.323585
Sample_3_c39523_g2_i1	365.632	85.8295	-2.09085	0.231782
Sample_3_c16680_g1_i1	20.6805	3.6266	-2.51158	0.48572
Sample_3_c17024_g1_i1	4.96333	2.41773	-1.03765	0.934801
Sample_3_c33141_g1_i2	20.6805	1.20887	-4.09655	0.334007
Sample_3_c36798_g1_i1	33.0888	2.41773	-3.77462	0.242144
Sample_3_c2402_g1_i2	4.96333	2.41773	-1.03765	0.934801
Sample_3_c2827_g1_i1	24.8166	9.67093	-1.35958	0.648994
Sample_3_c42309_g2_i6	112.502	2.41773	-5.54015	0.0309341
Sample_3_c33184_g1_i2	167.099	7.2532	-4.52594	0.0390438
Sample_3_c20842_g1_i1	36.3977	4.83547	-2.91212	0.312683
Sample_3_c33984_g2_i3	93.476	13.2975	-2.81344	0.20462
Sample_3_c24571_g1_i1	80.2405	2.41773	-5.0526	0.0613472
Sample_3_c39922_g2_i7	165.444	26.5951	-2.63711	0.179979
Sample_3_c32058_g1_i4	28.1255	12.0887	-1.21822	0.664485
Sample_3_c9693_g1_i1	24.8166	12.0887	-1.03765	0.723741
Sample_3_c41025_g3_i1	100.921	18.133	-2.47654	0.246553
Sample_4_c13204_g2_i1	151.381	51.9813	-1.54213	0.414212
Sample_3_c77218_g1_i1	13.2355	4.83547	-1.45269	0.735996
Sample_3_c26005_g1_i1	23.1622	8.46207	-1.45269	0.639951
Sample_3_c7860_g1_i1	16.5444	4.83547	-1.77462	0.642639
Sample_3_c50822_g1_i1	11.5811	3.6266	-1.67508	0.731364
Sample_3_c30900_g2_i1	21.5078	6.04433	-1.8312	0.581719
Sample_3_c42451_g1_i1	34.7433	10.8798	-1.67508	0.530954
Sample_3_c69955_g1_i1	9.92665	4.83547	-1.03765	0.846063
Sample_3_c26314_g1_i3	21.5078	2.41773	-3.15313	0.400927
Sample_3_c9537_g1_i1	8.27221	2.41773	-1.77462	0.794334
Sample_3_c26585_g1_i1	47.1516	6.04433	-2.96365	0.264932
Sample_3_c39934_g2_i1	167.099	59.2345	-1.49619	0.420575
Sample_3_c71395_g1_i1	18.1989	2.41773	-2.91212	0.471862
Sample_3_c27287_g1_i1	21.5078	4.83547	-2.15313	0.528727
Sample_3_c22598_g1_i1	19.8533	2.41773	-3.03765	0.434341
Sample_3_c42379_g1_i1	62.8688	8.46207	-2.89326	0.23803
Sample_3_c35062_g1_i1	6003.97	1227	-2.29078	0.172682
Sample_3_c16113_g1_i1	26.4711	2.41773	-3.45269	0.320829
Sample_3_c29055_g1_i2	59.5599	3.6266	-4.03765	0.134237
Sample_3_c27442_g1_i2	51.2877	14.5064	-1.82192	0.449493
Sample_4_c44915_g1_i1	11.5811	2.41773	-2.26004	0.665727
Sample_3_c72395_g1_i1	9.92665	2.41773	-2.03765	0.727386
Sample_3_c24212_g1_i1	57.9055	2.41773	-4.58197	0.106481
Sample_3_c78208_g1_i1	11.5811	2.41773	-2.26004	0.665727
Sample_3_c81241_g1_i1	13.2355	6.04433	-1.13076	0.788894
Sample_3_c67059_g1_i1	9.92665	2.41773	-2.03765	0.727386
Sample_3_c72666_g1_i1	17.3716	8.46207	-1.03765	0.768506
Sample_3_c28522_g3_i1	49.6333	4.83547	-3.35958	0.212755
Sample_3_c39226_g1_i3	183.643	3.6266	-5.66214	0.0149193
Sample_3_c41557_g1_i1	137.319	67.6965	-1.02037	0.586728
Sample_3_c29830_g1_i2	15.7172	7.2532	-1.11566	0.766119
Sample_3_c14733_g1_i1	54.5966	4.83547	-3.49708	0.186972
Sample_3_c42554_g1_i2	158.826	9.67093	-4.03765	0.0600021
Sample_3_c40828_g3_i1	110.02	21.7596	-2.33805	0.261738
Sample_3_c6667_g1_i2	31.4344	13.2975	-1.24119	0.645308
Sample_3_c35055_g1_i2	417.747	141.437	-1.56246	0.357298
Sample_3_c18832_g1_i1	60.3871	9.67093	-2.64251	0.277973
Sample_3_c29932_g1_i1	38.0522	12.0887	-1.65432	0.523338
Sample_4_c38186_g1_i1	47.9788	16.9241	-1.50332	0.532179
Sample_3_c46276_g1_i1	6.61777	2.41773	-1.45269	0.864316
Sample_3_c36108_g2_i3	24.8166	4.83547	-2.35958	0.467054
Sample_4_c20629_g2_i1	396.239	188.583	-1.07117	0.523637
Sample_3_c38528_g1_i2	68.6594	15.7153	-2.12729	0.352341
Sample_4_c26081_g1_i1	23.1622	9.67093	-1.26004	0.680913
Sample_3_c40389_g2_i2	89.3399	6.04433	-3.88565	0.106237
Sample_3_c30237_g2_i1	26.4711	9.67093	-1.45269	0.619105
Sample_3_c32260_g1_i1	155.518	55.6079	-1.48372	0.429034
Sample_3_c10980_g1_i1	26.4711	9.67093	-1.45269	0.619105
Sample_3_c38691_g1_i1	9.92665	4.83547	-1.03765	0.846063
Sample_4_c13964_g1_i1	162.963	41.1015	-1.98728	0.297366
Sample_4_c20927_g1_i4	89.3399	14.5064	-2.62262	0.236335
Sample_3_c36974_g1_i5	310.208	84.6207	-1.87415	0.286569
Sample_3_c17251_g1_i1	9.92665	4.83547	-1.03765	0.846063
Sample_3_c26815_g1_i5	21.5078	9.67093	-1.15313	0.715095
Sample_3_c25685_g1_i1	27.2983	10.8798	-1.32716	0.642732
Sample_3_c8308_g1_i1	9.92665	4.83547	-1.03765	0.846063
Sample_3_c27738_g1_i1	18.1989	2.41773	-2.91212	0.471862
Sample_3_c23770_g1_i1	47.9788	2.41773	-4.31067	0.142748
Sample_3_c22136_g1_i1	29.78	2.41773	-3.62262	0.277557
Sample_4_c34861_g1_i1	64.5233	16.9241	-1.93074	0.400123
Sample_4_c28866_g1_i1	140.628	65.2788	-1.10719	0.555065
Sample_3_c1028_g1_i1	17.3716	2.41773	-2.84501	0.491863
Sample_3_c37119_g4_i1	18.1989	7.2532	-1.32716	0.703292
Sample_3_c14234_g1_i1	3063.2	21.7596	-7.13724	0.000396168
Sample_3_c75389_g1_i1	31.4344	2.41773	-3.70062	0.258936
Sample_3_c37047_g1_i6	139.8	12.0887	-3.53164	0.0976247
Sample_3_c33081_g1_i2	24.8166	9.67093	-1.35958	0.648994
Sample_3_c2156_g1_i1	9.09943	2.41773	-1.91212	0.760489
Sample_3_c25364_g1_i1	18.1989	8.46207	-1.10477	0.748402
Sample_3_c35178_g2_i1	84.3766	36.266	-1.21822	0.556658
Sample_3_c31527_g2_i2	21.5078	4.83547	-2.15313	0.528727
Sample_3_c25295_g1_i1	22.335	7.2532	-1.62262	0.612688
Sample_3_c35528_g1_i2	22.335	8.46207	-1.40022	0.656652
Sample_3_c25881_g1_i1	2144.16	33.8483	-5.98519	0.00177038
Sample_3_c12647_g1_i1	19.8533	2.41773	-3.03765	0.434341
Sample_3_c19487_g1_i1	20.6805	3.6266	-2.51158	0.48572
Sample_3_c27170_g1_i1	60.3871	2.41773	-4.64251	0.0995905
Sample_3_c42242_g1_i1	22.335	7.2532	-1.62262	0.612688
Sample_3_c33081_g1_i1	34.7433	14.5064	-1.26004	0.629061
Sample_3_c47260_g1_i1	6.61777	2.41773	-1.45269	0.864316
Sample_3_c55246_g1_i1	8.27221	2.41773	-1.77462	0.794334
Sample_3_c36335_g1_i1	13.2355	1.20887	-3.45269	0.523111
Sample_3_c2841_g1_i1	34.7433	4.83547	-2.84501	0.329831
Sample_3_c32695_g1_i2	155.518	41.1015	-1.91982	0.315984
Sample_3_c24415_g1_i1	330.888	38.6837	-3.09655	0.0932503
Sample_3_c14664_g1_i1	21.5078	7.2532	-1.56817	0.62973
Sample_3_c26413_g1_i1	23.1622	6.04433	-1.93812	0.54887
Sample_3_c25412_g1_i1	30.6072	4.83547	-2.66214	0.379022
Sample_3_c30680_g1_i1	18.1989	7.2532	-1.32716	0.703292
Sample_3_c23766_g1_i1	26.4711	4.83547	-2.45269	0.43922
Sample_3_c19369_g1_i1	11.5811	2.41773	-2.26004	0.665727
Sample_3_c50793_g1_i1	13.2355	2.41773	-2.45269	0.60824
Sample_3_c32874_g2_i1	86.031	29.0128	-1.56817	0.45528
Sample_3_c53513_g1_i1	30.6072	2.41773	-3.66214	0.267995
Sample_3_c33279_g2_i1	153.036	29.0128	-2.39911	0.222604
Sample_3_c51396_g1_i1	8.27221	1.20887	-2.77462	0.720892
Sample_3_c22899_g1_i1	26.4711	2.41773	-3.45269	0.320829
Sample_3_c18291_g1_i1	26.4711	7.2532	-1.86773	0.535657
Sample_3_c27889_g1_i1	6.61777	2.41773	-1.45269	0.864316
Sample_3_c56002_g1_i1	10.7539	1.20887	-3.15313	0.614535
Sample_4_c43680_g1_i1	29.78	2.41773	-3.62262	0.277557
Sample_3_c32970_g1_i2	291.182	94.2916	-1.62672	0.353246
Sample_3_c39562_g3_i1	30.6072	14.5064	-1.07718	0.690158
Sample_3_c35450_g2_i1	24.8166	6.04433	-2.03765	0.518058
Sample_3_c28984_g1_i1	31.4344	2.41773	-3.70062	0.258936
Sample_3_c36963_g1_i1	38.0522	15.7153	-1.27581	0.615012
Sample_3_c47846_g1_i1	6.61777	1.20887	-2.45269	0.795131
Sample_3_c28492_g2_i1	449.181	21.7596	-4.36757	0.0223293
Sample_3_c67535_g1_i1	13.2355	2.41773	-2.45269	0.60824
Sample_3_c74334_g1_i1	15.7172	7.2532	-1.11566	0.766119
Sample_3_c26498_g1_i3	40.5338	12.0887	-1.74547	0.49486
Sample_3_c39578_g1_i1	26.4711	4.83547	-2.45269	0.43922
Sample_3_c37734_g2_i2	30.6072	6.04433	-2.34022	0.427031
Sample_3_c25784_g1_i1	21.5078	7.2532	-1.56817	0.62973
Sample_3_c23596_g2_i1	9.92665	2.41773	-2.03765	0.727386
Sample_4_c24143_g1_i3	694.039	183.748	-1.91729	0.249714
Sample_3_c23761_g1_i1	18.1989	2.41773	-2.91212	0.471862
Sample_4_c22252_g1_i2	2068.05	427.939	-2.2728	0.165363
Sample_4_c17853_g1_i1	870.237	157.153	-2.46924	0.141913
Sample_3_c35911_g3_i1	33.0888	4.83547	-2.77462	0.348366
Sample_3_c17906_g1_i1	16.5444	2.41773	-2.77462	0.512638
Sample_3_c30326_g1_i1	140.628	19.3419	-2.86208	0.162204
Sample_3_c50187_g1_i1	8.27221	2.41773	-1.77462	0.794334
Sample_3_c69611_g1_i1	9.92665	2.41773	-2.03765	0.727386
Sample_3_c35581_g1_i1	98.4393	30.2217	-1.70365	0.407557
Sample_3_c39562_g2_i2	56.251	19.3419	-1.54015	0.506769
Sample_3_c39644_g4_i1	31.4344	2.41773	-3.70062	0.258936
Sample_3_c24106_g1_i1	23.1622	4.83547	-2.26004	0.496927
Sample_3_c27072_g1_i1	19.8533	9.67093	-1.03765	0.751544
Sample_3_c40976_g2_i1	242.376	48.3547	-2.32552	0.205898
Sample_3_c35049_g1_i5	165.444	7.2532	-4.51158	0.0398532
Sample_4_c3492_g1_i2	8946.4	12.0887	-9.53151	3.17699e-05
Sample_3_c15890_g2_i1	14.89	2.41773	-2.62262	0.557376
Sample_3_c40945_g2_i1	12.4083	2.41773	-2.35958	0.636347
Sample_3_c4402_g1_i1	21.5078	8.46207	-1.34577	0.673908
Sample_3_c30480_g1_i1	36.3977	9.67093	-1.91212	0.474679
Sample_3_c61735_g1_i1	23.1622	2.41773	-3.26004	0.371639
Sample_3_c41855_g1_i1	176.198	31.4305	-2.48696	0.19808
Sample_3_c11515_g1_i1	16.5444	2.41773	-2.77462	0.512638
Sample_3_c25074_g1_i1	28.9527	1.20887	-4.58197	0.217776
Sample_3_c74007_g1_i1	13.2355	4.83547	-1.45269	0.735996
Sample_3_c38100_g1_i1	49.6333	9.67093	-2.35958	0.347483
Sample_3_c33119_g1_i1	35394.3	4776.23	-2.88957	0.139743
Sample_3_c23470_g1_i1	34.7433	9.67093	-1.84501	0.495121
Sample_3_c26694_g1_i1	23.1622	2.41773	-3.26004	0.371639
Sample_4_c11856_g1_i1	82.7221	31.4305	-1.39611	0.506035
Sample_3_c10975_g1_i1	86.031	30.2217	-1.50927	0.471009
Sample_3_c27666_g1_i1	41.3611	7.2532	-2.51158	0.3483
Sample_3_c70561_g1_i1	4.96333	2.41773	-1.03765	0.934801
Sample_3_c38007_g4_i1	2068.88	68.9054	-4.90809	0.00706938
Sample_4_c27950_g1_i1	38.0522	9.67093	-1.97625	0.455438
Sample_3_c28115_g1_i2	347.433	79.7852	-2.12254	0.227393
Sample_3_c21635_g1_i2	9.92665	1.20887	-3.03765	0.648939
Sample_3_c63409_g1_i1	11.5811	2.41773	-2.26004	0.665727
Sample_3_c17527_g1_i1	26.4711	7.2532	-1.86773	0.535657
Sample_3_c31215_g1_i3	95.9577	2.41773	-5.31067	0.0431931
Sample_3_c10003_g1_i1	9.92665	2.41773	-2.03765	0.727386
Sample_3_c57263_g1_i1	21.5078	2.41773	-3.15313	0.400927
Sample_3_c79063_g1_i1	10.7539	4.83547	-1.15313	0.816684
Sample_3_c42033_g1_i1	9.92665	2.41773	-2.03765	0.727386
Sample_3_c71093_g1_i1	6.61777	2.41773	-1.45269	0.864316
Sample_3_c18641_g1_i1	20.6805	6.04433	-1.77462	0.59889
Sample_3_c37985_g1_i1	27.2983	4.83547	-2.49708	0.426112
Sample_3_c36702_g1_i2	63.696	15.7153	-2.01904	0.382928
Sample_3_c61803_g1_i1	13.2355	2.41773	-2.45269	0.60824
Sample_3_c28894_g1_i2	32.2616	4.83547	-2.73809	0.35819
Sample_3_c19535_g1_i1	23.1622	4.83547	-2.26004	0.496927
Sample_3_c22376_g1_i1	16.5444	2.41773	-2.77462	0.512638
Sample_3_c30050_g1_i1	28.1255	7.2532	-1.95519	0.508648
Sample_3_c40828_g3_i3	58.7327	9.67093	-2.60244	0.287284
Sample_3_c6534_g1_i1	11.5811	2.41773	-2.26004	0.665727
Sample_3_c60431_g1_i1	9.92665	2.41773	-2.03765	0.727386
Sample_4_c25253_g2_i5	383.003	47.1458	-3.02216	0.0956502
Sample_3_c55139_g1_i1	13.2355	6.04433	-1.13076	0.788894
Sample_4_c15800_g2_i2	62.8688	19.3419	-1.70062	0.455406
Sample_3_c21678_g1_i1	11.5811	2.41773	-2.26004	0.665727
Sample_3_c40513_g2_i1	28.9527	7.2532	-1.99701	0.495831
Sample_3_c29795_g1_i1	43.8427	8.46207	-2.37326	0.362219
Sample_3_c40582_g1_i1	81.8949	25.3862	-1.68973	0.429221
Sample_3_c51831_g1_i1	11.5811	2.41773	-2.26004	0.665727
Sample_4_c15870_g1_i1	137.319	60.4433	-1.18387	0.530764
Sample_3_c36361_g1_i1	47.9788	7.2532	-2.72571	0.29449
Sample_4_c29376_g1_i1	19.8533	8.46207	-1.2303	0.710062
Sample_3_c32935_g1_i1	1336.79	55.6079	-4.58734	0.0113821
Sample_3_c40570_g2_i5	67.0049	12.0887	-2.47061	0.293191
Sample_3_c39562_g3_i3	58.7327	7.2532	-3.01747	0.229938
Sample_3_c29116_g2_i1	19.0261	4.83547	-1.97625	0.581444
Sample_3_c20394_g1_i2	226.659	45.9369	-2.30279	0.213468
Sample_3_c16884_g1_i1	7.44499	1.20887	-2.62262	0.758436
Sample_3_c29142_g1_i3	8.27221	2.41773	-1.77462	0.794334
Sample_3_c69315_g1_i1	13.2355	2.41773	-2.45269	0.60824
Sample_3_c13906_g1_i1	23.1622	9.67093	-1.26004	0.680913
Sample_3_c29249_g1_i3	43.8427	4.83547	-3.18061	0.24974
Sample_3_c29539_g1_i3	19.8533	9.67093	-1.03765	0.751544
Sample_3_c42067_g1_i2	1315.28	117.26	-3.48759	0.0433617
Sample_3_c26457_g1_i1	39.7066	9.67093	-2.03765	0.437303
Sample_3_c36495_g1_i2	23.1622	6.04433	-1.93812	0.54887
Sample_3_c41261_g1_i1	13.2355	4.83547	-1.45269	0.735996
Sample_3_c19184_g1_i1	26.4711	2.41773	-3.45269	0.320829
Sample_3_c34015_g1_i3	143.936	2.41773	-5.89563	0.0179203
Sample_3_c36184_g2_i2	73.6227	2.41773	-4.92842	0.0716826
Sample_3_c5327_g1_i1	11.5811	2.41773	-2.26004	0.665727
Sample_3_c21071_g1_i1	11.5811	3.6266	-1.67508	0.731364
Sample_3_c42347_g2_i1	77.7588	10.8798	-2.83735	0.221423
Sample_3_c33192_g1_i2	41.3611	16.9241	-1.28919	0.60266
Sample_4_c19960_g1_i1	6987.54	1864.07	-1.90633	0.256176
Sample_3_c40152_g1_i3	74.4499	29.0128	-1.35958	0.526387
Sample_3_c36171_g1_i2	124.91	4.83547	-4.69109	0.0461457
Sample_3_c18046_g1_i1	13.2355	2.41773	-2.45269	0.60824
Sample_4_c34760_g1_i1	91.8216	12.0887	-2.92518	0.192118
Sample_3_c55283_g1_i1	14.89	2.41773	-2.62262	0.557376
Sample_3_c29003_g1_i3	701.484	247.818	-1.50113	0.361062
Sample_3_c35844_g1_i4	13.2355	2.41773	-2.45269	0.60824
Sample_3_c7114_g1_i1	8.27221	2.41773	-1.77462	0.794334
Sample_3_c16740_g1_i1	23.9894	8.46207	-1.50332	0.623812
Sample_3_c45916_g1_i1	4.13611	1.20887	-1.77462	0.90936
Sample_3_c15338_g1_i1	11.5811	2.41773	-2.26004	0.665727
Sample_3_c36049_g3_i4	37.225	7.2532	-2.35958	0.389402
Sample_3_c42469_g2_i4	67.8321	6.04433	-3.48831	0.163996
Sample_3_c36012_g2_i1	126.565	45.9369	-1.46215	0.450553
Sample_3_c49162_g1_i1	28.1255	7.2532	-1.95519	0.508648
Sample_3_c41795_g1_i5	110.848	14.5064	-2.93382	0.173147
Sample_3_c41490_g1_i3	34.7433	3.6266	-3.26004	0.280742
Sample_3_c31026_g2_i1	36.3977	7.2532	-2.32716	0.398466
Sample_3_c1335_g1_i2	9.09943	2.41773	-1.91212	0.760489
Sample_4_c31803_g1_i1	35.5705	9.67093	-1.87895	0.484744
Sample_3_c5677_g1_i2	9.92665	1.20887	-3.03765	0.648939
Sample_3_c66961_g1_i1	6.61777	2.41773	-1.45269	0.864316
Sample_3_c22625_g1_i1	61.2144	2.41773	-4.66214	0.0974444
Sample_3_c40158_g1_i1	53.7694	7.2532	-2.8901	0.256717
Sample_3_c30313_g1_i2	51.2877	9.67093	-2.40689	0.335206
Sample_3_c26939_g1_i1	19.0261	4.83547	-1.97625	0.581444
Sample_3_c32498_g1_i2	12.4083	4.83547	-1.35958	0.761613
Sample_3_c38631_g1_i1	52.9422	7.2532	-2.86773	0.261638
Sample_3_c13054_g1_i1	11.5811	2.41773	-2.26004	0.665727
Sample_3_c30154_g1_i4	49.6333	20.5507	-1.27212	0.589847
Sample_3_c36049_g1_i1	26.4711	2.41773	-3.45269	0.320829
Sample_3_c41358_g1_i9	76.1043	6.04433	-3.65432	0.138096
Sample_3_c27411_g1_i1	44.6699	1.20887	-5.20758	0.111483
Sample_3_c21306_g1_i1	16.5444	2.41773	-2.77462	0.512638
Sample_3_c29347_g1_i2	66.1777	8.46207	-2.96726	0.222808
Sample_3_c42554_g1_i4	1187.06	176.495	-2.7497	0.101751
Sample_3_c17464_g1_i1	29.78	2.41773	-3.62262	0.277557
Sample_3_c40244_g1_i1	74.4499	21.7596	-1.77462	0.419042
Sample_3_c42137_g1_i4	64.5233	27.8039	-1.21453	0.581801
Sample_3_c9602_g1_i1	19.8533	3.6266	-2.45269	0.503153
Sample_3_c37512_g1_i2	18.1989	2.41773	-2.91212	0.471862
Sample_3_c25853_g1_i2	36.3977	2.41773	-3.91212	0.212817
Sample_3_c14254_g1_i1	18.1989	4.83547	-1.91212	0.600867
Sample_3_c28804_g3_i1	27.2983	3.6266	-2.91212	0.371239
Sample_4_c1739_g1_i1	81.0677	21.7596	-1.89747	0.38147
Sample_3_c40570_g2_i3	138.973	47.1458	-1.55961	0.415693
Sample_4_c5530_g1_i1	110.02	31.4305	-1.80753	0.371677
Sample_3_c5352_g1_i1	21.5078	1.20887	-4.15313	0.318685
Sample_3_c78602_g1_i1	21.5078	2.41773	-3.15313	0.400927
Sample_4_c26904_g1_i1	23.1622	7.2532	-1.67508	0.596178
Sample_3_c68658_g1_i1	684.939	323.976	-1.08009	0.507176
Sample_3_c18847_g1_i2	35.5705	14.5064	-1.29399	0.617785
Sample_3_c53729_g1_i1	9.92665	2.41773	-2.03765	0.727386
Sample_3_c39368_g1_i2	283.737	66.4877	-2.0934	0.242085
Sample_4_c13709_g1_i2	102.575	42.3103	-1.2776	0.52238
Sample_3_c22396_g1_i2	22.335	7.2532	-1.62262	0.612688
Sample_3_c25045_g1_i2	26.4711	8.46207	-1.64534	0.578738
Sample_4_c9426_g1_i2	32.2616	7.2532	-2.15313	0.448784
Sample_3_c26154_g1_i1	15.7172	1.20887	-3.70062	0.446195
Sample_4_c22270_g1_i3	87.6854	39.8926	-1.13622	0.579094
Sample_3_c27430_g1_i2	115.811	29.0128	-1.99701	0.323779
Sample_3_c28308_g1_i1	17.3716	6.04433	-1.52308	0.674558
Sample_3_c42309_g2_i2	25.6439	4.83547	-2.40689	0.452872
Sample_3_c28684_g1_i1	105.884	36.266	-1.5458	0.442084
Sample_3_c24131_g1_i1	14.89	2.41773	-2.62262	0.557376
Sample_3_c33852_g1_i1	9.92665	3.6266	-1.45269	0.790864
Sample_3_c75272_g1_i1	9.92665	2.41773	-2.03765	0.727386
Sample_3_c23760_g1_i1	44.6699	12.0887	-1.88565	0.452088
Sample_3_c44810_g1_i1	4.96333	2.41773	-1.03765	0.934801
Sample_3_c30109_g1_i1	393.757	2.41773	-7.34751	0.00154002
Sample_3_c59391_g1_i1	9.92665	4.83547	-1.03765	0.846063
Sample_3_c10434_g1_i1	11.5811	3.6266	-1.67508	0.731364
Sample_4_c22938_g1_i2	80.2405	35.0571	-1.19462	0.568108
Sample_3_c38420_g2_i2	304.417	76.1586	-1.99897	0.258884
Sample_3_c27567_g1_i1	23.1622	2.41773	-3.26004	0.371639
Sample_3_c15456_g1_i2	11.5811	2.41773	-2.26004	0.665727
Sample_3_c56446_g1_i1	13.2355	4.83547	-1.45269	0.735996
Sample_4_c22957_g1_i2	7751.89	2881.94	-1.42751	0.395054
Sample_3_c17951_g1_i1	19.8533	2.41773	-3.03765	0.434341
Sample_3_c81070_g1_i1	4.96333	1.20887	-2.03765	0.870458
Sample_3_c21492_g1_i1	15.7172	2.41773	-2.70062	0.534414
Sample_3_c27981_g1_i1	40.5338	12.0887	-1.74547	0.49486
Sample_3_c35149_g1_i1	10.7539	2.41773	-2.15313	0.695939
Sample_3_c26395_g1_i1	8.27221	3.6266	-1.18966	0.85392
Sample_3_c29055_g1_i1	16.5444	2.41773	-2.77462	0.512638
Sample_3_c15051_g1_i1	36.3977	15.7153	-1.21168	0.636505
Sample_3_c58104_g1_i1	19.8533	9.67093	-1.03765	0.751544
Sample_3_c27884_g1_i1	28.9527	4.83547	-2.58197	0.401543
Sample_3_c21391_g1_i1	13.2355	1.20887	-3.45269	0.523111
Sample_3_c50326_g1_i1	16.5444	2.41773	-2.77462	0.512638
Sample_4_c33564_g1_i1	86.031	16.9241	-2.34577	0.285532
Sample_4_c5591_g1_i1	43.0155	9.67093	-2.15313	0.404018
Sample_3_c37321_g1_i1	249.821	97.9182	-1.35124	0.442917
Sample_3_c25981_g1_i1	38.8794	2.41773	-4.00728	0.194056
Sample_3_c78472_g1_i1	13.2355	2.41773	-2.45269	0.60824
Sample_4_c11420_g1_i1	114.157	48.3547	-1.23929	0.52592
Sample_3_c32469_g1_i1	43.0155	2.41773	-4.15313	0.167838
Sample_3_c32206_g1_i1	74.4499	25.3862	-1.55223	0.474098
Sample_3_c18943_g1_i1	28.1255	9.67093	-1.54015	0.591056
Sample_3_c21126_g1_i1	13.2355	2.41773	-2.45269	0.60824
Sample_3_c34336_g1_i1	813.986	215.178	-1.91947	0.245746
Sample_3_c39291_g1_i2	147.245	39.8926	-1.88403	0.328479
Sample_3_c26450_g1_i2	38.0522	2.41773	-3.97625	0.200031
Sample_3_c50_g1_i1	13.2355	2.41773	-2.45269	0.60824
Sample_3_c29830_g1_i1	33.0888	1.20887	-4.77462	0.178872
Sample_3_c32671_g2_i2	14.89	3.6266	-2.03765	0.627725
Sample_3_c39878_g3_i2	33.0888	14.5064	-1.18966	0.652521
Sample_3_c65786_g1_i1	10.7539	4.83547	-1.15313	0.816684
Sample_3_c29542_g1_i1	56.251	7.2532	-2.95519	0.242777
Sample_3_c25214_g1_i1	421.883	4.83547	-6.44704	0.00291959
Sample_3_c31076_g1_i2	17.3716	6.04433	-1.52308	0.674558
Sample_3_c47797_g1_i1	11.5811	2.41773	-2.26004	0.665727
Sample_3_c26182_g1_i1	19.8533	9.67093	-1.03765	0.751544
Sample_3_c20031_g1_i1	39.7066	2.41773	-4.03765	0.188343
Sample_3_c36236_g1_i1	536.039	26.5951	-4.33311	0.021226
Sample_3_c26563_g1_i1	43.0155	7.2532	-2.56817	0.333606
Sample_3_c4240_g1_i1	13.2355	4.83547	-1.45269	0.735996
Sample_3_c76592_g1_i1	14.89	2.41773	-2.62262	0.557376
Sample_4_c24009_g1_i2	6716.21	2086.5	-1.68656	0.312373
Sample_3_c36743_g1_i3	31.4344	4.83547	-2.70062	0.368404
Sample_3_c29478_g1_i1	49.6333	4.83547	-3.35958	0.212755
Sample_3_c25734_g1_i1	26.4711	4.83547	-2.45269	0.43922
Sample_4_c17086_g1_i2	4.96333	2.41773	-1.03765	0.934801
Sample_3_c31189_g1_i1	80.2405	25.3862	-1.66029	0.438677
Sample_3_c25100_g1_i1	47.9788	7.2532	-2.72571	0.29449
Sample_3_c30664_g1_i2	23.1622	6.04433	-1.93812	0.54887
Sample_3_c25862_g1_i1	21.5078	3.6266	-2.56817	0.469272
Sample_3_c34503_g2_i2	102.575	19.3419	-2.40689	0.256563
Sample_3_c29249_g1_i4	32.2616	14.5064	-1.15313	0.664729
Sample_3_c136_g1_i1	14.89	4.83547	-1.62262	0.687748
Sample_3_c36779_g1_i2	573.264	12.0887	-5.56747	0.00529121
Sample_3_c35329_g5_i3	40.5338	2.41773	-4.0674	0.182879
Sample_3_c40120_g1_i1	60033.1	120.887	-8.95596	0.000638675
Sample_3_c17549_g1_i1	33.0888	2.41773	-3.77462	0.242144
Sample_3_c25809_g1_i1	23.1622	2.41773	-3.26004	0.371639
Sample_3_c8658_g1_i1	15.7172	2.41773	-2.70062	0.534414
Sample_3_c29959_g1_i2	31.4344	3.6266	-3.11566	0.316566
Sample_3_c31992_g1_i1	334.197	130.558	-1.35601	0.429205
Sample_3_c8503_g1_i1	21.5078	2.41773	-3.15313	0.400927
Sample_3_c31026_g2_i2	23.1622	7.2532	-1.67508	0.596178
Sample_3_c56462_g1_i1	13.2355	2.41773	-2.45269	0.60824
Sample_4_c13064_g1_i2	172.889	43.5192	-1.99012	0.292484
Sample_3_c41678_g3_i2	141.455	9.67093	-3.87054	0.0747331
Sample_4_c34622_g1_i1	23.1622	7.2532	-1.67508	0.596178
Sample_4_c41461_g1_i1	9.92665	4.83547	-1.03765	0.846063
Sample_3_c27597_g2_i1	46.3244	7.2532	-2.67508	0.30677
Sample_3_c31976_g1_i1	75.2771	6.04433	-3.63856	0.140457
Sample_3_c24643_g1_i1	170.408	14.5064	-3.55423	0.0844227
Sample_4_c26972_g1_i1	31.4344	14.5064	-1.11566	0.67727
Sample_4_c26554_g1_i1	46.3244	7.2532	-2.67508	0.30677
Sample_3_c29624_g2_i1	74.4499	26.5951	-1.48511	0.491824
Sample_3_c30480_g2_i1	21.5078	9.67093	-1.15313	0.715095
Sample_3_c35309_g1_i1	249.821	27.8039	-3.16753	0.0969768
Sample_3_c68410_g1_i1	10.7539	2.41773	-2.15313	0.695939
Sample_3_c81261_g1_i1	18.1989	6.04433	-1.59019	0.654365
Sample_3_c35210_g1_i2	962.885	152.317	-2.66029	0.114723
Sample_3_c31304_g1_i2	19.8533	7.2532	-1.45269	0.665354
Sample_3_c27988_g2_i1	57.0783	6.04433	-3.23929	0.20763
Sample_3_c25427_g1_i1	21.5078	2.41773	-3.15313	0.400927
Sample_3_c2983_g1_i1	13.2355	4.83547	-1.45269	0.735996
Sample_3_c41730_g3_i2	23.9894	9.67093	-1.31067	0.664674
Sample_3_c30366_g1_i1	39.7066	19.3419	-1.03765	0.67558
Sample_3_c25655_g1_i7	38.0522	16.9241	-1.1689	0.643289
Sample_3_c32905_g1_i2	26.4711	2.41773	-3.45269	0.320829
Sample_3_c28713_g1_i1	57.9055	22.9685	-1.33405	0.558304
Sample_3_c50211_g1_i1	9.92665	2.41773	-2.03765	0.727386
Sample_3_c42322_g2_i1	64.5233	31.4305	-1.03765	0.635258
Sample_3_c29407_g1_i2	8.27221	1.20887	-2.77462	0.720892
Sample_3_c29400_g1_i1	57.9055	21.7596	-1.41205	0.537158
Sample_3_c37397_g3_i3	65.3505	29.0128	-1.17151	0.593323
Sample_4_c18498_g1_i1	40.5338	7.2532	-2.48244	0.355999
Sample_3_c19944_g1_i2	11.5811	4.83547	-1.26004	0.788449
Sample_4_c28370_g1_i1	11.5811	4.83547	-1.26004	0.788449
Sample_3_c25077_g1_i1	18.1989	2.41773	-2.91212	0.471862
Sample_3_c17542_g1_i2	38.0522	14.5064	-1.39129	0.585656
Sample_3_c30572_g1_i2	9.92665	4.83547	-1.03765	0.846063
Sample_3_c53086_g1_i1	11.5811	2.41773	-2.26004	0.665727
Sample_3_c33905_g1_i1	23.9894	4.83547	-2.31067	0.481748
Sample_3_c35227_g2_i1	123.256	51.9813	-1.24559	0.518231
Sample_3_c31686_g1_i1	95.1304	21.7596	-2.12826	0.315584
Sample_3_c41101_g2_i1	67.8321	9.67093	-2.81024	0.240616
Sample_4_c21096_g1_i2	14.0628	4.83547	-1.54015	0.711411
Sample_3_c37035_g1_i2	34.7433	2.41773	-3.84501	0.226815
Sample_3_c36519_g2_i1	77.7588	16.9241	-2.19992	0.323745
Sample_3_c52647_g1_i1	8.27221	2.41773	-1.77462	0.794334
Sample_3_c31648_g1_i4	45.4972	4.83547	-3.23405	0.238289
Sample_3_c39094_g1_i3	19.0261	4.83547	-1.97625	0.581444
Sample_3_c30969_g1_i1	569.128	158.362	-1.84553	0.271846
Sample_3_c40795_g4_i4	31.4344	12.0887	-1.37869	0.611889
Sample_3_c29051_g2_i1	151.381	8.46207	-4.16103	0.0566403
Sample_3_c34716_g1_i2	28.1255	7.2532	-1.95519	0.508648
Sample_3_c40008_g1_i2	95.9577	45.9369	-1.06274	0.596044
Sample_3_c42076_g1_i2	44.6699	3.6266	-3.62262	0.202724
Sample_3_c38608_g1_i1	23.1622	2.41773	-3.26004	0.371639
Sample_3_c30670_g1_i3	33.9161	4.83547	-2.81024	0.338918
Sample_3_c16961_g1_i1	30.6072	9.67093	-1.66214	0.552192
Sample_3_c48003_g1_i1	38.8794	7.2532	-2.42232	0.372155
Sample_4_c39691_g1_i1	21.5078	4.83547	-2.15313	0.528727
Sample_3_c37630_g2_i1	108.366	8.46207	-3.67876	0.104634
Sample_3_c29237_g1_i2	84.3766	24.1773	-1.80319	0.398738
Sample_3_c9273_g1_i1	12.4083	2.41773	-2.35958	0.636347
Sample_3_c33769_g1_i2	46.3244	16.9241	-1.45269	0.548588
Sample_3_c21857_g1_i1	51.2877	16.9241	-1.59953	0.501447
Sample_3_c77027_g1_i1	21.5078	2.41773	-3.15313	0.400927
Sample_3_c18434_g1_i1	47.9788	4.83547	-3.31067	0.222478
Sample_3_c31806_g1_i2	17.3716	4.83547	-1.84501	0.621288
Sample_4_c22070_g1_i1	86.8582	29.0128	-1.58197	0.450721
Sample_3_c42338_g1_i4	82.7221	30.2217	-1.45269	0.490218
Sample_3_c37150_g2_i1	31.4344	7.2532	-2.11566	0.45994
Sample_3_c36817_g1_i3	67.0049	12.0887	-2.47061	0.293191
Sample_3_c23150_g1_i1	31.4344	7.2532	-2.11566	0.45994
Sample_3_c25376_g1_i1	35.5705	2.41773	-3.87895	0.219657
Sample_3_c46837_g1_i1	8.27221	3.6266	-1.18966	0.85392
Sample_3_c42202_g1_i2	40.5338	14.5064	-1.48244	0.555869
Sample_3_c32080_g1_i2	41.3611	4.83547	-3.09655	0.268469
Sample_3_c24513_g1_i1	23.1622	3.6266	-2.67508	0.438668
Sample_3_c34430_g1_i1	9.92665	4.83547	-1.03765	0.846063
Sample_3_c55949_g1_i1	11.5811	2.41773	-2.26004	0.665727
Sample_3_c31953_g1_i1	143.936	43.5192	-1.72571	0.368824
Sample_3_c27529_g1_i1	33.0888	2.41773	-3.77462	0.242144
Sample_3_c32333_g1_i1	8.27221	2.41773	-1.77462	0.794334
Sample_3_c42408_g2_i1	19.8533	2.41773	-3.03765	0.434341
Sample_3_c38328_g1_i1	336.679	32.6394	-3.36669	0.0712186
Sample_3_c29276_g1_i1	54.5966	4.83547	-3.49708	0.186972
Sample_3_c38774_g1_i1	90.9943	2.41773	-5.23405	0.0480936
Sample_3_c33159_g1_i1	211.769	74.9497	-1.49849	0.405755
Sample_3_c13004_g1_i1	11.5811	2.41773	-2.26004	0.665727
Sample_4_c18490_g2_i1	590.636	97.9182	-2.59262	0.132567
Sample_3_c40960_g1_i5	28.1255	3.6266	-2.95519	0.359254
Sample_3_c31089_g1_i1	32.2616	2.41773	-3.73809	0.250347
Sample_3_c38337_g1_i1	370.595	24.1773	-3.93812	0.0385058
Sample_3_c26990_g1_i1	18.1989	7.2532	-1.32716	0.703292
Sample_3_c25559_g1_i1	19.8533	7.2532	-1.45269	0.665354
Sample_3_c17107_g1_i1	17.3716	1.20887	-3.84501	0.404554
Sample_3_c56589_g1_i1	23.9894	4.83547	-2.31067	0.481748
Sample_3_c62752_g1_i1	4.96333	2.41773	-1.03765	0.934801
Sample_4_c20172_g1_i4	64.5233	30.2217	-1.09424	0.617784
Sample_3_c12478_g1_i1	9.92665	4.83547	-1.03765	0.846063
Sample_3_c60713_g1_i1	9.92665	2.41773	-2.03765	0.727386
Sample_3_c42218_g1_i1	129.874	21.7596	-2.57739	0.207527
Sample_4_c31102_g1_i1	18.1989	8.46207	-1.10477	0.748402
Sample_3_c61620_g1_i1	19.8533	4.83547	-2.03765	0.563033
Sample_3_c729_g1_i1	31.4344	3.6266	-3.11566	0.316566
Sample_3_c26560_g1_i1	72.7955	16.9241	-2.10477	0.349964
Sample_3_c32400_g2_i1	13.2355	2.41773	-2.45269	0.60824
Sample_4_c20119_g2_i1	153.036	48.3547	-1.66214	0.380649
Sample_3_c28249_g1_i1	28.1255	2.41773	-3.54015	0.298202
Sample_3_c23131_g1_i1	33.0888	12.0887	-1.45269	0.587829
Sample_3_c26363_g1_i1	6.61777	2.41773	-1.45269	0.864316
Sample_3_c1283_g1_i1	24.8166	4.83547	-2.35958	0.467054
Sample_3_c36019_g1_i4	29.78	7.2532	-2.03765	0.48345
Sample_3_c39043_g1_i2	73.6227	30.2217	-1.28457	0.548968
Sample_3_c29541_g1_i2	27.2983	2.41773	-3.49708	0.309275
Sample_3_c32749_g1_i3	48.806	14.5064	-1.75037	0.471139
Sample_3_c19905_g1_i1	41.3611	14.5064	-1.51158	0.54642
Sample_3_c40608_g1_i3	82.7221	18.133	-2.18966	0.318642
Sample_3_c33567_g1_i2	20.6805	6.04433	-1.77462	0.59889
Sample_3_c29575_g2_i1	17.3716	2.41773	-2.84501	0.491863
Sample_3_c36622_g1_i8	34.7433	2.41773	-3.84501	0.226815
Sample_3_c31548_g1_i1	51.2877	21.7596	-1.23696	0.59666
Sample_3_c28105_g1_i1	18.1989	7.2532	-1.32716	0.703292
Sample_3_c25611_g1_i1	23.1622	4.83547	-2.26004	0.496927
Sample_3_c20389_g1_i2	16.5444	2.41773	-2.77462	0.512638
Sample_3_c24250_g1_i2	9.92665	2.41773	-2.03765	0.727386
Sample_3_c26757_g1_i1	44.6699	14.5064	-1.62262	0.510854
Sample_3_c46204_g1_i1	9.09943	3.6266	-1.32716	0.821831
Sample_3_c16413_g1_i1	13.2355	2.41773	-2.45269	0.60824
Sample_3_c75458_g1_i1	46418.7	18500.5	-1.32714	0.507595
Sample_3_c30660_g1_i1	56.251	14.5064	-1.95519	0.410288
Sample_3_c40883_g3_i1	25.6439	3.6266	-2.82192	0.396775
Sample_4_c39248_g1_i1	11.5811	4.83547	-1.26004	0.788449
Sample_3_c22009_g1_i1	31.4344	14.5064	-1.11566	0.67727
Sample_4_c16807_g2_i1	360.668	53.1901	-2.76144	0.125334
Sample_3_c41290_g1_i3	23.1622	2.41773	-3.26004	0.371639
Sample_3_c52395_g1_i1	9.92665	4.83547	-1.03765	0.846063
Sample_3_c20466_g1_i1	6.61777	2.41773	-1.45269	0.864316
Sample_3_c27092_g3_i3	891.744	401.344	-1.15179	0.475613
Sample_3_c41064_g2_i6	202.669	15.7153	-3.68889	0.0676718
Sample_3_c21902_g1_i1	13.2355	2.41773	-2.45269	0.60824
Sample_3_c24981_g1_i1	61.2144	12.0887	-2.34022	0.325908
Sample_3_c18326_g1_i1	14.89	4.83547	-1.62262	0.687748
Sample_3_c23597_g1_i1	129.047	14.5064	-3.15313	0.136317
Sample_3_c72061_g1_i1	6.61777	2.41773	-1.45269	0.864316
Sample_3_c19006_g1_i1	44.6699	7.2532	-2.62262	0.319787
Sample_3_c32671_g2_i6	101.748	49.5635	-1.03765	0.600212
Sample_3_c12778_g1_i1	14.89	7.2532	-1.03765	0.788881
Sample_3_c21530_g1_i2	46.3244	3.6266	-3.67508	0.192887
Sample_3_c25531_g1_i1	11.5811	4.83547	-1.26004	0.788449
Sample_3_c25624_g1_i1	33.9161	4.83547	-2.81024	0.338918
Sample_3_c31369_g1_i2	59.5599	26.5951	-1.16318	0.604266
Sample_3_c29277_g1_i1	92.6488	12.0887	-2.93812	0.189603
Sample_3_c41620_g2_i1	83.5493	2.41773	-5.1109	0.0568392
Sample_4_c35550_g1_i1	369.768	33.8483	-3.44947	0.0632446
Sample_3_c36370_g1_i1	236.585	112.425	-1.0734	0.540842
Sample_3_c28287_g1_i5	302.763	59.2345	-2.35368	0.190567
Sample_3_c29240_g1_i2	28.1255	1.20887	-4.54015	0.22691
Sample_4_c40849_g1_i1	16.5444	7.2532	-1.18966	0.744267
Sample_3_c42368_g7_i1	12.4083	1.20887	-3.35958	0.552065
Sample_3_c18370_g1_i1	14.89	4.83547	-1.62262	0.687748
Sample_3_c40791_g1_i1	39.7066	7.2532	-2.45269	0.363947
Sample_3_c32813_g1_i1	37.225	9.67093	-1.94454	0.464914
Sample_3_c35528_g1_i4	165.444	24.1773	-2.77462	0.161405
Sample_3_c29836_g1_i1	16.5444	2.41773	-2.77462	0.512638
Sample_3_c32901_g1_i1	57.0783	14.5064	-1.97625	0.404219
Sample_3_c36413_g1_i5	161.308	41.1015	-1.97256	0.301368
Sample_3_c64503_g1_i1	9.92665	4.83547	-1.03765	0.846063
Sample_3_c39922_g2_i5	221.695	12.0887	-4.19685	0.040749
Sample_3_c52892_g1_i1	4.96333	2.41773	-1.03765	0.934801
Sample_3_c18532_g1_i2	9.92665	4.83547	-1.03765	0.846063
Sample_3_c30351_g1_i1	89.3399	16.9241	-2.40022	0.271942
Sample_3_c41186_g3_i1	57.9055	9.67093	-2.58197	0.292101
Sample_3_c37336_g1_i2	56.251	14.5064	-1.95519	0.410288
Sample_3_c22870_g3_i1	19.8533	7.2532	-1.45269	0.665354
Sample_3_c30184_g1_i1	192.743	91.8739	-1.06895	0.55148
Sample_3_c52322_g1_i1	19.0261	8.46207	-1.1689	0.728946
Sample_3_c4011_g1_i1	23.1622	4.83547	-2.26004	0.496927
Sample_3_c36081_g1_i4	57.9055	7.2532	-2.99701	0.234105
Sample_3_c79010_g1_i1	6.61777	2.41773	-1.45269	0.864316
Sample_3_c35518_g1_i4	648.541	2.41773	-8.0674	0.000439419
Sample_3_c22982_g1_i1	35.5705	7.2532	-2.29399	0.407844
Sample_3_c35733_g1_i1	437.6	31.4305	-3.79937	0.0412347
Sample_3_c33799_g2_i1	107.539	19.3419	-2.47506	0.240649
Sample_4_c22270_g1_i1	239.067	53.1901	-2.16818	0.235654
Sample_3_c39189_g1_i1	135.664	8.46207	-4.00289	0.0698858
Sample_3_c37397_g3_i1	39.7066	19.3419	-1.03765	0.67558
Sample_3_c37663_g1_i2	21.5078	9.67093	-1.15313	0.715095
Sample_3_c35686_g2_i1	84.3766	32.6394	-1.37023	0.511593
Sample_4_c6157_g2_i1	417.747	77.3675	-2.43283	0.165475
Sample_3_c26349_g1_i2	22.335	4.83547	-2.20758	0.512567
Sample_3_c37868_g1_i3	33.0888	4.83547	-2.77462	0.348366
Sample_3_c18056_g1_i1	10.7539	2.41773	-2.15313	0.695939
Sample_3_c38618_g1_i3	3072.3	1194.36	-1.36308	0.397605
Sample_3_c1975_g1_i1	41.3611	9.67093	-2.09655	0.420189
Sample_3_c27654_g1_i2	43.8427	14.5064	-1.59565	0.519412
Sample_3_c40902_g2_i1	6.61777	2.41773	-1.45269	0.864316
Sample_3_c75788_g1_i1	8.27221	2.41773	-1.77462	0.794334
Sample_3_c18251_g1_i1	19.8533	4.83547	-2.03765	0.563033
Sample_3_c32149_g2_i1	1029.06	448.489	-1.19819	0.456559
Sample_3_c39604_g1_i4	726.3	180.121	-2.0116	0.227632
Sample_3_c30260_g1_i1	60.3871	24.1773	-1.32059	0.557915
Sample_3_c38012_g2_i1	10.7539	4.83547	-1.15313	0.816684
Sample_3_c17051_g1_i1	28.9527	4.83547	-2.58197	0.401543
Sample_3_c30682_g1_i2	19.8533	2.41773	-3.03765	0.434341
Sample_3_c28278_g2_i1	21.5078	8.46207	-1.34577	0.673908
Sample_3_c33148_g2_i1	92.6488	25.3862	-1.86773	0.374115
Sample_3_c18999_g1_i1	21.5078	7.2532	-1.56817	0.62973
Sample_3_c25680_g1_i2	35.5705	14.5064	-1.29399	0.617785
Sample_3_c34759_g1_i1	91.8216	31.4305	-1.54667	0.454821
Sample_3_c32812_g2_i2	138.973	21.7596	-2.67508	0.187716
Sample_3_c24202_g1_i1	11.5811	4.83547	-1.26004	0.788449
Sample_3_c24191_g1_i1	8.27221	2.41773	-1.77462	0.794334
Sample_3_c28877_g2_i2	46.3244	19.3419	-1.26004	0.599477
Sample_3_c34521_g1_i2	269.674	2.41773	-6.80142	0.0039379
Sample_3_c5529_g1_i1	9.92665	2.41773	-2.03765	0.727386
Sample_3_c24401_g2_i1	12.4083	1.20887	-3.35958	0.552065
Sample_3_c28658_g1_i1	33.0888	2.41773	-3.77462	0.242144
Sample_3_c37886_g1_i2	71.141	2.41773	-4.87895	0.076069
Sample_3_c70663_g1_i1	7.44499	3.6266	-1.03765	0.886996
Sample_3_c24027_g1_i1	9.92665	2.41773	-2.03765	0.727386
Sample_3_c33293_g1_i4	454.144	18.133	-4.64646	0.0165036
Sample_3_c42076_g1_i3	18.1989	6.04433	-1.59019	0.654365
Sample_3_c68703_g1_i1	8.27221	2.41773	-1.77462	0.794334
Sample_4_c8029_g1_i2	152.209	43.5192	-1.80633	0.34442
Sample_3_c22557_g1_i1	42.1883	2.41773	-4.12512	0.17264
Sample_3_c40898_g3_i5	29.78	4.83547	-2.62262	0.390061
Sample_3_c28947_g1_i1	28.1255	2.41773	-3.54015	0.298202
Sample_3_c20825_g1_i1	6.61777	2.41773	-1.45269	0.864316
Sample_3_c17190_g1_i1	14.89	1.20887	-3.62262	0.46969
Sample_3_c33279_g1_i2	54.5966	4.83547	-3.49708	0.186972
Sample_3_c35554_g1_i2	125.738	16.9241	-2.89326	0.167294
Sample_3_c26090_g1_i1	312.69	82.2029	-1.92747	0.273741
Sample_3_c17550_g1_i1	23.9894	4.83547	-2.31067	0.481748
Sample_4_c23083_g1_i2	176.198	83.4118	-1.07888	0.55232
Sample_3_c42137_g1_i6	52.9422	14.5064	-1.86773	0.435858
Sample_3_c38137_g2_i2	21.5078	3.6266	-2.56817	0.469272
Sample_3_c19347_g1_i1	19.8533	2.41773	-3.03765	0.434341
Sample_3_c38991_g1_i2	23.1622	9.67093	-1.26004	0.680913
Sample_3_c31033_g1_i1	3522.31	461.787	-2.93122	0.0814365
Sample_3_c27117_g1_i2	96.7849	9.67093	-3.32305	0.143655
Sample_3_c3333_g1_i1	5.79055	2.41773	-1.26004	0.899424
Sample_3_c42289_g1_i5	62.0416	8.46207	-2.87415	0.242043
Sample_4_c24618_g1_i2	622.898	305.843	-1.0262	0.529946
Sample_3_c44990_g1_i1	9.92665	2.41773	-2.03765	0.727386
Sample_4_c17181_g1_i3	251.475	66.4877	-1.91926	0.285952
Sample_3_c36086_g1_i4	55.4238	2.41773	-4.51878	0.114156
Sample_3_c18883_g1_i1	32.2616	12.0887	-1.41616	0.599684
Sample_3_c36622_g1_i7	14.89	7.2532	-1.03765	0.788881
Sample_3_c28881_g1_i3	26.4711	2.41773	-3.45269	0.320829
Sample_3_c38381_g1_i3	9.92665	2.41773	-2.03765	0.727386
Sample_3_c19308_g1_i1	14.89	1.20887	-3.62262	0.46969
Sample_4_c16102_g1_i1	640.269	129.349	-2.30741	0.173771
Sample_3_c1711_g1_i1	18.1989	4.83547	-1.91212	0.600867
Sample_3_c26587_g1_i1	19.8533	9.67093	-1.03765	0.751544
Sample_3_c41832_g1_i4	31.4344	13.2975	-1.24119	0.645308
Sample_3_c31247_g1_i1	45.4972	15.7153	-1.53361	0.53024
Sample_3_c25061_g1_i2	34.7433	4.83547	-2.84501	0.329831
Sample_3_c32652_g1_i1	54.5966	12.0887	-2.17516	0.369378
Sample_3_c25550_g1_i2	29.78	4.83547	-2.62262	0.390061
Sample_3_c70775_g1_i1	16.5444	4.83547	-1.77462	0.642639
Sample_3_c22494_g1_i1	36.3977	2.41773	-3.91212	0.212817
Sample_3_c13816_g1_i1	10.7539	2.41773	-2.15313	0.695939
Sample_4_c27187_g1_i1	16.5444	4.83547	-1.77462	0.642639
Sample_3_c6615_g1_i1	28.9527	7.2532	-1.99701	0.495831
Sample_3_c63014_g1_i1	14.89	6.04433	-1.30069	0.740742
Sample_4_c4241_g1_i1	19.0261	8.46207	-1.1689	0.728946
Sample_3_c27448_g1_i1	16.5444	4.83547	-1.77462	0.642639
Sample_4_c25266_g3_i1	4.96333	1.20887	-2.03765	0.870458
Sample_3_c38104_g1_i2	98.4393	2.41773	-5.34751	0.0409842
Sample_3_c27291_g1_i1	19.8533	4.83547	-2.03765	0.563033
Sample_3_c23591_g1_i1	31.4344	12.0887	-1.37869	0.611889
Sample_3_c24686_g1_i1	30.6072	9.67093	-1.66214	0.552192
Sample_3_c31562_g1_i1	28.1255	2.41773	-3.54015	0.298202
Sample_3_c20880_g1_i1	19.8533	4.83547	-2.03765	0.563033
Sample_3_c34503_g1_i1	38.0522	7.2532	-2.39129	0.380636
Sample_4_c16203_g1_i2	534.385	147.482	-1.85734	0.27079
Sample_3_c14798_g1_i1	74.4499	14.5064	-2.35958	0.299681
Sample_3_c42059_g3_i3	13.2355	6.04433	-1.13076	0.788894
Sample_3_c24019_g1_i1	31.4344	4.83547	-2.70062	0.368404
Sample_3_c61611_g1_i1	6.61777	2.41773	-1.45269	0.864316
[truncated: 2,213 more rows]

## Sheet: Up-regulated_Co 86032
Supplementary File. V: List of up reguated novel transcripts of cultivated variety
[truncated: 5,362 more rows]

[truncated: 1 more sheets: Down-regulated_Co 86032]
