# Supplementary material for: Comparative physiological and transcriptome analysis in cultivated and wild sugarcane species in response to hydrogen peroxide-induced oxidative stress
Source: BMC Genomics. 2023 Mar 27;24:155. doi: 10.1186/s12864-023-09218-3 (PMC10045617; doi:10.1186/s12864-023-09218-3)
Supplement: Supplementary file 6 — Additional file 6. Supplementary file. VI: Annotated differentially expressed AP2-ER-EBP, MYB related, WRKY and NAC transcription factor genes with FPKM values. [file 12864_2023_9218_MOESM6_ESM.xls]

## Sheet: AP2-ER-EBP
Supplemetary file. VI: Annoated differentially expressed AP2-ER-EBP Transcription factor genes
Cultivars	Unigenes	Control (FPKM)	Treated (FPKM)	Transcription factor	Annotation	Function	Reference
Erianthus arundinaceus	Sample_1_c16789_g1_i1	68.87	191.56	Sof008864	AP2_ARATH;	floral meristem, floral organ identity, and homeotic gene expression in Arabidopsis	30
	Sample_1_c22663_g1_i1	4453.05	916.51	Sof001920	AIL5_ARATH	Binds to the GCC-box, regulation of signal transduction pathways and floral organs size	29
	Sample_1_c27177_g1_i12	46.2	4.58	Sof009789	Hypothetical protein	NA	NA
Saccharum spontaneum	Sample_4_c21853_g1_i2	823.08	5578.91	Sof003475	AIL5_ARATH	Binds to the GCC-box, regulation of signal transduction pathways and floral organs size	29
	Sample_4_c43487_g1_i1	3.3	12.08	Sof008864	AP2_ARATH;	floral meristem, floral organ identity, and homeotic gene expression in Arabidopsis	30
	Sample_4_c22301_g1_i2	44245.6	14327.5	Sof001920	AIL5_ARATH	Binds to the GCC-box, regulation of signal transduction pathways and floral organs size	34
Cultivated variety	Sample_6_c27057_g1_i1	89.38	280.31	Sof003734	BBM2_BRANA	Promotes cell proliferation, differentiation, and morphogenesis, especially during embryogenesis	32
	Sample_6_c19985_g1_i1	16.43	45.74	Sof001920	AIL5_ARATH	Binds to the GCC-box, regulation of signal transduction pathways and floral organs size	29
	Sample_5_c35479_g1_i2	286.64	60.34	Sof003475	AIL5_ARATH	Binds to the GCC-box, regulation of signal transduction pathways and floral organs size	29

## Sheet: MYB-related
Supplemetary file.VI :Differentially expressed MYB-related Transcription factor genes
Cultivars	Unigenes	Control (FPKM)	Treated (FPKM)	Transcription factor	Annotation	Function	Reference
Erianthus arundinaceus	Sample_1_c16789_g1_i1	68.87	191.56	Sof001764	SWI3C_ARATH;	positive and negative regulation of gene expression	33
	Sample_2_c42024_g1_i1	1.74	6.88	Sof002485	SMH2_MAIZE;	Binds to single and double-stranded telomeric repeats	34
	Sample_1_c22663_g1_i1	4453.05	916.51	Sof019146	NA	Hypothetical protein	NA
	Sample_1_c27177_g1_i11	40.1	4.58	Sof012593	DIV_ANTMA;	Involved in the dorsoventral asymmetry of flowers. Promotes ventral identity.	31
	Sample_1_c28813_g1_i2	5079.86	1092.01	Sof013324	DIV_ANTMA;	Involved in the dorsoventral asymmetry of flowers. Promotes ventral identity.	31
Saccharum spontaneum	Sample_4_c24983_g1_i2	100.09	330.02	Sof018716	MYB61_ARATH	xylem formation and xylem cell differentiation, and lateral root formation	31
	Sample_4_c21588_g1_i1	39.7	222.43	Sof014133	MYBA1_ORYSJ;	NA	NA
	Sample_4_c21452_g1_i2	855.34	2763.46	Sof016952	MY1R1_SOLTU;	Regulation of drought-responsive genes. Enhances stomatal closure in response to abscisic acid (ABA). Confers drought and salt tolerance.	35
	Sample_3_c35625_g1_i1	60.38	14.5	Sof004079	DIV_ANTMA;	Involved in the dorsoventral asymmetry of flowers. Promotes ventral identity.	32
	Sample_4_c23879_g1_i2	2667.78	199.46	Sof011439	DIV_ANTMA;	Involved in the dorsoventral asymmetry of flowers. Promotes ventral identity.	32
Cultivated variety	Sample_6_c26115_g2_i1	627.74	2577.37	Sof018716	MYB61_ARATH	xylem formation and xylem cell differentiation, and lateral root formation	NA
	Sample_6_c26134_g1_i1	142.8	355.26	Sof011439	MYBA1_ORYSJ;	NA	NA
	Sample_6_c29905_g1_i4	110.95	249.17	Sof020105	SMH2_MAIZE;	Binds preferentially double-stranded telomeric repeats, but may also bind to the single telomeric strand.	NA
	Sample_5_c30376_g1_i4	17.46	3.89	Sof018934	RVE8_ARATH;	Transcriptional activator of evening element (EE)-containing clock-controlled genes. Forms a negative feedback loop with APRR5. Regulates the pattern of histone H3 acetylation of the TOC1 promoter.	34
	Sample_5_c56840_g1_i1	14.38	1.94	Sof015436	MYB4_ORYSJ;	Transcriptional activator involved in cold stress response	37
	Sample_5_c31540_g1_i3	472.6	112.9	Sof003458	SMH2_MAIZE;	Binds preferentially double-stranded telomeric repeats, but may also bind to the single telomeric strand.	NA
	Sample_6_c29588_g1_i1	849.66	193.69	Sof011439	DIV_ANTMA;	Involved in the dorsoventral asymmetry of flowers. Promotes ventral identity.	32

## Sheet: WRKY
Supplemetary file.VI :Differentially expressed WRKY Transcription factor genes
Cultivars	Unigenes	Control (FPKM)	Treated (FPKM)	Transcription factor	Annotation	Function	Reference
Erianthus arundinaceus	Sample_2_c3106_g1_i1	61.02	129.61	Sof004036	WRK53_ARATH;	Regulate the early events of leaf senescence	39,45,46
	Sample_2_c16820_g1_i1	14.82	59.64	Sof003776	WRKY23	Root development through local control on flavonol biosynthesis	49
	Sample_2_c26208_g1_i1	9.58	24.08	Sof010747	Hypothetical protein	NA	NA
	Sample_2_c27760_g2_i1	50.56	250.06	Sof016712	Hypothetical protein	NA	NA
	Sample_1_c18993_g1_i1	1083.62	408.36	Sof016114	PREDICTED: WRKY 35	Interacts specifically with the W box, a frequently occurring elicitor-responsive cis-acting element	39
	Sample_1_c24243_g2_i2	93.28	12.61	Sof012523	Hypothetical protein	NA	NA
	Sample_1_c29245_g1_i1	72.35	6.88	Sof017332	WRK65_ARATH;	Interacts specifically with the W box, a frequently occurring elicitor-responsive cis-acting element	39
Saccharum spontaneum	Sample_3_c42510_g3_i2	160.48	1043.25	Sof009189	Hypothetical protein	NA	NA
	Sample_3_c42510_g3_i3	237.41	1218.53	Sof004036	WRK53_ARATH;	Regulate the early events of leaf senescence	39
	Sample_4_c18938_g2_i1	36.39	89.45	Sof010747	Hypothetical protein	NA	NA
	Sample_4_c24292_g2_i4	5.79	53.19	Sof016114	PREDICTED: WRKY 35	Interacts specifically with the W box, a frequently occurring elicitor-responsive cis-acting element	39
	Sample_3_c18015_g1_i1	76.1	26.59	Sof017874	Hypothetical protein	NA	NA
	Sample_3_c38318_g1_i3	128.21	12.08	Sof010168	WRKY2_ARATH;	Regulates WOX8 and WOX9 expression and basal cell division patterns during early embryogenesis	48
	Sample_3_c38318_g2_i1	140.62	12.08	Sof011158	WRK46_HORVU;	Involved in starch synthesis and acts as a transcriptional activator in sugar signaling.	40
Cultivated variety	Sample_6_c12793_g2_i1	3.08	28.22	Sof011158	WRK46_HORVU;	Involved in starch synthesis and acts as a transcriptional activator in sugar signaling.	40
	Sample_6_c30885_g3_i2	68.83	147.94	Sof003776	WRKY23	Root development through local control on flavonol biosynthesis	49
	Sample_5_c21943_g1_i1	103.76	15.57	Sof001949	Hypothetical protein	NA	NA
	Sample_5_c30868_g1_i4	325.68	90.51	Sof007675	Hypothetical protein	NA	NA
	Sample_5_c31215_g1_i1	57.53	26.27	Sof016114	PREDICTED: WRKY 35	Interacts specifically with the W box, a frequently occurring elicitor-responsive cis-acting element	39
	Sample_5_c35205_g1_i3	52.39	25.3	Sof003531	Hypothetical protein	NA	NA

## Sheet: NAC
Supplementary file.VI :Differentially expressed NAC TF genes
Cultivars	Unigenes	Control (FPKM)	Treated (FPKM)	Transcription factor	Annotation	Function	Reference
Erianthus arundinaceus
	Sample_1_c29565_g1_i2	6243.69	2373.31	ScNAC89	NAC89_ARATH	Involves in plant cell division	41
	Sample_2_c29193_g1_i2	2307.6	1673.59	ScNAC36	AT2G17040.1	Hypothetical	42
	Sample_2_c22709_g2_i1	37.4865	79.1484	ScNAC81	NAC81_ARATH	ABA-inducible leaf senescence signaling	46
	Sample_1_c26124_g1_i2	1059.21	409.507	ScNAC78	NAC78_ARATH	Induction of flavonoid biosynthesis	49
	Sample_1_c28778_g2_i1	2257.91	207.621	ScNAC46	NAC46_ARATH	Act as positive regulator of leaf senescence	55
	Sample_1_c28922_g1_i2	822.96	357.889	ScNAC55	NAC55_ARATH	Bind specifically to the 5’-CATGTG-3’ motif	50
Saccharum spontaneum	Sample_3_c42536_g1_i3	794.132	2596.65	ScNAC58	AT3G18400	Petal differentiation and expansion	NA
	Sample_3_c41194_g1_i8	5406.72	1492.95	ScNAC27	SCCCLR2003E10.g	Responsible for sucrose content	59
Cultivated variety	Sample_5_c29179_g1_i1	3314.4	2568.61	ScNAC69	NAC69_ARATH	Involved in salt stress response during seed germination and seedling growth	52
	Sample_5_c16801_g1_i1	156.165	35.0398	ScNAC70	AT4G10350	Controls the cell wall maturation processes that are required to detach root cap layers from the root
	Sample_6_c31836_g1_i1	2659.94	4017.9	ScNAC80	AT5G07680.1	expressed in growth and developmental stages	58
	Sample_5_c16801_g1_i1	156.165	35.0398	ScNAC7	NAC7_ARATH	Triggers thickening of secondary walls	57
	Sample_5_c29442_g1_i1	873.292	330.932	ScNAC34	POPTR_0005s20240	Hypothetical	NA
	Sample_5_c11486_g1_i1	24.6577	5.83997	ScNAC59	NAC59_ARATH	Triggers the expression of senescence-associated genes during age-, salt- and dark-induced senescence	46
	Sample_6_c27451_g1_i3	53.4249	157.679	ScNAC65	AT3G56560.1	Regulation of transcription	NA
