# Supplementary material for: Comparative physiological and transcriptome analysis in cultivated and wild sugarcane species in response to hydrogen peroxide-induced oxidative stress
Source: BMC Genomics. 2023 Mar 27;24:155. doi: 10.1186/s12864-023-09218-3 (PMC10045617; doi:10.1186/s12864-023-09218-3)
Supplement: Supplementary file 7 — Additional file 7. Supplementary File. VII: Validation of expression of NAC genes through RT-PCR. [file 12864_2023_9218_MOESM7_ESM.xlsx]

## Sheet: NGS vs QPCR
Supplementary File. VII_ Validation of expression of NAC genes through RT-PCR
NGS Data					QPCR DATA
UpRegulated Transcript ID	Gene Name	S1 vs S2	S3 vs S4	S5 vs S6	S1 vs S2	S3 vs S4	S5 vs S6
Sample_1_c28922_g1_i2	ScNAC81	Yes	Yes	No	Yes	No	No
Sample_3_c42536_g1_i3	ScNAC58	No	Yes	Yes	No	Yes	No
Sample_6_c27451_g1_i3	ScNAC65	No	No	Yes	Yes	Yes	Yes
NGS Data					QPCR DATA
DownRegulated	Gene Name	S1 vs S2	S3 vs S4	S5 vs S6	S1 vs S2	S3 vs S4	S5 vs S6
Sample_1_c29565_g1_i2	ScNAC89	Yes	Yes	Yes	Yes	Yes	No
Sample_1_c26124_g1_i2	ScNAC78	Yes	Yes	Yes	No	Yes	Yes
Sample_1_c28778_g2_i1	ScNAC46	Yes	Yes	No	Yes	Yes	No
Sample_1_c28922_g1_i2	ScNAC55	Yes	Yes	Yes	No	Yes	Yes
Sample_3_c41194_g1_i8	ScNAC27	Yes	Yes	Yes	No	Yes	No
Sample_5_c16801_g1_i1	ScNAC70	No	Yes	Yes	No	Yes	Yes
Sample_5_c34885_g1_i2	ScNAC7	Yes	Yes	Yes	No	Yes	No
Sample_5_c29442_g1_i1	ScNAC34	Yes	Yes	Yes	Yes	Yes	Yes
Sample_5_c11486_g1_i1	ScNAC59	No	No	Yes	Yes	Yes	No
NGS Data					QPCR DATA
Neutally regulated	Gene Name	S1 vs S2	S3 vs S4	S5 vs S6	S1 vs S2	S3 vs S4	S5 vs S6
Sample_2_c29193_g1_i2	ScNAC36	Yes	No	Yes	No	No	Yes
Sample_5_c29179_g1_i1	ScNAC69	Yes	No	Yes	No	No	Yes
Sample_6_c31836_g1_i1	ScNAC80	Yes	Yes	Yes	No	No	Yes
