# Supplementary material for: Comparative physiological and transcriptome analysis in cultivated and wild sugarcane species in response to hydrogen peroxide-induced oxidative stress
Source: BMC Genomics. 2023 Mar 27;24:155. doi: 10.1186/s12864-023-09218-3 (PMC10045617; doi:10.1186/s12864-023-09218-3)
Supplement: Supplementary file 8 — Additional file 8. Supplementary File. VIII: Validation of expression of representative genes through RT-PCR. [file 12864_2023_9218_MOESM8_ESM.xlsx]

## Sheet: NGS vs QPCR
Supplementary File. VIII_ Validation of expression of representative genes through RT-PCR
NGS Data Up regulation				QPCR DATA up regulation			Gene Name
UpRegulated	S1 vs S2	S3 vs S4	S5 vs S6	S1 vs S2	S3 vs S4	S5 vs S6
Sample_2_c32046_g1_i3	Yes	No	Yes	Yes	No	Yes	Dehydration responsive protein (Fragment)
Sample_4_c24158_g1_i1	Yes	Yes	Yes	Yes	Yes	Yes	Cellulose synthase (EC 2.4.1.12)
Sample_5_c35421_g1_i5	Yes	Yes	Yes	Yes	Yes	Yes	Calmodulin binding protein (Uncharacterized protein)
Sample_5_c28602_g1_i1	Yes	Yes	No	Yes	Yes	Yes	Cytochrome P450
NGS Data				QPCR DATA			Gene Name
DownRegulated	S1 vs S2	S3 vs S4	S5 vs S6	S1 vs S2	S3 vs S4	S5 vs S6
Sample_1_c28985_g1_i1	Yes	Yes	Yes	Yes	Yes	No	ATP-dependent 6-phosphofructokinase (ATP-PFK) (Phosphofructokinase) (EC 2.7.1.11) (Phosphohexokinase)
Sample_4_c23759_g1_i2	Yes	Yes	Yes	Yes	Yes	Yes	Peroxidase (EC 1.11.1.7)
Sample_6_c2344_g1_i1	No	Yes	Yes	No	Yes	Yes	Defensin
Sample_1_c28719_g1_i4	Yes	Yes	Yes	No	Yes	Yes	Ammonium transporter
